# Supplementary material for: Characterization of differential transcript abundance through time during Nematostella vectensis development
Source: BMC Genomics. 2013 Apr 19;14:266. doi: 10.1186/1471-2164-14-266 (PMC3680055; doi:10.1186/1471-2164-14-266)
Supplement: Additional file 1 — Reference sequences. This file is based on the genome project transcript predictions (http://ftp.jgi-psf.org/pub/JGI_data/Nematostella_vectensis/v1.0/annotation/transcripts.Nemve1FilteredModels1.fasta.gz), as described in the methods. This reference contains 26,514 sequences, and was used for mapping. This is a zipped fasta file. [file 1471-2164-14-266-S1.zip]

Archive with 3 entries (2 files):
- Additional_file_1_reference.fasta
- __MACOSX/
- __MACOSX/._Additional_file_1_reference.fasta
