# Supplementary material for: Characterization of differential transcript abundance through time during Nematostella vectensis development
Source: BMC Genomics. 2013 Apr 19;14:266. doi: 10.1186/1471-2164-14-266 (PMC3680055; doi:10.1186/1471-2164-14-266)
Supplement: Additional file 1 — Reference sequences. This file is based on the genome project transcript predictions (http://ftp.jgi-psf.org/pub/JGI_data/Nematostella_vectensis/v1.0/annotation/transcripts.Nemve1FilteredModels1.fasta.gz), as described in the methods. This reference contains 26,514 sequences, and was used for mapping. This is a zipped fasta file. [file 1471-2164-14-266-S1.zip › Additional_file_1_reference.fasta]

>Nematostella_full_28S
ATGGCGAATGAAGCGGGAACAGCTCAAATTTAAAATCTCCGTTGCTTGCA
ACGGCGAATTGTAGTTTCGAGAAGCACTTTCTCGGCGGATCCGAGGTCGT
CCAAGTTGCTTGGAACAGCACGTCGTAGAGGGTGACAACCCCGTCTGCGG
CGATCTCGGCCGTTCACGATGTGCTTTCGACGAGTCGGGTTGTTTGGGAA
TGCAGCCCAAAATGGGTGGTAAACTCCATCTAAAGCTAAATATTGGCACG
AGACCGATAGCGAACAAGTACCGTGAGGGAAAGATGAAAAGCACTTTGAA
AAGAGAGTTAAAAAGTAAGTGAAACCGTTAAAAGGGAAACGAATGGGGTT
AGCAATGCGTCGTGCGAGATTCAGCCGGTGGGTGGGCCAGGCGGGCGGTT
GGCGGATCTGAATGGACCGCTGCCGTTCGGGTTGGTTTCCCGACCGTCGC
ACTTCTCGCAGGCGCGCGCCAACGTCGGTTAGGGCTGGGTCTCAAAGGCG
GTGGAAAGGTAGGTTTKGACTCTCGGGCCCGAASTGTTACAGTCCTCCGT
TTGTCATGKCCCGGACCTGACCGAGGAGCTTGCGGTGCATGCCGTTCGGC
TAGGGTCCCGTCTTCCCGGTCGGTCGTCGAATGCGGTGGACTGCGTGCAG
TGCGCCGCGACTGCTGCCGGTCGCGAGGGCGGTGATTTCGTACTATGYAC
CCACGACGTTGGCGGTCATATGGCCTCATCCGACCCGTCTTGAAACACGG
ACCAAGGAGTCTAACATGTGTGCGAGTCTTTGAGTGACCGAAACTCCGAG
GCGTAATGAAAGTGAAGGCGACTTCGGTCGCTGAGGTGAGAGCCTTTTTC
CAAAAAAAGAAGGCGCATCATTGACCGACCTATTCTACTCTTAGAAAGGT
TTGAGTAAGAGCGCATCTGTTGGGACCCGAAAGATGGTGAACTATGCCTG
AATAGGGTGAAGCCAGAGGAAACTCTGGTGGAGGCTCGTAGCGATTCTGA
CGTGCAAATCGATCGTCAAATTTGGGTATAGGGGCGAAAGACTAATCGAA
CTGTCTAGTAGCTGGTTCCCCTYCGAAGTTTCCCTCAGGATAGCTGGAAC
TTACGGCAGTTTTATYARGTAAAGCGAATGATTAGAGGTCTTAGGGTTAA
AACAACCTTAACCTATTCTCAAACTTTAAATTGGTAAGAAGTCCGACTTG
CTTAATTGAAGCCGGACAGTGAATGCGAGTTCCTAGTGGGCCATTTTTGG
TAAGCAGAACTGGCGATGCGGGATGAACCGAACGCGCGGTTAAGGTGCCA
AAGTCGACGCTCATCAGACCCCACAAAAGGTGTTGGTTGCTCTAGACAGC
AGGACGGTGGCCATGGAAGTTGGAATCCGCTAAGGAGTGTGTAACAACTC
ACCTGCCGAAGCAACTAGCCCTGAAAATGGATGGCGCTCAAGCGTCGCAC
CTATACCGTGCCGTCGGAGCAGATGCRAAGCTCCGACGAGTAGGAGGGCG
TGGGGGTCGTGACGCAGCCTTTGGCGCGAGCCTGGGTGAAACGGCCTCCA
GTGCAGATCTTGGTCGTAGTAGCAAATATTCAAATGAGAGCTTTGAAGAC
CGAAGTGGAGAAAGGTTCCATGTGAACAGCAGTTGGACATGGGTTAGTCG
ATCCTAAGAGATAGKGAAATTCCGTTTGCAAGCGCCCGATCTTGGGCCGC
CTATCGAAATTGAATCGGGTTAATATTCCCGAACCGGGACGCGGATATTG
CCGTTCGCGGCAGATGCGGTAACGCAAACGAACCCAAAGACGCTGGCGTG
GGCCCTGGGAAGAGTTCTCTTTTCTTTTTACCGAGCTTTCACCCTGAAAT
CAGCTTGCCTGGAGATAGGGTTTAATGCTCGGTAAAGCACCACACTTCTT
GTGGTGTCCGGTGCGCTCTCGACGGCCCTTGAAAATTCGGGGAAGACATT
GATTTTCGTGTCCGGTCGTACTCATAACCGCAGCAGGTCTCCAAGGTGAG
CAGCCTCTGGTTGATAGAACAATGTAGGTAAGGGAAGTCGGCAAAATAGA
TCCGTAACTTCGGGAAAAGGATTGGCTCTAAGGGTTGGGTCTGTCGGGCT
GAGACTTGAAGCCAGTGGACCCGGCCCGGACTGGCCGAGGCCCTTCAGGG
GGTCGAAGCTGGACCGGGAAGGGGCTGTTGGTGGATTGGCCCAGCTATGG
TCGCGAGGCCAATTCGGCAGGCAATGAACAACCAACTTAGAACTGGCAGT
GACTAGGGGAATCCGACTGTTTAATTAAAACAAAGCATTGCGATGGCCGG
AAACGGTGTTGACGCAATGTGATTTCTGCCCAGTGCTCTGAATGTCAAAG
TGAAGAAATTCAACCAAGCGCGGGTAAACGGCGGGAGTAATTATGACTCT
CTTAAGGTAGCCAAATGCCTCGTCATCTAATTAGTGACGCGCATGAATGG
ATTAACGAGATTCCCACTGTCCCTATCTACTATSTAGCGAAACCACAGCC
AAGGGAACGGGCTTGGCAAAATCAGCGGGGAAAGAAGACCCTGTTGAGCT
TGACTCTAGTCTGACTCTGTGAAAAGACATGAGAGGTGTAGAATAAGTGG
GAGTASCWATACGTCGGTGAAATACCACTACTCTTATCGTTTTTTTACTT
ATTCGATGAAGCGGAAGCGAACCGCAAGGTTCACGTTCTGGATTTAAGGT
CTCTTTTGCAGACCGATCCGTGTCGAAGACACTGTCAGGTTGGGAGTTTG
GCTGGGGCGGCACATCTGTCAAACGATAACGCAGGTGTCCTAAGGTGAGC
TCAATGAGAACATTAATCTCATGTAGAACAAAAGGGTAAAAGCTCACTTG
ATTTTGATTTTCAGTATGAATACAAACTGTGAAATCATGGCCTATCGATC
CTTTAGTCTTTAGGAGTTTTAAGCTAGAGGTGTCAGAAAAGTTACCACAG
GGGTAACTGGCTTGTGGCAGCCAAGCGTTCATAGCGACGTTGCTTTTTGA
TCCTTCGATGTCGGCTCTTCCTATCATTGCGAAGCAGAATTCGCCAAGTG
TTGGATTGTTCACCCACTAATAGGGAACGTGAGCTGGGTTTAGACCGTCG
TGAGACAGGTTAGTTTTACCCTACTGATGAAGTGTTGTTG--CAATAGTA
ATTCTGCTCAGTACGAGAGGAACCGCAGATTCAGACAATTGGCATTTGCA
CTTGGCTGAAAAGCCAATGGTGCGAAGCTACCATCTGTTGGATTATGACT
GAACGCCTCTAAGTCAGAATCCTTGCTAGAACGCAACGATAATTACCTCC
GGAGAATCTTAGGCGAACAAGGATAGAGAACGGGCTTGCCCGCTCTCCTG
CGTCCCAATGTGCCAAGAGGGAAAACAACCCTCAAGGCACTAAAGTATAT
CAAAGTTTAAAATTTCTGGAGATAAATCCTTTGCAGACGACTTAAATAAA
GAACGGGGTATTGTACGTTGTAGAGTAGCCTTGT

>Nematostella18S_13897746
TGATGCTTGTCTCAAAGATTAAGCCTGCATGTCTAAGTATAAGCACTTGTACTGTGAAACTGCGAATGGC
TCATTAAATCAGTTATCGTTTATTTGATTGTACCTTTACTACTTGGATAACCGTGGTAATTCTAGAGCTA
ATACATGCGAAAAGTCCCGACTTCTGGAAGGGATGNATTTATTAGATTCAAAACCAATGCGGGTTCTGCC
CGGTCRTTTGGTGATTCATAGTAACTGTTCGAATCGCAGGGCCTCGCGCCGGCGATGTTTCATTCAAATT
TCTGCCCTATCAACTGTCGATGGTAAGGTRTTGGCTTACCATGGTTACAACGGGTGACGGAGAATTAGGG
TTCGATTCCGGAGAGGGAGCCTGAGAAACGGCTACCACATCCAAGGAAGGCAGCAGGCGCGCAAATTACC
CAATCCTGACTCAGGGAGGTAGTGACAAGAAATAACAATACAGGGCTTTTCTAAGTCTTGTAATTGGAAT
GAGTACAACTTAAATCCTTTAACGAGGATCCATTGGAGGGCAAGTCTGGTGCCAGCAGCCGCGGTAATTC
CAGCTCCAATAGCGTATATKMWMGTWGTTGGATTTCGGGACGGCACGGTCGGTCCGCCGCAAGGTGTGTC
ACTGGCCGGGCTGTTCTTCCTCGCAAAGACTGCGTGTGCTCTTAGCTGAGTGTGCGCAGGACTTGCGACG
TTTACTTTGAAAAAATTAGAGTGTTCAAAGCAGGCCATCGCTTGAATACATAAGCATGGAATAATGGAAT
AGGACTTTGGTTCTATTTTGTTGGTTTCTGGAACCGAAGTAATGATTAAGAGGGACAGTTGGGGGCATTC
GTATTTCGTTGTCAGAGGTGAAATTCTTGGATTTACGAAAGACGAACTACTGCGAAAGCATTTGCCAAGA
ATGTTTTCATTAATCAAGAACGAAAGTTAGAGGATCGAAGACGATCAGATACCGTCCTAGTTCTAACCAT
AAACGATGCCGACTAGGGATCAGAGAGTGTTATTGGATGACCTCTTTGGCACCTTATGGGAAACCAAAGT
TTTTGGGTTCCGGGGGAAGTATGGTTGCAAAGCTGAAACTTAAAGGAATTGACGGAAGGGCACCACCAGG
AGTGGAGCCTGCGGCTTAATTTGACTCAACACGGGGAAACTCACCAGGTCCAGACATAGGAAGGATTGAC
AGATTGAGAGCTCTTTCTTGATTCTATGGGTGGTGGTGCATGGCCGTTCTTAGTTGGTGGAGTGATTTGT
CTGGTTAATTCCGTTAACGAACGAGACCTTAACCTGCTAAATAGTTACGCTAATCTCGATTGGCGGCTAA
CTTCTTAGAGGGACTGTTGGTGTTCAACCAAAGTCAGGAAGGCAATAACAGGTCTGTGATGCCCTTAGAT
GTTCTGGGCCGCACGCGCGCTACACTGACGGTGTCAACGAGTCTTTCCTTCGCCGGAAGGCGTGGGTAAT
CTTGTGAAACATCGTCGTGCTGGGGATAGATCATTGCAATTATTGATCTTGAACGAGGAATTCCTAGTAA
GCGCGAGTCATCAGCTCGCGTTGATTACGTCCCTGCCCTTTGTACACACCGCCCGTCGCTACTACCGATT
GAATGGTTTAGTGAGGCCTTCTGATTGGCGCCGCGGCCCCGGCAACGGAGCCACGGATTGTCGAAAAGTT
GGTCAAACTTGATCATTTAGAGGAAGTAAAAGTCGTAACAAGG

>Nematostella_complete_mitochondiral_genome_Contig5804
ATGTACGTCTTAGTTTTACTTGTCCCCCTTTTGGGGGCCTTGGCTTCAGG
TTTGTTTGGTAGAAAGTTAGGAGAAAAGGGGGCCGGAATTTTAACTTCAG
GTGGTCTAATTATTAGTTTATCATTGTCTTTTTTTATTTGTTATGAAACT
ATACTAAATGCTTCAACAACATACATAAAATTATGGAGGTGGTTAGACTC
AGATTTAGTAACTGCTTACTTTGGCTTACAATTTGACGCTCTAACTGCAA
CGATGTTGTTTGTAGTTACAAGTATATCTACTGTAGTACATATTTTTTCC
ACGGCATATATGGAGGGGGATCCCCATGTCCCTAGGTTTATGTCCTACTT
ATCATTATTCACTTTCTTTATGATTTTACTAGTCACTAGTGATAATTATC
CACAACTTTTTATTGGTTGGGAAGGTGTTGGATTATGCTCTTATTTGTTA
ATTAATTTTTGGATTACCAGAATTGAAGCTAATAAGGCAGCTATAAAGGC
TATGCTTGTGAATCGAGTAGGAGATATAGGCTTTGTTTTAGCAATGTTTG
CTATCTGGGACCAGTTTGGATGCTTAGATTTTGCCACCACTTTTAATATA
GTGGCATTATACCCTTCAGATAGTTTGACTTTAATATGTCTGTTCTTGTT
TATTGGGGCGGTTGGAAAATCTGCCCAGTTGGGGCTACACACTTGGTTGC
CGGATGCGATGGAAGGTTGGCGTTGGGCCGTCTTGTTTAAGTAATTAGCC
TTGATAATAATTCCACTATATGCTGGAAAGACCTTGAAGGTCTATCAGCC
GGTAGCAAAGCTGAGGAAAAAAAGACCATTAAATAAATTAATTATTGAGT
GGTTCAGCTCTCTCGCTGTTGGTACCTCCGAGACTTTATGTGAATCCACT
CTACGAGAAAACCTCTAGATGATCGTTGAAATTATCCACTTAATCTTAAA
GATTTTATTAATAGTAGTCCCGTTGCTTATCGCAGTGGCTTATTTAACTT
TAGCCGAACGGAAAGTCTTAGGTTACATGCAAGCTAGAAAGGGGCCTAAT
GTAGTGGGAGTCTATGGGCTGCTACAACCCCTTGCTGATGGTATAAAATT
GTTTACCAAGGAGCTAGTAATTCCTCATCACGCTAACTTATTTATTTATA
TTGCTGCCCCGGTTTTATCTTTCACTTTGGCTTTGATTGCTTGGGGGGTT
ATCCCCTATGACAGAGGGGTTGCAATAAGCGATTTAAAGATAGGAATTTT
ATTTCTCTTGGCTGTGTCTTCAATTAGTGTATATGCTATATTAATGTCGG
GATGGGCAAGTCAGTCCAAATATGCTTTCTTAGGGGCCATTAGGGCGGCC
GCTCAAATGATTAGTTACGAGGTTTCAATCGGGTTAATCATCATTACTGT
CATTTTATGCGTTGGCTCCTTAAATATTTCTGAGATAGTGTTAGCCCAAA
GTAACGGTACTTGATTTATATTTCCCTTGTTCCCCGCGGCAATGATGTTC
TTTGCTTCGGCTTTAGCAGAAACTAATAGAGCCCCCTTTGATTTAACAGA
GGGTGAATCTGAGTTAGTTTCAGGGTATAATGTAGAGTACGCTTCTATGT
CTTTTGCTTTATTTTTCCTTGCAGAGTATGCCCATATAATATTAATGAGT
TGTCTTACTACAATCCTATTTTTGGGAGGGTGGCTTTCCCCCATTCCCTT
TTTAAAAGGTGGGGCAATTTGGTTTGGATTTAAAGCCTCTTTTATAATTC
TTCTTTTTGTTTGAGTTAGGGCTTCTTTCCCTAGAATGCGGTATGACCAA
TTAATGGCCTTACTATGGAAATCATACCTACCTTTAAGTTTAGCATTTGT
AATTTTGGTAGCTGGGCTTTTATTTGGGTTGAATGGACTTCCCCCGTTTT
AACAGGATGTATACTGAGTTTTATGGTCTTTTGGTTTTAATAATTTTCAG
TGTAATTCTTTCCGCCGTTATCTCTGGCGCCTCTTATATTTTAGGGGATA
AACAGCCGGATCGGGAAAAAGTGTCCGCCTATGAGTGTGGGTTTGATCCC
TTCGGGGCCCCCGGGCGACCCTTTTCCATTCGTTTTTTTTTAATCGGAAT
CCTTTTTCTTATTTTTGACTTAGAAATCTCTTTTATTTTTCCTTGGTGTG
TTGTTTATAATCAAATTTCTCCCTTTGGTTATTGGACAATGATCCTTTTT
TTAGTAATTCTAACTTTAGGATTAGTGTACGAATGGCTTAAAGGTGGTTT
AGAATGGGAATAACTCTTTGTATGGTGAGCAAGTTGTAAAGTGGAAGAAA
AAGTCCTATCCGCCATGAAAGTGGCGGCTATTTAATACCAACTCCGGTGT
CTGCTTTAATCCATGCTGCAACCATGGTTACAGCAGGCGTTTTTTTATTG
ATTAGATCCTCCCCCCTTCTAGAACAAGCCCCCGTGGCTTTAATGGTTGT
TACTATTGTTGGGTCTCTTACGGTATTTATGGCCGCAACAGTTGGCTTAG
TACAAAATGACTTAAAAAAAGTAATAGCCTATTCGACATGTAGTCAATTG
GGGTATATGGTGGTAGCCTGTGGTATTTCACACTACTCCATAAGCCTTTT
CCATTTAATGAATCATGCTTTTTTTAAAGCGCTACTATTTTTAAGCGCCG
GTTCAGTTATCCATGCTTTGGCAGACGAACAAGATATGAGGAAAATGGGT
GGTTTGATTAAATCAATCCCCTTCACCTACACCATGATACTTATTGGTTC
CCTATCTTTAATGGGGTTTCCTTATTTAACAGGGTTCTACTCTAAAGATT
TAATTTTAGAGTTGGCTTATGATCAACATTATTTAGCCTTTGCTCATTGG
TTAGCAGTGTTTTCCGCATTGTTAACTGCTGCTTACTCCCTTCGGTTAGT
ATATCTAACTTTTGTGGCTAACACAAATTCCAAGAAGGAAGTTTTCTCAC
ATGCTCACGAGGGCTCCTGGAACTTAACTCTACCCTTAGTCATATTGGCG
CTAGGGAGTATTTTTGTAGGTTATTTGACTAAAGAAGTTATTTGGTCTTT
TCAGACTACACTTCCCCTTGTTATTCCTACTTCTGTAAAGTTAATGCCCG
TGGTTTTTAGTCTATTTGGAGCTGTGACAGCAATCACTCTCTATCATTAT
TCTTCACGAATGTTTAGTGCACCAACTTCTCCGTTAGCACTGGCTACTTA
TACTTTCGCTTACTCCGCCTGGCAATTTAATTATATTGTGAACCAGTTCC
TAGTAAAGAATGTATGGAGGCTGGGGCATTTCGTAACATTTAAAACCCTA
GATAAAGGGGTGTTGGAGCTGATAGGCCCTAAAGGAATTTCTCAATTTGT
GATAAGATTAACTCAAGGAGTTAGTAATTTACAATCTGGTTTAGTCTTCA
ACTATGCTTTGGTTATGCTCCTTGGTATAGCTGTATTAATTTTGGGAACA
GCTTGGCCTTTCTATTAAAGGCAAGCTGATTGAGGAGGTTAGGTTAAGGT
AGACCGTTAGCCTTCAAAGCTAAAAGTGTGGGTTCAAGTCCTGCCCCTCC
TGATTTGGTCCTTTTAAAGGACTTATAAATTTTGGATGAAGTTTAAGCTA
ACGGAAAATATTGGTCAAAGGGGCCAAAGATCCGGGTCTTTAACGACACA
TAAATTGTGAGATGGGTGAAGCCCTTGTCTTAAGTATAATTACATTAGGG
TTAATAATGTACAGTGTTAATGGTTTTACTTTAAAGATATCCTTTCTTAC
ACTATTATTTCTAACTTGATGGGGGTTAAGCGGAAATGCAGACTTTTTCT
TACCTTGGCAAGATGGTTTGTTAACTATAAACAGTTGGGCTATGACCGCA
AAATTTGTGATTCTTGTAGGTGCCCTAGCTATACTATTGATGCTAGATCC
TGTCAGTCAAAAAAAGGAGGCCCATACCCCAGTTTTAATTATGATGGTGG
CCTTAGGTAGCATTCTTCTAGTGTCAGCTAGTAACTGGCTTTCAGTTTAC
CTTGCTATTGAACTACCAACTCTTTCTCTTTTTATATTAGCAGCTAAGAA
AAGAGGCTCTGGACATAGTGCTGAATCGGGGCTGAAATACTTTGTATTAG
GTGCGCTCTCTTCAGGTTTGTTCCTATTTGGGTGCGCGATCTTATGTGGG
TTAACAGGAGGAACTAGTATCCCATGTATAGACCTCGTTCTAAATCAAGG
AGGCAGCCAAGCTTTAAATGTTTCTGGTGTTATGACGCCAATAGGAGGCC
TTTTAGTAACAGGGGCCTTATTGTTTAAATTATCTGCAGCTCCCTTTCAT
ATGTGGGCCCCAGATGTTTACGATGGTGCGCCTACATCGACTACTGCTTT
GTTGGCTATAGTTCCTAAAGTCGGTATCTTTTCTATTTTAGTTTCAATTG
GGCCAGTGGCTAATGTTTTATTGGTTGGTACGATTTTCTCGATGATCATT
GGTGCCTTAGGCGCTTTAAATCAGACCAAAATTAAACGACTATTGGCTTA
TAGTGGGATTGCACACATGGGCTTTGTTCTATGGGGAATAGAAATGGGGT
CTTTTGAAAGTGTACAAGCTAGTCTAGTATATATGATTCTATACGTCATA
ATGTCTATCTGTACTTTTACTATAGTGTTAGCTCTAGGGGGCGTTAAGAA
TCTCATTGTAGAATTTAGCGGTCTTTCAAGAAGAGAACCTGTTTTAGCCA
TAGCCTTAGCACTAACTCTTCTTTCAATTGCGGGAGTGCCTCCCTTGATT
GGATTTTTTAGTAAGTGGTGGGTACTACTATCTGGTATAACGTATGAATA
TTACTTAGTGTCGATTTTGGCTGTAGTTTGTTCTGTAGTTGCTGGAGTTT
ACTATGTGAGATTAGTAAAAATCATTTACTTTCAAGCTGACTCCTATTTC
TTAATGGGACTAAAAACCCTTAAAAAAGAAAGAAGGATTAATTTTAGGAG
GTCTCTGTTAATTGGGGGAAGTTTATTCCCCATTGGGTTTATGATTTTAT
CGCCTAATCTGCTCTTACAATTAGCCTTTTGGGCCACGGTGGGGCTATTC
TAAAGGAGATTGTCTAAAAATGGCATTTAATGTTAGAAAATAAGTAAAAT
GGGTCCTTTGATTTTGGGGAATATAGAAGACATATGGACCTTTTTATACA
TGCTAGTAGGCGTGAGCCTGCACACAGGTGAAAAAATCCGGAATCCAAGG
TGCTGGGCCGGAGACTTATTAGGTAGAAGGCGGTGTAATAGACCACCTTG
CCGAAGATGGGTAGCTTATTGGAGCCACACTTTCACTGAAACAAGGGGAA
GACTCACATAGAGGCAGCAGTAGAGAATCTTGTGCAATATACGAAAGTAT
GACACAGAGAGCACATATTTAAGCCTGTCAAATTAAGTGCCAGCCGACGC
GGTTAGACTTAAGGGCTTGTCTTTATAAGTAAAAAGGCGTAAAGGATGTG
TAGGCCAAATAAATACTAAGAGGGTAGATGGAATTTTTCTGGAGCGGTAG
AATGCGAGGATAGAAAATAGAACTCCAAAGGTTAAAACAATCTACCACCA
TATAGGCTTAAACATGAAGGTGTGGGTAGCCAACAGGATTAGAGACCCTG
GTAGTCCACACAGTGAACATTGAAGACTATGCTCAGCAGCCCCGAAAGGT
AAAGTCTTCCGCCTGAGTAGTACGATCGCAAGATTAAAATTCAAAAACTT
TGGCTGTTCACTACTTCGATTAGAGGAGCGTGTAGTTTAATTCGATGGTC
CGCGTGAAACCTCACCCTAGCTTGAATCTTTGACCGGTATTGCATGGCCG
TCGTAAGTCCGTGTGTTAAGTTAAAAGGGACCCAACCCCGATTGGGAGGA
AGTCAGGTCTTATGATCCGAATGTTAGGGGATTATATGCGCTACATTTTC
TTATACAATGGGAGACTAAAAAGTGAAACCCCAAAGTAAGAGTTCGGAAG
GTCGCTGTAAATCGACCAGAAGTTGGATTTAATAGTAATCGGAAAGTAGA
GCGTTCCGGTGAATTGGTACAAGTGTTAGCACAAATTGCCCGTCACCTTT
ACCTAGAATGGTCGTTTGGAAGCTTTAGGTAGTAACGAACGCCTACGAGG
TAAAGCAAGTCGTAACATGGTGAGGGAAGGGGAACCTTCCCTTGGGGAGC
GAGAGCTCTTTTTAAAAACTTATGGACTTGATTAATAATATACTAATGGT
TAACCAATTCGGCAGAGATATACCGGAGCCGTGGCAATTAAGCTTACAAG
ATGCTGCCCACCCGGTAATGGAAGAGATTATATTTTTCCACGATCAAGTT
ATGTTTATTCTAACTATTATTATCGTTGCAGTGCTTTGGTTAATAATTAA
AGCACTAAGTGGTAAGGCTTATTACAGGATGCCTTGTAGACGGAACCTTA
TTAGAGGTAATTTGGACCATAATTCCTGCTATTATTCTAATTTTTATAGC
ATTTCCTTCTTTAAAACTATTGTATTTAATGGATGAAGTTATGGATCCTG
CTCTAACAATAAAAGCAGTTGGTCACCAATGGTACTGGTCTTATGAGTAC
TCTGATTATCAGTCTGAAACATTGGAGTTTGACTCTTATATGGTACCAAC
AACAGACTTAAACCAAGGTGATTTTAGATTATTGGAAGTGGATAATAGAT
TAGTTGTCGCTATTAATACACACGTTAGAGTGTTAATCACAGCAGCGGAT
GTTATTCATTCCTTTGCCGTGCCTGCGCTAGCTGTTAAGATGGACGCAGT
GCCTGGTCGTTTAAATCAAACTGGGTTCTTTATTAAAAGACCTGGAGTTT
TTTACGGTCAATGTTCAGAGATTTGCGGGGCCAATCATTCTTTCATGCCT
ATAGTGATTGAAGCGGTCTCTTTAGATAAATACATCAATTGGGTGTTATC
TGGGCATGATGAATAAAAAGTTATGGTCTTTCACAATAATTGATTGGGCT
TAATTTTCCTTTTACTTTTTTTGGGGATAATTAACGTGATTATAATCCCG
AGAGGAAATAGCGTAAAATTAAAGAGAGCCGCTCTAGAGTGGTCCTTAGC
AACTTTAACTGCCACTTTAGTTTTATGGGCGTCCTTTGATACAGAAGGCC
AATTTCAAACCATAAATCAAACAGAGTGGATAGTCCCCCCAGCCTTAAGT
TTAAAATGGGGCCCTCTTTTTTTTGCCGTCGACGGAATCTCCTTATTTTT
TTTAGTTTTAACAGCATTATTAATACCAATATGTATTTTAATTAGTTGAA
ACTCTATAAAGTTTTTACTTAAGGAGTTCCTTTTATGCCTTTTATTTTTA
GAGGTCTTGCTAATGGGAGTCTTCTCTGCACTAGATCTGCTACTATTTTA
TATTTTGTTTGAAGGAATATTAATCCCCATGTTTCTTTTAATTGGGGTGT
GGGGTTCTAGAGAAGAAAAAGTACGAGCCTCTTATTATTTTTTCTTTTAT
ACCTTCGTAGGCTCTGTGTTTATGCTTTTGGGTATATTCAAATTGTACAG
CACCACAGGTACAACGGACTATTTAACGTTGTTGAACATAGAGTTGTCTC
CTAGTACTCAAAAATGGATATTTGCTGGGTTTTTCTTAAGCTTAGCAGTA
AAAATTCCTCAAATACCATTCCACATTTGGTTACCCCAAGCTCATGTAGA
GGCCCCTGTCTCAGGGTCCGTGATTCTAGCTGGTATTCTATTAAAGCTAG
GGGGATATGGGTTTCTAAGATTTTCTTGGCCACTTCTACCAGCGGCCACT
GAATATTTTGCCCCTTTAGTTATTATGCTTAGTGTTATTGCAGTTATTTA
TGGGAGCTTAACAACCTGTCGTCAAGTTGATTTTAAAAGACTTATTGCCT
ACTCTTCCGTAGCGCACATGGGGCTTGTCACTTTAGGTTTGTTTACTCAC
ACAATAGAAGGGTTAGTTGCGGCTATGTTTATGATGTTAGCGCATGGCGT
AGTGAGCTCCGCTCTTTTCATTGCGGTTACCTTCTTATATGATCGTCACC
ACACTCGTCTTATAAAATACTATCGCGGAATAACTATAAGTATGCCACTC
TTTGCCAGTATGTTTTTAGTTTTAACTCTAACGAACATGGGTATTCCTCT
TAGCTGTAATTTTGTTGCAGAGTTTTTCTCGCTACTAGCTGCTTTTGAAT
ACAGTAAGCTTATTGGGGTGTTGGCTGCTACAGGTATGGTTTGGTCAGCA
GCATATTCTCTTTATTTGTACAATCGTATAAGTTTTGGGAGTCCCTCCAA
CTACCTTCTTTTCGCAAGAGATTTAAACAGACGTGAGCTTTGAGCAATAG
CTCCCTTATTAGTATTAATTCTTATTTTAGGAATATTACCCTCTTTAATC
CTTGACCCTATAAAAAATGCTATAATGTTTAGCTCTGGGGGGGCTTAGGC
TAGATGATTTGGATGTGTTTTTATGCCTTATCATTTGGGACTGTTGCCTC
TGGAATAATGGTAATATCTGCATTAAACCCTGTTCACTCAGTGTTTTGGC
TAGTGGTTGCTTTTACAAGCTCTGCAGCTCTTTTTGTTTTATTGGGAGTA
GATTTTATTGCTCTAATGTTTGTAATAATATATGTGGGAGCAATTGCTAT
TCTGTTTTTGTTTGTGATAATGATGTTAAACTTAGCCGACTTTTCCCCAG
CCTTTCGACTGGGCGGAGAGGCAGATATGACAAATTATGTCCCTATTGGG
CTGGCTATTGGAACCCTTTTTTTTGAGGCCATCGCTTCAAGTTGGCTAAT
TATGGGAGGCCCATATGTCCACAAAAGTTCATTAGGAACGTGAAACCTAG
CTAACCCTTGGTTTTTAACAAAGTATCATAATATTGAAGCAATTGGGCAA
ATTTTATACACCGACTGTTACTATCTGTTTATTTTAGCTAGTTTTATATT
ATTAGTGGCTATGATTGGAGCAATAGTGCTTACTCAAGAGATAGGATCAG
AGGTTGGCCCCGCGGCAAAAAAACAAAATATTTTCTCTCAGATTAGCCGT
GCTCAAGTATAAAAATAATATTAACCGGGTTTTCCGGGGGCCGGCTTAGA
TTTCAAAATCTTGACGGCCCATGGTGCAATTAAGGAAACAAAATCCCGTC
CTTTCCATTGGGAATGGATTAATTATTGATTTACCGGCCCCTGCTAATCT
TAGCTATATGTGGAACTTTGGTTCCTTATTGGGGTTATGCTTAGTGATAC
AAATAGCCACAGGAATATTTTTGGCTATGCATTACTGCGCAGATGTGTCT
CTGGCTTTTGCCTCGGTAGACCACATTATGCGTGACGTCAATTATGGGTT
CTTATTACGGTACGCTCATGCTAATGGGGCTTCTATGTTCTTCATATGCC
TCTATGCTCATATTGGTCGTGGGTTGTACTATGGAAGTTATTCTAAAGTC
GAAGTTTGGAACGTTGGTGTTATTCTCTTTATTTTGACTATGGCAACGGC
CTTTATTGGGTATGTTCTACCTTGGGGTCAAATGTCTTTCTGGGGTGCAA
CTGTAATTACCAACTTGTTATCTGCTATACCCTATGTAGGAACAGATATA
GTGCAATGGGTATGGGGAGGATTTAGTGTATCCAACGCTACATTAAATCG
CTTTTTCAGTCTCCATTATCTATTCCCCTTTATTTTAGCAGCACTTTCAG
CAATTCATTTAATATGCCTGCATGTTGATGGTTCTAATAATCCTATAGGG
GTTAAATCAGACCTAGATAAAGTGGCCTTCCATGTTTATTATACTTCTAA
AGATTGGTACGGAATAGTAGCATTTTCGGTGTTTTTCTGTGCCCTTGTGT
ACCTAGCTCCTAATTTATTAGGGGACCCGGAAAACTTTATTCAGGCTAAT
CCCTTAGTTACTCCGGTGCACATTCAGCCAGAGTGGTACTTTTTGTTCGC
CTATGCAATCTTACGTTCTATTCCTAACAAATTAGGGGGTGTCATAGCCA
TGTTTGCTAGTTTATTAGTTCTATTTTTATTACCTCTTCTTCACACAAGT
CGACTCAGAGGTTTAACTTTTAGACCATTAGGTCGAATGGCCTTTTGGTT
CTTTGTTGCAAACTTCTTGCTTCTTACTTGGATAGGCTCTCAGCCTGTTG
AAGAACCTTTTATATTAATAGGGCAAATAGCCTCCATGTTTTATTTTGCC
TATTTTTTAGTTATCGCTCCCCTTTTAGGGTATTTGGAGAATCGTCTGTT
GTTCCCTGGCCAGAATCTAATTAATTAATTTATCAAAGTTTTTTATGCTT
TAGTTAAAAGTGGCCCATCTCGCAGAGTGGACTAATGGTAAGTCACCAGA
CTCATCATCTGGGGATGCAGGTTCAATTCCTGCCTCTGCAATTAATTTTA
AAAAGGGACGAATGGCAAACTAGGATGCATTAATAAGACGGAAAATCTGA
AAAATCGAGGGAGAAGCTTTGAACTCGATTATCTCAGGCGGAAACGCTGA
AAAAGTAAGCTGGAAACTGAAACATCTAAGTACCAGTATATAAAAGAAAT
CAAACGAGACTCCGTGAGTAGCGGCGAGCGAACGCGGAAAAGTCCCACGA
GTAAATAGTGGAAGATAGGTGTACACACATCTAAGACTAAATATTAATGC
ATACCGAAAGAGAGAGTACTGTGAAGGAAAGTTGAAAGAGACTTGAAAAG
ATCTTAAAATGAGTCCCTTAAAGCAGTTGTAACACAACGTACCTTTTGTA
TAATGGGTTCACAAGACAAAATTTGGCAAACTTAAGTGTTAAACGAAGGT
GTAGTGAAACCAAGGGAATACATCCCTTGTAGTCAAATTACCCGAAACCA
AGTGACCTAGCCCCGGGCAGTTCAAAGGAACGAACCGGTAATTGTAGCAA
AAATTTCGGATGACCTGTGGCTAGGGGTGAAAGACTAATCAAACTTGGAA
ATAGCTGGTTTTCTGCGAAAACTATTTAAGTAGTGCGCTCAAAAGCTTCA
TTTTACATGATAAAGCTCAATTGCTTTCTAAGCGATTAACTCTGAATGTT
GAAAATAAAGCTGAGCAGACAGACAGCGGGCGACAAGGTCCACTGTCAAA
AGGGGAAAGCCCTAATCAGAAGTTAAAGCCACAAATTAAAACAGTCAAGT
GTGAAAGGGGTGTGTAATTTAGACAATGAAAAAGTAGGCTTGGAGCCAGC
CACCTTTGAAAGATGACGTAATAGTTCACTCAAGAAATTATTCTACCTCT
AAAATTATGGTGGCTAAAGTTAAGCTGAAACTCTGAAAGCTTAGGCTTGG
TAGCAGAACGGACTGTAAATTGGTTAGGCAAAAGCCAACCATCAGAAGTG
ATAATGTGAGAAGTGATAATGTGAACATGAGTAAAAAATCATTTGATCAC
TCCCCAAGGCTTCGACATAATAAATGTCGTATAAACAGCCCCTAAGATTA
CAACCCTAGGTTGTATCAACGGGACTTATAAAACGCACAAGGTGCCAGGA
AAGATTTATAAAATTTTACTGTACCAGTCTAACTCAAGTGGGGAATAGTG
ATGGGGAAAAGTTTTCTTAAGGAACTCGGCAAAATATGGGCCTCGACTGT
TTACCAAAAACATAGCTCTCTGCTAATACGAAAGTATAAGTATGGAGGGT
GAGGCCTGCCCAATGGTTGTATCTAAAAGAGTTGATAAGAGTCAGCTTTA
TAAGGACAATTGAATGGCCGCGGTAACACTGACCGTGATAATGTAGCGTA
ATCAATAGCCAATTAATTGTTGGCCGGTATGAATGGCGTCACGAAGGCCC
CACTGTCTCAAGAAGACCCCCCGTGAAATTGAATTCGTAGTGAAGATGCT
ACGTCCAAATTGTAAGACGAAAAGACCCCATTGAGCTTTACTAGAAACTT
GCATGGCTTAAATTAACTTAAATAAAAAGTTTAGATAAGGTGGGATCCGT
TAAGGCTAATGAAACACCACTCTTTTATTTTAAGAGAGCTAACCTTTAGG
GACAATGCGAGTTTGATAGTTTGGTTGGGGCGACCACCTTTTAAAAGGTA
ACGAAGGCGAGCTTAAGGTCCGTAGTTAATAACAAGTGGCCTGACTGAGA
GGGGGACACCCCGAACAGACACTGATGTTCAGTGGGCTATAATGACCCGT
CGTTTTAGAGTGTAATAGGCGACGATCAACGGATAAAAGCTACCATGGGG
ATAACAGCGTTATATCGTTAGAGAGTTTAATCGACAACGATGTTTGCGAC
CTCGATGTTGAATTGCGGCACCCTGGGGTGCAGCCGCCCCCAAGGGTTGG
TCTGTTCGTCCATTAAAGCCGTACATGATTTGAGTTAAAAACGTGGCAAC
ACAGTTTGGTTTCTATCTACAATATGAAGAAACATCGATAGAACTATCTT
CTAGTACGAAAGGACCGAAGAATTAGCGATCCTCTTATTTTGTAAGTTAC
GATCGAACCCAAGTTAATCACTGATTGCTTCTTAAGTGTGAAAAGTTTAT
CGAATTGTTTTAAACATACGTTTAAAAATAAGTAAATGAAATCTACTGTT
TATCACCCCTATCATTTAGTAGATCCTAGCCCTTGGCCCTATATGGGGGC
CTGTGGGGCTCTTTTTACAACTTTAGGTAGTGTTGTGTATTTTCATTACA
GTCAACCTTGAATTTTAATATTTGGGCTTCTTGTCCTTGGTTTAACTATG
ATAGTCTGGTGGAGAGATGTTATTAGAGAGGCGTCCTTCCAAGGACTTCA
TACCGTGGTTGTTAAACAAGGATTAAAATATGGAATGCTCTTATTCATCC
TTTCTGAAGTGTTATTTTTCCTTTCCTTTTTTTGGGCTTTCTTCCATAGT
AGCCTAGCTCCTACTGTTGAGTTAGGTGCAGTTTGGCCGCCCCAAGGTAT
TCATCCACTAAATCCTTTTTCAGTTCCTCTATTAAATACAGCCATTCTTC
TAAGCTCAGGAGCTACTGTTACTTGGGCTCATCACGCCATAATCAGCGGG
AGGAAAACTGAAGCTGTTAGAGGTTTAGTAGCCACTGTAGGTCTAGGGGT
GGTATTTACAGCCTTACAGGCATTGGAGTACTATGAGGCTCCATTTACTA
TCTCAGACTCTGTTTATGGCTCCACTTTTTTTGTAGCTACAGGATTTCAT
GGTTTGCATGTTCTAATCGGAACAACATTCTTAGCTGTTTGTTTAGGTAG
ACTTATCTCTCATCAATTTACTCGTCATCACCATCTAGGGTTCGAAGCTG
CTAGTTGGTACTGGCATTTTGTTGATGTAGTGTGGTTATTCCTATATGTT
TGCATTTATTGGTGGGGAAGCTAGAATTTTGGTAAGTATAAGCTTTAACA
GAGCTTGATCTAAACTTCAAATATAAAGTTTTAGGGAAAAATTAACTTCT
TCCCTATTTGGCCCTAACTAAGGGCAAGCTTTGGCTAACAACTGCTCCTT
CTAATTATTCTCGAAGGACATGCTTTGCCTTATTAAGACTCTTTATAAAG
GTGAACATAAATGAGAAGAATAGAGAGGCAGGGTTGTCTCAAAACGAAAT
GAACAATAAATTTCTAACTCGTTGAGTATTTTCTACTAATCACAAGGATA
TTGGAACATTATACCTAATATTTGGAATAGGGTCCGGTATGATAGGTACA
GCTTTAAGTATGCTAATAAGATTGGAGTTGTCTGCCCCTGGTACTATGTT
GGGGGACGATCACCTCTACAATGTTATAGTTACAGCTCACGCTTTCCTTA
TGATCTTCTTCCTAGTAATGCCCGTTATGATGGGAGGGTTTGGTAACTGG
TTCGTACCATTATATATTGGTGCTCCAGATATGGCTTTCCCACGATTAAA
CAATATTAGTTTCTGGCTACTTCCCCCCGCACTTATTCTACTTTTAGGTT
CTGCTTTTGTTGAGCAAGGAGTAGGAACAGGGTGGACTATGTATCCCCCG
CTTGCTTCTATTCAGACGCATTCGGGTGGAGCTGTAGATATGGCTATTTT
TAGCCTTCATCTAGCAGGAGCCTCTTCTATATTGGGGTCTATGAATTTTA
TTACAACTGTATTTAATATGAGAGCTCCAGGGGTAACTATGGATAGACTT
CCACTATTTGTGTGGTCCGTCTTAATTACTGCCTTTTTACTACTACTATC
CTTACCAGTCTTAGCTGGTGGTATAACAATGCTTTTAACAGATAGGAATT
TTAATACCACCTTCTTTGATCCTGCTGGTGGTGGAGATCCAATCTTGTTC
CAACATTTATTTTGGTTCTTCGGTCACCCTGAGGTTTATATCTTAATACT
TCCAGGCTTTGGGATGATTTCTCAAATAATTCCAACTTTCTCTGCTAAAA
ACCAGATTTTTGGATACTTAGGTATGGTTTATGCCATGATTTCTATTGGA
ATATTAGGGTTTATTGTATGGGCCCATCATATGTTCACAGTAGGAATGGA
CGTGGATACTAGAGCCTATTTCACCGCAGCTACCATGATTATAGCTGTTC
CAACTGGTATTAAAGTATTTAGTTGGTTGGCAACACTTTATGGTGGAGCC
ATAAGATTAGACACTCCCATGCTTTGGGCTATAGGATTTGTATTCCTCTT
TACAATAGGAGGATTAACTGGGGTTATATTAGCAAATAGCTCCTTAGATG
TTGTTATGCATGATACTTATTATGTTGTGGCTCACTTTCACTATGTGCTA
TCCATGGGGGCTGTGTTTGCTATATTTGCCGGGTTTTACTTTTGGTTTGG
AAAGATTACCGGGTATTGCTATAACGAGCTCTATGGAAAAATCCACTTCT
GGATAATGTTTATTGGGGTTAATATTACCTTCTTCCCTCAGCACTTCTTA
GGGTTAGCAGGTTTCCCAAGACGATACTCAGACTTTGCAGATGGTTATGC
AGGCTGGAATCTTGTCTGTTCATTCGGGTCAACAATATCTGTTGTAGGAG
TTGTATGGTTTATTTTCGTAGTATACGATGCCTATGTACGAGAAGTTAAA
TTCATTGGCTGGGTGGAGAACACCGGGTCAAGCTGGCCTTCTCTAGAATG
GGTACAACAATCTCCCCCTGCACTTCACACTTACAATGAATTGCCTTTTG
TTTATGGTAGTTATTCTACAGCTAAGGTCCAATAACTTTTTATGGGCCAC
CCCCATTTGGGGGTGGCCTAACTACTGATGTACTACAAATATATGATAGT
AGCTATTCTATTGTTATTATTAGGGGTTTTAGGAATTGTGCTGAACAGAG
GGCATCTTATAATAATGTTAATGTCTATAGAGTTAATTTTATTAGCTGCT
TCTTTTCTGTTTTTAATTAATTCTATAGTAACGGACGTCTTAATTGAACA
AGTTTTTACAATTCTGATTTTAACGGTAGCCGCAGCGGAGTCTTCTATTG
GATTGGCTATTATGGTAGCCTACTATAGGATAAAGGGGACAATCGCTATT
AAATCTCTTAATTGACTCAGAGGTTAAAAAATAATGATGCCTCAATTGGA
AACTGCTACTTATTTAACTCAATATAGGTGGACTTTAATTGCTTTATTTT
TATTATTTTCCTTTATGGTCGTCTCAGTTTTACCTACTATTAAAACTAAC
TTTCTTATTAGAAGGTCTGTTATGGGAGCTTTGGCAGAATCCCCCAAGAT
ATCTGATTTAAGCAAAGGGCCAGCCTTGCTATGGAACCAAGCTCTTAGTC
ACTATGGAAAAATCTAGAAACATCAACGATGAGCGCGGCTTATTTCGATC
AATTTAAAGTAGTGGATTTGATCGCCATCACTAACTCATCAATGATGATG
TTGTTGGCCGTGGCTGTAGCTTTAATGTTATTAAAGGGTAATCGTTTAAT
CCCTAATCGATGGCAGACAATAATGGAATCAATTTACGATCACTTTCTTG
GTGCTGTAAAGGATAATTTGGGGCCAGAGGGGACTAAGTACTTCCCTTTC
ATTATCTCGCTTTTTATTTTTATAGTATTTCTAAATGTTTTAGGCTTATT
CCCTTATGTATTTACAGCAACAGTTCATATAGTTGTACAATTAGGGGTTA
TCATTCTCAATTGTTATAGGCGTTACTTTAGCCGGACTATGGAGATTCCA
GTGGAACTTTTTAAGCATCTTGATGCCAGCTGGGGCTCCTCTAGCTCTAG
CCCCCCTCTTGGTGTTAATTGAAACAGCAAGTTTTGTCTTTAGGGCTGTT
TCCTTAGGGGTCCGTTTAGCCGCTAATTTATCAGCTGGACATTTATTGTT
TGCTATTTTAGCTGGGTTTGGCTTTAATATGATTACTACTGCAGGTGTTT
TTAATATATTCCCTGTAGTGATAATGGTTTTTATAAGTCTATTAGAGGCA
GCCGTGGCTATTATTCAAGCCTACGTCTTCTCCCTACTTACGACTATATA
TTTGGCCGATACTATAGCCCTACATTAATCTATTTCTGATA
>jgi|Nemve1|220216|fgenesh1_pg.scaffold_488000001
ATGGTCTCAAACTCCACGGAAGTTATGGAAGCATTCCCATCTGAAGATATAGCTGAAGAGTTACGAGACTTGGATTTCGGCGAAGGACAACTGATTGTGGTAAGAAAGCCAACAACATCAGAGGGGCCGGATGCCTACCTCCCTTGTAAGTCGTGCCTTGGGTTTTACAAGGGGGACGACCTTTGGAAACACAAAAAGAAGTGTGCCTTTAAGCAGCATGGGACAGACAAAGAAGCCAACCTATATACTAAATCTGTATACGGTGAAGTGAATAAATTGTATTGTGAGCGTGACGAGGTCGGCTTCGTGGCCAAGCACGATGAACTAATAATACAGATGGGGAACTGCCTCTATGATCAGCATGGGGAGAGGCAGGCTACTTATATAAGCACCAAAATGCGGGAGATAGCCAGATTGGTGCTCGAGGTTAAAATAAATGAACCAAGCCAACATGGCCTGACTGAACTCATCACTACCCGAAATTTCGCCCTGGTATCTTCCAAGTCCCTAGCCTCTGTCGGAGAGAGAAAATACAACAAAATTAATCTACTTCCTCTGGCGGAGGATCTTGCAATGCTTAGGGCGTACCTGGACAAAAATCCCCAGACAAGAAAGTATAAGCAAGTTTTTGAAATCACCCATACCTGTACTGGTGGTTTTGTGGGACTGTGGGGCTCCATCTCGGATAATATCACCCATACTGGTACTGATGGTTATGTGGGACTGTGGGGCTCTATCTCGGATAATATCACCCATACTGGTACTGATGGTTATGTGGGACTGTGGGGCTCTATCTCGGATAATATCACCCATACTGCCAACCTATATACTAAATCTGTATACGGTGAAGTGAATAAATTGTATTGTGAGCGTGACGAGGTCGGCTTCGTGGCCAAGCACGATGAACTAATAATACAGATGGGGAACTGCCTCTATGATCAGCATGGGGAGAGGCAGGCTACTTATATAAGCACCAAAATGCGGGAGATAGCCAGATTGGTGCTCGAGGTTAAAATAAATGAACCAAGCCAACATGGCCTGACTGAACTCATCACTACCCGAAATTTCGCCCTGGTATCTTCCAAGTCCCTAGCCTCTGTCGGAGAGAGAAAATACAACAAAATTAATCTACTTCCTCTGGCGGAGGATCTTGCAATGCTTAGGGCGTACCTGGACAAAAATCCCCAGACAAGAAAGTGA
>jgi|Nemve1|220217|fgenesh1_pg.scaffold_488000002
ATGAGATATTTTATTAAACTGCCTGATGCAGAAGACCACGAGAACCACGTGATGGGAGAGGCTGTCAGAATCCGCGAAACTGTGGACGACAGGATTGTAAAGAAAATGGAGAAGCTGTCAGGACAAGGCGTTAGAAAGTGCGAGGAAATGAACCGACACCTCGAAAGTTTTGTCATCAACGACTTGTTTAAAGGAAGACGCCAGCCTGCAAAAACAATGCGCCGATTCTACCCAACAAATAAAGATATTGCAAATGCAATACTGCGGGAAAAAACCCGACAGTGCCATTCCAAGGCTGATCAGGAAAATCTGGAACACCTCGTGAGAAAGTGGAAGGAGAAATCGCCTGATGATTTCTTCCACTACCGCCGTTTCCAGGAGGATACCTCCAAAGAAGGCACTGCTCAGAATATACTCTTTGTGTTTCAAAGTAAAGACCAGCAACGCCTTTTGCGGAGGTATGGCAATCAAATGTGCCTCATTGACGCCACATACAGAACCACCCGTTACGCGTTGCCGTTATTCTTTCTGTGTGTACGTATTAACGTCTCTTATCAAGTGGTTGCAGCGTTTGTCACGCAGAATGAAGACGCGCCAAGTATCGCCGAGGCTCTGAGAATTGTCCAGCAATGGAACCCTGACTGTCACCCCAAGTACTTTATGGTGGACTTCGACACGGCCGAAATGGCAATACTAGAAGAGGTCTTCTCAGAGGGTGTTGTGCTATTGTGCGACTTCCACAGGGAAAAGGCGTGGGGCGAGTGGACCAGCAAAAATGACAACGGTAGCTACATCTGGAAATCCAACGAGAAACTGCGGCGTTGGTTCGACAACGTTTGGCTCCCTGAAAAAGAGCGCTGGTGCGTAGCATATCGCAAAGAGGATTTCATCATTGCTGTAAACACCAACAATGGCCTGGAACGACAGAACGAAGCCCTGAAGTATCAGTATCTTGGTGGTTACAGGAATTGTTCATTCAGCGAGATGCTAACTGTTGTAATAACGCGCTTCCTAACAGATTCATACACGAAGTATATTACTAGAAACGTCCGAGGGAGTTATGGGTACCGCGTTTACAACGACGCCATACTGAACTTTCTGAGGAATCGGCCTTCTTCGGTGGTTGACCATGTACACCAAAGATTAGGAACAGCATCAGACGAAAGCGCTATTCTAAAAATCGAGGAATGCGTTGGTCAACACGGAACGTTTGTTGTAAAAAGTGGGTCCTCTGTTGACAAAAGTTACACTATCAAGTTTGGCACAGAGACAACCTTCCCGACGTTTGACTGTGATGACTGGCGCAGGAACAGATTGCCGTGCAAGCACATCTGCGCCGTTTTCCTTTCCAAATCTGAGTGGGGGTGGGAGCGCCTGAGCCCACTTTGCACTCAAAATCCCCTTCTTTCATTGGATGAATTATGCATATCATCTTCACCACCTTCAGCAGATTGCAAAAACACTGAAAGAGTTACTCTGTACCGAGCGAGGGTTCCCCGCCAGAAAACCTTGATTTCGGAGAAACGGAAGTGCCGTCTAGTGCTGATGCCCTCCCCCCCAGAAGGAGAAACAAGACGACAGTGCAGCTGGCAAAGTGTAGGGTGA
>jgi|Nemve1|220219|fgenesh1_pg.scaffold_488000004
ATGGACAAACTAAGAAGTCTCAATAAGCCAATAGCAACTATCAAGGCCCGTCACTCTGGTGGTGCTCAAACTCTTAGTGCTGATGAAATAGGAGGAGAAAAATCCGAAAGACAGCAACTACCCCTAAAGCTAGCATGGGCTATGACAATTCACAAAAGTCAAGGACTAACTCTAAAAAAAGCTTGGGTTGATATTGGCACCTCAGAAAAATCCCCAGGCATGACATATGTTGCTCTAAGTAGGGATTTCTACGCATACAAGAACCCCCTTAACGATTCAAGAAAACAAAAGGATTCTTCTAAACTCCCATCCATACACTGGAAAATGTCCAGTCAAGAAAGCTCTTCTAATCCTAACCCAGATTGCCACAAAGGATATATACACAACGTGAGCCCGGTAAAGAGGTCCAAGAACAAAAATCAGTGGTTCGACTATCAGTTACAAGTTAGTCCAACCAAAGTTAGAAGATTTGTTGGTTTCAACATCCCAAGCCATGCTAATTTAAAGGAACATGAAGAGTCCAAAACAGCAGTAGCTTTAGGAACACAAAATTGA
>jgi|Nemve1|220220|fgenesh1_pg.scaffold_488000005
ATGGCAGACCCAGAGATATCTCTTAGTGAATCTGGCAGTGACCAGGGGGACAAGTATGAAGCATATAAGGCCCGAAAGCAGCTTTCTGCAATTGATTGGAACTTCCACCAAGGTAGAGAGAAAGCAGTCAATGATAAGGGGGAGCAGATGGTATCAAGAAAATACAATAGATGCACTAAAGAGTGGGATTTGAGAATAATCAAAGTAGGCAAGACTTATGACTACATCCCAATGCTGATGGCAATGATTCTCCGAAAACGATTCACTGACATTGATGGAATTACCCGGCATGTTAGTTTAGCTGAGGATGACCCTGCCCGAATCCAACCAACCTTTGCAATGGCCAAGCCTGTTAGCTCTCGTGAACTGTTTCAAGCACACCAGTCGAGGTTCAGACCTCCTAGCACCGAAAATGAGTGA
>jgi|Nemve1|139808|e_gw.488.12.1
GACTGGTGCAAATGTGGTAATTGCCGTGAAATGCCACAGCAAATTGAAAATGTTTGCTGTGGTAAAAGAAATTGTGAGTCCACGAAAGCAAGGTTTGGCAAGCTCTGCCTGGATGTAGAGGTATTATCGCTTGGTATCAGGTCATCAGCAGATATTAGGAATGATTGGCATGACAGCAGTGCAAGGGCGTTTCGAAAGGCAGGCTACAGGAACTACATCCTTGACAAGCATGGGTACCTTTGCAAGGGAAGAAGAAGAGTGGCCCCCTCGTGCATTGTACGGCAAATAAGACATCATTATCCTACTAGAACTGGGATCTACATGGGATTCAGAGAGAACTAG
>jgi|Nemve1|139805|e_gw.488.2.1
AAGTTAGGCTACAATGCTTTATCTCGGATGCTTTCTGTTGAGCCGGACAATATCGTCATTGACTTGACTTCAGAGCGAGTGACTTCAGCCACAGAAGAGCTCCTTGAGGCAAAAGAAATGCGTGATGACTTGTTCTTGCTGGTGTTGAAGGTTTTGTCTCGGGCTTGCAAGAGCGCAGCAAGATCAAGTCTTCTGATACTTTTAAATCTTGTCCAGAAATCGAGATTTTTAACTGTTCACTTGTCAGCATACCTCAACAGCCACTGGGGTAAAAGCCACATGGAATGGGAAGGTGTTTTGGAAGCTCTTCAAAACACTGTTGTTTTGTTCTCAGAGATGCTTATTCGCCTTCCAAGTTGCTATGTTTACCTTCCAATTCCATCGCTTCAAAAATGTACTTCCATCCTTGTGGCTAGTGGTAAAATACAGAATAATGGGATCGAAGCTGCCGTGGAAGAGCTTGTAATGTTGATGAGGGAGAAAAGCGAAGAGCTGAGGAGAAATGCTGATCTTCATCGAGGAAATAGGCGAGGCGCCCCCCCAGAGGACTTCCGTCAGATAAGTGTCATACCCACCCAGGATGACATTTGTAGGAAGGATACTCCATTCCTGAGGAAAAACAAGGCGACAGGAGGCTTCAGTAGCCCTGAACACTACTTGGATGTGCAGTTCCGTCTGATGCGAGAGGATTTTATCAGACCACTTCGACAAGGCATACAAGACTTACTACTGCAATGGGACGCAAAGAAAAAAAACTTGCAGGACATTCGTGTCTACCATAATGCCCGCCTCCTCTTCCCTGTGTTTAGCGAAAAAGGGATATCCTACAAAGTGAGCTTTGATGTGTCGAGTCTGAAGAGAGTTAACTGGAAGAACAGTAAAAGGCTCATCTACGGGTCTCTTCTCTGTCTCTCCAAGGACAACTTTGAGTCGTTCATTTTGGCCACAGTGGAAAACAGGGATGACATCGAGCTGGAAGAGGGTTTAATCGACATTTCGTTTCACAACCATGCTGCACACGGGATCAACCTTACTGACGACTTGTACGAGATGGTGGAGACTACTGCGTACTTCGAGTCTTATCGCCACGTGCTCGAAGGACTGAAGGAGATCGATCCGCAGTCCATGCCATTCCAGAGATATATAGTTCGCTGTGAGAGTGAAGTCGATGCTCCCGCGTATCTGCGAAACAGAATGATGGAAAAGATCACGTATGACTTCGCGCCCATCTTAGACAAAAGCGTCACCCCCCTAGCAGCGAAGGCGTGTTACGAAAGCGCCACGCTGGAAAATATACGAATTGTAATTCTGGATACTAATTCTTGGCCAAACGCCCATGCTCTAAACCTGGACAAGTCCCAGCTCCGTGCTGTCCAGACAGCTTTGACAAAAGAGTTTGCAGTGATTCAGGGACCCCCCGGAACTGGCAAGACTTACATTGGTCTCAAGGTTAGGGCATTGTTTCATCACATTCAAAACCACCAGGCGGAAGTACGACACAGACCAATCCTTGTGGTGTGCTTTACTAACCACGCGTTGGACCAGTTCCTGGAAGGAATACAGGAGTTTCATCCTGAGAATATTGTCCGTGTAGGTGGAAGATGCAAAAGTGAAGTTTTAAGCAAGTGCAACTTGAAGGAAATAAGACGCGACTTGGGGAAAGGTGAGATTTCTCATTTGATTCGCAGGAGGTACTGGGAAGTTAAAGAGAAACAAGATATGGTCAGGAAAATTGTTGATAGTGCGACGGAGAACGTGAGACGTTGCACTGAAGAATTGATCCACGAGGACGAATTAGTCAAACACGGCCAGATATCCACGAGGCAGAAGGAATCCATTCGCAAGGATCACATGTCCTCATCGGTGTCTGCGATGCCATATTGGCTGGAAGTGATGCCTCTTCTTGCTCAAGAACGTAATTCTTACCATCAGGATGTGGGATGGTGCTATTCCTTTGCAGATATCGATGAGGCTAACGATGAGGCTGAGGATTTTAGTTACGAGGCAGATGCAATGATGGAGGCCAGAAAGATCGACGACGACGATGATGATGATGATTATGATTATGAAGCGAGACGGAAAAGACTTAAAAACCAGCGCCTAATCGAAATCAAAGTTGCAGACACATCCGAATGGAAGACAGTGCGTGGCAAGAATTCGCGTAAGCGGCATGATGGGGCTGTGAGAAAAAGGATGAACTCAAATGATGTGATGACCCAAAAAGAGGCCGAGGCGATGGAGGAGGCTGACCTGTGGGCGATACCACTGGACGAGAGGTGGAGGCTGTACCGATACTGGATCAGCAACTTACGAAGGCAATACAAGGAAACTGTTATTATGCATCAAGATGAGTACGTGGAAGTAAGCCAGAGGTTGAACGAAGCGAGGCGTATTGAAGACATATCCATCCTCAGGAAAGCGGCAGTCATCGGCATGACAACCACGGGTGCAGCAAAGTACCGAGAAGTCCTCCAAGAGATTAAGCCGCGCATAATCATAGTGGAGGAAGCCGCTGAGGTGCTAGAGGCTCATATTGTGACAGCGTTGAGTCCCGGATGTCAGCACTTGATTCTGATTGGCGATCATGAGCAGCTACGTCCTAATCCCACCGTATACAAACTCGCCAAGGACTACCATCTAGACATATCTCTTTTTGAACGAGTGGTGAACAACAAAATGCATCTCGAGTGCCTTCGGAAGCAGCACCGCATGCGACCAGAGATCTCGCAGATGCTACAGCACATCTACCCAGATCTGGAGAACCACGAGTCAGTGCTCAACTTCGACAACATCAAGGGAGTCTCGACAAACATCTTTTTCATCGACCATCAGGAGAGAGAGGAATTCATCGAGGAGGGCAGAAGTCGGTCAAACATTCACGAGGCCAAGTTCGTGGCTGCTCTCTGTCGCTACCTCATCCTTCAGGGATATGAACGCTCTAAAATCACCGTGCTGACCATGTACACCGGGCAGCTCCTCCAGCTCAAGAAGGAGATGCCAAAAGATTTCTTTAATGGTGTTCGAGTGTCAGCCGTGGATAACTTTCAAGGCGAAGAGAACGACATCATCCTTCTGTCCCTGGTACGCAGTAACGACGATGGCAACATCGGCTTTCTCCGTATTTCCAACCGAGTGTGCGTAGCGCTGTCCCGTGCAAGGAAGGGTTTCTATTGCATTGGAAACATGGGCCTGATGGAGGAGAAGGAGGAGCTTTGGAAGAAGATCCTGGATGATTTGCGCCAGAAGAAGAAGGTTGGCCAAAATTTGGTCCTCGCTTGTCAAAACCACCCAAAGACACTGATCCATGCGTCTAAAGACAGTGACTTCAAAGCCGCCCCAGAAGGAGGCTGCATGGTGCCCTGTGCTACCAGACTCGAATGTGGCCACGTGTGTGAAAAGGTCTGTCACCCGGGTGATCCAGATCACGTTGAGTACGAGTGCAGGAAGCCTTGCCCCAAGAAGCTTTGTGATCTAGGACATGACTGCCCTCGCCGATGCTTCCAGAAATGTGAGCCGTGCAAAGTGCTTGTAGCTAAGGTAATTCCAAAATGCCAGCACGAGCAACAAATTCCATGCCACGTTGAGCCCGAAAAATTCAAGTGCCAAGAACCTTGCCCCAAGACTCTAAAATGTGGCCATCAATGCGCAGCGAAATGTGGCGATGATTGCACGAAAGAATGTATGGTTATGATCGAGAGGACGCTCCCGTGTGGGCATAAACACACGCTGAAGTGTCATGTCGATCCTACCACTGTCAAATGCAGAACCCCTTGTAATGCCAAGCTGAAATGCCTTCACACCTGCGCTGGAAACTGCAATAGCTGCTTGCAACAGCGTGTGCATGAGCAGTGCAAGTCTAAGTGTGACCGAACCTTGTTTTGCGGTCACAGCTGCCAGGAGCCATGTACAAAGAACTGTCCTCCTTGTCAAAAGCAGTGCGAAAATAAGTGTGAGCACAGCAAATGCAAGAACAGGTGCGGTGAGCCGTGCGTGCCATGTGCAGAGCCTTGTGCCTGGGAATGCCGACACTATAAATGCAATAAGCTGTGCGGGGAGATGTGTGACCGCCCACGATGCGACAAACCTTGCCCTTATAAAAAGAAATGCAAGCACCCCTGCATCGGGCTGTGCGGTGAGAAGTGCCCTAAGAAATGCCGCATCTGCGACAAAGATGAGGTGACTGCTATTCTCTTTGGCAACGAGGACGAGCAAGGTGCAAGGTTCATTCAGCTTGAGGATTGTCCTCACATCGTAGAGGTGAAAGCGATGGATGAGTGGATGGACAAGGTTGAAGACACGACTTTCGTGCAGCTCAAAAAATGTCCCATCTGCACCGTCCCTATTAGGAACACCCGTCGCTATGGCAACATCGTCAAGAGGGTTCTCCGAGATTTCGAGACCATCAAGGGCAAGGTGGCGCTATCACTGCGCGAAATTCAGCCTGAGGTGCGAAGACTTGGAGAGGAGTTGCGAAACGTTTGTAGGCTCTCAGGTGACCACCCTTCATTCCTAGACACAGATTGGAACAAAAAGTTGGAAAACAATTTGAAAACATCGAAATTGACGGTTAACCAGCTGAACGTGTTCGAAAACCAGATCAACTTCTTGAGGAGGTTACTTGAGCTTGCATGCTCCACATCCAAAGCCTTCCGGGCTGACTCGCTCAATCGATTACAGTCAGGCAAGACCTTGAAGAAGGTCGAAAGTGCCCTAAAAGAGCAGGTTCGTCCCCTCGAGCGCCATATAATAGCCGATCGATCCTGGATCAGCGAACAGGAACTCGAGGACATCGATGAGGAGATTCGCCGCTTGGAGCTGTGGTTATCGCGCAAAATCCTAAAACACCAATTGGAAAAGAGAAGGAAATCTCTACTAACAGAGGATAAAGCATGTATTTACCTTATATACAAAGCATTGAAGTCAGGAGAGCGGATAGACCGCAAAGACTTCATGGACCGGCTGGATGAGCTTCGCAAGCAGTATCTGCCAGATGTCTTCTACGAATCCGTCACAAATGATGAGAAGAGGGAAATCGTAAAGGCGGTCGGACTAGCTAAGGGGCACTGGTACAAATGCCCAAATGGCCATTTCTACTGCATCGGGGAATGCGGTGGAGCCACACAAGAGTCCAACTGCCCTGAGTGTGGGTCACGCATCGGAGGCACTGGCCACCGTCTGCTTGAAGACAACAGTCTAGCTCCAGAGATGGATGGGGCACAGTATTCGGCCTACGGAGACATGGCCAACATGAACAACTTTGACTTGGATAGGATTGACATGGATTGA
>jgi|Nemve1|248295|estExt_fgenesh1_pg.C_4880012
ATGTCCCGCCATCATTTTTTCTTGTTGACCCCCTTTTATGTCACGACCCCTTACGACCCCGTTACAGCGGAGTGTGATGGCGTTACATCCTCTCCCCTTAGACGTATGCCAAAGTTCTGCGTAATCCACACCGGACGAATGCAGCAAACGAAAAAAGAACTTGATTTACCACAGAATGTTTCAAAGCTGAGAGTAACCAATACAACAGAATTACTCATTGCTCAGTCGTCAAACCGAGATTTGTTTAAGACTGGTGTTTATTCAGAGAATGCGAGGTTCTCGGTTCCCGACCTAGTGTCTCGCTGTTCGGCTTCATGTAGAATACAAGCTCAAGACAAAGAGATTAATACGCTAGAAACAGCAGAATTTTACTATTGCTTTCAGAAGTGCCTAAGAGGAGTCGATGGTAAAAGACGGAGAGAAGTGCATCCCCTCGTACCAATGGCATCATCACGGCACTGGAGAAACAGACGATCAGCCAGTCACAACCACACGAATTACACGCACATGGGCTGCAAAGATATATTCATCTCAGCATCAAAGTATCATATTATTGGTATCCCAAAGAACATTTGGGTTGACTTTGAGAAAACATCAATGAGAGTGAACGATAGTGACGTAGACCATTGGTCATCGGTCATCTCTTGGAGTGCAGTGAACAACAGCATGGCGAACAACTGGACCCACTATCTCGTCCTTTGGATGCAGGAGGGGGAGAGGGGGTACTCCTGTAGATTGGTTGCCAAGAACCAAACATATCTGATTTTAAACAGCACGTCAGAGTGGAAGTATCCCAATAGCTTAGCTGTGAACGTTTCCACGTACCCAACGCATTCATCGAGTTATCTCTTTAACTTTTATGCTAACCCAAGGGATCCTGTCAAGTTCGAGATCGCAACTCTCCCACCTGACGGGCGCATGAACATCTCCTTGGCAACATACCTGCGGAACACCCTTGGCAACGACAGCGGCGACTTCCCTTGGGCAACGACGGCGGCGACTTACCCTTGGGCAACGACGGCGGCGACTTACCTTGGGCAACGACGGCGGCGACTTACCCTTGGGCAACGACGGCGGCGACTTACCCTTGGGCAACGACGGCGGCGACTTACCCTTGGGCAACGACGGCGGCGACTTACCCTTGGGCAAAGACGGCGGCGACTTACCCTTGGGCAACGACGGCGGCGACTTACCTTGGGCAACGACGGCGGCGACTTACCCTTGGGCAACGACGGCGGCGACTTACCCTTGAGCAACGACGGCGGCGACTTACCCTTGGGCAACGACGGCGGCGACTTACCCTTGAGCAACGATGGCGGCGACTTACCCTTGGGCAACGACGGCGGCGACTTACCCTTGGGCAACGACGGCGGCGACTATGTGATACGTTTCTATTCTTTTTCTTCGAAGCGAAAACTCAAAATTCACGTTTCCTTCAACAAACTTACCGCCATCTTGGTTGGCGTGATGTCTGGCGTGGTGCTGGTGGTTGCCATAGCGATATGGTTGGGAAGAAGGGTGCTGTGCCCGCCCAGTGATGACGCGTGGATTAATCTCATTCGCAAGCTGCCCCCTGAAGCACGTGGACGAATCAGATCCGCCACTTCACAATTGACGATAATCGAGGAAGAGAACACCTATTACATCTCATACTACCCCGAGAGCGACGAATACGTCAAGCTTGTCGTCAAGTTTGTATCTTTCTTACGAGAGCTAGACTACGACGTAATCATGGACAAAATGTCTGCCAAAGTACCTCAGGAGGGGCCTATACGCTGGGCCCAGCAGCAAATCAGTACCTCGTCCAAGATTATTGTACTGTGCTCACCGAAGTACCTGAAGATGTGCCAGATGCGCCCCAAGGAAGACCCCAAGGCGTTCCTCACGGAAGAGGAGAGTAGGGTCTGGTACGAGATTGAGATGCTTGGGAGTATTTACATGCAGCGCAGGAACGCTAATAAGATGGTGTGTATCTGGATGAACAAAGGTGTCCCTGAGGGTCTTCCTCCTTGGATGCATGTGCGGTACACTTGGCCAGCGGACTACGAGAATATATTCATGCGTCTTGAAGACACAAAATCATGACATGGATACGGATGGTCACGCTGTGGCCGGATTTTTTTTTTGCAAAAAAAACTGTACTCAAGTTACGTCTTGTCACGCAATATCGTGTCGTTTTTGGCCACTTCACAGTAACGCTCTGTGTCATGCAATATCAGTGTGTTCGCAATATAAGTGGCTTAACGTGTCACTACACACAGTAAACCAATGTCACACAATACTTTCCTTGACTGGTTGCTACACAAAAAAACGCCAAGTCACCCAGTGTCTTGGCTTGTCGTTCTTAAAAGTAACACCATGTCACGCAATATCAGTAGCTTGGCTTGCCACACACACCAGTAACGTCATGTCACGCAATATCAGTAGCTTTGTTTTATTTTCACACCAGTAACGCCATGTCACGCAATATCTGTACCTTCAATCGTAATCAACATTATTACCAAACCCCTATCACTTATTTATCTGTAAATGGGACCTTTAATACAGTTGTGAACATCAAAATCCTCGCTGAAAATCCCGTGCGTCTTACCTGTTATTATATATCCATTTTTTTTATAACAAGGATTTTATTATGTAAAAATGTATTAATAAAATCAGAATATCTTG
>jgi|Nemve1|248296|estExt_fgenesh1_pg.C_4880013
ATGAAGCTTCGTCTAGGTGCGCTTGTTGTGGTGGTGTTACTGGTGCAAGCATCACGGTGCTCGATAACTAGTGACATCGGTGATGTATGTCAGGACATGTGGAACGAAGATACTAACAGTTTGAAGTACGGTGTAGATTTCACGATTGACAAACAAAACCCAGCAAAGTCGTACGTCGATAGCTCTGGGAGAGACCTCTTCACGTATGTTAACACGTGGAAGCTACGGGGACCGACATATACCACATTTATAAATCTACTTGACAATTACTACATGAAGATCGGGATCACAGAGAGACTGACAGACACAGAGAAACAGGAGAATAGGAACTTTCTCAAGGCAGTGATGCAGACAAATGTCTTCAGAAAAATGCATGCTTACCTCCTGGCGTCGGCGTCGAGATTATCATTAACCGTACCATCCACACAAAGTCAATTTGAAGATCAACTTTACAAGATTTGGTTTTATTTTTACAACCGCGGTGCCTATCGAGATTCCTCTGGGTTTGAGCACGTGTTCGTGGGTGAGAAGTATGATGACTCGAAAAGCGGGAAAAAAATCGTCAAGGGCTATCACAGCTGGCTGCAATTCTACCTTCAGGAGAAACGAAGGGATGCAGACTATCACGGTTATTACGCGCTATCCACAAGTGAGCCGAGGGGCCTCAAGCTGAAATTCGACGTGAACAATTATGATAAAGTGGTGAGCAGCTTTTTCCTTGGTACCAGTCCCGAGTTTGAGTTCAGCCTGTACACGGCCTGTTTTTACCTGCGGCCTGGGCAAGAGTGCACGTGTCGCATCAACTCGCAGACGATCAAGATCAGGACGTACACACAGGGGAGATTTGTAGGCACAGCCTTCCCGTTATTCTGATTTGATGGATCACGCCTCGTGCAAGCAACGCCAGTATTACAAACCTTCGTTAAGTTGACCACAGTGCAAACCTTCGTTATGTTGACCCCATTACAGAACCTCGTTATGCTGACCACAGTAAAAACCTTTGTTATGTGAACCGCAATTAAAACACCGTTATGTTGTTCACAATACACCAAAAACCTTGCTATGTTGGCCACAATACAAAGCTTAATTATATTGACCACAATACAGAACCACGTTATGTTGACTACAATAAAACCTTCTTTATGTTGACCACAATAAAAAAACCTCCATATGTTGACCAC
>jgi|Nemve1|139821|e_gw.488.8.1
TTAGCTCTGATGATGGGTACCGTCGAATTAGCTCTGATAGTGACCACATGCAAATTAGCCCTGATAATGACCACATGCAAATTAGCTCTGATAGTTACCACATGCAAATTACCCCTTATAGTGACCACATGCACATCAGCTCTGATAGTGACCTCATGCAAATTAGCCCTAATAGTGACCACATGCAAATTAGCCCTGATAGTGACCACATGCAAATTAGCCCTGATAGTGACCACATGCAAATTAGCCCTGATAGTTACCACGTGCAAATTAGCTCTGATAGTTACCACATGCAAATTACCCCTTATAGTGACCACATGCACATCAGCTCTGATAGTGACCTCATGCAAATTAGCCCTAATAGTGACCACATGCAAATTAGCCCTGATAGTGACCACATGCAAATTAGCCCTGATAGTGACCACATGCAAATTAGCCCTGATAGTTACCACGTGCAAATTAGGTTTCCCGTGA
>jgi|Nemve1|3076|gw.488.5.1
GGCGCATCACAGTGTTACAACTCACGAGAGGGTTATATATTTGGCGCATCACAGTGTTACAACTCACGAGAGGGTGATATATTTGGCGCATCACAGTGTTACAACTCACGAGAGGGTTATATATTTGGCGCATCACAGTGTTACAACTCAAGAGAGGGTTATATATTTGGCGCATCACAGTGTTACAACTCACGAGAGGGTTATATATTTGGCGCATCACAGTGTTACAACTCACGAGAGGGTGATATATTTGGCGCATCACAGTGTTACAACTCAAGAGAGGGTTATATATTTGGCGCATCACAGTGTTACAACTCACGAGAAGGTTATATATTTGGCGCATCACAGTGTTACAACTCACGAGAGGGTTATATATTTGGCGCATCACAGTGTTACAACTCACGAGAGGGTTATATATTTGGCGCATCACAGTGTTACAACTCACGAGAGGGTTATATATTTGGCGCATCACAGTGTTACAACTCACGAGAGGGTTATATATTTGGCGCATCACAGTGTTACAACTCACGAGAGGGTTATATATTTGGCGCATCACAATGTTACAACTCACGAGAGGGTTATATATTTGGCGCATCACAGTGTTACAACTCAAGA
>jgi|Nemve1|248297|estExt_fgenesh1_pg.C_4880015
CTACCTATAGCTGGGTGTCTGTAGCTACCTATAACTGGGTGTCTGTAGCTACCTATAACTGGGTGTCTGTAGCTACCTATAACTGGGTGTCTGTAGCTACCTATAACTGGGTGTCTGTAGCTACCTATAACTGGGTGTCTGTAGCTACCTATAACTGGGTGTCTGTAGCCACCTATAGCTGGGTGTCTGTAGCTACCTATAACTGGGTGTCTGTAGCCACCTATAACTGGGTGTCTGTAGCTACCTATAGCTGGGTGTCTGTAGCTACCTATAACTGGGTGTCTGTAGCTACCTATAACTGGGTGTCTGTAGCTACCTATAACTGGGTGTCTGTAGCCACCTATAGCTGGGTGTCTGTAGCTACCTATAACTGGGTGTCTGTAGCTACCTATAACTGGGTGTCTGTAGCTACCTATAACTGGGTGTCTGTAGCTACCTATAACTGGGTGTCTGTAGCTACCTATAACTGGGTGTCTGTAGCTACCTATAACTGGGTGTCTGTAGCCACCTATAACTGGGTGTCTGTAGCCACCTATAACTGGGTGTCTGTAGCTACCTATAACTGGGTGTCTGTAGCTACCTATAACTGGGTGTCTGTAGCTACCTATAACTGGGTGTCTGTAGCCACCTATAACTGGGTGTCTGTAGCCACCTATAACTGGGTGTCTGTAGCTACCTATAACTGGGTGTCTGTAGCTACCTATAACTGGGTGTCTGTAGCCACCTATAGCTGGGTGTCTGTAGCCACCTATAACTGGGTGTCTGTAGCAACCTATAGCTGGGTGTCTGTAGCCACCTATAACTGGGTGTCTGTAGCCACCTATAGCTGGGTGTCTGTAGCCACCTATAGCTGGGTGTCTGTAGCCACCTATAACTGGGTGTCTGTAGCTACCTATAACTGGGTGTCTGTAGCTACCTATAACTGGGTGTCTGTAGCTACCTATAGCTGGGTGTCTGTAGCTACCTATAACTGGGTGTCTGTAGCCACCTATAACTGGGTGTCTGTAGCTACCTATAACTGGGTGTCTGTAGCTACCTATAACTGGGTGTCTGTAGCCACCTATAACTGGGTGTCTGTAGCCACCTATAACTGGGTGTCTGTAGCCACCTATAACTGGGTGTCTGTAGCCACCTATAACTGGGTGTCTGTAGCCACCTATAGCTGGGTGTCTGTAGCCACCTATAACTGGGTGTCTGTAGCTACCTATAACTGGGTGTCTGTAGCTACCTATAACTGGGTGTCTGTAGCCACCTATAGCTGGGTGTCTGTAGCCACCTATAACTGGGTGTCTGTAGCAACCTATAGCTGGGTGTCTGTAGCCACCTATAACTGGGTGTCTGTAGCCACCTATAACTGGGTGTCTGTAGCCACCTATAACTGGGTGTCTGTAGCCACCTATAACTGGGTGTCTGTAGCTACCTATAGCTGGGTGTCTGTAGCCACCTATAACTGGGTGTCTGTAGCTACCTATAGCTGGGTGTCTGTAGCTACCTATAACTGGGTGTCTGTAGCCACCTATAGCTGGGTGTCTGTAGCTACCTATAGCTGGGTGTCTGTAGCTACCTATAGCTGGGTGTCTGTAGCTACCTATAACTGGGTGTCTGTAGCTACCGATAACTGGGTGTCTGTAGCCACCTATAGCTGGGTGTCTTTTGTATATGGCTATAACTGGGTGTCTTTTGTATGGTGTCTTTGTTCTTTTGTAGCTAACTATAACTGGGTGTCAGACGCGCCACATAAGCACCCAAGTAGCTACATGGTGGATCTACTGGCCTATCTACGGAGTACATTTTTAAACTTTGCTGTTTTACCGGGTAACGTGGCGCAGACGGCATGTCTGTCGTCTTGTAAGCACCTTGCAGGCAGCATGAGAACACTACTACTGGACGATGATGTGAAGCAGATGAATGAACATGGATTGAATTGGTTCAATCAGGATCTAAGAGAATGCGAAGAATTCGCCAACTCCAGTCCAGTAGAAGGCATAAGCGACGGTACACTTCAGATGACCTTCCTAGAGCTAAGACAGCTGGTGGATTTGTTGTTGGGCTGCGATTGGTCCACGTACTTGAAGGACCATGGGTCCACCACAAGTAAATACAACAGAGTCAACCCACAGATAGCTGCTAGACTTCTGGAAAAGTTGATGGAGTCGGAAAAGAAGCGCGGATTCACGATTCGCAAGTCCGAGCGCGAGAAGAAGAAACTGATGGAGACAATCATCAAGAAGCTGCGAGCACTTGACGGCGATGTGTCTGGGAACTCCCTACTCCACGCTCGAGAATAGCACAAAAACAGTAGATGTAAGCTATCCACGCTTGAGAATAGCACAAAAACAGGAGATGTAACAAATCTGGACAACGATGCTAGATGTACTACTCCAATTTTACGGTTCTCTACAACAATATTATAGGACAAATTCAGAAGATGTATGGTACAACTACTGGGCAAAGATACCATGTTATATCTTGTAATGGCTTTCTACCATCCAGGCGCTAAATGTACAAGAGAGCATATAGTTACCCTTTATCTCTTTCGATGGCATAGACATGCCTGGAAACACAATGCATCATGGTTAGGGTGAACTTGCCCATTCCATGCTAAGCTTGAGCACCAGCGTCTTTCCCGGGAAGGGAATGGGCCCGTCCCAGATAATGGGGGCCTGTGGACGTCATTCCCGGGAAAGGGAATGGGCCCGTCCCAGATAATGGGGGCCCTGTGGAATTTGAGCGCGAGAGTAAGACTTGAGTTAGACTGACTTGCTGGTCCTTGTTTACCCCTCCCCCCCCC
>jgi|Nemve1|137230|e_gw.393.29.1
GCTGGTGGAGGCTTCGGACCGGTCGCTGATGATGGCTATGGTGTCTCGTATATCATCGCGGGCGAGGATCAGCTTTTCTTCCACATTACGTGCAAGCACGCAGCGCCCAACACGGACGCGAAGCGGTTCGCTAGATGCATCGACGAGAGCTTGGACGACATCCGGGACCTTTTTGAATAA
>jgi|Nemve1|137233|e_gw.393.20.1
CCCCCGAAACACTCTACAGACGAACCTCTAACACCCACAGCAAACCTCAAGATGCTAGTTAGTGCTGCTAGCCCGGCTATTAGGGATCGGGAGATTAAAAAGCGGGAATTATTCACGGATTCGCCGGGAAGTCCGGCGGTTGTACCATCGTTCGCGCTACCGATGGAAAATGGATCTGAAAAAATAGCAATCAGTAGAAAAGACAAGTCACTGGGTCTTCTCTGTCAAAGATTTTTAGCAAAGTATCCAGATTATCCTACAAGTGACGAATCCATAGAAATTAGCCTAGATGAAGTAGCGAAGGATTTGGGTGTTGAACGCAGAAGAATTTACGATATTGTGAACGTATTAGAAAGTGTAGAAGTGATTAGTAGATTTGCCAAGAATCGCTATATGTGGCACGGGAAGACAAAACTTGTACAAACACTTCAAAGACTCAAGGTTAGCACGAACCTACACAGTGAACCTTACTAG
>jgi|Nemve1|137206|e_gw.393.3.1
ATTTGGAAACCATATAAAGAGTTGTTAGCGATTGTGGAGAGAGCCGTCACTCGAAAAAGTCCGGAATGCCATCACGATTTGGAAGTAGCACTGAAGAAATTCAAGCCTGATTTCATCGCACTGTTGAAAAATCCTGCCAAAAACCCAAACTACAGACAACAAATAAAGAATGCACATCAAGAAGGCATTATTTTCAGTGGACGCCAAGAGAAGCAAAAGCTTCCGGAACAATTCATCCAAGAAGCACTGATCATCAGTGACATACTAGACTTGAATGAGCTAGCCAGTGTTGAGCTTCTATTGGCTGGTGAACAACAGCAACCAAATTTTCCAGGCTTGACGAGAGGCCTAGTTGCGGTGTTATTGTACCATGATGGGAGGCGCTGCCTGGTCAGTGCATTGAAAACTTTGATCCAAGCGAGGGAAGGAATAACCTGGACACTAGGACTCACTGATGATCTCTGTCAGTTAATCACTAAATTCACAAACGAGCTGAGAGAGGAAGGTTTAACAGCAACAATTCTGAACCAGCTAGAGCAGATTGACCTAAAGGTTGAGCTTGAGAAACTTCAAAAAGGCCAGGCTATCGGCGATGAGCACCACAAGCGACAACTGATAGACTTCATCACAGACCAGCGGCAGCTTCTTGCCGAATGTCTCTATGGGCTGGCCTGTCAATCACCTCTGCCAAGGAACGACTGTCTTCAGTTGCTGGGTTACCTGAAGAAGTGTCAATCACTTGAGGTTGATGGTCGGCTTGATAGTGTGACCCTGATGGTGTTGATGGCGATGTTGTATTGTTTGAATGTTGATCCACTAGATGATGCTAATGAGTTACAGACTTTCATCAATGGTTCCCTTCCACTGCTATCTGACCCATCATTCATACCAGACCTACATCGTGAGCTTGCAACATCAACCTGGTTAAACAGTGGTCTCTTAGCAACCATCCAGTTTGCCTGGTCACTTGTCCTACGCTCATGCAGTCAGTGGTCCAGCTTAGCCGCGTCAGCTGCAGATATCTTGGAGGAAGACGAGGCCGTGCTGGATATGGCTGTAGAGGGGAGAGTGTTTGCTTTTCTCAGGTCGTCTATGGTTCAAGCTAGTATTTTTCACCATGAGGATTATTTTGTGAGAAGACTGCATTCTCTTATAACGGGATTCATAGTAAAGATGCCACTGAAGGTGAAGGAGTTACGTAACCATGGTGACGAGGCCGCCCGTATCCTGCTGGTACACCTGCAGGAGGGCCTGGAGCCTCCCGAAGACCTGCCAACACATTTTGAAGACCTGCTACTTCTGATCGGGGACGTTTACAGCAAAGATCCAAGTGGACTAGAACTAGCCACAGACTACTGGTGCGTCCCAGACCCTGTGACCACACCCTTCTCGCCTTACGCCCGGGCAGTCTCGCCTGCCTATCGTCAGCGCCTCTCCTCCAAGCAAGTCAGTCTGAACAAGTTTGTCCACCTGGCTGGGGACCTGTTGCCTTTGCCGTTGTTTGTGCCATACATGGATATGCTGGTTGGCCTGTGTACAAGTCCACAGGGTGCCCACCATTGCTTTAATATGTTAAAGACGACGGCTAATAGCACAGTGTCGTGGGATCACTTCTTCACGGCAATTAAACAATACTATATGGACTTGCGACAAAACGTCTATCACTTGTTGCCCGCAGGAGGGGAAATTCACAGGGCCCATTCTCCAAACTGCAGTGTGTCTCAGACGGAGCTGGAGGGACTGGAGGCTGTGCTGAGGGTCACTGAAAGAGTTGCTGATCAGGATGAAGTTGCTCGTATCGCCCTGTGTGAGAGTCAAGTTTGGTTACCAGTTGCCTCTTTGTTTGGTTTGCTTGGATGCTCAATCCCTATCAGTCTTAAGGCCTGCATACTCAACACCCTGGCTGCGTTTGCCAAGTCACCAGAGATAGCAGCCTCTATGTGGCATACCTTGGAATTGGCACAGGTTCTACAGACAGTTGAACAACCAGGGCAGCCAGCACAAGGCACTAGTGGTATTCAGGCCGAGTTGAATGAGTTGGAATCCCGTAGCGAGGTTTATCCTGAGACCCGTGCCTTTCTCAAGCTGATGGCCGCCCTGACAGACATCCCTGTCCCTACCGCGCTGGGCATCGGCTATCGCGTACCAGGGTTTGAGCCGTATCTAGTGTTCCTTAGAGACCAGGTGCTTCTCAAATTCAGCACAAGAGCATATAAAGACCCAACAGAAAAGTGGCAAGTGGCTTGTGGTGTGCTGGAGATCCTGTTCAAACTCTTGGATGCATACTCCCCTCAGCCAGGAGACTTTGTGGATCAGTTCATGGAGGGGAGGGGTGGGGAGAGGCATCTTGTCCCCAAGCCAGCAGGATTCTCAATTATGGTACACATGATGAACGACACCCAGATGCTACAAATGGTTCTTTCCATTATTGACCAAGCCTCAACAGCGTTAGACATGTTGACAGCAACATCAGAAGGAAAGGACGAACTTGAAAGAGCCACCTTGCTTTGCTTACGGGTGGTTGAGGTGACACTTGAGAGACAGGAGACCTTCATGGACATGCTACGAAGTGTGGTTCATGGCTCTGCCGTAATGGTGACACCACTGCAACACTTATTGATGACGGTCAACCCTGCCACTCAGAAGGCAGACTACCTCCTCAAAGTAACTAAATACCTGACCCTGTCTCACATCAGTCCAGAGCTCAGTCTCTCTGCCATCAAGATCCTTTGCCAGGTCGGCCAGTCGCAGCCTGTGCAGTCACACCTGGTCGGGATTCTCACAGCAGACAAGGCAATGTCTCAGAAGATTCTCATAGGATTTGTTGATCACCTTGATATCGACGAGCCAGAGGAGCAGCATACACGAGATATGCTAGAGATAGGGGAAGATGAGAAGTCCTACGGTCCAACTCAGTTGCGCAATGCTACGAGGCAGAACATTCTACAGCTCCTCTTATACTCCCTGGCCTTCCCGGCCCCAAACCTGGCGCACTTCCTTCTTGGCTTTGAGCTACGCAGGCCAGTGTCCAAGACAAATATCCAGTTACCAGGCGTGCTTGGTGCCCCGAAGACTTGCCTTCATGCAATCGTGGACATACTAAACAGGGGTGTCGACAGCCATCATGGACCAACCAGTATCATCGATGCACCCCGCTTCTCCGCCCTAGCCTACAAACTCATCTACTGCCTATGTGCCAACAAAGACACCTTCATGCCCACATTGCGCTTCTTAAGAACAAGTCATGACTTCCTGTACCAGCACCTACAACACCTGCCATTTAAACAAGTGGTTGCCATGGAGTCCAGCACTGACCTGGTCCCGCCCCTTTGTATAGCCAATCAGCAGTCATGGCTTTTGAGGATTGCTGCCATTGAGCTGAAAGTGACAGCTCAAAGCCGTCAGCGCTCTCACACACAGAGATTGCTTGGACTGCTGTTGAATGAGCCCTCGACGATTGGCTCACTGAATGCCTCCCAGATGACTGACATTGCCCCACGCCCAGACGATGACCTATCGGCAACGAACATAAGTCTTTATCAGACGGCACTGTATGCTGAGCCAACACCAAACCAGCAGCCAGGCCGGCGAAAAGTCCTGAGCATCCTAGACTCTGTTGATTTCTCTCAAGACTTCCCTCCACAGCTACAGCTGAACTATTTCGACCCTGGGGTGATGGAGCGAGTGATTGCATCATGTGAGCTCAAGTCAGAAGAGACTGGGGTCCAGTATTGCAACATTCGGGAACTCAACAGACTCTTACGCAACGAGATTAGCAATGCCCAGGGCCCCAATGCCGCCGGACAGAAGAACTTCCTATTTCAGGAGGTTAAGGACATCCTTAGCAATGTTGTACAGCGAAACATGGTACGCGAGAGCCTGCAGGCGAAAAAGGATGCCTTTGAGTCATGGCGCCAGGTGATTGAGGTGGCATTAGCGACATGCCCAGGGGATATCCTGCTGCAAGATGTCAAGCAAGCTGTGATTCTAGAAACTCTACAAGACTTGCTAATGAAGATAGCACAAGAGGATGCCCTACAAGAACTGACGTCACCCGTCTCTGGCGTCATCATGATGCTGATGACACATCTTCGACACTGCACTAACCGCGGCAACATGACCACACCCACAAGCACCTTACACACCTCTACTCAAGACAGGTCCTTTGCCGTCAGCCGAGGTAATGTCCCCTCAGGGCCCCTGTTCGCTGTCCTGAGGGGCATTATTGAGGTGGTGCTGAGGTCTGGTGGGGGTCTTCAGCGTGTGAGGGCCAACCTTTACACTGCCCTGCTGTATTTCATGCAGATTGTCCAAAAACCTGACGACCCAAAGGATACAGGTGTTCTTGAGGGCGTACTGTCTCAGCCTGGTCAATCATGGGATCTAGGGACACTCTCTGTTCTGTCGAGTTATGGGGAGCCCTTCATGGAGATGCTTTGTCGGGATGCTTGCGATGGACATGATATCGGACGGATGCTGGCATTTTCTCTTCTCAATGCTATCGTCAACGTCGACTGGCAGAAGCGATGGCTGACATACTTCTCCATGAAGGGCTTCCTGGCCACGATAGTCGAGGGGCTCTCCCAAGAGGATGAGGCCCTGCAGACCATGCTATACCCCTCCCCAGGGTCCCTCAAGGCTCTGTATGTGTACGAGTCCAAGATGTCCCTGTTGACGTGTATTGCTCAGTCCCAGGAGGGGGCCCAGGCCCTGATGCATGCTGGACTACTAGCTAGGCTTGCTGAGTGCAGCTTTCTTGATCAGAGACCCGAGTACGAGTTTCATAGCAGCATGAATGGCTATGGTGACGAGGACTCGTTTGTGCCGTCCGTCATGGACCGGTATCGACAGCTGCTGTTACCAGCTCTTCAAGTCATTAGCACAATCCTGGCCTCACTTGGGCCACAACACAGGGAGGCATCCATGAAGGTGCTGGGTGTGGTGGTGTCACACGCCGATGTGTTCACAAGCATCCTCCAGGACCGCACACCCGTACACACGCCCTCCTCCCTACAGGAGCTTGCTCTCATTACAGGGATCATTTGTAACGCTGCTCTCAGCGAGACAAGTGTTCTTGACGAGGATACAATCCTCGAAGATGAGATCAAGTTGCGTGGACCGCTGGCCAGGATTCAGAGGCTCATGCTGGCGCTACTTCCCAAATACTGCTCCAGCGAGAACTGGGACAAGGTGAGCATGGTCCCAGCGGCAAGCCCAAGCAGCAAACTCAGCCCCGTAGCCATGGAAACAGCAGAGATGCTCCACCGGATCTGCTGCAATGTGATTGGCTACTGCAGAACAATAGTCAGCTCTTCAGGCTCGGCCAAGTGTAATATCCACGTGGTGTTTGGTCCAAGTATGGCCGATATCCTGACCAGGGACACACACCGGACAAGGACAGACAGTTACCGTGCAGCCGCTGCGCATACGCACCGCCCTCCCAGCCTGGGTGTTCTAGTGACCGTCATCAAGGGGTGCGCTGACCAGATGGGCCGTGCCGTGGACGTGTACAAACAGACAAGCCTCAAGCAGCAGAACATGGCAGAACTCACAGGGGAAGAACTGCGAGAGCTGAGCCAGCTACAGGCGACTGCTGCACCCACTGACAAGATGTCCACGGGTCAACGGCAACAGCTTGCTTACAAATGCTTGACACAGATCGTGGACTTCAAACAACAGGAAATCTACACCCATCTTTATATCATCGAGAGCTCCCTCTTTATTTTATGGCGACACTTGGATTACTTTTATCTTCGGTGCATTCCGTCAGACGAAGAAAACACCCTACTAAACCAGGGGCAGGCGTCAACCCGGATGAGGCGACTACAAGGTAAACTACCCCTCCTCCCAACCCCCATATGGAACACACCCTAG
>jgi|Nemve1|1967|gw.393.10.1
CATAACACCCGACCCGACACAGGACACCCTCCCTACCTACATAACACCCAACCCGACACAGGACACCCTCCCTACCTACATAACACCCAACCCGACACAGGACACCCTCCCTACCTACACAACACCCAACCCGACACAGGACACCCTCCCTACCTACATAACACCCAACAGGACACAGGACACCGTCCCTACCTACATAACACCCAACCCGACACAGGACACCCTCCCTACCTACACAACACCCAACCCGACACAGGACACCCTCCCTACCTACATAACACCCAACCCGACACAGGACACCCTCCCTACCTACACAACACTTAACCCGACACAGGACACCCTCCCTACCTACACAACACCCAACCCGACACAGGACACCGTCCCTACCTACATAACACCCAACCCGACACAGGACACCCTCCCTACCTACACAACACCCATCCCGACACAGGACACCGTCCCTACCTACATAACACCCAACCCGACACAGGACACCCTCCCTACCTACACAACACCCAACCCGACACAGGACACCCTCCCTACCTACACAACACCCAACCCGACACAGGACACCCTCCCTACCTACATAACACCCAACCCGACACAGGACACCGTCCCTACCTACACAACACCCAACCCGACACAGGACAC
>jgi|Nemve1|219238|fgenesh1_pg.scaffold_393000005
ATGGCCCTCCTGTTGGGAGTAGGGTGGCTACTAATTATCACCACCCCCCCGGTCAGCCCTCAAATTTTCCAGTATTTCCTGGTCGATAACAAAGGTCAGAACGCACAGGTCCTGGACACCATCAAGCTCCCAACATGCACACACTTGGACATCAGGAGTGGCGTGACACTCCGTCACGGCATCAACGCCGGGAACTTTACTAAGCTTGGTGTCGTGCGTGACATGCAGACATGTGTAGACGCCTGCTGTCACGATCAGTTGTGTGACGTGGCGTTCATGCCGGGGAGAATGTGTTACACGGTTAAGTGTTTTACCACCAAGTCCTGCGAAAGCATCCCCGCCATCCCCTCCCTGGCGGCCAACGGAAGTGTGCAGATATCACATATTGTGAGGGGAGGGGGGAATGGGGATGATTTGGAAAGTTTTAAGAAGACTCAAGGGATCGGCAAGTACGCTGTACAAAAAGATAAAAACCAGTGTGTACCGAGTCGCATTGCGTACAACTACACGCTGAAAGGCGGGAAAAGTGCAGGGAACGTCGAGGAACTGGGGCGAGTAGAAAGCGTCCACGAATGCATGGAAAAATGCTGCGACCGGGATACCTGTGATGTGGCGTTCTATTTAAAGGACACCTGTTACTCGGTGGAATGTTATGCGGACGAATTGTGCCAGAGCGTGCCTATCAAGAAAAGCAAGACTTTTAACCCCACAGTTGTGTACATGAACAAGAGAAACGGGAAAAGGCTGAGACATAAAGGTAGGATGCATCACGTGTATAACGCCACATGA
>jgi|Nemve1|219239|fgenesh1_pg.scaffold_393000006
ATGCATCATCGGCTTGCAGGGTGCGTGGTGGCATTGACACTTATTCACCTTTCCGCAGGTGCAAGCATTGACGTCACTAAGCCGGATCCAGACGCCACTAAGCCGCATCCAGACGCCACTAAGCCGGGTCCAGACGCAGCCCTCTGCAGCCGCAGCGCCGTCGACTACAACGTCACACTCGCGAAAGGCGGAAAAGCCGGAAAATACTTCAAAATTAACGACGTCCACAACATCGATGGATGCTTGCGGGAATGCTGTGGTGCGAAGAGGTGTGACGTAGCGTTCATGGTGCGTGACACATGCTACCTCGTGCAGTGCTTTAGCGCCGAGTCTTGTGACGTCACCCAATCCGTGAGACCCGAAATACAGACAATTCTTTCTGTCGCCGCAGTAGAAAAGGCTTCTGGTGCCGAGCCCGCCATAGAAGAGAATCTAGCGGTCAGCAATAGTCCTTATGTAAATGATGGAGAGGAACTGACTACCATAAGCGCATTTGGGACTGGTAAATACAAACGCACCAAGCGCTCATCCGACATCATCGACCTCGTGGTGGCTGTTGGGTGTGGCACCGTCGCTGTGTGTGTGGGCGTGGCAGGTGTCATTATGATGACAAGGAGATTGATTGACAACAGCAAAAACTCCGCAAGCTAG
>jgi|Nemve1|4267|gw.393.21.1
AGTATGTGTGACTTAACCAAAGGCAGTACGTGTGACTTAACCAAAAGCAGTACGTGTGACTTAACCAAAAGCAGTACGTGTGACTTAACCAAAAGCAGTACGTGTGACTTAACCAAAAGCAGTACGTGTGACTTAACCAAAAGCAGTACGTGTGACTTAACCAAAAGCAGTACGTGTGACTTAACCAAAAGCAGTACGTGTGACTTAACCAAAAGCAGTACGTGTGACTTAACCAAAAGCAGTACTTGTGACTTAACCAAAAGTAGTACGTGTGACTTAACCAAAAGCAGTACGTGTGACTTAACCAAAAGCAGTACGTGTGACTTAACCAAAAGCAGTACGTGTGACTTAACCAAAAGCAGTACGTGTGACTTAACCAAAAGCAGTACTTGTGACTTAACCAAAAGTAGTACGTGTGACTTAACCAAAAGCAGTACGTGTGACTTAACCAAAAGCAGTACGTGTGAC
>jgi|Nemve1|137258|e_gw.393.18.1
CTGTCCGCTTACGAGTGTCAGTCAGTAGAGCTGTCCGCTTACGAGTATCAGTCAGTAGAGCTGTCCGCTTACGAGTGTCAGTCAGTAGAGCTGTCCGGTTACGAGTGTCAGTCAGTAGAGCTGTCCGCTTACGAGCGTCAGTCAGTAGAGCTGTCCGCTTACGAGTGTCAGTCATCAGTAGAGCTGTCCGCTTACGAGTGTCAGTCAGTAGAGCTGTCCGCTTACGAGTGTCAGTCAGTAGAGCTGTCCGCTTACGAGTGTCAGTCAGTAGAGCTGTCCGCTTACGAGTGTCAGTCAGTAGAGCTGTCCGCTTACGAGTGTCAGTCAGTAGAGCTGTCCGCTTACGAGTGTCAGTCAGTAGAGCTGTCCGCTTACGAGTGTCAGTCAGCAGAGCTGTCCGCTTACGAGTGTCAGTCAGTGTCAGTCAGT
>jgi|Nemve1|137255|e_gw.393.52.1
TTTTGGTTAAGTCACACGTACTGCTTTTGGTTAAGTCATACTTACTGCTTTTGGTTAAGTCACACGTACACAAGTACTGCTTTTGGCGTACTGCTTCTGGTTAAGTCACACGTACTGCTTTTGGCGTACTGCTTCTGGTTAAGTCATACGTACTGCTTTTGGTTAAGTCACTCGTACTGCTTTTGTCTGCTTTTGGCGTACTGCTTCTGGTTAAGTCATACGTACTGCTTTTGGTTAAGTCAAACGTACTGCTTTTGGCGTACTGCTTCTGCTTAA
>jgi|Nemve1|137217|e_gw.393.17.1
CTGTCCGCTTACGAGTGTCAGTCAGTAGAGCTGTCCGCTTACGAGTGTCAGTCAGTAGAGCTGTTCGCTTACGAGTGTCAGTCAGTAGAGCTGTCCGCTTACGAGTGTCAGTCAGTAGAGCTGTCCGCTTACGAGTGTCAGTCAGTAGAGCTGTCCGCTTACGAGTGTCAGTCAGTAGAGCTGTCCACTTACGAGTGTCAGTCAGTAGAGCTGTCCGCTTACGAGTGTCAGTCAGTAGAGCTGTCCACTTACGAGTGTCAGTCAGTAGAGCTGTCCGCTTACGAGTGTCAGTCAGTAGAGCTGTCCGCTTACGAGTGTCAGTCAGTAGAGCTGTCCGCTTACGAGTGTCAGTCAGTAGAGCTGTCCGCTTACGAGTGTCAGTCAGTAGAGCTGTCCGCTTACGAGTGTCAGTCTGTAGAGCTGTCCACTTACGAGTGTCAGTCTGTAGAGCTGTCCGCTTACGAGTGTCAGTCAGTAGAGCTGTCCGCTTACGAGAGTGTCAGTCAGTAG
>jgi|Nemve1|1049|gw.393.4.1
GCCATTGCTAGTACACAAATGAAAAACCCTTCGCTGAAGGCTCTACGTATTCGTTGTCCAAATGAAGTATCGAGCGAAGATGCTGCTGCCTTTGCAGAAATGCTGTCACACAACCAAGTGTTAAAAGAACTTTGCTTAGAAGGAAATATTGAAGTCGAGGGTGCAATTGCTATAGCTAGCGCTCTTAAGACAAAATCTGTCCTCAGAAAACTTAGTCTCTATAGTAATAATATCGGAGACAAGGGTGCAATAGCTATAGCTAGCGCTCTGAAGACAAATTCTACCCTTGAGAACCTAGATCTCCGATGTAATAATATCGGAGACGAGGGTGCAATAGCTATGGCTAACGCTCTGAAGACAAATTCTACCCTTGAGAACCTAAATCTCCAAGAGAATAATATCGGAGACGAGGTTTTAAGTTCGATTATCAAGACACTAAAGACGAATACATCAATCACGACCTTCAATTTGGACCTTCAAAGCAAAACATCCAGTGCAGATTTGGCGGATCTGTTATCAGAAAACAAAACGATCGAACATCTAAGAATCTATGATTTACATGGCAGCATTGCCGCCATTGCTAGTACACAAATGAAAAACCCTTCGCTGAAGGCTCTACGTATTCGTTGTCCAAATGAAGTATCGAGCGAAGATGCTGCTGCCTTTGCAGAAATGCTGTCACACAACCAAGTGTTAAGAAAACTTCGCTTAGAAGGAAATATTGAAGTTGAGGGTGCAATTGCTATAGCTAGCGCTCTTAAGACAAAATCTGTCCTCAGAAAACTTAGTCTCTATAGTAATAATATCGGAGACAAGGGTGCAATAGCTATAGCTAGCGCTCTGAAGACAAATTCTACCCTTGAGAAGCTAGATCTCCGATGTAATAATATCGGAGACGAGGGTGCAATAGCTATGGCTAACGCTCTGAAGACAAATTCTACCCTTGAGAACCTAAATCTCCAAGGGAATAATATCGGAGACGAGGGTACAATATCTATGGCTAACGCCCTGAAGACAAATTCTACCCTAAGGAGCCTCGATCTC
>jgi|Nemve1|233709|fgsh_est.C_scaffold_393000001
ATGGCAGGCAGGTTCCCAATCGATAGAGACTCGGAGAACTTCTCAAGATTCTCGCGTCTTCTCATTGATGGAGGAACAGAAGCGCTTCGAATCGTGTTCAGTCGGCTCCACCCTTCCCTTAGCGCTTCCTTGACTCACCACCAAAGAACACTGTATGGCTTATGGAAACCACCAAAAGGCAAAAAGAAGATACTCACTGACAAGCAGTGGGGTAAATTATACCCACCCTCTGGACCACCAAATCTAAAAGACTTTGATATCACTCTTCTTTTTGTCCTCTTGAGAAACATTTGTCCATCCTTGAAGCCTCCGCCTAAAGGATGGGATATATTGCCATCAATTGCGGATAACTCTCTTGAAGCCGACCTTGTTAGAATCAAGTTCTACAGGAATGAGCTATATGGGCATGTCAATGCTGCAGCTTTTAAAGATGTCGAGTTTGAAGACTACTGGAAAAAGATATCTCTCCCTCTCATCGCTCTGGGCATCAGTGCAGATGAAATAGACGATCTTAAGACACGCCCATCAGGAGCTACCGACTACGTAGCATTACTTGAAGAATGGAAGGAGGCGGATGTCGAGCTGTCCCGAGAAATAAGAGACGAGGGTAATCATGTTTGCAAGAAAGTCAAGGAAACCGGTCAGAGTATCAGCAAGGAAATCCAGGATTCAGAGAAGAGTATCAGCAAGGAGATCCAGGATTCAGAGAAGAGTATCAGCAAGGAACTCCGGGATTTCAAGCAGAGTTTGAGAGAAGTCCGCCAAAAGCTCGATGATGTGACGAACAAAGACCCGGATGAGGCTGAAAGGGTCGAGCTTGCCAAACAGGAGAAAGCTGTGAACGATTGGAAGGAGTATCTTATAGAGGAGTACACATCTGGAGATGCCTCCAATATCACCCCACTGCCCTGGCTTGAGTTTGAACCTTATTTTTCAATTGAAAACATGTACAAGGAGCCGTGCATTAGGTCTCATGATGGTTCCACAGTGAAAATGGGGGACTTATTTAAGTCGGGGTCAAAGAGTAAAACCCGTAGAGTACTCCTTGAGGGGAACCCTGGAGTTGGAAAGAGCTCACTTTGTAAGAAACTGGTGAACACCTGGGTGATTGATCATGAGCACCCAAAGAGATGCGGTAAGCAAATCTACATTGTGCATCTCTTGTTCTTAGGCAAAAGTTTATAG
>jgi|Nemve1|137193|e_gw.393.54.1
CTTCAGGTCAAACGGGGCAATTTGAAGACCTATGGTGACCACGCCTTTTCGATTGCGGCTCCTAAACTATGGAAGAAGTTGCCATTTCACTTAAGGACAATACAAAATCTTAATACTTTCAAGCAATGCCTTAAGACTCACCTTTTTAAAGAAGCATTTAATTTATAA
>jgi|Nemve1|41734|gw.393.45.1
TACCGTTTTCTTCACAGCCCAAGGCTAAATGCAAGAGGTGGTGGTGTTGCACTGCTCTTTAAAGATCTTCTTCGTCTTGAAATCAACAGCCGGATTTGTGAACATTTCAACACGTTCGAGTTCATGGATGTGCGGCTTCGTGATTCTGTCCAGCTCAGTATTTTTGTTATCTACAGACCACCTGAATCCACATATACATTGTTTTTTGATGAGTTCTCGATTACTGGAGCAGGTTCTCGCTGAGTCTAATGGTCAACTGTTGTTCATTGGTGATTTCAATCTCCACATGGATGATGCTAATGACAGATAGGCTAAAAAGTTTTCCAACATATAAGATGCATTCGACCTAAAGCAGCACGTCAAAGGCATAACGCATAAAGATGGCCACACCCTAGACCTTGAAATAACTTGGTCTGATGATGACATCATCAAAGGGATTTCTGTCCGGAACCCGATGATTTCTGACCACCATGCCATACACTGTGAACTTGACCTTTGCAAACCACAGTTTGCGAAGAAAGTCGTGAATTGCAGAAAGCTTCGATCGGTTGACATAGACCAACTTTCTGAAGACCTTCTCAACTCTGAACTTTTTCAAAACCAACAAGTGAATATTAATAACCTGGTTATAAAGTATGACAACACCCTTAAGGCACTGTTAGACAAGCATGCTCCACTAAAGGCGCAAATTGTTACCATCCGCCCAAAAGCTGCCTGGTATACACCCGAGGTCTCTGAGGAAAAGAGAAAAAGACGGCGCTTAGAGAGGAAATGGGTTTCCACTGGTCTTCCAACTGACCGTGCTAATTATGCTTACCAGTGTGGGGTAGTCTGTAATCTTATTGATTCACTAAAGACCTCATACTACACATCGATCATACAGGAGCATTCTTTGGATCAAAAGGTTCTTTTCAAAACCATTAACAAACTTCTTGAGAAGAAGTCAGTTCAATATTACCCAGTTGCCTTCTGTAGTGAGGTGTTAGCCAACAACTTTGCTGATTTCTTTAAT
>jgi|Nemve1|40962|gw.393.43.1
TACCGTTTTCTTCACAGCCCAAGGCTAAATGCAAGAGGTGGTGGTGTTGCACTGCTCTTTAAAGATCTTCTTCGTCTTGAAATCAACAGCCGGATTTGTGAACATTTCAACACGTTCGAGTTCATGGATGTGCGGCTTCGTGATTCTGTCCAGCTCAGGATTTTTGTTATCTACAGACCACCTGAATCCACATATACATTGTTTTTTGATGAGTTCTCGATTACTGGAGCAGGTTCTCGCTGAGTCTAATGGTCAACTGTTGTTCATTGGTGATTTCAATCTCCACATGGATGATGCTAATGACAGATAGGCTAAAACGTTTTCCAACATATAAGATGCATTCGACCTAAAGCAGCACGTCAAAGGCATAACGCATAAAGAAGGCCACACCCTAGACCTTGTAATAACTAGGTCTGATGATGACATATCATCAAAGGGATTTCTGTCCGGAACCCGATGATTTCTGACCACCATGCCATACACTGTGAACTTGACCTTTGCAAACCACAGTTTGCGAAGAAACTTCGATCGGTTGACATAGACCAACTTTCTGAAGACCTTCTCAACTCTGAACTTTTTCAAAACCAACAAGTGAATATTAATAACCTGGTTATAAAGTATGACAACACCCTTAAGGCACTGTGAGACAAGCATGCTCCACTAAAGGCGAAACTTGTTACCATTCGCCCAAAAGCTGCCTGGTATACACCCGAGGTCTCTGAGGAAAAGAGAAAGAGACGGCGCTTAGAGAGGAAATGGGTTTCCACTGGTCTCCCAACTGACCGTGCTAATTATGCTTACCAGTGTGGGGTAGTCTACAATCTTATTGATTCACTAAAGATCTCATACTACACATCGATCATACAGGAGCATTCTTTGGATCAAAGGGTTCTTTTCAAAACCATTAACAAACTTCTTGAAAAGAAGTCAGTTCAATATTACCCAGTTGCCTTCTGTAGTGAGGTGTTAGCCAACAACTTTGCTGATTTCTTTAAT
>jgi|Nemve1|219245|fgenesh1_pg.scaffold_393000012
ATGGATTTTTCCACATTTTCTTGCCAAGGAATATGCGAGGAAAATGCGACCAAACGGGGTTATTTCGGGGTTAATTTTCCATGCGTTTCTAGAAAATATCCAAGCTTACCAAGTCACGAGGAAACTGCAGAAAAGCTGACAAAATTCTTTTTCCGCTCCGACCACGGCCCTCGTAAACTTGTGAAGAGACAAGCATTGGCGACGTTTTTTGACATTATGTACATTCTCGACAGCTCAAGCTCTGTCAGTGACTGGGAATTCCAGCGAGCTGTTCAAGCGATACAAACAATGGTGGCAAAATCCAAACGAGATAACCGGCATGCCGTCATCACCATAGCAACTCGCGCCAAAACCTTCATGAATTTTAGCTCGCGAGCGGACGCTGTTCGAAAACTTCGCGGGATTTCTAGAAGTGGCGGGAAAACAAATACCCAGGATGCTTTGGAGCTGGCTTTTCAAATGTTCACAACGTCCAAATATGGTTCTACGCCGGGAGGTCTGGCTCGAGTTCTGGTTGTGACGGACGGCAGGTCGAATATGAAAAACATCGCACTGAGAGGAAGGCTTTCAAGTTGA
>jgi|Nemve1|194654|estExt_GenewiseH_1.C_3930059
GGCGAGCGAAAGCAGTCGTTGTAACAACTGAGGCTGACAAAATCGTAAATATCTCGCTCCAACGAACGAATTTAGAGCCATGAATGGAACACAAGCTGAACGAGGAAGCCCCCTTGCAAGAGCAATCCCTTCCAGACGTGTTCCTGTACATGATCCGAATCATATGCCCTCGGATTATAGTACAACTCCTGGAGGAACGATATACAGCACAACGCCAGGAGGCACGCGTATTATTTATGAGAGGAAATTTCTACTTGAGTTGCGCAATTCACCTTTAGCCAAGAGTCCTCCCGCCAACCTACCGGTGATCCCTGGTGTCACATGTGAAGACAATGGAAAGCCAGAGCCAGAAGAGAAGCCAGAAGTGACTTCACTCCCTGGTGCCAGAGGCGAAGGAGATGGAGAGGAACCCCAATTTCAGATGGACATCTAGATCATTCTAAACCTGGTAATTTGGTTCAATGTCAATTAACATCAATCCCCGGAAAGTCATGTGATCACCGAGTGAAGGAAGCCCAGAAAGTTTGTAAATATAAGGTCTCCCTGTGTACTCAATCTGTTTGGTGCTGCTAGATATGATTCTGTTGAAATTAGAGTTTTCATCTCTGCCATTTAGAAAATCGTATATCTCTTAGTGATTGGAACGATAACTAACTGCTAATGTAAAAATTCTCAGCTCTCTCAGATGCCTTGATTTTCATAAATTCTTTTTCTGCAAAAAGGTTGTGTGTCTGAAGCAGTTTTAGCATGTCAAATTGTGTGCCATTTGAATGTGATTATGGCATTTGTGTGCTTACACAACCTTTGTTGTATCAAGAGTTTG
>jgi|Nemve1|219247|fgenesh1_pg.scaffold_393000014
ATGGAGACACCGATAGAGATTGCGGTACCCCTTGGAATTTTTTCATTTCTTGTCATCATAGAAAACAGCGTTGTGTTGTACTTGGTATTGGCGAACCGGCACATGAGGACTTACACAAACGGATTCGTTGTATCGCTTGCAAGTTCAGATATCTTGACTGGGCTGGTGATATTCTGCCAGTATCTAATCGGGTTTCAAAACGCCGCGGTTATCAATGTAGCTTATGCTGTTGTTTTGATAAGTGGAGCGGCAAATATAACGTCGGTTACTTTGGATAGATATCTTGCCATTACAAAGCCCTTCAAGTACACAGATTTAATGAGGAAGTACTTTAAGTACATTACGTTTATTACATGGACAACTTCGATACTTCTCGCCGTTTTGCCTCTTGGTTGGTATGCAGGAAACATTACAGAAGTTTTCCACAAAGTTTACGTTTTTATTACAATCGGATTAGGGGTGATAACGCCGTATTTCTTTGTACTTTTTGCGAATATTAGAATATACTGCATTGTGAGAAAATCAGTGAAGAGAGAGAAAAAGACATTGTCAAGTGTTTCGCAAGAGCAAAGTAGCCGCAGAAGAGCACCCCTGAAAATAATAGTCTCAGAAGCGAAAGTTGCGCGAGTTTTCGCGTGCACTGCTTTAGCGTTCGCAATCTCATGGTTCCCGGTTCTGTATTACACCATCGCAGCAGTCCTGGGGAGCTTCAATTCTGTGCCAAACATTTTAGTAACACTATCACCGTTTTTCATCGTGATTGGGTCACTAGCGAACCCATTAATTTACAGCTTCATGAAGCCGGATTTTAAAATAGCAAGTAGAGCACTGTTATGCAAAATCAGGCTGGTTGGACTGAAACGGGACATGTGTGTTGCTTACACACCGGCAAAGAGTCTGAACGGAAAGCCCTTGGTAACGATTGTGGCAGGTACTAAATTAGAGACTGCTAGTATTCTAAAAACAGAAAATACCTGTATTCTAAAAACAGAAATGGTAGAGGTATGA
>jgi|Nemve1|248018|estExt_fgenesh1_pg.C_3930015
ATCGCAGGCCTGAACGTGAAACGCTCTCATTCTCGGCCTGGTTTGACATCGCTTAGAAGTCCCTCAGTTTTCCCCCATTTTCGCCATGAAGATCCTAATCATAGCTCTTCTAGCTGCTGCAGTATCTGCAGGGCCTGTCGTGTCCCCGAAGGATGAGTGTACAACATGTAAAGAATTAGTCAAGACCATCTACACCATGGCCAGCGATCCTACAGCTCAGAATCAGATATTGTCTTTGATTAAAGACGCCTGTACATTTCTTGGTCCAGAGGCCTCCGAGTGTAAAAGCCTGGTTGAGACGTATGGCAAGGCCATAATCCAGCTTATTCTCTCGCAGCTGAGTAATCCTGACCAGGTCTGCAAGGAGATTGGATTGTGCACTTCCAAGACTGAAATGCTGAAGAAGATTGTGATGCGACACTTACACAAGACACCTATTACAAAGCCTGTTCTAAGATCCCCCAAGGATGAATGTATCACTTGCCAGGAGGCTGTCAACACAGTGTATAAGTTTGTTAGCAACCCTGCAATTGAGGATGAGATTGTTGCTCTCCTGTCCAAAGTCTGCTCAGAGTTTGGTGCTGAGAAGGCCACATGTGAGGCTGTCGTCAACACATTTGGCAAACAGATTGTGCAGACCCTGGTTTCTTTGCTGAGTGATGGGAAGAAACTCTGCACTGAAATTGGTCTGTGCACAGCTAACAAAGTCAAGGCCATGTTAGTTCAAGCTGCCGCATCTCACAAAGTAATGTTCACCCCCAAGAAGCACGTCCTTAAGGCAACGTACCCCGTCAAGACCTCCACAGAGTGTGTCCTGTGTGAGTTTGTAATGAAAGAGTTGGATGATATGCTGTCCAAAAATAGCACTCAGCAAGAAATCATTCAGGCTGTTGAAAAGGTCTGCAGTATTCTTCCATCCACCATCAAGTCAAAGTGTGACCAGTTTGTTCAAGAGTATGGCCCAGCTCTCATTGAGATCCTGGAGCAAGAGGTGTCTCCCAAGCTGGTGTGTACAACACTTGGTCTGTGCGCCAACCGTGAACACAGAATTGCCATGAGGCGTTCCCATAAGCTGGTGATTGGCAGCAATGAGACTTGCGAAATCTGCACCACGGTCATGACATACCTGAAGGCCTTCCTGAACAATAATGCCACTGATGAAGAAATTGTTAATTTCTTGGAAAAAGTTTGCAACTACCTGCCGTCCCAGATTGCCAGCGAGTGCAATGCGATTGTCAGTGAGTATGGCTCTACTGTGCTGCAGATAATTGCCAACACGGACCCCACCACACTCTGCAAGGAGATCGGTCTATGTTCTGCCAACCAACACGTCATGAAAGCCAAGATCTTGTCCAAACACATCCTGAAAGCCAAGATCGTGGCCAAGCGTGACGACCTGTGCTACCTTGGGGCTCCGTACTGGTGTGCGGACCGCCGGAATGCCGTCAACTGCGAGGCCGTCCACTTCTGTGAGAAGCACGCCTGGAACTAGACCCAAGTGCATCACTACCATTACGTCATTCTGAGTTTCCATTAATTAACCGAATCTTTTACGTGCTTCGCCGACTTCTTCACGATCTTAGTCCACTTATTCCACGAAAATAACCGAGTTCTTTAAGTAACTATTTTTTTTCGCGAGACTAGCCGACCTATTAACGAGGTTACCCGACTTCTAAACCGTCTCCTTTACAAGCTTACCCTCCAATAATTGCTGACTAGACATCGCCGTTACTTAGCAACCAATTCTTAGCAACCAACCCTTAAATTTATAATGTTCTCTAATCGAGTCCGACACACGTTATGATTAACTATAATGGCGTTTGCCATCATAAATTGTACTCAAAATATCATTTTTCGTGTGTTTTTTATACAAAATAACATTCTGCAAATGAAAATAATACATATTGTGACAGTGTC
>jgi|Nemve1|137210|e_gw.393.41.1
ATGGATACATATTTATCTGTACACTATTTTTTTATTAATAGTGGAGTTATTGGGAGCGGGGTGTGCGTATTTTCTCGCTACCCTATCATCGAGTCCTTCACCTATCGATATACTCTGAATGGCTACATGTACAAGATAGCGCATGGTGATTGGTTTGGTGGAAAGTCATCAGGCTACTGTGTTATCGACCACCCTTTACAGCCTATACATTTCTTCACAACCCATGTAAGTAAA
>jgi|Nemve1|219154|fgenesh1_pg.scaffold_388000001
ATGCAGAGTCTAACGGGCACCAATTTTCTCACGAGTGGGCAACACAAAGATACCACCAAAGCAAGAAAAGAACGCGATCACCAGGACACAAACACAATTATCGGCTATCTGACGAAAGGAAGCCGATTCGACTCAGAATCGTCACTGCGCAGCATTGCAACTGGTGTGGTAGCAGACAGCCGCGTTAATTGCGATAAGGCACAAGCAGAAGGGAAGAAAATTCTGGCTTCCATGTCTGGGAAGAAAGCACATGAGCACACGTTTCGCAAGAAAGATCAAGTGATTAACCTAGCATGTAAGACAGACTTAGCATCGTGGCGACCGCAGGAGGTTTCAAAAGCCCTTAACAGTTTTTTTGAGTACGAGATGTGTAGCTTTCCAGCATCCTTGTTTGACGCGTCCCTTCTTCCGCTAAAAGCAAACAAACCAGTGTTAGCAGACGCAATTTGGTCGATGACTAAAGAAAGTCAACCAGCTAATGATACCGGTCGAGGCGCACACTTTGTGATCGATGGCCGAGCCCTGCTTCATCGAGTCGTATGGCCGCGTGGATTGACATATAACGCAATTTGCTTGTTGTACATCCAGTACGTGCAGCAGAGATATCCTAGAGCCACCATTGTTTTTGACGGCTATGGCGAAGTAGCAACTACAAAAGACTGTACTCACCAGAGAAGAGGACACGGATGTGGACCACCTGTTTTGTTTGACCATGACATGGTTGTTAATTTGAAGAAAGATGAGTTCCTTTCTAACAAGGTCAACAAGCAAGCGTTTATCAACCTACTATCTCTAAATCTCGTAGATGCTGGATATTCTACTCTTCACGCTGAAGGTGATGCAGATGTTATCATCGTAGACACCGCAATCGCAAAAGCAAGAGAGCAAACATCCATTTTAATTGGTGAGGACACCGACTTGCTTGTGCTTTTACTGTATCACGCAGAAATGGAACCACGCCAGCGAGCTACGGCCGTGCGGAAGGTATGGGATATCGAGAAAACCAAGGCAGCGCTGGGTCGTGACAGCACATCCGGTATTTTGTTTGTGCATGCGTTACTGGGATGCAATACCACCTCAAGAATCCATGGCATTTGGGAGGGTGTTGCACTGAAGAGGGCTAAGATTAGCACGCAGTTCCGTGAACTGGCGGGCGTCTTTAGTAGTGCGGATTCTTCAAGAGTGGAGATCATCGAGGCTGGGGAGATGGCTCTGCTGAACATATTCAATGCTACTTCTGCTAAAGCCTAA
>jgi|Nemve1|194611|estExt_GenewiseH_1.C_3880003
GTAAAGTCGCCAAACGACCCCCGAGAATACAGGGTGATAACACTTCCAAATGGGTTGACTGCATTGCTGATATCAGACACGGATACTGTGACAACACGGCCGCCCCAATCAAGCTCTCACAGTGAGACAGATGATGATGATTCTGGGGAGGAAAGTGGAGATGAGGATGAAGAAAAGACGGAGAGCGAGAGTGATGATGATGACAAAACTGAGAAATATAGCGATGATGAGAGTGATGTGAGCATGGATGGTGATGAAAGTGATGATGAGGAGGAGGGTCCACATAAGCCGGAAGAGAAGCATGCCAAAGGAAAAGACACAAAACTTGCAGCGGCAGCACTGTGTATCGGCACAGGAAGTTTCTCGGATCCTGATGACATCCCAGGGCTTGCTCACTTTTTAGAGCATATGGTGTTTATGGGAAGTGAGAAATACCCTGATGAGAACTCTTTTGATGCATTCATCAAAAAGCATGGAGGAAACTCTAATGCTTTTACAGACTGTGAAAGAACTGTGTTTGTTTTTGATGTGAGGCGGAAGCACTTTAGGGAAGCTCTTGACAGGTTCGCACAATTCTTTATTTGTCCTTTGCTGAAGTCTGGAAGCATTGAAAGAGAAATCAAAGCTGTAGAGTCTGAGTATCGCATGAGCTACCAAAATGATCAAGTGAAAAAGATGCAGCTACTACAGAGTCTGGCCAGGGATGGACACCCTTACCGCAAGTTCCTTTGGGGTAGTGAATCAACTTTGCAGACTACCCCTGAAGAAAAGGGTATTGATGTTTGTGGCCAGCTTAAAAAATTTATGACAAAGATGTATTCAAGTCAATATATGACTTTGGCTGTCTGCTCTAAAGAACCTCTAGATACACTAGAGCTTTGGGTTGAGAAATTATTTTCTACAGTTCCAAACAATTACCTTTTTTTTTCAAAGCTTCCATTTGAAGACAGCAAGTTTAACAAATTATACAAAGTTGTCCCTGTTCGAGATATTCACCAGTTAGAGATCACATGGACGTTGCCATGCCAACAGCAGCATTACAGAATCAAGCCTCTGCATTACATTTCCTGGCTGCTGGGTCACGAGGGACCAGGAAGTGTTCTTTCTCTTCTAATCAAAAAGTATTGTTGGTTTGAGAAAAATACAAACTACATAGGTTTCCCTACAGGTCTGTTTCTTGGTACCTTTAACAACAGCTCTAAATTTCAGATTGCTACTATAGTCTTCCAATACTTGGAAATGCTGAGACGATTAGGCCCACAGAAAAGAATATACGACGAGCTACATGCTATAGAAGAAAACGAGTTCCGCTTTCAAGAGCAGTGTGACCCTTATGAGTTTGTGGAAAACGTCGTAGAGAACATGCAGCTATTCCCTGAAGAGGATTACCTCACAGGAGATCAGTTAATGTGGGAGTTCAACGAAGAGGTAATATCAAATGCAGCGAACCTTCTGACCCCCGAGAAGGCGAACATCATGCTGTCATCGCAGACATACAAAGAGGAGTGCACGGATACAGAGCCCTGGTTCCAGACTCCTTTTAACTGCTCCGAACTGGATCCCAAGTGGGTAGAGATATGGCAAAACCTTGACCTCAACGACGAACTTCATCTTCCCGCCAAAAATGAGTACATTGCCACTGATTTCACAATAAAGGACCCGAGCGATTCACCGATAAAGTTCCCTGTGACTGTCCAAGAGTCCCCGTGTGGTCGGGTGTGGCACTACAAAGACGAGAAGTTCCGAACTCCTAGATCTCGTTACTACTTCCACTTCATATCTTCTATTGTCAACGAGAGTTCTCAAAGCATGGTGTTAACAGAGGTGTTTCTAAAAGTACTCGAGTACAATCTTCGCGAAGTTGCATACGCAGCAGGCGTGGCCCAACTCAGTTATTCAATGAGCGTCCACGAAACTGGGATCGTGTTGCGACTTAGCGGATTCAATCACAAGCTGCCGCTCCTCTTTCAAACAATCGTGGACTACTTCACAAACTTTACTGTCGATTTTCAGACATTCGATATGGTCAAGCGTGAGCTTATGAGAACTTACAGTAACACGGCAATCAAACCCAACAAGCTCATCAGGTCTGTGCGGTTGGCCATACTTCAGCACATTAAGTGGACCACTGTCGACAAACGTGCTGCCATACCGGATATCACTATGGAAACACTCGAGAGTTTTGTGCGGATGTTTCAGTCCAAACTTTACATCGAGAGTCTTATCCAAGGCAATGTGACGTCAGAGGAGGCCATTGCCTTACAAGAAGTCATTTACAGAAAATACCTATGTTACAACGTGTTGATCGGTTCATTATCTGGTGTTGTGCAGATCCGAGTTGTCCAGTTACCACGTGGCGAGTGTATATGCCGTATCCCTGGCATGAACAAGGAGGACAGTAACTCTGTCGTAATCCACTACTACCAGTACGGCGCGGCTACTGTTGAGGATTTTGCCAGACTTGAATTGCTCATGATGATGATGGAAGAACCCTGTTTCGACATTCTCCGCACTCGAGAACAATTAGGGTATTCTGTGTCCTGTACTTGCCGCAACACTTTTGGTGTTCTTGGCTTCTCTGTATCGGTCCAGACACAAGCTGAAAAGTTCAGTGTTGAGCATGTCGCGTCCAGGATTAACGCTTTCATTGACGAATTCAGAGAAATACTGGAGAAGACTTCAGAAGAAGACTTTAAAAGCCAGGTGGACTCACTGATCGAGATCAAGCGTCATGATGACCTGTGCCTCGCGGACGAGGCTGATAGGAACTGGTACGAGGTGCTGGATCAGACCTACTTATTCGACAGGAGAACTAAAGAGGTGGAAGCCCTATCCAAAGTGACCAAGAGTGAACTGCTCAACTGTTTCGTCAGCTACGTTTCTGGTGGAGATCATTACTCTAAGCTTAGCGTCCAGATCGTTGGCTCAGGAGAGTCTGAGAACACTCTTCCCAGTCCCGACTCTACCATGGAGGTCGACAATGGCCTGGGAGAGAAGGAGGAATGGGTACTGAGGCCTGTACCTGTGGAGGGAAAGGATTTCATTTCTATTACGAATATTGAGGAGTTCAAGCGATCCAGGCCGATATTTCCCGTGCTAAAGATCACGTGATGATAGCTATTTATTACTATTAACGCTACCCGATATTTGCTAACCTGAGCTTCAAGTTGGGTGGAGATAGCTATCTATTACTAGTAACGGTACCCGATATTTGCGCTTTTGCACAAGCCTTTAGAGTTTAATCGGGCTGTATTTATTACTAGTTGTACTAAATGCGTCCCCTATGCGTGCTTATTTCAAGTTTTGGATTCTTCGTACACTCTGGAAAGCAGTTTGATTTTTTTCTATAAACCTTATTGAAACTATATTTCGCTGGATATCAGTGAAGGAATCTTCTAGAGCGAGAATTGCTCTTCCATCAAAGAGGCCACATAATTAAGGCTTTCCTCTCATCTTGTGTAAGGAGGAGAAGTCGAAATCCCTGTACAGGTTACAGCGGATATTTTTCTTTTTTAAACGAGGTTGACAAGGTTCCAGAAAACATTTGACTGTTAAACCGGTCGTTTATTTACTGTAAACTAGATAATATTTTTAATATCTTGAATGCTATCACACATCAAACTGTTTCAAAATATGTGTGTGTTAAATTTCCGGATATTAAAGTTCGCGTCAATTAAATTTCTGTGCTTTTTTTATTCTTTATCCGGTTCCTGAAAAAAAAAACGGTGGTTGGCTCAGTTTAGCTGTTTAGAAACGACGTCTAAAACTGCAAAAAATCACAGCTGTTACTGCACTGTCAAAAAGCCACTGTATTTTCAAAAGATTCGTAGTCCTCTAGTGGTACTTTATTCCACTTTCCAAAGATAGTGGTCAAAAGACCAGTTTTTTCGCATTGTGTAAATAAATTAATATATTGGAC
>jgi|Nemve1|41962|gw.388.12.1
ATGGCGAACCGAACAGTTGCGGACGCCAAAAACATTAAGGGAACAAATCCGCAATATCTCGTCGAGAAAATCATCAGAACAAGAATATATGAGAGCAAATACTGGAAGGAACAATGTTTTGCCCTTACAGCTGAATTGCTTGTTGACAAAGCTATGGAGCTCGATCACATAGGTGGAACATTTGGAGGCAACATCAAGCCAACTCCTTTCCTTTGTTTGCTGCTAAAAATGCTACAGATTCAGCCAGAAAAAGAGATTATAGTGGAGTTCATCAAAAATGATGATTACAAGTATGTGCGTGCTCTTGGGGCAATGTACATGAGACTGGTGGGGACAGCCCTTGATTGCTACAACTACTTGGAGCCTTTATTTAACGACTACAGAAAACTGAAGAGGATGAGCCAAACAGGAGTCTATGAAGTGGTCCACATGGATGAATTCATAGATGATTTGCTGAGGGAGGACAGAGTTAATGACATAATTTTACCCAGAATACAGGCAAGACATATTCTGGAAGCAACAAATACCCTCGAACCAAGGAGAAGTCTGTTAGAAGATGATTTGGAGGACATGGAGTCAGAGGAGGAAGAGGAGGAAGAA
>jgi|Nemve1|175414|estExt_gwp.C_3880008
ATGGCTTCCACCACGGTAGAAGAGCGAGCAAAGAAATTCTTGGATTCGGTTTATTCTGATTTGAGAGCCTTATCGAATGAAACAAGAAGGAAGTTTGGTCCGGTCAAAGAGGCTGCTGAGGCTGGTATACTAAGACTAAGGACTATTTCTGCGAGAAATCAGCGAATGAACAGAGTTCTTGCAGAAGAAACAGAAATTGTTCAGCCTTTCCTGCTTGGCTGTGACACAAAGGCATTAAGAGTTGTGCAGATCTCTCTTACTGCCCTTCAAAGGCTTGTTACACATGATGCCATCTCTGAGTCTTCAGCAACAACACTTATCACAACATTATGGCAATTGATGGAGTCAGGAATTGAGGAGCTAAGGATTCTGCAAACTATTATTTTACTAATAACATCATCAAACATTGTCCATGGGGATCATCTAGGAAGGGCCATAGTACTTTGCTTTAGGCTGCACTTTTCCAAGGACCCCACAACAAGTAGCACTGCAGCAGCAACTGTACGGCAGATGATTTCTGTGGTGTTTGACCGTGTGGTGACAGAGGATGCAAACCCTTCTGGATCTGAAAAAACAGAAGAGAGTTCTAGTGTCAGGCATAAGAATTGTCCAGTCAGCCTCTTGCCATATTCCAGAGATGCCTATCTACTTTTCCAGGATCTATGCCAGTTGACAAGCGGAGAGCAACCCTATTGGCTTAGTGGCATTGTAGAAATGACAAGAACATTTGGCCTAGAGTTACTAGAATCTGTCCTCAGGGGATACCCTAATATTTTCCTGAAGCATCCTGAGTTCAGTTTCTTGTTAAAAGAGAGGGTGTGTCCTCTTGTCATCAAGCTCTTCTCCCCTAGCATCAAGTATCGTCATAGTGGTAACCAGGCATCGTCTGGGCCAGTAGAGCGACCAGTCTTCCCTGTGGCTATGAGGCTACTTAGAATTGTCTCTGTACTTATTGAACAGTTCTACACATTATTGGTGACAGAGTGTGAGATCTTCTTGTCATTGCTTGTCAAGTTTCTTGATTCTGGCAAACCTCTATGGCAGCGAGCACTTGCCCTGGAAGTGTTGCACACTCTCACAGTTCAGCCAGCACTCTTAAGATCATTTGTCCAGTTCTATGACATGCAGGAGCATTCGACCAAAATATTTCACGGTATTATCAACGCCTTGTCCAGTTTCATCCAATCGGTCTTTACAAGTCAGACCTCTCATGGCGGCAGCTCCGGGAACAGTAGTAGCTCTGGCAGCAATACCATACAGACATCATCAAGTGCATCGCCTCCGTCAGTGATGGCATTAAGTACCATGGGTGGGGTTACCCCCCAGCCTGGGTTTCTGTACCGCGGGGCATGGGTGCCCTTGACTGTCATGCCAGTGTCAGGCCAAGCAAAATCTGTATACCTTGAGCATCTTGACCGACAAGAAACCCCCACCATCCCTGATGGTTACACCCTGTCCATAGCATTCGGCTGTATGCTAGAGGTCATCAAGGCACTCGACACTGTTGTGGTCCAGAGTAGATCATCGTTCAAGCCAGTCCAGGTTGACGGGTGGATAGAACCTGACCAGGACAAAATCAAGGAAAGTGTCACAGATGATTACTCTGCTATTGGTAAAGAGATGGTGAGTGCATCGTGGTGTGGAGTGTTGGCATCTCTGTCACTGCTTCTAGAAGCCAGCAATGATGAAACTGGGACAGAGGCCATTCTCAAATCATACCAGACGTTTGCCAATGTCTGTGGAATCCTGAGCCTCAACACCCCACGTGACGCTTTTATCACCTCTCTTTGTAAAGCTGCCCTACCACCCCATTACACCCTCACTGTCGTCAACCCGCACTCTGGTTCTGATGTTCAAGGGGGGGCAAGCAGTGAAATGCCTATTCTTTCTCGCTCCCTGTCATCATCAGGGGGGTCAGGAGCGGGTGCGGTAGTGACAGGAACACCACTGGGTGCCTCTCATGGACCTGTTACGTTGACTGCTAAGAATATCCAGTGTATGCGAGCGCTGCTGAGTCTGGCTCACTGTCATGGCAGCATCCTTGGAACCGCCTGGCACATGGTACTCATAACCTTACAGCACTTGACGTGGATTCTGGGCCTGAAGCCTTCAGCAGGAGGCACCTTGAAGGCGATGCCGACCAGTGAGGCACCCAATCTGGTAATCAGTCAATCTATGATGGCGGAGCTCCCTGTGCTTGCTGCTATTCTCTCAAGACTCTTTGAGACATCCAAGTATCTGGATGATGTAGCTCTTCACCACCTTGTTGACGCTCTGTGCCAACTCTCTACTACGTCAATGGAAAGTGCTCAAGCGAATAAGGAACCGTCGTTGTTTGCCGTGGCCAAGCTCCTTGAGACTGGTCTCAATAATCTGCATCGCGCACGCGTACTATGGAAACCGCTGACAGCACATTTGCTCGATGTATGCCAGCATGCTCACGCCAAGATGAGAGAGTGGGGAGCCGAGGCTGTGACGTCATTAGTCAAGTCTGCCCTCACGCATGACCACAATCCACCGCTGACCGAAAACCCGACCTTGCAGGCCATGTTGCTGTCACCGCTACAAGAGATGTCATTGATCACGTTCACAGATATTCGTTTCAAGCAGCTGGAGTGCGTGCTACAGATCCTGCACTCTACGGGACAGAATCTTGGACATGGATGGCCATGCGTACTAGGAGTCATTGGTGCGGCCACTAATCAACAAGGAGAGGGTCTGATACGAGTCGCGTTCCAAAGTCTACAGCTTGTGGTCACAGACTTCCTGCCGCTTATGCCTTGCGCATGCCTCAAAGTGGTTATTGACGTTGCTGGCAAGTTTGGATTGCAGGCTCAGGAACTGAACATTAGCCTTACCGCGATTGGCTTGTTGTGGAACATATCCGATTTCCTCTCCCAACATCGGGACAAAATACGTGAGGGGCTTAGTGGAACCCCAGCGTTTGAGGGCCCCACCTTCGACCGTCCGGTCCCGCCGTCTGACCGCTTGTGGATGTGCCTGTACTCTATGCTTGGGGAGCTGTGCGTGGACCCGCGGCCTGCCGTGAGGAAGAGCGCGGGGCAGACCCTGTTCTCTACTATAAGCGTACACGGCTCTCTGTTGGAAAACCCCACCTGGTACACTGTGCTCTGGCAAGTTCTGTTCCCATTACTGGATAAAGTCAAGCGCATGTCCACAACCGCCGCTGATGTTCCACCCCCTTGTGACGTCAACACCAACAAGAACAAGATTCTGATTCATCACTCGCGTGACACGGCCGAAAAGCAATGGGCTGAGACACGTGTTCTTACTCTTAACGGCGTCGCACGGGTCTTCAACACTCGCCGCCAGACCCTTGCGGCCTTGGACGAGTTTCCTAGAGCATGGGCTCTACTGTTGGAGTTCATTGAATCCGCCGCGCTCAGCAAGTCATCCGAGGTCGCGCTAGCAGCGCTGAAGAGTTTCCAGGAGATGGTGCACGACTCTAGTGACCAGGAAGGCCAGGAAGAGAGCCTGGCCACCATTTTGGACCCCGCCAAGGCTGCGAAACAGCGCGCCAAAATTAAAGTAAAACCCAAGTTTTTCAAGGAAGATGAGGACTTGAATCTTTGGATTAATGCCTGGAAAGTATGGTACGATATTGGTACTGCCAGTACCTCTAGCGCGAGTTTTACACGAACGAGACGGAACTCCGAGGGAAAGACGGTCACGGACCGCGTCTTTCCCGCCCAAGCATTCATTACCGCGCTAGTGCAAATATTCCCGAGTCTTTTCAGGCGTATTTATAATCGATTCGGCTTAGCGGATTTACAGAAACTTTCGCGTATTTTGTACTCGTGCATTTGCGTACCTGTCCACGTGGACCAGTCACCCTTTCTTGTCCCGTCCTTCCAAGACACGGTGTTGACACCCTTGCAGCACGCCATCCTGGACGTGGTAGAGATCCTGCGCGAGCCTTTGCCGAGTGCGAGTGGTTGCGTGCTCGACACCTCCGGACAACCTATGTACCCCACTCTGTTCTTGCTGCTGGTGCAATTCGTAGAGTGCGCTTGTACCCCTCCTTCTGTAGATCAGGGGGAGCAGGTGATGGGAAAGCGCAAGGAGTGGGTCATCCTGTCGTTGACGCCCTTTTCTGAGAGGTGTCTACAGATAACTGTGGATATGTACCGCGTGAGCGCCGATAAGCCCGCGGTCATCGAGGACAAAGTGCTTGAGAGAATAATTAGGGCTCTTTGCACGCCAATGAGGCTTAAGTACGATTGCCCGTCACAGTCCACCTGGAAACTCGCGGTCGAATCGCTGCTCACCGTCCTCCGTGTTGGTCTTTCTGTGGCGCTGGACCACCCAGAATCATTTCGCTCGATGTGGTACGAGCTAGCATCCTGCTTGGAAGACTTCCTTTTCTCGGAAAAGGCTCCACCCGAGTCTCAGTCGCTCGAGCAACACCAATCAGATGAGGAACAGGATATAAAGTTGCTGCGTATGATTCGTGACGACATCCTCCCTCACTCGCCTACTCTTCCAAAAGACTTCATGGCTCGCGTGATGTCGCTACTCAACCGCGGCTCCATCCATTCAGCGACAGACTCCACGTTCAGCGGCACTGATGTCAGCGGTTTCCCTTTGCGTGAGGAATTCGCGAAGTCGTGCTTTGAGACGCTCCTGCAATTCTCTTTTGTCAGCGGAAACCCACCAAAGGATATAAAAGATGGTAAGGTGTCGGAACTCGCCCTGGACGCGATGCTCACTCGGTGCAACGACGTGCTGCATAATTACGTAGAAGACGAAAAACTCAGTGGCAAATGCCCGTTACCAAGGACACGTATGGCAGAGATATCTTTTGTCATGAAAGCTGTTGGAACTCTCATAAGCTCCTTAAAGCGAGCAGCCCTGGACAACCCAGAAGTTGTTGACAAGAAGATCTGGGTGCAGGTTGTAGAGCTATATCCTCGCCTTGTCGAGTGCACCACGTGCACCTCAACACAGGTCCGCCGCGCACTGAAGGAGGCATTGCATGAATATATGGACCTTATCACACCCCCTCGAGTAGACGGGAGAGCGCAAGAAATACCGGCTGTCAATGGCAGTACATAGCAGTGATAGTCCGGTAGTGCACGGGTGTAGTGCACGTGAT
>jgi|Nemve1|1363|gw.388.10.1
ATTGGAAGTGTTACTAAGATATTCGCGGTTCTTTTGCTCTTCAAACTGCGCGAGGATGGTTTGATATCATCCCTGGATGACCCGTTAAGCAAGTACGCTTCAGAATTCAGTATCAAAAATCCCTTCACTAACGCTCAAATTACCCTCCGCCAGATCGCGGGTCAAATGTCGGGTCTTCCCCGCGAAGCTCCGTGTGTGTACTCCTGCTCGGGCACCAATTCAACAGAGCAGCTGAAAATTCTTAAAAGGCGGAATTTAGTAGTAAAACCATGGACACAGCCTTCTTATAGTAATCTTGGTTATGCACTGTTGGGAAGACTGCTCACTGAAAATCTACTGAATATTACTTTCGAAGCTTGGGTAGAAGAGGAGGTTTTAAAGCCATTAGGAATGGCCAACACGGGCTTTAAAATTACTGATAAAGTATTAAAAAATATAGCGTTTCCATACTACCCGAACGGAACTTTGTTCCCGTTTATGACTTTAGGCTGGGCTGACCCTGCCGGTGGTATGTATTCCACTGTACAAGACCTCATGAAACTGAACGCTATGCTCACAAACCCTTCCCACGGACCAAAAATACTCAAGCAAAATACCATTCGAGAACTGCTTCTACCAGAATTCATCACGCGTGATGGTTTGTGGCTGTGGGGATCTCCATTTGAGATGCGTTTTGTAAGGGGTTTCGTTGCTAGGCAGAAAGGCGGGAATATCGATAGTTACAACGCTGGATTTTCCGTTATTCCAGAGCTGCAAGTAGCTATGAATATTTTCGTC
>jgi|Nemve1|219163|fgenesh1_pg.scaffold_388000010
ATGCTTTGGTTGGTAATATTACTACCTGTGCTAGCTGCAGTCTATTGGTACGGCGTTAGCAGATATTCTATTCTCGCTAACGAACCTTCGAGAGGACCCAATCCATGGCCGTACATCGGTAATTTATTAGATGTCAACAAACATGGTGGCATGCACAAAATGCTCATGCACTACTTCAAAGCGTATGGCCGAGTTCACAAAATGTTTATTGGTAGAGCACCGGCTATCGTCGTCAGCGATCCTGAGATCGTCAAGCAAATTGTGATAAAGGAGTTCCACAAATTTCCAAACAGGCCCCTTTTTATCAAGCCAAACCCGCCAATGGACTCGGGGATGTTTCTAGGGCAAGGCGCTTTGTGGAAACGCATCCGAACGACCCTGACACCTACCTTCAGCACTGCTAAACTCAAGCAGATCGTACCGATAATTGATAGTCGAAAATGGCCTCTTTCGCCGCAACAGGTAGAGCGAAGTGAAAGCACCGACTGTGTAAACCTGTTTAGCCTGTTCGCTCTTGACGTCATCACCATCTCAGCGTTTGGCGTCGAAACAGACATCCAGACCGATCCGGACAGCTCCTTCTACAAACTGGCCAAAAAAGCCTTTCGAACGCCCATCTGGGTCAGGGCTTTCAGTATGTTCCCCTTCTCTGAGTATCTCAGCAAATACGTGCACGTTCTACCGAATATCGACTACTTTCTCAAAATTGCCCTGTCTATGGTGGAACAGAGGAAAAAGCATGGATCTCAGGGAAGAAAGAAGGACCTGGTGACGCTAATGCTTGAAGCCCGTGAAGATACTGTGGATGGAGTACCAAGGCTAAACGATCAAGAACTTGCAGCACAATCCTTGACGTTTCTTCTAGCGGGTTTCGAAACCACAACTAATACTCTCGCGAATACTGCATACCTCCTCGCTAGACACCCAGACGTGCAAGATAAACTAATACAAGAGTTAGATCTCGCCGGGAGCAACAGGGGAAACTCGCCGTTGTATGAGTACTCCCAAAAGATCGATTACCTCGATCGGGTAATCAACGAAAGCCTGCGTCTGTACCCCCCCGGTTATCTTATCATAAGGCGATACGACGAGGAATGCACAATTCAGGGGGTGCACTTCCCTAGAGGTGTTGACGTCAATATACCGGTTTACATCCTTCATCGCGACCCTGCAGTCTGGGAGAGACCCGACGATTTTGACCCCGAGCACTTTTCGCACGAAGCTAACGAGAAGCGTCACCCCTACTCGTTCATTCCATTTGGTATGGGCCCGCGCCAGTGCATCGGAATGAGGTTTGCGTTGATGGAGATCAAGATAGCTCTGGTGAATATTCTGGAGAAGTATAAGTTCTGCTCATCTGAAGAAACCCAAGACCTTTTGGAACATAGGGCAGTTATACTCATGGCGCCGCGAGATCCCATCAAGCTAAAGGTTGCCAGGCGATAA
>jgi|Nemve1|240357|estExt_fgenesh1_pg.C_280002
GGCTCTTTAGGATTTCACAAAAATGCTCTTTAGAAGTTGACGATGGTTTAAGGATCAACTGGTTCCGGGTGAATGGCAGATCGAACTGCCTTTAGAAGGAAAATAATATTGGATTATTTATCTGCGGAGTCCCGACGTCGACTGCTTCTTCTACTGTGTTTGTTGACCTGTGAAGTTACCTGTGAGTAAATTCATTATCAAGCCTAAAAATGCCTATGAACCACAGGGGAGATCCCAATCTGCTAAAAGGAACTGTTACTAGGATAGTCTATCGATCTGAGTATAGATCGAACTACACGGGTACTGAAAACCCTTTACAAAACATCAGACTTCATTCACGGTTTATGAGGAAACCGGCATGGGAGAGCGACCAGAAACCCGGTACTTCACGAATGATACAAGTCCCTCTAAGAAGCCGACCGACAAAGATCAATCTACAAGGTCTTGAGCCAAACCCGCAGATGTTTCGAAGCAAAAGTGCAAGCTATTCCCAGAATAAGGCTTTATCTGTAAAAAGTTTCGGGAGCTCACGGCCTTATTCGGGTTTATCGGCAACCAGCCGAGCGCAAACCGAACAATTTCCGCAGCGTCTCGTAGCACGTCGGATCCAGAGCCAGCTGTCGCGATTTCCGAAGGAGTTCCGATACATTGATAAACAGTGTTTCTTCCATCCTGCTCAGAAACCGAGGAAGACATTTTTTGTTATCAGCCCCGACTGGGTCTCGGAGAAGCAGCAGAATCATATCCGTAAGAACAATGTGTTTGGATGAGAGAAGGACTGTTCTGGCTTGGCTAACTTTCAAATGAACGCAGAAATAATACCCAACAATAAGTTGGGAACACTGAGAAGGGCGTCAAACAAGGCAAAGGAAAAGTGTTGATGAAAATGTATGTTTTTTTTTTCACGCCAAAAAGCTTGAAGTTCCCGGATAACGACTCGCGCTACATGACACCACACGTGGTCGCCTTCATGTAGCTTTTTTCTTTGTTGTGTTGCAAACCATGGGCTGCGTTTGAGATTTGCAATCACGTTTTCCTAATATTTTTTTTTTCAGGCTTGGGCTACCTGTATTGTTTGTGTTGCATTCAAGCTAGTGTTTTTTCCAGGTTACATTTATTACATTTTTGATAATTATCATCAT
>jgi|Nemve1|240358|estExt_fgenesh1_pg.C_280003
GTAAACACAAGAGATTAAAGTTAGGAGTATCTTTATAGAAAACTAAATATACTCGTTAACACAAAGAAGTAAGTGAAACAAGCACCAAAGAACGTGTCAAAAGAATGAGGCACGAATCCTGAAGTATCAACGGCACGCCCTTACGGAAAGAAGTTTGAAAAGCCGATTTATAGATCGCTTGTGTTTATAAATTAGCAGCCAACAAGACTTCATAACTTCAATAAGTGTGAAGATACGAAGAACCTTTAAAGGGGTGTGAAAAGGACGCTTGTAATTGGGTACTTCGGCTAGCAGCGCTACAGCCACTGCGGGGTCATATCTTTGTGCTCTGATATACATTGATTGGAAATTTCGCGGTAATCTTGTGTCTGTGACAGAGAAGTTTTGCGACCAAGCAGCGTTTGTGAGACACAAGAAGCAAGGTAATAACACACAGAAAACAAACAAAATGAGAGACAAAGAAGAGAAATTGAAGCTTCCGCCGCTCCTTGCCATGACAGTGTCCAAATCTCCGCCAGCCAAGTCGGAATACGGCTTTAACTTTACTCCCAAAATCAAAAACACTCACATAAGTGTGATCAAACTGGCACCCAGCTTCATGCACCGTAGAGTCCCGGATAACATCCGAGGGCAGCCACGTAGCGGGCTTATCCCCGGGTATGTCCCGGCTGCACGGTCGGGAGAAAAAAAAGACTACAAGTTCCTGCATAATAATGCGTTTTACAGCCGGACGGACCATGCACGTAGTTACTTTACTATAAGACCAGATTGGGTGTCGGAGAAAGATGTACGAAAAAATAACCTCTTTTCTTGAGTGTAGGACGATTATAAGTAGATTTTAAGGTGGAGATC
>jgi|Nemve1|201387|fgenesh1_pg.scaffold_28000004
ATGGCGGGCAAAAATCAGATGTGTGGAATAAGCGGGAGTGAAGGGAACGATGCAGGGGCTTTAACTGCAGAACAACAAACGAAGCTAAACCAGTTCAAGATAGACACCAGAATTGAAAATGAAAGATATCTGAGAGACCATCCAGAGGTTTCTTGCCTACTTACTGGCTTTTTAGGGAGTATTCTACAAGAAAGGCCTGAAAATGTCAGAGAATTTGCTGCAGGATACTTCTCGGACAAGACTCTACCTGACAGAGTCGCTGTCCAGGTGAATGAAGTCAAACAGAAGCTGAACCGCGCAAAGAAACAATAG
>jgi|Nemve1|201388|fgenesh1_pg.scaffold_28000005
ATGAAGGTATACATGGCGTGTATTCTCGTGACGTTGCTACTAGCTTTAACGCTGGTAGAGGCACGGTCAAAGAGAGGTCACCGTCTGACAAAACGTTCAGGAGAATTCCTTCATGGCATTACTCCAGAGAAATTTGTAAGAAACGGAATTTTCTTCTTAGAAGCCGCTCGTGTTGGAGTCACGCAACTCCTCATGCCACCAAGCGCCTCCTTCGAACGCGTGGGTGTGGTCGCTCTGAACCAATCGCCGTTGCGTTGCTTGGTGACGTGTGACCTAGAGAGTGACCGTCGCATTTCGTACCAAGATGGCGTCCTTCTTTCCAAGCGATTCACCTGCCCATTCTTTGAAACATCAGCAAAAGACGACATCGGAGTCGAAGACGTCTTCACTGAGCTTACACGACATGTCAAGCGATCACGGAATACGTCACGAAATACGTTCTCTAGAGACAGTCGAACTAGGTTTTCCATGAGAGGATTGACGATAAGTGAAAGAAAGTGCAAAGAGAGGCTACACGCGCTGAAAAAGAACGAGAGAAGCACGGAGTTGCGACGGACTGGGTCCTTTAGGAGATTCGTATGCGGGGCTGGAGCCTTGACGCAACCGTAA
>jgi|Nemve1|201389|fgenesh1_pg.scaffold_28000006
ATGGGGCCTGGGTATATTGGACACCAAGGTACCAATACGATGGGACCTGGTTATACCGGACACCAAGGGAACAAGACATGGGTATTTTATATGGGAACTGGGTATACCGGACACCAAGGGACCAAGACATTGGTATGTTATACAATGGAACCTGGTTTTACCGGACAGCAAGAACCAAGACATTTGTATGTTATACGATGGGACCTGGTTATACTGGACACCCAGAGACCAAGACATTGCAAGAACCAAGACATTTGTATGTTATACAATGGGACCTGGTTATACCGGCCACCTAGGGAACAAGACATTGGTATGTTATACAATGGGACCTGGTTATACCGGACACCAAGGGACCAAAGACATTGGTATGTTATACAATGGGACCTGGTTATACCGGACAACAAGTGGTACGTTATACGATGGGACCTGGTTATACCGGACACCAAGGGACCAAAGACATTGGTATGTTATACAATGGGACCTGGTTATACCGGCCACCTAGGGAACAAGACATTGGTATGTTATACAATGGGACCTGGGTATACCGGCCACCTAGGGAACAAGACATTGGTATGTTATACAATGGGACCTGGTTATACCGGACACCAGGGAACAAAGACATTGGTATGTTATACAATGGGACCTGGTTATACCGGCCACCTAGGGAACAAGACATTGGTACGTTATACAATGGGACCTGGTTATACCGGCCACCTAGGGACCAAAGACATTGGTATGTTATACAATGGGACCTGGTTATACCGGCCACCTAGGGAACAAGACATTGGGAACAAGACATTGGTACGTTATACGATGGGACCGGGTTATACCGGACACCAAGGGACCAAAGACATTGGTATGTTATACAATGGGACCTGGTTATACCGGCCACCTAGGGAACAAGACATGGGTATGTTATACAATGGGACCTGGGTATACCGGCCACCTAGGGAACAAGACATTGGGAACAAGACATTGGTATGTTATACAATGGGACCTGGTTATACCGGCCACCTAGGGAACAAAGACATTGGTATGTTATACAATGGGACCTGGTTATACCGGCCACCTAGGGAACAAGACATTGGTATGTTATACAATGGGACCTGGTTATACCGGCCACCTAGGGAACAAGACATTGGCCAGAAGCAGTGCCAATATCTGGATGAGTATCCAAACCGATCTCATCTGTGCGGTTTGAGAAACTCTCGCAAGGAGGAACTTCTGACTTTGAGTGTTATACCAAACCTAAGAGGGTTAGCAAACGCTGAACCCGGCTTGGAAAGAAACCAAAGAAACGCAGACATGAAGGATACAAGCGCTGATGCCATAAAAGTGGTGGTGTTTGGAGAAGCAGGCGTGGGAAAATCAGAAATAGTCATTTTTCTTGGCTCGCCTTACGCGGTCGCCGACAGTTCAAAATGTGGTTTGACCGGATTCCGAAAAAAAGAATGA
>jgi|Nemve1|61644|gw.28.228.1
ATAACATTCTTATCTACAGGTGTGGTTGGCAACATCCTCGTGTGTGTGGTCGTCTACAAAAACCACAGAATGCACACCGCCATGAACATGTTCCTCGTGAACCTCGCAGTATGTGACATCTTCGTGTGCGTCTTCAACATCATCTTCACGCTTATTTACTTTCAATTACAGTACTGGCCTTTTGGCCTCGTCTGGTGTAAGATGCTACCGACTTTACAGATCACTAACATCTCTGCGTCTACGGGCTCCTTGGTTGCCATGACAGTCGAGAGATACCGTGCCATTTGCATGCCCATGTCGAACCCAATCTCCCGAACGCACGCCAAGCTCGCTATCGCCCTTGCATGGATGGTTGGTTTCTTCGTCGCACTTCCTGAGGTAGGCGCGTACACACTCACCGGAGAATACGGTTGCGGAGAACAATGGCCCATTCCTGAGCTTCAAAAGATCTACTCAATGTTCCTATTCATTGCCATCTACGTAGTCCCTCTCCTTATGCTGTTACCCGCATACATTCGTATGATCCTCAAGCTATGGATCGTTCAAGAAGAGGTGACGGTAGCGTCCAGCGGTATATCACAAGACCCGCAATCGATCAAGAGAAGGAGAAACGTTCTGAAGATGATGGCGATCGTAGTGTTATCTTACGGAGTGTGTCTGATGCCTTATCATGCGGCCTTTATCTGGCATGACTATGGCACAGGTATCATCACCCCGTGGTTTTGGATACTTCTCTGCTACACCCAAATCATCTCGTGGTTCAACAGCTGCGTCAATCCAGTTATTTACTGGTTCTTCAGTGAACAATTCTCCAAAGAGTTCAACAAAATTCTCGGCTGCAATAAATTAAAGAGACTG
>jgi|Nemve1|181421|estExt_GenewiseH_1.C_280009
AGGGCTTTTAGGGTGGTCGTCATTTGGTACCATCTTTCCATCTTCTTCATACTCACTTCAGCTTTATTTTGAACTCAAAATGAGCGGAGATGTCGAACCGATCAGAAATCCACAGATTAAATACACAAAGCTGTTTATTAACAATGAGTTTGTTGACTGCACCAGCGGTAAGGTTTTTCCAACAATCAATCCAACAACTGGAGAAAAGATATGTGACATCTCAGAAGGAGATAAGGAGGATGTCGATAAAGCTGTGAAAGCAGCCAAAGAGGCCTTTAAGTTGGGCAGTGCCTGGCGCACAATGGATGCTTCCATGAGAGGCAAATTACTGTACAAATTAGCACAGCTTATTGACAGGGATATTGCCTACCTTGCTAGTCTTGAGACCATTGACAGTGGCAAGCTATTCTCTGACTCAGTCGGTGATATGCAGTCAAGTGCTAATTGCTTTCGATACTATGCTGGCTGGGCGGATAAGGTCACGGGCAAGACCATCCCTGCTGATGGGCCATACTTTGTGTACACTCGACATGAGCCTGTTGGTCTAGTGGGTGCAATCACTCCATGGAACTTCCCTCTCAACATGGCATCTGTGAAAATCGCTCCAGCCCTGGCTTGTGGTAATGTGGTCATCTTGAAACCTGCAGAACAAACTCCTCTAACAGCTCTTTACTTTTGTGCTTTGGTTAAAGAGGCTGGGTTTCCAGCTGGTGTAGTGAATGTCATCCCTGGGTATGGCCCTACGGCTGGCGCTGCCATCACCACACACCTGGACATTGACAAAGTCTCTTTCACTGGGTCGACTGAGGTTGGCAGGCTAATCCAAGAGGCATCGGCCAAGTCAAACCTAAAGCGACTCACCTTAGAGCTTGGCGGCAAGAGCCCAAACATTGTTTTTGCTGACAGTGACATGGATTATGCAGTAGAGATGGCCCACGAAGCTCTGTTCTTCAACCAAGGGCAGTGTTGTAGTGCAGGGAGCCGCACGTTCGTCCAGGATACGATCTATGATGAGTTTGTAAAGAAGAGTGTGAAGAGGGCCAAGGCTAGAACTGTGGGGGATCCCTTTGACTCAGTAGAGCAGGGACCTCAGATCGACCAAGAGCAGTTTGACAAAATCATGGACCTCATTGAGAGCGGGAAAAAAGAAGGTGCTAAGATGCAATGCGGGGGAGCCCGCCATGGGAATAAGGGGTTTTTCATCCAGCCGACTGTCTTCTCTGATGTCACAGATGACATGCGCATTGCAAAAGAGGAGATCTTCGGTCCTGTGCAGCAGTTGATCAAGTTCAAGTCGGTGGACGAGGTTATTGAACGGGCCAACAACACGACGTATGGACTTGCAGCAGGCGTCTTCACTAAGAACATAGACACTGCCATAGCAGTATCAAGCGGTCTGCGAGCAGGGACTGTTTGGATCAACTGTTACGAGTGCGGGGCGCCACAAGCACCCTTCGGGGGCTACAAGATGTCTGGATATGGGCGTGAATGGGGGGAATACGGCGTGCTACCCTATTGTGAAGTGAAAACGGTGACGATGAAAGTACCACTGAAAAACTATTAAAGAGACGACCAAATCTCAAGCCACAGAGGAGAAGTTTTGACATCATCTCTTGATCACGAAAGTAACACTAAAAAGTCATTTAGTGACGACAAAATCTCAAGCTACTGAAGAGAAGAAATTAAATAGCCTGCTAGAAACACCTAATCTAGAATAAAAATCGTAATTTATATAGACAATTATAGAAAAAATTATAGAAAATTATAGAAAAAAATTATAGAAAAAAGGTTCTAAGGTT
>jgi|Nemve1|240361|estExt_fgenesh1_pg.C_280008
AGACAGACCTAGCAAGAGCTTATAACGCTGCAAGCGAATCTCAGTCAATTCTCAGCCATTTGTCTTTAGACACCCAAAACTGTCGGCCTAGAACTGTGTCTTATCCTCTGATTTTTTGGGGCTAATCGTCACCTCCGCGCTGGAATGGAAGATATTCTACGGGACTTCTTCAATGATAACGAAAGATACATCATGGCTACATATGGATGCGATGAAGACCTGAAACCAAAACGAGAGCAACGAGACCATGAAACGTACTCTTCGTGTTGCTATAGCAACACGGTTAGTACATATCATGCTCTTCATCCAGGACACGCCTGGGAACGTGTACATTTTCTCAATCTGAGAAGTGTTTATGAAAAGGTGCAATGTCGCAAGAACAAGCACTCAAAGCAACGCATAACGCAAGCGATAGTGGATATGATGGTGACGTATAGCGCGCAGATTCAGCGACTCGAGGTGTACGTAGAGAGAATCCCGGAGGCCGCTAAACTTTGCGGCGATCACAATGGACAAGTCCCTCTCAAGCCACGTATGGATAACATCATGTTAACAGAGGACTACCAAAGTCATCAATACTTCTCCGTGGACCTTGATTCGATTTACGAGTCCGCCGCCACAGGGTGCCCGGTCTACAAGCTCTCAACTGTTGACTCTGACCGAAGAAATCGATTTCGACTCGTTGTATACATTGTGTATCTCGACGGCACCCGAAGCAATCCGACGTACAGCCTGTCGTTCCTGCTTCGCAGCAAACGGACAACACGATGCTCTCCTTTCTAAAGCTACTTGCGTTTTGTACTGATGCGTCATTCTTTAACTTAGAGTAAGTTAGGAAGGCACTTGAAGGGGTTGCGTGCCACTATCCATTTTACCATCTACCGTGAGCCACGATGGTAAAAACGTTTTTTTAAAGAGGCTTACTCGACCTACCCATAATGCATTGCTATGAGTGCTATTTCTTATAACAATTGCCATTTTTTTAAAGGCTTTCCTTGACAACAATGCAATGCATTCTGGAACAGTTGAATTTGTCCCCTACTTATACATTATAACATTTTTTTCTTCAACTTCAATGTTTAATTCCAGCTCTAAAAAGTGGGATATTGTTTTTTTGAAATTACAGTAGTGTTTGGTGAGGCAGCTACTAAAATGTGATTTCCGCTGAAAATTCGGTGTATCAAGCAACGTGTTTTGTAAATATATGTTAAGGTTATATATTCATAAAGTTATCTTTCATAAATTCAGGTCACTTTTTGATACGTTATTTATGTCATTAACTTTGATAACATCGTAGTGACTAATGCAATAAAACGAAAAAATGTAAATACATTCTTTTGAAAACAAAGAAAGGGGAAATTTTAATTAGTGACTGAAAATACTTTGAAATGTATTGTTTTATAGTATAATTTGTATTGACGATTTTTGAGTCTCCAATTATTTAGCTCTCTGTGAGAGAAACTTTGTAAACCTCAGCGGAAGTGAAAAAGTTACAGTATCGATCAATGAAGGTCAACATATCAGAGAATATAGGAGCTAATATTAGTACGATATGTTATAGTGCGATGTAGTATACGCTATTTTCTATCACACACAATAGTTACTGTTAATTTAAAGTTTATACAAAATTGATCATTAATAAAATGGAATACTTT
>jgi|Nemve1|232200|fgsh_est.C_scaffold_28000002
ATGTTTATCGAGAATGAAGAAAATGAATTGCCTTCCGTGAGAGCTGTTGGGTACTGGTTGGAATTATCGAGAATGAGCAAAAGCAAAGTAATTAAAAACGAGGGTGTATTATACTCCATCAAAACTTCCGATAAAAATGTTACTCTGTCTCACACGAGCGCGACCCTTCCGTCAACTACAGCTGCGACTGAAATTATGCCAAGTTCGACCACAGAAGAGACAAAAACGGCTACTACCACGCCAGTCCCTAAGTATTTTGAGTATAAAATGCCGGCGAAGTGGGGCAAAGATGATCCGACACGTTGGAAGGAAATTTACGGGGATACAAATTGCCCAGACAACGGGAGACGGAAGCCCCTAACGGCGATTTTGCAATACTGGACCGAGATCACCGCTAAACATAACATCACTTATGCGCTTATGTGGGGAAGTTTGATAGGCGCAATACGCACAAATGATGTGATTCCTTGGGATCATGATATGGACCTGGTAGTACCCTATAAAGATATACTTGTACTTGAGAAATTAGGGTGGCCCAGGTCTTCGGACCCATACAAAAGTGACGGTCGAACTTACATTAATGCTATTCCTAGCTCTGAACATAACAAATCTATGGATGACCGATTACGCTGGGACTGCAGTGGAAAGCTGACTCCTAGCCATGTGGATCTCTGCTCAATCCAGGAACCAATAGTACGTCTTTACAATAATGGAGCATTTCTAGATGTGTTTCACTACTATGACCAGGGGGAAACGGTTGTCACGATTCCAGAGGGACACAAGCTAGAAATGAAGAGAAATGACTTCTATCCAATCCGAGAGTGCTTATTTTTGGGTATTAAGTCAAAATGTCCTAATAACCCAGCTTCTCTATTATCAAAATGGTATGGTTTAAATTTTATAAAGTCACCCAAAACCTGCAAAGATGGTCATTGGGTCAATGCATAG
>jgi|Nemve1|201393|fgenesh1_pg.scaffold_28000010
ATGACCTTAACAGAGGGATTGCAAATTATCACTGATTCGTATTCGAGGTATTCCTCAACTCTTTCCAATGGAACTAAGCTTAAATGGGGAAGAGCTCTGAAACATAGATGGAAAGAAATTTATGGCGAAGAAAATTGCGAAGATGATCTCCAAAAGCGTAAACTGTTAGTAACTCTTTTACGAACGTGGAATCTGATTGCTTCTCATCACAATATAACATATTCTTTAATGTACGGTTCCCTTCTTGGCGTAGAGCGAACAGCGGATATTTTGCCATGGGACCACGATTTAGATATCATGGTTAGCTACGATGGTATTTTGAAGCTCGAACGAATAGCAAATATATGCGACCCTCGAGGTCATTTTGACATAAATGACGGATTACCTCATTTAGTTGTCTTACCAAACTCCGAGCACAATGTCTTTATGGATGATAGACGAAGATTTGATTGTGCTGGCAAGGAAGTAGCCAAGCTGGTGGACGCATGCTCCATCCAAGAACCACTAGCCAGACTTATTGCAGGCTCAGTATTCATGGACTTTTATCACTACACAGAGAAGGAGGATAATCTGATTTCAGTGCCAGAAGGAAAAACTGTCACTTACGCCAAAGGGGAAGTATTCCCCTTGAAGGAGTGCTTTTTAATGGGCGTCAAGTCCTGGTGCCCAAAAGACCCCATCCGGGTATTAGAGACTTGGTACGGGAAAGGCCGGCTTGGCTCCCATAAGAGCTGTCAATCAGGGGAGTGGGTGGAGCTAATCACGATGGTCAAACCCAAGAGATAA
>jgi|Nemve1|91819|e_gw.28.80.1
ACACTGGTTCGTGTGAAAGACAGCGTAGGAACGCCGTTGATTTTAGCAGCGTTAAATGGATACACTGAAGTAGTTGAGGTGCTTTTAAGACACGGTTTGGTAGATGTAGAGCAGACATGCACGGTCTGTCTAGATGGAGGAACTCAGGCGGAGGGTGTCACTGCACTCTGGGCAGCGTCGTATAGTGGACATGTTGATATTGTGGCTCTTCTGCTCCGATTCAAAGCGGATCCAAATCACACAACTGCCTCGAACTCGTCGCCATTACGCACAGCGTGTTTTTGGGGATGGAAAGAGGTTGCAATGTGTTTGATACACGGCGCTGCGGATGTGAATGGAGTCAACAGTCAGGGAAGCTCATGTCTAATGGCCGCAGCTTACAATGGGCACAAGGAGCTGATAACAGCTCTAATCAACAAGGGAGCTCTCATCAACTCGCGGGACAACAAAGGTAAACAAGGAAACTTATGA
>jgi|Nemve1|162182|estExt_gwp.C_280021
GTTAACTTCACGACTGACCAGATCCGTGGGATCATGGATAAAAAACTCAATATCCGTAACATGTCTGTCATTGCCCATGTTGATCATGGCAAGTCCACTCTGACTGACTCCCTTGTGAGCAAAGCGGGTATCATAGCTGCTGCAAAAGCTGGAGAAACAAGGTTCACAGACACTCGTAAAGATGAACAGGATCGTTGTATTACCATCAAGTCAACTGCCATCTCTTTGTACTATGAGCTACCAGAAAGTGACTTTGAATACATTACACAACCGAAGGACCCTAAGGAGCGTGGTTTCCTGATCAATCTGATTGATTCCCCTGGCCACGTCGACTTCTCCTCTGAAGTAACTGCTGCTCTCCGTGTGACTGACGGTGCCCTTGTGGTGGTTGATTGTGTTAGTGGTGTCTGCGTGCAGACCGAGACTGTGCTCCGTCAAGCCATCGCTGAGCGCATCAAGCCTGTCCTGTTCATGAACAAAATGGACCGCGCCCTACTGGAGCTTCAGCTTGATCAGGAAGATCTTTATCAGACTTTTGCCAGGATTGTTGAGAGCATAAATGTGATCATTGCAACATACAGTGATGAGGATGGGCCTATGGGCAACATTCAGGTTGGCCCAGAAAAGGGTACCGTTGCCTTTGGAAGTGGTCTTCATGGCTGGGCCTTCACACTCAAGCAGATCTCCGAGATTTATTCTGCTAAGTTTAAGATTCCTCCCGCAAAGCTTATGAAAAGGTTGTGGGGTGATCAGTTTATTAATGCAGAAGACAAAAAATGGAAGAAGGAGCAGGCCACTGGCAATGTCCGTGGCTTTAACCAGTTTGTCCTAGACCCTATTTTCAAGATGTTTGATGCCATCATGAATTTTAAGAAAGAGGCCACAGCAAATCTTCTAGAGAAACTTAAAATCAAACTCACTGTGGAGGAAAGAGAGTTGGAAGGCAAGCCTCTTTTCAAAACCGTCATGCGCAAGTGGCTTCCGGCTGGAGAGGCAATGCTTCAGATGATTGCTATCCATCTCCCCTCTCCTGTTGTTTCCCAAAAGTACCGATGTGAACTGCTGTATGAAGGGCCTCAGGATGATGCTGTTGCTCTTGGAATCAAGGCCTGTGACCCAGAGGCTCCCTTGTGCCTTTACATCTCCAAGATGGTGCCAACCTCCGACAAGGGTCGATTCTATGCCTTTGGGCGTGTGTTCTCTGGTAAGGTTGCCAGTGGCCAGAAAGTTCGCATCATGGGGCCCCACTATGTCCCAGGAAAGAAGGAGGATCTTTATCTCAAGACTATTCAGAGGACTATCCTTATGATGGGCCGATACATTGAGCCTATTGTAGACGTCCCCTGTGGTAACATTGTTGGACTTGTTGGTGTCGATCAGTTCCTTGTCAAGACTGGTACAATCTCTACCTATGAACACTGCCATAACATGAAGATGATGAAGTTCTCTGTGTCCCCCGTCGTGCGCGTCGCTGTGGAGCCTAAGAACCCCGCTGACTTGCCTAAGCTGGTAGAGGGACTGAACCGTCTTGCTAAATCAGACCCTATGGTGCAGTCCTTCACTGAGGAGAGTGGAGAGCATATTGTGGCTGGTGCTGGTGAACTTCACCTTGAGATCTGCTTGAAAGATCTTGAGGAAGACCATGCATGTATCCCGCTCAAGAAATCTGAACCTGTTGTGTCCTACCGAGAATGTGTATCTGATAAATCCAACCAAATGTGTCTTTCCAAGTCGCCCAACAAGCACAACCGTCTTTTCATGACAGCCGGTCCCCTTGAAGAGAAGCTGCCAGAGGACATTGATGATGGTTGTGAGATCAATCCTAGGCAGGACTTCAAGATCCGTGCTCGATACCTGGCAGACACATACGGCTGGGATGTCAATGAAGCCCGTAAGATCTGGTCCTTTGGCCCCGAAGGAACGGGACCTAACTTGCTGGTTGATGTGAGCAAGGGAGTACAATACCTAAATGAGATCAAGGACAGTGTTGTTGCCGGCTTTCAGTGGGCAACCAAGGAGGGACCCTTGTGTGACGAGAATGTGCGTGGTGTGCGCTTCAACATCCATGACGTCACCCTGCACGCTGACGCCATCCATCGCGGTGGAGGGCAGATCATCCCCACAGCTCGCCGTGTGTTGTACGCTTGCATGTTGACAGCAAAACCTTGCTTGTTAGAGCCTGTTTACAGTGTTGAAATCCAGTGCCCAGAAAGTGCTGTAGGAGGTATCTATGGTGTGCTGAACAGGAGAAGAGGACAAGTCCTAGAGGAGTCAAACGTTGCAGGAACACCCATGTTTATTGTCAAAGCCTACCTGCCTGTCATGGAATCATTTGGTTTCACTGCAGATCTGCGATCCAAAACCGGTGGCCAAGCCTTCCCCCAGTGTGTATTTGACCACTGGCAGGTGCTGCCCGGAGATGTCCACGACCTTGCCTCCATGCCCGGCCAAGTTGTTGCCAACACAAGGAAGAGGAAGGGACTGAAAGAGGGTATCCCCGCACTTGACAATTATCTCGACAAATTGTAAATCTTTATTCTACCTTTCGAGGGCTCTTCATGAAAAGAAAGATACCCTTTCTGCTGTCTGCATTCCCTTGGATCAGTCCTCTGAGTTGCTAGAATTACCTAAGAACCAGTTGTATGGAAGCCCTTAGAGAATCCTAAGAACTCCTTGCAGTATGACCCCATTGTTGAAGACACTGGGGTATTTCTTTGACATGTAAAACCAAAACTCGTCCTCGAGCAATGGCCGTAATTTGTATGGAAGTATGAGAATAAAGATCTGTAAACCAATAGCTGT
>jgi|Nemve1|91847|e_gw.28.14.1
AAACGAAGCCGAACGTCTTTCACGCCTGCGCAGCTAGACCGCCTGGAGGACGAGTTCCGGGTTGACATGTATGTGGTGGGACTTAAAAGAATGAAACTAGCTAACGACTTGAACCTGAGTGAGCGACAAGTCAAAGTGTGGTTCCAAAATCGACGAATGAAGTACAAGCGAGAGAGA
>jgi|Nemve1|91822|e_gw.28.3.1
ATGGCTGTCTCCGTTGCAGTCATAACCTTAGCGATACTCCTCTCTGAACAAGCAGACGGACGAAGGAAATTCAGGGACAACCCAGTGATCCCGTCTGCTCGACCGAGTTTAGTCACCAGCGAAGAAGTCACTCAGTTCTGCTCTCTCATGCCATGGATGAAACCTCATCAAAAGCAAAAATGTCTGCTTGAGCCACTAGTCATGCCTAGCGTTCAGCGCGGGGTTGGGATGGCCCTTGAAGAGTGTCCTAACCATTTTAGCGATCACAAGTGGAATTGCTCCGGGGTAAACACAGCACAGGTCTTTCAGGAGCGGGGAATCTTAAAAACAAATACCAAGGAGAGCGCCTTCGTGTTTGCTCTCACATCAGCAGGGGTGTCCTTTCAAATAACCAAGGGCTGTAGCCTTGGCAACTGGGAACAGTGCGGTTGTGATACGCAGGTTCGCGGGCGCGTGCAGACTAAAGACGAGGCGAGTTGGGAATGGGGCGGATGCAGCGAAAACGTGGGGCATGGGGACGATTTCTCACGCAAATTCATGGACCCAGAGCCGCCGCGCAAAGAATTGGAATACCTGTTGGTGAAGCATAACAACGAGGCTGGGCGCAAAGCCTTGAAGGATAACATGGGCAAGACATGTAAATGCCACGGCGTGTCGGGGTCGTGCACTGTGAAAATATGCTGGCGTACTATGCCAAACTTCAGCGTCGTGGCCCAATTACTACGCAAGAAATTCGACCAAGCAACTAAGGTCAAAGCTAACGACAAAAAGACGAAACTCCAACGTATCACTCGTGGTAAGCGGGGTAAGAAGAAGAGGCAGAAGGGCAGACGACCATCTGCGGGGGATCTGGTCTTCGCGGAAAAATCCCCGAAATTTTGCATCCCAAATCCGGAGTTAGGAATTCTTGGAACAAGAGGTCGTGTGTGTGATGCAAATGCCAAAGATAATCGAGGGTGCAAAAAGATGTGCTGTAATCGCGGGTACGACACATTCAAGTTGTCGAATCAAGTCAAGTGCAACTGCGAATTTATTTGGTGTTGCAAGGTGCAGTGTGACATGTGTAAAAAGGACTGGACCGAGTATCGATGCCGATAA
>jgi|Nemve1|240366|estExt_fgenesh1_pg.C_280016
ATGGCGGCAAATTCAGACGAAGAAGTCTCGTCCTCGGAGAAGATGCCTTTTTCGGTTCGTAGCAGAGCTAAAGAGGACTTTGAATCAGAAAAAGAAGAAGAGGAACAACAAAAACTTGATCATGATACACAATTGACTTGTCTTCGTCTTGAACAAGCTGAAAGCCTAGACCCAGGTTTAATCTCTGAAGAGTCCACTATTGAGAAAAGAATATCCAGACTACAAGATCGACTATTTGAAGCATCTGCAAAGTCATCATATCAGAAAGCTCTTTTCGAACGATTGGTAAATGGGGATTTTTTAATAAAGAAGCTTTTCCCTGACACAGTATCTCAATCGCCGACAGATCATCAGCTAAATCAAATGAGGGAATATGGTGAAACTGTGTGCAAGTATAATGAGTTATGCTCTGAAATCCTCAGACAACATCAGGCAATGCTGGAAACTCAACAAGAACTGGATCAAGTCAAACAACAGAGCCTTGCCATGAAAAAACGAAATAGAGAGCTCATGGCAAAATTAAAGGATCTTCAAAGGCGGCAGAGTCAAGGCGAGCATAACTCGTCAGAGGTGGAGGCAATAGCAAAAGCAAAAGATGGATTAAATGATTCAAAGAGAAAACTTCGAGTGGTCGGCAATATTTTTCAGGGCTTGATAGTCGGCAGCGGTATCAACTGGGCAGCGGACGACAGCCTGAGACAGCTTATGATAGAGCTTGGAGAGATCGTGCGGTAACTATGGAAACGTACGTCACGAAGGAAGTGACCTCAGGCGAGTCTTATTTTGGATTGTCATCAGATCATTATATAGATAACAACCAGCAAAGAAAGAATAATCAAACGCCCTCTTTTTCCAGAAGATTTTCTTAAGCTTTGTCACAAACGTTATGTCTTAAGTAGAACTTGTTCTCTTGGCAATGTACATAGATAGTATAATGACAAGTAATAAAGTATATTTTTCGCAAA
>jgi|Nemve1|91832|e_gw.28.51.1
ATGGCGTCTTTGAGTGATCAAGGAAAACTGAGAGAACTGTTTGATCGAATGACACTCGGTATTGTGCGATCCTTAGAGAAAAGGCCTGGTGTAACAGACGTTAGGCTGCTGGACAGAAAACCCGCAGAAAGTGGAATCATTGATGCTTGGGAGCAGAAAAATATGTGTATTCTACCAGATGATGTCAAAAGTTTCTACCAGACAACAAATGGACTTTTATTGCAGTGGTGTATCAAGTTTGGGGGTAGTGTACTTCCTCTTGGCAAAATGGAGATCAACCCTGTTGCCAGCCTGGTTCCTCTTACAAAGGCAAGCACAACTATGTGTGACAACCCATCTCTGGCAGACATTGACTCTGACACAGACGAGCAAGATGAGAATGGACATGTAAAACCACATTTTGACTCCAGAAGTAAACTCTTCGAACTTGACCCTTGCGACGGTTTTGGAAAAGTTTGCTTGGTGTACAAAGATGTTAAAGCAGGTATTGTTAAACCCTCTGCCGAGCCTGAAGTATGGCTGCTGGACCGAGCATTGGAGTGGTCGTTCATCTCAAATACTTTCTCTGATTATTTTCGCATGATGATTATGCACCTGGGGCTTCCCCTGTGGCAGTACATCTTCAGTGATGCAGGAATAAGTCCTGAGACCAAGCAATGGTTCAACTTATACGCGCCAGTCCGACTTGCAGTAGACGCTGAAGGCAAGTCAAACCCTGCACCGCAACAAGCTAATGAAGTTTCCACGGTAACCAACAAGCTAGACATTAATAAACTCTTCAAGGGGAAATCAGATAAGCATCGGGCAAGGCCTCCACAGCAGAAGAAGCCAGCGACCTCAAGACCACAGAATGTTAGCCAGAGGTTGGCAAGTACTCACAGTACTAGAGGTATAACAAGATGA
>jgi|Nemve1|91874|e_gw.28.219.1
CGGCTCTGCTCCGATCAGGCGTTACTTGGCAACCGTCTCTTGGACACGGCTGTCGACCATGCAAACGACCGCGAAGAGGCTGGGTCACTCGAGCTACTCGTGCGCGCACATGAGTGTCACACCATGGCCTGTAACATGGAAGGTATATCACGCGTGCTCAAGTGCGGGAGACAGCTGACCACTGCTTTAGCAGACGCTGAGGAATACAGACTTATGGTACGCTTGCTGACAGGCGTGGGTAGATTCAGGGAGATGTCGTACATTTTTGACACACTCATCCAGCACCTTCACTTTGAGCTGCTCGTCCAGACAGGCATTGATAAGAACAAGCTTAAGGTGGCGCTACTAGAATACCTCAAGAGATGTCACCCTGACGACGCGGAAAAGTACACCATGGTTGCTATGCACTTTAACATGTTCCGCGAGATCGCCGAGACATGGGAGAAATCCGCCCAGACTCAGTTATATGAACTCAGAAATCAACAGATAGTACTCAAGCCCGAGCTTCAAGCCAAGCTCAACAGCACCATGCGCTTCTTCTGCTATGCTGCCGACTACTACTCCAAGGAAGGGTGTTCCCGCCACTCACAGAAGTGCCTCAATCACGCACGCCTTGTCCAGCTACAAGTCCATCTTCTACCATCTGGCGTGCGCGTCATTAACCTGGAGGGCGACGAGGCCGCTTTGAAGAAGTTCCTCAAGCAACACACGCACTTTTTTGAGGCTCTTCTAGTAGCGGACGCGTACGATAAGCGGGGGCCTGGTATTTGGGTGGATTCCGTATACAGTCACGTGGTTTTAGCGGGGGACTTCAAGTATTGGCAGGATCTCAAGTCAGTGATGGCGCCATCTAGCCTGCTCTTCGTCGACGTCGCCAACAAGTACAAGAATGACAGTCCACGGTCCTCTCAAGCGATGGCCAACATGAAAAAACTCTTGGGCCATCTACCAGAACTGCGCGTCCGCTATAGAATCGCCGTAGACCTCGGCTTCCGGGATATGTCAGCCAACATACTAGACAGTGACGGGGGCGCTTACTTACGTGACGTTATGATCTCTTGA
>jgi|Nemve1|91800|e_gw.28.263.1
GCTTCTGGGCCTGATGAGTTCCCATATTGGCTCTGGCGGGATTATGGCCATCACCTGGCACCTGTCATTACCAAAATCTTCAACAGCTCTCTGAAACATCAAATGGTCCCTTCTCTGTGGAAACTAGCTAACGTGACACCCATTCCCAAAGAATCGCCATTGCACGAATGCAATCAGTTACGGCCTATATCATTGACCAACATCATAATGAGAATCTTCGAAAGGCTGGTC
>jgi|Nemve1|91922|e_gw.28.118.1
CTTGCGTTACTGTCGACTAGCTTGCGTTACTGTCGATCAGCTTGCGTTACTGTCGACCAGCTTGCGTTACTGTCGACCAGCTTGCGTTACTGTCGGCTAACTTGCGTTACTGTCGACCAGCTTGCGTTACTGTCGACCAGCTTGCGTTACTGTCGACCAGCTTGCGTTACTGTCGACCAGCTTGCGTTACTGTCGACCAGCTTGCGTTACTGTCGACCAGCTTGCGTTACTGTCGACCAGCTTGTGTTACTGTCGACCAGCTTGCGTTACTGCCATTTTTTGGTTATGATTTCATATTAG
>jgi|Nemve1|91891|e_gw.28.52.1
CACCCCGCTATTACGGACACCCTGCTATTACAGACACCCCGCTATTACAGACACCCTGCTATTACAGACATCCCGCTATTACAGACATCCCGCTATTACAGACATCCTGCTATTACAGACATCCTGCTATTACAGACATCCCCCTATTACAGACATCCCGCTATTACGGACACCCTACTATTACAGACACCCCGCTATTACAGACACCCCGCTATTACAGACACCCTGCTATTACAGAAACCTTGCTATTACAGACATCCTGTTATTACGGACATGTCGCTGTTACAGACACCCTGCTATTACAGACACCCTGCTATTACAGACTCACTGCCATAA
>jgi|Nemve1|91985|e_gw.28.91.1
GTATATTATGCCAGCTTGTCCAACGCTCGATGTGTCCTGAACACGGAAGCTCCCACTGTTAGCGACATGTTGAAGGCTGGTTGTACCGTCATGGCTCTTGCTACCCTTGTATACGCACCGCAGAACATAACACAGGTAAATGAGATGTCATATTCGTTTATTTGTCAATGGCAAGTCGAAGACACCTTACTGCGCAAGTCACTGACGTCACACCCCAAACTTCTCTCCGCACTCTTCCCCGTGGTGACAAGCGGTGGGATGGAACTGCAAGATGTCACTGTCTATCAGCTCTTGCAGGGTAACTCCCCTTTCGATGTGTCCCGGATGTTTGGATGGCAGCAAACCAACGAGCTCGCAGTCAAAGCAGGTACCCGGATGTCACCCAACTATAACATGCTTTAA
>jgi|Nemve1|91820|e_gw.28.111.1
GATTTTGAGTGGAGGAGGCGGCTATCTAGCTACGCCCATTTAGATTTTGAGTGGAGGAGGCGGCTATCTAGCTACGCCCATTTAGATTTTGAGTGGAGGAGGCGGCTATCTAGCTACGCCCATTTAGATTTTGAGTGGAGGAGGCGGCTATCTAGCTACGCCCATTTAGATTTTGAGTGGAGGAGGCGGCTATCTAGCTACGCCCATTTAGATTTTGAGTGGAGGAGGCGGCTATCTAGCTACGCCCATTTAGATTTTGAGTGGAGG
>jgi|Nemve1|91747|e_gw.28.238.1
CACCAACATTATCATCAACAACACAATCATCGTTGTCGTCATGATCATCATCATCACCACCATCATCACTATCACTATCACCATCATCACCATTATCAACACCAAAAAAGGATCAATCAACAACATCATCATCATCACCATCCTTACCACTACCATCGTCACCACCAACTTCATCATCACCCCATCATCAAAAACAACAGTCATCATCAATTTCATCAACATCCTTATCACTACCATCGTCACCACCAGCTTCATCATCAC
>jgi|Nemve1|91936|e_gw.28.66.1
ATGTTAACCTTAGCGGTTTACATAATAACCTTTGTTCTTGGAGCCGTGGGGAACTTCCTAGTATTTGGGGTAATATTTACAAAAAAGGAACGCAAGACACCGAACGACGTCTTTCTTATAAACCTCGCAACAGCTGATCTGACGGCCGTTTCCATCTCACTTCCAGTGAAACTCTACCAACTTTTCCCGCCATTTCTTCCCGCCAATAATTTCGTATGCAAAGTGGTGGTTCCTATGGTAAGTGTGCCATTCTGTGCGAGTATCTTCACGATAACCTCGATGGCTATTCATCGACGAAGGACGATTTTGAATCCTTGGAGAGGTATGTCGAATATCTATGGAACAGTCGCATGGGTTATAGGAATTTGGATTTGCTCTGTGACGACTTTGCTCCCTATAAGTATACTTACTTCTCCTTTGGATGGACACTGTATTATTAACTGGACGATGAAACAAGAGCAAGCTTATGTCCTAGCAATCTGCCTTATTCAATACGTTATCCCTCTTGTGATTATTCTACTTGCTTACGTACAGATATGTTTGAACCTGAAGAAATACCAGAAACGAGTCGCAAGAGTAGAAGTCAGAAAAGAAAACATCGAAATCACACGAACAATTGCCGTAATTGTCATTCTCTTTGCGGTTTTCACATTACCTCTACAGATTTTCTGGCTCTATTATGAGTTCTCAGGCTGCGAAATTACTGAAAACATTCAGAGATTCCACCAATATGCCGAGTTATTGACTGACTTCCATAGTTGTCTCAACCCTCTCGCATATGGTGTGTTAACTAGAAGATTCAGA
>jgi|Nemve1|240368|estExt_fgenesh1_pg.C_280022
ATGACTGTCGAAATTCAAAGCGATCGCAATTCCGCTGAAAGCACCGAGATGGATACACTTATGACTAATCGAATTGGCTCCAACGAGGCTACTCATGGAGACAGCGATTTTCCTACCGTTAGCACCGATGCTAGTTTGCACAAGAGAAGACAGGGGTCATCATGCAGCTCCCAGAAATGCCTGTTATCGCTCATCCTACTTCTGAGCTTAGTTTGTCTTTGCATTGGTATTGTACTTGTTATTATGGCGAATGGAAAATGCAAGAAAGGAAAGGATTTGGATGGTACCGACAATGAAGCATCAAGCGCGCCCTCACAAATCTGCGCACCTTCCGAGCAAGCAAAAGCTATCAAATTGCAAGAGTTCTTGGATAAAGTCCAGGCGAAGTACTTTAAGCTTCATCCTAACGCAGTTGCATGGAAACCAGGGGCAAGTCGTGAAGAGATGCGGAAAACATTCCGACCATTTGACCCTTCGCCACAAAAAATCAAAATAAGGACCGATGCGGCGTTTCACCTACTTGAAGAGATAAAAAACATCACCGTCCAAGAAAACACAATAACAAGTCTTAAACCACGCGAGAAAAAGCTGGTCGCGCAAATGAAGTTTTTTCTGAATACTAACTTTGGTCAACCTTATGACGGGAATTATTACTCTGGGGATTGGATGATGGGACCAAACTTTTTCTGCTTCCAACCGGTGTGTAACGTCGGAATGGAGCTTTCTACGTATATACCGATCTTAAAGCCTTCCTCACTCGACGATGTAAAAAGACTCGAGGAAATTCTCAAACTTTACAAGAAGTCTATAACCCAATTCACGGAAAACATAAAACTTGGTGTAAAATCAGGAATGGTTCGATCAGTGGAGGAATGCGAAACTGGACTTAATGCATTCAAGGGAACGTTCCCGATGATCGCGCAGCACAACGAAACAGGTATACTGAAAGAGTCATTTCTTAAAGTTGCACTACAACCAGAATACCTCAACTCTCTCTCAAACGAGACAATCGAAATCCTAAAAAGTCAGACAGGAAAAGATGTACCACAGATCGTGAAAGATACCCTGGTAGCGAACGTAGGAGTTCCTCTTAAGGCGCTGATAAGGTACCTTGAGGGTGAATATGCAAGCCATTGTGTCCCAAGTTCCGTGTCCAGTGGCCTCGCAAATAGACCTTTGCGTTACGTGTACACCAATGGAGTGCGTGACACGTCACGACGCACGTCACAGACTCTACCGACTGGAGAGAGACTGGACGGAAAAAAGACGTATGCTGGCATGATCAGCTACTTTACAGATACTGATATCACCGCTAGTTACGTGTATGAAAAGGGATGGGAGATACTTAACGCTACGTACCCGCAGGTGATTGAAATAGCCAAGGAGTTCACAGGCCTTGACAATACTTCAGCAGCTGTTACATCGTTCCGACACAAGTTGACAGAGCAGGACATGTACTTCAACGCCGAGTCCTTTCCGAAAAACGAGAGCAGTTCGGAAGCTTTCCGACGATGCAGTTCCGATGAAGGAGCTAAGAAGTATTGCCCAAAGAGATGGGAAGCTTTACAGAAATGGTTCAAAACTTCGAGAGAGGTTATGAGTCTATTGGACCCCAAGACAGTCAACATGTTTCATTTCACGGGAGAACAACAGACCACTCCCGGGTGTCCAGTCTCTCTCATAGCCGACTTCATGCCTACCAGCGCCGCACAAAGCTACGTGAACAGCGATTCGAGCTGTTCTAGCAACTGCTTCTACAGGATTCCTTTCTTCCTGGAAAACATGGGACCAAAATTTAGTGAATGGAGTGTGAACGCACACGAGGCCAGACCGGGTCATCATACACAGGCACAAGGATTCCTTGAGCACTTTACGGATTCCTGTGGTGGAGTAGGGGACTGGTTAGGCCGCATGACTAGTTTCCAGGCCTTCAGTGAGGGATGGGCTTTGTACGCCGAGGCTCTGATTGGCGAAGAGACGGACACCTACCAGGGAAGACCGCTGATGAAGTACGGCTGGCTCAAATGGCAGATCTGGCGCGCTCTGAGGCTTATTATCGACACTGGACTTCACAGCAAAGGCCTCACTCGTGAGCAGGGCCTGGAACTTTTCGATCGTTACGCCTGGGACAACACCGACATCTCCCGCAAGGAGCTGTCCCGATACCAGAGTGGGCCGGGGCAGGCGACCGCCTACCTGATCGGCAAACTGGTCATCAGCAAACTCAAGACGTTTGCCAAGGAACAACTAGGGGAGAAGTTTGACCAGAAAGAATTCCACTATCAGTTACTGTCGCAGGGCTCGTCACCATTGAGTTTCCTCGAAGAACACATCAAGGAGTACATCAAATGCAAGAAAAGCCCTAAGCGAAGCCCTGCATGCAACTTCATTTTGCGCCCAACGCGGTCCTCAATCTACACGACCTTGAACAGCCATCAACTGCATCAGCAAGCCTTCTACAGCCTTCCTCACTTGCAGTGGAAACGATACCTATGA
>jgi|Nemve1|70073|gw.28.267.1
GGTAGTTACGTATGTTCTTGTGTTACTGGATACTATCTCGGTGTAGACAATACAACCTGTTTGGACCTCGATGAATGTTCAACTAACGCGAACAATTGTGAGCAGAGATGCACCAATAGCCTGGGAAGCTTTATTTGTTCATGCTGGACTGGCTACATTCTTGGATCTGATTATAAATCCTGCGTGGACGTCGATGAGTGTTCGTCTGGCATCGCACAATGTAACCAGACTTGCGCCAACATTCCAGGAAGTTTTACATGTTCTTGCGGTAATGGATATTTCCTTGGATCTGACAGAACTTCCTGTCTTGACATAGATGAGTGTTCGACGAGAGTTTCCCAATGCAATCAAACATGTAACAATAGTTTAGGAAGCTACACTTGTTCTTGTCGTTCCGGCTTTTCCCTGGCATCCGACGGAAGAAGTTGCAAAGATCTCGATGAATGTTCAATCAACACACATCGCTGCAATCACACTTGTATAAATACCATAGGGAGTTACTCTTGTTCCTGTAATACTGGGTTTTTCTTGGACTTAGACCAAAGGAATTGCTTAGACATTGATGAATGTTCTTCCAACCTGCATATTTGCAACCAGACATGCAATAATGTTCCTGGCAGCTACTATTGCACTTGTTTTCCTGGATTCTACTTGATGATGGAAGATCAAAGCTGTGTTGATATTGATGAGTGTGCCGCAGGTTTTCACCAGTGCAACCAGAATTGTCAAAACATTCCAGGAAGCTACAACTGTACTTGTGGATTAGGCTACCAACTAGCGTACGATAAAAAAAATTGTCTAGACATTGATGAATGCGCCACCGGGAAACACCAGTGTGCCCAGAACTGTACAAACATAATTGGAAACTATTCATGCTCTTGTACAACTGGCTTTGAACTTGCTGTTGATCAAACAAACTGTGTTGACGTGGATGAATGCGTCACACGTTCTCACAAATGCTTTCAACAGTGCGTCAACACGCGCGGTAGTTATAAATGCTCATGTAATCCTGGGTTTGTACTTGCTAGTGATAACTTTGGATGTCTGGATATTAATGAGTGTAAAAGCTCAATCAAATACTGTTCCCAAGGATGCAAAAATCTTTATGGTACCTTTTCCTGTTTTTGTTACCGTGGATATGCCCTGGACAGTGATAAAAGAACCTGTATTGATGTTGAAGAGTGCTCATCCGGTGCTCATGGATGCTCTCAGATTTGCAATAATACACAAGGAAGTTTCCATTGTGGATGCCATCAAGGATATAACCTTCTAGATGATCTCATTTCTTGCGGGGACATTGATGAGTGTGCAACAAAGGTCTGCTCTCATAATTGCACCAACACGCCAGGAAGCTACCGGTGCTCATGTTTTCCAGGCTACCAGCAAGGGCCTAAAAATGACAGCTGCTTGGATGTGGATGAGTGTTCCACCTCAACCCACAATTGCACACAAATATGTGTCAATCAACCAGGCAGTTACACCTGT
>jgi|Nemve1|201408|fgenesh1_pg.scaffold_28000025
ATGTATTTTCTCCGCTTCTTCTGTTTGACTGTAGCCGTGATGAACGCTTTCGGTGAGATGAGCGTGGAGGACAAGAAGCAGATTGTCGTGATGTCTCTTCCGGGTGAAGAATACACACAGTATAAGCTTGATTTCCAAGACATCGCAGAATTCATCAAAGAGATGGATCAGAAAACCAAAGGACTTGACCACTTTATCATCATTCATGACCGATCAGGTAGAAAGTTCTTTGAAGGCTATAACTTTACGAACGCGCATCTTATCGAAATGGAGAAACCTGGACTGGATCTCTGGATGCGGGATTTCCTGACTGCCATGCCGAAGCAGCAGGTCAATTTCACGTACAAACCCCAATATATCAGCCACGAGCAGGCGCTGAAGGACAAGGCAGGGTTCAACAGGCTGGCGAAGTCAGCTAATTTCCCTGAGCTACGGCAAAGCAAGATCGTTTTGGAGGGCGGGAATATCGTGGAAAACGGAAAAAACATTGCAATCACCACGGCTAGAATCTACTCCGACAATCCAGGAATGACCAAACAAGACGTCATAGCAACACTTAGTCGCGAGATAAACCGGACAGTGGTGGTCCTTCCGGACCCTCTGGACACAACCGGACACTCGGACGGCGTGGTATCATTCGTGGAGGAAGACACCCTTCTCATCGCTCTATTTAACGATGCAGACGGACCGGGATTTTACGATGCAATGGAAAAAGAGGTCGTCAATTTGTTTCCGTCACTAAAGATCGTTCCCCTGCCATGTTACGCAAAGAAAGGCAAGACCCAAGGATTCGTATCATCTGAGGGAGCGTACGCCAACTCGCTAGTGACAAACAACGCCGTCTACCTACCCTTCTTTAACAACCAAACGAGCAACGAGAAAGCGCTTGCAGTATTCAGAAACAGCACCACGAAGACCGTTGTCCCGGTAACCAAGACTCAGTACATTCCTGTCCTTGGCGGAAGCCTTCGGTGTATGACATGGCAGATCGACCAGCATACGGAAGTCGGGAAACGCTTGCTGGCCTACGCGAAAACCTCGCCGAAGCCTTCAAACGACGGAGTATCGATCGGTAGTAGTACAGGCATCGCTGTGTTTTTGGGTCTGGTCACCATGCTATTGTGGGGGTAG
>jgi|Nemve1|240370|estExt_fgenesh1_pg.C_280026
AAAATGGCGGAACTACTGCTGTTGCCGCATCGAAAACGATATCTTTAGAAATTCGCAGACTCCATCAAAAAATAAATCCGAGAGATCGATCTTGACAAGCGTACTGGTCGAGGATGTGAACTGTGTAAAGTGTGAGCCGAAATAGCATGAATAGACGTGGCAATTATACTAAGTATTCGGCCTTAAAATTTGAAAATGAATCATTTGGAGAAGTTCAGAACAAAGCTGTTTCTAGAGTGTATGTCTTTGGGAATGATTCCTCCGAAGAGTTATCTTTGGATGACCAAGTAGTTGAGATGTCGGAGATACGGACTAGAGGAGGCAAGAAGGAATCAAAGCCTTACTCGGGGCAGGATCTCAAGAAAAGCTTTTTACTCGAGAGAGAAATACATGAGAACGACACACTACAATCTTTCGCGCTCAACTTTGGATGTACGATGGAAGAAATCAAAAGAGCCAACAATCTTTATTCCGAGCAGGACTTCCACGCACTACAGATGATAAAAATTCCTGTCCAACCCCATGGGCTTCTTGCTGAACAGGAAAAAGAAAACAAAGAGAAGGGGAAAAAGACGAAGCAAAAACCACAACCCCTTGACCTAGAGGCAACAACAACTGCTAATGATAACAATGCAGAGTTTGATGATAATGATAGCCTCGTGAGAACAGTCAGTATTCGCTCTGCTCTGAACTCCCCATATAGTTTTCTTAAAAACATGGACGAAGACTTAAAAAATATATGCAAAGGGTCATCACTACGCAAGGCAAATCTTGATCAAGTGGCACGGACATTAACAGTGAATTGTATACACCCCATACGATTGCAGACAGAAAAAAGGGACCTTGGGAATGTTTGGGGAATCGGATGGAAGTGGTTTGTGGTGCTCCTTGTTCTTGTTTGTATTGTCATTCCTGCGTTTATCGCTGCTTACTGGCTTTGGCCACATAAAAAGAGATAACAAATACAAAGACACAGATTTTTAAAATTTATTATTTCAATTTCATTAGGTTGTCTAAAATGTAAAAAAGCAGAAACAATTCGCAGGGGGGGGGTAGTTGCATAAATAAGGGCATCGAGTTGAGATATCTTGTACAGTATCTTTTTAACAATTAAATTTTAGAATACTACTTGCTGTACTCAAAACACTTTATCTTCTGCCTACAGGAATGTCATTCAATTACCAAATTTGAGGAAAATTTTATGTTGCTTTGTAACACTGTGTTTCTTTGACGATTGATTTTTTTAGACTTAGATTTTTACTTTAGATAAGTAAAAATCCTGAGGGGGAAAAAGCAAGCAAAAATTACAGTATGAAAAAAATAATATCAATCACCTGGTTGTCAAAGCAATGTGTTAACTTTATCTGAGTGCAATTGATAAAAAGGTACCCGTTTTCTGTGAAATGAAGTATATGCAGAGGATCTAGTTTAGTTCGTTTACACTACCGTAAATGATCTAATAAAAGCCCCCTATCT
>jgi|Nemve1|55809|gw.28.180.1
TGGTCTTACTTGTCACGCTCAAGCCTAGCAAGCAAGTGGTCCTACTTGTCACGCACAAGCCTAGCAAGCAAGTGGTCTCACTTGTCACGCTCAAGCCTAGCAAACAAGTGGTCCTACTTGTCACGCTCAAGCCTAGCAAGCAAGTGGTCCTACTTGTCACGCTCAAGCCTAGCAAGCAAGTGGTCCTACTTGTCACGCTCAAGCCGAGCAAGCAAGTGGTCTTACTTGTCACGCTCAAGCCTAGCAAGCAAGTGGTCCTACTTGTCACGCTCAAGCCTAGCAAGCAAGTGGTCCTACTTGTCACGCTCAAGCCTAGCAAGCAAATGGTCAAACTTGTCA
>jgi|Nemve1|91736|e_gw.28.160.1
AACAAACGCTCAAGCCAAGCAAACAAGTGGTCTCACTTGTCACGCTCAAGCCTAGCAAGCAAGTGTTCTCACTTGTCACGCTCAAGCCGAGCAAGCAAGTGGTCTTACTTGTCACGCTCAAGCCTAGCAAGCAAGTGGTCCTACTTGTCACGCACAAGCCTAGCAAGCAAGTGGTCTCACTTGTCACGCTCAAGCCTAGCAAACAAGTGGTCCTACTTGTCACGCTCAAGCCTAGCAAGCAAGTGGTCCTACTTGTCACGCTCAAGCCTAGCAAGCAAGTGGTCCTACTTGTCACGCTCAAGCCTAGCAATCAATTGGAGGTAG
>jgi|Nemve1|91789|e_gw.28.284.1
TGTTTCCATTGTCGTGAGCTTGGTCATCGTGCTGCAGATTGTCCACAAACCAAGAAGACCAGCGCAGGTGTTGGAGTGTGTTATAAGTGTGGTGCAACTTCACACATCACAAAGCACTGCAAGGTCACCACAACATCAGAAAGTCCCTTTCCATTTGCAAAGTGTTTTATCTGTGGTGAGACAGGCCATTTATCAAGTAGCTGCCCTGACAACCCTAAGGGGCTTTACCCTGAAGGTGGGGGATGCAAGGAGTGTGGGTCTGTGGAGCACCTAAGAAGAGACTGCCCTGAGTTGGAGAGGAACAAACAAGGTACAGTAGGTATACAGTAG
>jgi|Nemve1|91901|e_gw.28.23.1
ATGAACTCAACCACGGCCCAGGACAAATTCCACTATGTCTATAGCAGCGATGTGGACGACAACCTCGAAATAAAAATCTGCACTCTTGAGGGAAAGCGTGACCGCCAAGGGCACAAAGAGCTGCTAGACGACCCCTTATTGAGATATTCTGGCTTATATCAAAGTGAATGCTCAGACCTGTATGTGACATGTACAATCTATGCCGATGATCGGCCATTGTCCTTGCCAACCGGGACCTCCTACAGACCTTTCAGCACACGATGGAACTGGAATGAGTGGCTTAAACTCCCTATTAAGTACCCAGACCTCCCCCGTAATGCGCAGCTTGCCTTCACCATCTGGGATGTGTATGGGCCAAGGAAGTCGACACCAGTGGGCGGGACTACTGTCTCCTTATTTGGCAAATATGGCACTCTGCGACACGGTATGCATGACCTCAAGGTTTGGCCTGGAGTGGAGGCTGATGGAAAGATGCCAACGTCTACCCCTGGCAAGACCACAGCCACTGAAGACCAAATGAACAGACTGGCTAAGCTAAGCAAGAAACACCACAAGGGCCAAATGCTGAAGGTTGACTGGTTGGACAGGCTCACATTCCGGGAGATAGAAATGATCAACGAGAAAGAAAAAAGAAATTCCAACTTCATGTACCTCATGGTGAAGTTTCCCAGAGTTCATTACGACGGTCAAGATTACAATATTGTGTACTTTGAGAAGGATGCGGATGAAGTTGACTACGTTTGTACCAATCCCGAAATCGTCAAGTTACCTGAACCAGAAATTTTATTGGATAATTTAGTTGAAATCAAACACCACAAGCTAGTCAGAAGTATACGCAGTGGCACTGTATCACGTGACCTCAAGCCAAATGCCAACACTAGGGATCATTTGAATCAAATTGTAAGTTACCCGCCTACCAAAGTCCTGACATCGGAAGAAAAAGACCTAGTCTGGCAGTTTAGGTTCTACTTGACCAATCAGAAAAAGGCTTTGACGAAATTCATGAAATGCGTTGACTGGAACGAGCCACAAGAAGCCAAACAGGCGATAGAGTTGCTGTCCAGATGGACACCCATGGATGTAGAAGACGCACTGGAGCTTCTTTCATCCGGTTTTAGCAACAAGTCTGTGCGCCAGTACGCCGTCTCTAGACTCAAGGAAGCAAATGACGAGGACCTACTCCTTTACCTACTACAGCTAGTACAGGCCTTGAGATATGAACCAGTACAAGAGGAGGAAAAAAGCACCGAAGATTTACAAGAACCACCCCAGGAGGAGCCCACGTACAGCCGCGACCCTCTCTCGCAAGGCAACATTTATGTTGCAGATGAAGCAGGCGATAATGAGCCATCCCCAGTAATAAAGACCATCACAGAACAAGAGCTTGACGAGGTAAAAAGTAGCTCCCTTAAAACGGCAGATTTAGCCTCATTCCTGATCACTAGAGCATGTAAAAGTGACACCGTAGCTAATTATTTTTACTGGTATCTGCTTGTAGAATGTAAAGAAGACAAGGATTCTAAGGTTGCGAATATGTACAGGAATATTATGAGAAAGTTCAGCAAAGCGCTAATGAAGGGGAGCTGGGAGTGCAAAGTTCGACGGAACATGCTGGGTAAACAGCAACAGTTCATCGATCACATCGTCCGGTTGATGAAGGAGGTTTCGCAATTCAGTGGAAACAGAAGTCGAAAGATTCATCGTCTCCGTGAACTCCTGGATACCCCTGAACTGACGAGATTTGGCCCCCTCCCCCTCCCCCTTGATCCAGACGTTAGAATCATGGAAGTGGTTAAAGCCTGGTTATTTAAAAGCCATCTGATGCCTGCCAAGTTGACGTTTAGGGACATCAATGAACAAGAATATGTTGTGATTTTCAAGAATGGTGACGACTTGAGACAAGATCAGCTAATCCTTCAGATGATTCGTTTAATGGACAAACTGTTAATGAAGGAGAACCTGGACTTGAAGTTAACTCCCTACAAGGTCCTTGCGACGAGCGCCTCTCATGGTCTTGTTCAGTTCATTGAATCAAATGCCGTGGCTGAAGTTTTAGACAAAGATGGAAGCATTCAGAACTACTTTCGTAAGCATGCTCCATGCGAGACCGGACCGAATGGCATAAGCCCCGAGGTCATGGACACGTACGTCAAGAGCTGTGCTGGATACTGCGTTATTACGTATCTCCTGGGGGTGGGGGACCGTCATCTTGACAATCTACTGCTCACCAAGTCAGGTAACCTGTTTCATATCGACTTTGGGTACATCCTCGGACGCGACCCCAAGCCCCTCCCGCCACCAATGAAACTCAGCAAAGAAATGGTGGAAGGAATGGGTGGAGCCAATGGCGAGTGCTACCAAGCGTTCAGGAAGCAATGTTACACCGCATTCCTTCACCTGCGACGACATGCGAATCTTATCCTTAACCTTTTCGGACTGATGGTTGATGCAAGTGTCCCGGACATCGCCTTGGAACCGGACAAAACTGTTAAAAAGGTTCAAGACAAGTTCCGTTTAGACCTCAGTGATGAAGAAGCTGTGCAGTATTTACAGTCACTCATAGACGAGAGCGTCAGCGCCATGTTTGCTGTGGTGGTCGAGCAGATCCATAAATTCGCTCAAGTGAGTATCAGACCTTGGCTGTTGCCATGA
>jgi|Nemve1|236593|estExt_fgenesh1_kg.C_280002
GTGTCCCTCAGCCAAAGCCACACCGAAAGCCGAGCGACACTGAAAGCTGATATCTGTAAACAGGCCTGGTCGAGTGTTTTGAAAGGCTAATGTAACGCCACGAGGGTTCTCCGAGTACTAATCGGCGTATCGCAATACATCCGATGATTTATCGAATGGTAGAGAAAAAGGCGCGAAAAAGGAGAACTATAGAAATAGAAGCAAGATGGCTTCCAATACAGAAAGTTTAGAACCAACATCAATAACAGCAACAGACACAACGATGGAATCCACACAGGGAACTACGAGAAACGAGTCCCTTCTCGAGGATTTTAATCTAGAAAGTCTTGAAGGAAAAAGAATTACGGCGTTTTGCCAAGCGTTCAAGAAAACTCTCGACAGAGTTCTAGCCCCTGGAAAACCAGAGAAATTTAATAATGTGTACAGAGCTGTGAGGGCACAGAATCCTGAAGCATTTAGTAGCATAACGGAACAGATGATGCAGAATGCTAGAGAAAATATAGAGACAGAATTCAAGTTGATGATTAAGCAAGAGGATCTTGTAGATCTTTTTGGTGAACTAGATAAGATCCGGGAGAGCCAGATGACAGACACAGATCAGGACCAAAAGGAAGCCTGGAGGCCAAGCGGGATTCCATCAGTGGACTGCCAAGACCACATCATGCACATCAAGCTTGCTTATAAAGACCAACTCCAGAAAATGTTGCAACAGATTGAACAAGAAAATGAACAACTTAAGGAGACTGTACTTCCTAAACGAGAAAAAATAATCAGCAAGGAGCAGGAATTGATTAAAAACAAAAAGTTGGAAATGGTTGTTCAAACTTGCCAGAATGTTGACGTGAAAAAGCTTCAGCAACAAGGTGTTTTACTGAAGACAATGTGACTTAATGCAAACAGAAAAAGGCGTCAGAACATAACAAAAAAGAAATATATTCTAAAATATGCTTTCTAGGAACCGGCCCCAGAACTCTTACATGGATCCAGTCTACACTACCTATGGTGCTGAGTTCAAATAGTGGATAAGTTATTTGCCAGAAACTGCAGAAATTATCAAGAAACTTATCACTTCTTCCAATAGGTCCCCAAAATATCCTGTCGTGTTTCTGCAATTTTATTCCTGGGATGATTGCAAAACAAGAACACTGAATCAGTGGAAGACTGTTGGAATTAGCCTCAGAAACCCTCAGTACCAAAGCTGGGTCTCAGAGAATGATATTTTTGCATAAGTTTTAATATGTTCCTGATAGTGTTGAACCCTTGTAGACAAACAGAACACTCACTTGTACAAAATAAAATCCTTTATTTTCATAAA
>jgi|Nemve1|240374|estExt_fgenesh1_pg.C_280031
GCGACATCCGTATAATATTTGGTACGTGTCTTTTCTATCTATAGTGGGTGAGGCATTTCTTTCTGGATGAAGGTCTTATCTTGGGACGGTTAGGAGTGTGAATAATTTTTTGTATTAAGTTCTCTTACATAACGACAGTTTATGCCGGAGCGTAAGTATGGGGAGCATTCGAGAACTGATCTCTACAGGCCAAAAAGATTCAGACTTCCTTATGTTCAGGCAGATTTCCTATCGCATTTTCTCATCAAAATTATCCAGCATGGCTTCTAGAAAATCAGGAAAAGAAGCAATTATACACATCAAAGGAGTTATCTTTGACCTTGATGGTACATTAACTTTACCTGTATTAAATTTCACTGAACTTCGCCGCCGTCTAGGCTGCCCTCCACCTCCTTATGATCTATTAGAGTTTGTCAGACAGCAGCCTGAGAAACAGAAAATAAGATTGTACCAAATCATAGAGGACTTTGAAGAAGAGGGTAATAGGAATATGAAGTTGCAGCCAGGAGTTCGTCAACTTCTCAAGTTTTTAGCCAGTCAAGGACTGCACAGGGCAATCGTTACTAGGAATGCCCAGCCTTGTGTAGATTATCTCCTGGATGTGCTTGGTGATCCTGAGTCCTACGGGGGTCCATTTACACATATGCTAACACGGGATTTTAAACCAACCAAGCCTGACCCCGCCCCTGTGCAGTATATCTGCCGACAGTGGGGTATTCCCCCTAGCCAAGCAATCATGGTCGGTGATCACCTTCATGATATACAAAGTGGGAATACTGCAGGCGCAGTTACAATTCTAGTTAATAACAAGAAGAATGGAGCATACAAAAAGGAATCAGACTTCAATGTTGACTTACTGGAGGGCATTATCAACCTTCTCAAGAACAGTCCATTCACTGTGAATAGATCCCCATCTGCACCCCCTGCACCTATAGAAGGAAGCTAG
>jgi|Nemve1|162204|estExt_gwp.C_280091
TTTAAACGAAAAAGAAAGTCGAACGAGTAGGTTTTTCTTGCAATGGTCGGCGTTAGATTCGTAATTATCCACGACAAAGGCGTCCGCACGTCTGTCCTCAACTGGCGAAACCGGGAGGAAGTGTCCTAAATTTTGGATTTTCTGTTCGTTGTTCTGTTTGCGCGCTTGTATCTCTGTGACTATGGGCCTGTCCGTGAGTCATTGCCTCGGCTAAAGTGAAAGCCGACGGTGATAAGCTTATATTTAACATTGAAAGGAAAGAAAAGGTAACATCAAGAAAGAAAGGAGAGGAAGCAATGAAGCAAAAGACATCACTCCCCACTGCTTTTATGGCTGGCGCCTTCAGTGGTACATGTTCTACCATACTATTCCAGCCGTTGGATCTTGTGAAAACAAGGCTTCAAACTAGAGCCATCGCCAGCGGGAATGGCGGCATGTTCTACACTTTCTATACTGTGTTTCGCGCTGATCATGTTGCCGGTTTATGGAGAGGACTAACACCGTCCATCTACAGGTGTGTGCCTGGAGTAGCCATGTACTTCACCTCTTTGCATGGTCTGAGCTCCTTCGTAAGTGAGGACCCGTCGCCTCTCCAGTCCATAGTGCTAGGGGCAACTGCACGCACCATCGCAGGGGTGTGTATGATGCCTGTGACTGTAGTCAAAACAAGATATGAGAGTGGAAATTTTAACTACACAAGTATGAGACAGGCACTTGTCTCGATCTGGACGAACGAGGGTGGACGGGGCTTGTACAGTGGCCTGGTAGCCACAGTAGCCCGCGATGCGCCATTCTCTGGTCTTTACCTCATGTTCTACACACAAATCAAAAGACGGGCGAAGGGGCTGTTGCAAGTGGGGGATTTAACTTCAGGGCAAAACTTTATATGCGGCATTATGGCAGGTGCCATGGCATCTGTTGTCACCCAGCCCGCTGACGTCGTCAAGACGCGCTTACAAATGAACCCTTACATGTACCCTAGCAATAGAGCTGCAGTAGTTGCCATAATTGAAGCAGGTGGTATAGAGGGCTTGTTCAGAGGGCTAGTGCCGCGAACTGTTCGTCGAACACTTATGTCTGCTATGGCTTGGACCATTTATGAAGAGGTCTCAAGATATTTTGGACTGAGAAAGCACAAATAAACAGTGTCATCTCTAAACAAGTTGATTGAGAAAAGTCCAATCAACCAGTTGTTTTATACTGATGCATTATGATGGGAAGTTAGCACAGCATAGAAATTTAAATTTAGAAACATTGAAAAGGAAGCTGGTTCTATGACTTTAACAGGAACCAAAGCAAGTGGAGACAAAAATTAATTCATAATGTTTGTACATAGAACATCTAACAAATATTACTGAAAATTTAATTACAGTGTGACCTAGAAAACCATGAATGTCTAGAAATATTTTCTACCACCATGCCTATCAAAGTTGTCGAACCAAATTTCAGAATTTGTTTATGGAGTTCTTTCCAGTGAAAAGAAAGGATATTCAAGAAACAATTCATGGTTTTACTGGTCACAGTGGGTTGTTTGGCATAGGTTGAAACAAGAAGTTTGATGTAGGATACTTTTGCCTGACATATAGTCTTACGCTAGAAACAAATGTCTGCTGTGTCTATCTCTTGCTTTACAAGGATAAGCAATGCTATTTGAATTATTCATGGAGCTGGCATCCATGACACCATTGCAAGAAAAACGTTTGGCTGCTATTTTGAAAAAAAAATATTCTCAGGGGGACTTTGTATTAACAATCTTTATCCTAAAAGAATGATTTCTCCAAAAAGGTTTTTTTTTTTAAATCTGGACATGGATTTTGAGTCCATATTTTGATTAAGCTTCAAGACTAAGACAGAATCTACTTATAAAGTTGTACAGTGCACAGATTATTTAGGTAGGAAACCAAGCATATTTATTCTAATTTCCCTGTGGCTTTGTATTAGTTTTGAAGCTTTGACTGCCATTGCCCACATGGCCTATTGAAATGACTTTTTTCCTTTTTTTTTTAGCCAACAGTGAGGAATATATAAATCAACAGAAATACAACTCAAAAAAATGTTTTGTGGTGATGTTTTTAGTAATTTTATTCCAAATAACATTTGTAAATAGAAAAAAAATTGAAACAGAGTATTTTAATGCAGTAAAAGTATTGGGCAAAAGTTTTTGTTCTTTCTTTACTACCCTTTTTCCTAAGACAGACAGGTTTCTGAACACAAGTCTTTCTTAGGTTCCTTTATGTTAGGTAATGCTGAACACTGACTATTTTACCTTGTTTCACTGGCTTATGAAAAACCACTCATGAAAAACTCCCATACCAGGAGCTTTGAAGCACTTCATCAACAGTTTTTTGGTCTTAATCAACTGAGCATAGTGGCATCAGCAATGTTGCATATGGCTCAAGACTAGTTCATGGCCAGGATTTGACAACTCACCAAACAGGAACTGACTGCTATGGTTTGAATAAAGTTAGAATAT
>jgi|Nemve1|181446|estExt_GenewiseH_1.C_280093
GAAATCCAAGATGGCGTTCACGTTTTACAGCTTACTGGAAGCTTGCCTTCTTGTTGTAAACGCCATGGCTATTTTGCACGAAGAACGCTTTTTATCAAAGATTGGCTGGGGTTCTGACCAGTTATCGGGGTTTGGAGAAGAAAAAGGAACAAAGCATCAAATTATCAACTTAATTCATTCAGTTCGGACAGTTATGAGAATTCCTCTCATCTTCCTTAATTCAGTGACAATTGTTTTACTACTGCTAATGGGATGACAGAACAAGCTCAAGCTATAAAAAAAATTAAACTAAGTCTACCTACAAATACAAAGCAGGCAATAATGCTTCGGAACTCTGGAGTGAATATGGATACTGCTGAGTACTACTGAGTACTACAAGAACTTTGTTTTTTAATCAAGCTGGCTTGCTTCAATTGTTTGTGTCTACTGTTTGGAGTCAAGTCTGTTTGCAGTAAACAGGCGTCCCCAGGATTTCTTGGACAAGTGTCAACACGTAAAATGTATGTTTAGAAGTGGCTTTTAGAACCCGAATTCCATCCTTTTTTTAAAAAAAAAATTCAGCCAAAGTTGAGAGAAGGGACATGCCCATAGGTAAAACCCTGGTTACACCGCACATGCATTTTTTTTCCTCAAATGTAAGCTTACCAGATAGCGTTAGATTGTATAGGGTGCCTTCTTGTGGAAGATACTGTACTTTGTACTTGTGGAGATACTGTATTTAGCAACTGTGATATATTTTATATTGTCCTAGTCATTAAAGAAGGACCAGATG
>jgi|Nemve1|91986|e_gw.28.122.1
CTCACCACGCTTCGTGATAAGATCTACTGCAATAGTGACCACATTGTTCCTGGAGACCACAGCGAGAACCCTGATCTGTCATGCCATGCAACCGCAAGGGATATCTGCAAGTCAGGGTTTTTCTTCATAGAAGAGGTTTTTTATAATGACATGCGGGATCCTTCATGCAAAGATTATAGTGCGCTTATCAAGGATTGGTCAAAAGAAAATGGAGTTGGTATTTTCACGTCACAAAAAATGGAGACCAAGAGATTTGATGAGCTGGTGGTTAGGCTCGGTTATCCATATGTCTATTGTCACCAAGGAGACTGTGAACATCTCATCATCTTCACTGATCTTAGACTTCTAGATGCTGACGATCCCAGTAACGCTCTTGAATACCCCGTACAAGTGTTCAGACATCGTGGGAGAAGAAGCCGCTGCAAAGTATGCGAAGTCTACACCGCCAAGTGGATTACAAAGAATGACATTCTCGCAAGTGAAGATCCGTGCTTCTTCTGTGACCAGTGCTTCAAAGCTCTTCACTACACTCCAGAAGGCGAAAAGATCTGTGACTTTGAGGCGTATCCTCATATGGGCTACTCTAACTGGTGA
>jgi|Nemve1|162207|estExt_gwp.C_280106
ATGGGTTCGACATCATACAACTGGCAGGCGGAAAAGACCAAAGTAGGAGACCGTATTTCTTTCCTCTATAACAATGAAATTCTTAGCGATGTGTACTTTCTGGTCGGCAAAGGCCCCCAGAGAAGACGAATTCCCGCTCACAAGTTTGTTCTTTCGATTGGAAGCGCTGTTTTTGATGCGATGTTTAACGGAGGAATCGCAACTCAATCCGACGAAGTCGAACTACCAGATGTAGAACCATCCGCATTTATGGCCCTTCTTCGTTTTCTCTACACGGACGAGGTCCAAATCGGCCCTGAAACAGTCATGACAACACTTTACACAGCCAAAAAATACGCTATTCCTACTCTCGAAAAAGCTTGTGTGGATTTTTTAAAGAAAAATCTAGCGCCTGACAATGCCTTCATGTTACTAAGCCAAGCAAGATTGTTCGACGAGCCTCAACTAGCCGCCCTGTGTTTAGAATGCATTGACAAAAATACCGTTGAGGCAGTGAACGCAGAAGGATTTCCAGATATAGACTATGATACACTTTATGTGGTACTACAAAGGGATACATTAGCCATAAGGGAAAGTCAGTTGTTCACTGCTGTAGCACGCTGGGCTGAGCACGAATGCCTGAGAAGAAGAATTCCTAGCAATGCCGAAAACAAACGCACTGCACTAGCCAAGGCGTTGTACCAGATCCGGTTCCCGCTGATGACTGTTGAAGAATTTGCATCATGTGCAGCACAATCTAATATTCTAACAGACAAAGAAGTTGTCTCTCTTTTCCTCCACTTCACAGTCAACCCTAAACCTCAAGTCCACTTCCTGGACAAGCCGAGATGCTGCCTGACAGGCAAAGAGAAGGTCATTAATCGCTTCGCCAAGGTGGAGAGCCGCTGGGGTTACAGTGGCACCAGTGACCGTATTCGGTTCAGCTGCAGTCGCAGGATTTTTGTAGTAGGGCTTGGGCTTTATGGCTCAATGTACGGCCCAAGCGATTACCAAGTCACAGTGCAGTTGATTCAGACAGACACTAATGAGATTCTTGCCCATAACGAGACAGCTTTTAATAGTGATGGGAATGACTCGGTTTTTCGAGTCATGTTTAAAGAACCAGTTGAGACTAAGCCAAATGTGAGTTACACTGCGAGCGCAACACTCAGGGGGCCTGATTCGCATTATGGGACATCTGGTCAGAAAAAGGTTGTGTATGACTTAGATGGGAAGGAAAAATTAACATTTAACTTCTCCTATGCAACAGGAAATAATAATGGGACATCAGTGGAAGATGGACAGATACCAGAGATAATATTCTATACATAGCATCAATTATAAAACAGAATTGAGTGTTTTATACCTGAACCAGAAAGCCTGTTCTGTATTTTCCTGTTACTCTGATGAATAGATACAGTAAAGGTTAAGTAATTGAAAATTAATCAGAAAAAAAAAGGAATGTCTGAGAAAAGAAATCCTGTGATTCCAAAATGTTTTTCAAGAAAGCCACCATCCAATCTCTCAAAATGAGTGACACTTCAAAAGATATCTAAAACATATTATTGTACAAAAGCTATTGAACTACAGTACTTAATGGTTAGTTTCTAATATTACTTAGTCTTCTTGTGTAGTGACAAACTAAAAACTTTAGACTGGTTAGGAACCTAAACAAACGCCCTGATTTGAGATGTGCTTTGGTTTAGTAACAGAATTTCATAAAGTTTTTGCCAAGTGCCATAGGAAAGCTGATATGCAGGGAGGCTGGCGTCTTTGTGATCTTATTGGAGCTTATTCCAATGTGTGGAGTTGAGAATCTAATAAATGTGACCTATTATAGAAATAAAGATTCTAAAGAGAGACTCTTTTTTTTATCTTTTTGCAATATTAACCAAAAAATGAAAAACCAAACTTTATATAAGCATTATAAGCAAGCATTATATAAACATGCAAGAATAATTTTTGATTCACAAG
>jgi|Nemve1|91920|e_gw.28.126.1
ATGACTTTACTAATTTTCAGTAAATTTTCTTGCAGAGAGCAACCGGTGTTTTCGACGAGAGCTCACGTCTTTCAAATCGACCCCCAGACAAAGAAGAGTTGGATTCCATGCTCAAAGCAAGCTGTCACAGTCTCCTTTTACTATGATCCCATTAATGAAACACACAGGATTATATCCGTCGATGGCTCTAAGGCTATCATCAACAGTACCATATTTCCCAATATGAACTTTACGAAAACATCACAGAAGTTTGGCCAATGGTCTGATCCCAAAGTCAGCAGTGTATTTGGGCTTGGCTTCCCCTCCGAAGCAGAACTGAACAAGTTTGCAGAGAAGTTCAAAGAAGCCAGAGGATCCACAAAATCAATCAGCAGTTCTAGTATTACATCTGGGGGGTCAAACTCACCGAAACCATCACTTCCTAATGCGGTTATCAGTAGTCCACAAATGAACGGCACCAACGGTAAAGATTCTCCAGCAATTAGTCACAAACCAGTTGGCAATACTGAGGCTCAACTCAAATATGAAAATGACAGACTTAAGATGGCTCTTGCTCAAAGCTCTGGGAACGCTAAGAAGTGGGAGGCAGAGCTTCAGACATTGAAGAATAACAATGCTCGGCTTACTGCCGCTTTACAAGAGAGCACTGCAAACGTAGAGGAGTGGAAGAAACAGCTAAATGCATACAAAGAAGAAAGCAGTAAACTTAGAAAAAAGGTACAAGAGCTAGAATCATCCGATATGAATGCTGATGTTTTCAACAACATGCAGCAGGAGAAGATGGCATTTGAGGGTCGGATTATACACCTTGAAAGCATGGTGTCAGATAAAGACGAGGAAATATCTCAACTGAAAGGTACAAATGCTGATCTGTCAAGTCAGATTAAGGAAAGTAAAGTTAAGAATCAAGAATTAGAACAAAGAGTGAAAGACCTAGAAGAACGAATGAGCCAAGCTTCTGTGAATCAGAATGCAAAAGAACAACTAAAATCATTACAGCAAACTCTCTCTCAAAAGCTACAAGAGATGAGTGATCTAAATGAGAAAATATCATCTCTGATAACAAATTAA
>jgi|Nemve1|181456|estExt_GenewiseH_1.C_280115
CGCACGGCGGCCATTTTGTAGAAATAAACCCAACTCGAGAAACGGCACAAAACAAGTCCTATTTGAGCGGGATCAGCTCTAAAGTTGCCAGAAATGGCGACTAGAAGAGTAGGACAGTTGGTTCAACGAACAACAGCAACCACAAGCCGTGAGCCTGAAGATAACCCAGACATAGAGGAAGCGGAGGGCTACGAGAGCGATGAAACTGGCGACAAGAAAGAAGTCAGGCTTACTCTAATGGAGGAGGTGTTATTACTTGGATTAAAAGATCGGGAGGGATATACTTCGTTCTGGAATGACTGTATCTCATCTGGTCTCCGAGGTTGTATGGTGATCGAGCTTGGCCTACGAGGTCGTATAGAACTAGAGAAAACCGGGATGCGAAGGAGAAGTCTACTTAACAGAAAGGTTGTATGCAAAAGTGATAATCCCACGGGAGACGTGCTGTTAGATGAAGCTTTGAGGCATATGAAAGAGTCGGATCCCCCAGACACTGTCCAAAACTGGATAGAATTGCTCAGTGGAGAGACATGGAATCCCCTGAAACTGCGATATCAACTAAGAAACGTCCGTGAACGTCTAGCCAAAAACTTGGTTGAGAAGGGCATCCTTACGACAGAGAAACAGAACTTCCTTCTCTTTGACATGACAACACATCCAGTGGTAGACTCCACAATGAAACAGAAAGTTGTCCGCAAAGTTCAAGACGCAGTCTTGTCTAAATGGGTCAACGACACCCAACGAATCGACAAGCGCACACTCTCCTTGATATACCTTGCACACTCATCTGATGTATTAGAAAATGCATTCGCTCCATTATCTGATGATGATTATGAACTTGCTATGAAAAGGGTAAGAGAACTTTTGGATGTTGATCCGGAAATCGAGGCCCAGAAACCTGGCACTAATGAAGTAATGTGGTGTGTGGTAGCAGCATTTATTAAGTAGGTAATGATTCATTTTAATTGAAAATTTGGACTCTTAATTAGATTTAAAGTACCCTCTCTGGGATAGAGGTTGTACCAACATCTTTCATGAAGCATCTTGTCAGCTTATCACAGCTTTGAAGAGGAAATCATTTTCTTGCGTTTAGAGCATTGTTTGCAAGAATTGCTAGACAAGGGAATTAGTAATCAAAGAAAATAAAAAAGTTGTCAGCTGTCCTGACTAAATTCAGCTTATTGACTTGCTTCCCTATAATCTTCAACATCGAAACAGTAGAAGTCACTTGAAATATATGCACCCTAACATAAGAGTATCAGAAGAAACCTTGTCAGCCACTGTTTTCATTCAATATTGCATTGCAAATTATGTGAATAAAGCTCAAAAGTTTATACTTCATGAACTAATTGAATTAAAACTACCACAACCTTTGAGGTCTATCCTTGCTTTGATTATTTTCTGTGAATATTTCAAATGTGCAGATAGTTCCAAGTTTATGCAGTGAAATGTGGATCAGTTTTAGTCTACCATTAAAAACGTCGTAAGTGTGGTTAGAAAAAGTCATTTATGTCACTAGGAAAGATTGCCTGTTTAAATCTTTATGATACATCACAAATTATTTCAATAATCGAAAGATGTTTATGCTTAAATATTTTTTTGTCTCCTTCCATTACTTTTACACAATGTGGATGTTATTTTGCCTTTGTTAAGATTCTCTAAGTCTTGATACAACTCTGCTAAGAATGTTACCATGGCATCAGTATACAACTGTCAAGAATGATACTTTAAATGTTAGCCCTATTTAAAAAAAAACATAATATTTGACATAATGTTATTATTAAAGGGTTACTGAAGTCTGTACTGTACTTACATATATATAATCTTATTGGTTTTGACAGTTATTTTCCCATTTTTGAAAAGGTCTGGTGGTAAGGGTCTTTAAATAAGGCTTTAAAACAAACAACAGAAGACATTAGTTCAATGCGGGAAGAGGGAAGGGTTGGCTTCATGACAAGGACATTGATGTGAAATTTGTGATAGTTGTGCACCTTGTGATAGCAGGGGTTTCATTAAGTTTCAGAGTAGGCGGTGGAGATTAATAAGTAGTGGGTGGGAGTTATTTCATGTATTAGTTCAACTAAAACTACAAACTTTTAAAAAAAAAGTAGCCAGCCGCTGGGGCCTAATGGAACCCCTGAATAGTGTTATTTAGTCTTTGCAATTGTTTTGTAAATGAATATCAATAAATTTCACATTTAACTTGTTTTTTATTATTATTAACATTTCTCCAAAATAAATCAATATTTTTGTCTAAACTAGATATAAACAAGGTAATTTATAACTCTAAAGCATCAGTTCAATTAAAACAAACAGATTCTTTGAACTCTCTCACTTGAAAATAGCAAAGGTCTTTCTTTACAACTTTAGTACAAGCCTAGAATGAATTTCAAGTGCAAAAAAATCTTAATATTTACATTTTTTTTCTTGTCATATTTTCTGTAGTAAGTGCATAAATGTGATTAACATATTTCAACATAACATGATTCAAGGCTTGTTCAAATTTATATCAACTTCATATTAAAGCAACTTTCTAACCCTTCCTATATTTCTGATTCCATTTTAACAAAAGACTCATTCTCTGTTGGGAAATGCCTAAGCCTTCCACAGCTTACCAGGTTGGATGCATTTTCTGCAAGAACTGTTTTCATACAGTCGGCACAAGCGCATCGGACGTAGGGAACTTTTGAAAGGAGATCATCTGTTAGCAACAGAGTAGGACAGACAGGTTCAGTCTGTTTCATCTTTTCTGGTGGGCAGATTGTATTATTCTCTGGCTTGCCTAAATAAAAAAAAGCAGAATTT
>jgi|Nemve1|201426|fgenesh1_pg.scaffold_28000043
ATGGGGTCTGGGAATGGCGACTACGAGTTTGTGTATTCTGGGACAAGAAAAATAAGAAGAAGCGTACGGATGGCCCTCAAATTCTCCAAATTTGACGATACACTCAAATGGTATTCACAATTATTTAGATCGACATGCTTCGAGGAGCACTCTCGCTCTCTACCCCTTGCTAGAACCAACTATGGTAAATCCAGCCTGAGATATCGAGGCCCAAACACTCGCTATATACCCCTTGCTAGAACCAACTATGGTAAATCCAGCCTGAGATATCGAGGCCCAAACACTCGCTATCTATCCCCTAGAACCAACTATGGTAAATCCAGCCTGAGATATCGAGGCCCAAACACTCGCTATCTACCCCTTGCTAGAACCAACTATGGTAAATCTAGCCTGAGATATCGAGGCCCAAACACTCGCTATCTATCCCCTAGAACCAACTATGGTAAATCCAGCCTGAGATATCGGGGCCCAAACACTCGCTATCTACCCCTTGCTAGAACCAACTATGGTAAATCTAGCCTGAGATATCGAGGCCCAAACACTCGCTATCTACCCTCTAGAACCAACTATGTTAAATCCAGCCTGAGATATCGAGGCCCAAACACTCGCTATCTATCCCCTAGAACCAACTATGGTAAATCCAGCCTGAGATATCGAGGCCCAAACACTCGCTATCTACCCCTTGCTAGAACCAACTATGGTAAATCTAGCCTGAGATATCGAGGCCCAAACACTCGCTATCTACCCTCTAGAACCAACTATGTTAAATCCAGCCTGAGATATCGAGGCCCAAACACTCGCTATCTATCCCCTAGAACCAACTATGGTAAATCCAGCCTGAGATATCGAGGCCCCAACACTGGCTATCTACCCCCTAGTCAAATATGCAAATCTTCTTGA
>jgi|Nemve1|91976|e_gw.28.127.1
CAGCTGTTGAAAGAAGATCAAGGAATTGGCCTGATGGTGATTGGTGGACTGGACACGCCGCTAGGGATGCTATACATTAAGGACATCCAGCCTGGAACCCCTGCGGAGAAATGTGGCCATTTGAGGACTGGGGACCAACTCCTTCAGGTCAACGATGAGTGTTTGGTGGGGGTGACGCATGCGTACGCATTGGAAGTGCTCAAGAATACGCCGCCGCTGGTCAAACTCACCGTGGCACGGAAGAAGGATCCGGATCGCGACTCAGATGTGTTTACTGTGGAATTGAAAAAGGACAGTAAGGGATCCCTGGGGATTCATGTCAGCGGAGGAGTGGGCACGAACTGCATTGATGTGCGTCACGTGGTGCCCCTAGGCGTGGCCGCCAAGGACGGGCGTATCAGAAAAGGGGACAGGGTCCTGTCGGTGAATGGTCGCTCTACAAAGGGACTCACCCACCAGGAGGTTCTTAACCTGTTACAAAACCTCCCCAGGAGGGTGCGTCTCTTCTCCGGAGGGAATGGCAAAGCGTTTAAGGAAATACTTCAAAAGACTCCCCCAGAACCGTCTGTTAAAGAAATAACACTGGAGAAGGGGCCGTCCGGTTTGGGGTTTAGTGTGGGGGGTGGACGGGACTCATTGTATGGGGACACGCCTATTTATATCAAGTACGTATTTAAGGACAGCGCGTCCTCGCGCAGTGGGCTGGAGATTGGGGACGAGGTTCTTGAAGTGAATGGACGGCACATGCGCGGTATGACCAATGTTGAGGCTCTAGAGGCGATCCGCGCATTGCCTTATGGGGCTATAGTTATTCGAGTTCGTAGGAAATGA
>jgi|Nemve1|162224|estExt_gwp.C_280123
CTCTTTCGTCCTTCGTCTAAAGAAGGTAAATCAGCACGATGACCCGCTACGCAACAGATCCAGAAAACCCAACAAAGTCGTGCAAGGCGCGGGGCTCTAACCTTCGTGTGCACTATAAGAACACCCATGAAGCCGCCATGGCGATAAAGGGAATGCATGTCCGCAAGGCAAACAGATACTTGAAGGATGTGTGCGCCAAGAAGCAGCTTGTGCCTTTCAGGAAATATAATGGAGGTGTTGGCCGCAAAGCTCAGGCAAAGAACCTAAAGGTTCCCGGATCTCAAGGTCGATGGCCAAAGAAGAGCGCTGAGATTCTTCTTCAGCTCCTGAAGAATGCTGAGAGCAACGCTGAGTTCAAGGGTCTCGATGTTGACTCACTTGTCGTGGAACACATCCAAGTGAATGAGGCCCCAAGTATGAGGCGTCGAACCTACAGAGCTCACGGCCGAATCAATCCCTACATGAGCTCCCCCTGCCACATTGAGTTGATCCTCTCTGAGCATGAGACTGTTGTCCCCCGTGCTGAGGATGAAGTTGAGGTCAAGAAAGTCTCCAAGAAGAAGATGGCAAGAGAAAAGATGAAGAACAGGGAATAAATGATCAGCGATGCTGGCTGGCGGTGTATAGAAATAAAATAATCTGTTTCAAGCTCTCTGGTGTTGTGTTGAATCTCTTAGCCTGGCTCCCTTATTATAGTTGTACTAATTGTATCAGTCGTCTCTCATTTTGCACATGTTTGAGAGTAGTCATTCTGATTAGTCCAGTTACCATGTATGTTGTACACCTATATGAAACAAAGTAGTTGCATTGACAACTTAACTACCGGTACTCTGTTTCACAGAGGAGTAAAATATGCTTTTTAACCTTGGGTTGATTTACACTCTTTTTTATAAAAACGT
>jgi|Nemve1|91958|e_gw.28.287.1
ATGGTTGAGGTAGACAGAGCGGAGTTTGCACTGTGTACTTTGCAAGCTGGCAAAATCCCTCAACAACCATTAGACTATGCATTCACTGAAGGCGAGGAGATCACATTCTATACAGAGGGACTGTCAGATGTTCACTTAACAGGTACATAG
>jgi|Nemve1|240386|estExt_fgenesh1_pg.C_280049
ATGGCTGTGTTGACAACGAGTACCCCCAAACAACGTTTGAGCTTCACATCCGCCAAGAAGAATCTAATTACTGCTAAACTGACTGATGCGACTAGAACAAGGGATGTTTCATCATCAAAAAGGACACCTACAAGCTTACAGAAAGATGTTTTATTGGGTTCAACTAGAAGCTATGAACAGACACCCAGTGGTGTACGAGATGGACGGTCTAGGAAGGAGGTCAAGGCCCTTCAAGAAGAAAATAATGAGTTGAAAGCTGAACTTTCATACATCAAGTCACTATATCAACAGTTGATAAGCGAGGGTCCACAGGAGAAGTTTGATGAACGAAGAGTCACTCTTCTAAAATCCCAGTGTATACAACTAGAACGGCAGGTTGTTCTTCTTTTTTCAGCTCTGAATTCCAGGAAAGACATGATGATTGAAATGGAAGGGCAGCTTATTAGAGTCCAGGATCAGTTAGGTTTTTTACAGCATGCGGCTGACCCTTCAATGTTGGATAGCCTGACAGACCTACAGCAGACAGTGGAAGGGATGAGATGCTTTCTGCACAAAACAGCAGAGGCAACTAACCCAGACATGCTAGAGCTGCCTGCGCTAATGATTGACAAGTTCCTCAAGCGTCGGCAACAGTTTGACAGTGAGCTGACACTTCTTGATATCTGCAGCGGCAAGTTGGATCACCTGAATCTTAAACATGTGTCTAAGCTAGAATCCAAATTGTGCAAAACCTACAAACAGATGCTTCTCCTGAAGGAAGTGCTAAGCAACAGTACATCACAACAGATCACAAGGATAGCACAGCAAACCGAGCACCTGGGACTACCAATCAGAGAGCGGCTTGCTAATCATGTGACCACCACTACTCACATGCTGGGGGAAGCGTGCCAGGATCTGCTGTCGCTGTCTGTGCTGTTTCCTGCTGCACCTTGGCCTCCACTCAAGAAGAAGATTCGTTCAGACTTCACCTTGGAGAATATCATGGCTCACATGCCTCAAGGGCTGAGTCGTAAGAGAGAGCAAGAGGTTGTTCTTCTTTTTTCAGCTCTGAATTCCAGGAAAGACATGATGATTGAAATGGAAGGGCAGCTTATTAGAGTCCAGGATCAGTTAGGTTTTTTACAGCATGCGGCTGACCCTTCAATGTCGGATAGCCTGACAGACCTACAGCAGACAGTGGAAGGGATGAGATGCTTTCTGCACAAAACAGCAGAGGCAACTAACCCAGACATGCTAGAGCTGCCTGCGCTAATGATTGACAAGTTCCTCAAGCGTCGGCAACAGTTTGACAGTGAGCTGACACTTCTTGATATCTGCAGCGGCAAGTTGGATCACCTGAATCTTAAACATGTGATTCATTCAGTTGTTGATGCTCTTCTCAAAGCTGTTAGCTACAACCGCCACATGCTTGCAATCGAGGTGAAGGTTCTCAAGGAGGAGTTAGCATTTCATCAGCAGGTGTATGATCTTCAAGTGGACTATTCAGACTCACTACTGGATGCAGTAAGATCTGCATATAGACAGTTTGAACAAAGTACTCTGGAGATGTTATGCCAGCCTTTAGATGGGATTCTAGATAGCTATGAGCATCTGAAGTCCACCACATCTGAGGAGGCACTGAGAGACTTCCTGACAGCATTCAAGGACAACTCAGACAAGTTGTCAGATGCTATAGAATGTCTCAAGGCTCATGGGAGTCAAGAACAAGGATCTGATGATGCGCTCTCTCAATTTGGTAATCATTTCCTTGCATCTCTCTGCAAGTTGACTAAACAGTGCACCAAAAGAAGGGATGAATTGATGGCAGAGTTATTGGAAGCACAGGAAGTAGAGCAAGAAAGTTCTTCTGCAGCAGTAACTACTTTGGATGGTACATGCAATGAACAGTCAAGGACATCAACAAGTTTAAATGATCAAACTACTTAACAGTCATGGCTCTCTACACTGTCTAGTGATAGAGATAATGAGCCCTCCTACTAGACTATCAAGTGACAAGTCCGAGATGACCAGTCTTGGTCAATCCGTAGCTAGCCTATGTATTTAGAGGGGGAAATTATTTTTATGATAAATATCAGAAAC
>jgi|Nemve1|91732|e_gw.28.12.1
AAGCCAACAAAGCCTGCAAGTCACCCGACATATCAAGAGATGATCGCCACTGCTATCACTTCTCTGAAAGAACGTGGCGGTTCCTCCCGACAAGCCATTGCCAAGTTCATCAAGGCCAACTACCCGGCCGTCGGGGATCCAGGAGCACACCTGAAAATGGCGCTAAAGCGAGGAGTCGCAGCGGGAAGATTGGTTCAGCCGAAAGGAAAAGGCGCG
>jgi|Nemve1|91949|e_gw.28.29.1
GTAGAGGAAGTTCGCAAAAAATTGGACGATCTTAATTTGGACGAAATACAGCGAAGACGCCTGGAAGAATTTTTGAACGAGAAACGAAAAATCGGTGAACTGAGTAATGATGATTTCGAGAAAATCACTGAACTTGGAGCAGGCAACGGTGGTGTTGTTACGAAAGTGTTGCACAAACCAACAGGCCTGATAATGGCAAGAAAGTTGATCCATCTAGAGGTCAAACCCGCCATTAGAACGCAAATTATCCGAGAGTTGAAGGTCCTACATGACTGCAATTCCCCTTACATTGTTGGATTTTTTGGAGCCTTCTACAGCGATGGAGAAATTTCGATATGCATGGAGCACATGGATGGAGGCTCACTTGATCTGATACTCAAGAAGGCTGGAAGGATTCCTGAAGACATTTTAGGCAAAATTAGCATCGCTGTGTTAAAAGGTCTTTGTTACCTGAGAGAAATCCACCAGATTATCCATAGAGATGTTAAGCCATCCAACATCCTAGTGAACTCAAGAGGAGAGATTAAAATGTGTGACTTTGGTGTCAGTGGACAGTTGATAGATTCAATGGCGAACTCCTTTGTTGGGACAAGGTCCTATATGTCGCCAGAGCGGTTACAAGGGAATCAATATACCATCCAATCAGATATCTGGAGCTTTGGGCTCTCGCTTGTCGAGATGGCGATAGGACGCTATCCAATACCGCCGCCAGACCCACAGGAGATAGAAAAAGTCTTGAGTAGGGAACCCTCTAGTATGGCCTCGCCCATGTCTGTGGGCCGCCTCCCGCCTGGTGTAAGGCCCCCCAGTGGTGTAAATAATGAGACAAGACCTATGGCAATATTTGAACTGTTGGACTACATAGTAAACGAGCCTCCTCCAATTCTTCCTGGTGCACATTTCTCACCAGAATTTTGTGAATTTGTTCAAAAGTGTCTTGTCAAAAATCCCAAGCAGAGAGCAGACCTTACTTATCTTATGACTCACAAGTTTATTGCTAAAGCGGACAAGTCCAACGTTGACTTTGCCAAATGGATATCTCAATTCCTATCAGAGGACAGCAACTCACAGTAA
>jgi|Nemve1|91773|e_gw.28.195.1
CTTAACTGGGCGATAATTCGCAATGATTTGGATACAGTTAAAGGAGTAGTGGAATCTCAAAATGTTGACATCAATGAGCCTGGTATTGACGGGTTTTACCCGCTGCACAGAGCGGCTACTACGGGGAGTTTGGACTGTTTAAAGTTTCTGATAGAACGTGGCGCTGACCTGAATGTACTCGCGACAGACGGGTCATCGGCGCTCGACGTGGCGGTTGCGGAGGGTGAATACGACTGCGCGCTTTTATTGGTCAAATCTGGTGCGAATATTAGCCGCATTAAGGACGGTCTACTGTGCGGGATTACAAAATAA
>jgi|Nemve1|201437|fgenesh1_pg.scaffold_28000054
ATGGTGTTCTACCAATCCCTCTCTCTACTCTCGGTGTTGCTTGTCGCTGTGGTTGCACAAAAGAGCGCACGTCCTATCATAATGGACTGCAAGTATTCTGTTTACGGATGCTGCCCGGACGGTGTAACTGATGCAAAGGGGCACAACGGGGCCGGCTGCACAGCACCTAAAGCCATGGCGGCCCCACTTTGTTACAGTTCTGAGTTTGGATGCTGTTGGGATGATGTGACCGAGCGACTGCCAGACCGTCCCTGCCCACCCTGTTATGACATATTCCGATTCGCCTGCAAATCCTTCAAGTACGGCTGTTTTCAAAAAGCAGGCCCAAAGCATCGAAATTTCCTCAGGAATAACTGCAAAAAGACCTGTGGTCTTTGCCCTCTCTAA
>jgi|Nemve1|91842|e_gw.28.159.1
ACTTTACAAGTGTTGAATTCCATGCGAACTCACGCAGAACTTTGCGACGTAACATTGCTAGCAGGCGATCGGAAAATTCCCGCTCATAGAGCCATACTAGCTGCAAGTAGCCCGTACTTTAGAGCTATGTTTTTGTCTGGTTTTGTTGAGGCAAAGGAAGAGAGCGTTACAGTCAAGGAAGTCGCTTTTGATGCTTTGGAAAGTGCAATCGATTACTTTTATACGGCTAAACTTCGCCTGGATTGCGATAATGTCGAAGATATTCTCAAAGTTTGTGTTGTTCTAAGGTTGGATGGCCTCGTGGATCACTGTGAGATGTTCCTACGCCGTAACATGACGCCGTCCAACTGCCTCGGGCTTCAGTCCTTGGCGAGACTTTTCTGCCTTGATGGACTTAGCGAACACGCTAACCGATTTGCTTTATGGCATTTTCAGAGTGTTTACCAAGAGGAAGAATTCAACCGTGTTCCATACCAACAGTTGAAAAGCCTCGTACAAGATGACACTTTGAAAGTTCAGTCGGAAGAACAAGTTTTTCAAGCTGTTTGGAAGTGGCTTAATCACGATTTCCATGGCAGAAGTATGTTTGTCGCTGATATAATGCAGTATGTTCGATTCCCTTTGATGAATTTACACTTTTTATCTGACAATGAATTAGTCAAGCGGCTTACTAGAGAACATACTATTTGTCGCGAGCTTATCAGAGAAGCGAGAATCTATCAAAGTTCCGTAGAGTCTGGTGCTCTAGTACAGGTGGATAATTTCCGAGTTCGACCCAGAATGGCATCAGAAGAGATCTATGTTATTGGTGGTTGGTCTAACGGTCAGAAAATAAGCAGTGTTCAATGTTTTAATGTTGATACTCTAGAATGGACAGTTGTTGCTGGTATGAGCGTGGCCCACGTCAACAGAGAGGACTATTTCCGTGTTGTAGCTGTTCGCGACGAGCTGTATACGGTTAGTCGGTACAAGGTTGGAAAATACGATCCCATATCGAATAGCTGGATTCAAGCGGCAACAGGTCCCGATGTCCAATGCAAATGGGCGGGTGTTTGCGAATGGGATGGGTACATTTATGTAGTTGGTGGGCATAGTAGCATGTCAGCTAAGAGGTTTGACACGGAGAGTCTTTCATGGGAGACATTGCCTTTGATGACGTATGCTAGGTATTACCCTGGTGTCGCTGTCCTACAGGGTCATGTTTATGCCGTGGGTGGGCTAGACCATCTCTGGGCCCCCCTGAATACTGGTGAACGTTATGATCCCATTAAAAATCAGTGGACTGAAATATCTTCTATGACAACGGCACGGTGGAGTCTCGGTGTTGCCGTCTTAGGGGAGAAGCTCTATGCAATCGGAGGATCTGACAACAGGGAGTCCCATAGTAATAGCGTGGAGGTTTATGATCCTAGTACAAATGAGTGGAGTGAAGCTGTGGCTAACATGAACAATGGTCGCCGATGCCTGGGTGTGGCTGTTGTGAATGACCTGATCTATGTCGTAGGGGGGAGAGTCGCCAACAGTATCGAGTACTATGATAAGGATCAGAATGAATGGACAGTTGTTGGTGCTGTAAATACTAGATGTAACTTTGGGTGTGTTGCTTTAAGATTGATGTAG
>jgi|Nemve1|201439|fgenesh1_pg.scaffold_28000056
ATGTCCGCCACAGACATCCCGAGACCCAAGTGCTACGTGCAAACATGGCTAACGGTTGATTTCCTGGAAAAATACCTGTATATCACTCATGTTACCGTCCCTATGCTTAACATGATCTTCTTGGGGGCGCAGATGGCCTTTAATATCCTCATCCTTATCGCTATCATCAAGAACAACAGAATCCGCACCCCGTCTACACTCCTCCTCGGAAACATCTGCATCAAGGACCTCGTGATCGCCTCAATCCTGCAGCCAAATGGTATCTTCCGCTCCATTAACTTTCTCGTCCAAGACAATCACTGCTACAAGTCCGCTGCAGATGATATCCGCCCATTCACCGTCTTTCTCTATCGCTGCGTTTCCCTCGCAAGTTGGGTGATGGTGTCTATTGACCGATGGCTTGCGATACGACGCGCTAGTAAATACCGTGTGATATTCACCCGCAAGCGCGCGTACATAGCGATTGGGGTAGGCTGGATTTACAGTGTTGTGTTAAGCTACCTCGCAACCTTTGTGATGAACAAAGACCAGCGTTATCTTCTGGTTTTCATCCAATTCGGCCTCACATGTCTGATCATCATCTACATACAGATCAACGTCTATCGTAGCATCAAGGCGCATGGCAGTAATATCGGTGCGCTGACCAGTGCACAGCAGACGCAGGCGGCCATCGAGGAGCGAGTGTCCATCACTGTGGCGTACTTCGTAATCGCGTTGGCGATATCGTACCTGCCGATGATTATTGATGCCTTGCTTTTCTACTTTGGGACAAACCTGTCCTTGATGACCTCGCCCTGGTGTGAGATGCTGTTACTGGCAAATGGAGCCATCAACCCCTTTATTTGGCTCAAGACAAGCGAGCAGATGAGAAAGGCTGTGAAGGACGCAGCTAGCCTGCCAAGCTGGATGTTCAGCAGCCGTGTCGCACCTGCCGCGTCTTCACAAGAGACCGAAAATACCTAA
>jgi|Nemve1|201440|fgenesh1_pg.scaffold_28000057
ATGAATAGCTCTAATCTAACCACACCACCGAGCAAGGCACAAGACCTCGAGTCCCAAATAGCTATGGCAATATTCGCCGTTACCCTTGTACTTGGTGTGGTAGGAAACGGACTAGTTCTTCTAGTCGTGTTCGGAAAAGGCTCGCGTACCGTAAGTGATATTTTTATTATGAATCTCTCCATCTCAGACCTGACATTCTTAATCCTCTCCCTCGCTGTAAACACGCCCAACTTCATTGGCAATCTTGTCTACTCGGTTGGGTACTGCAAGTTCGTCTGGCCCACAATTACAGTAACGTTCTTCGCTTCAGTCTTTACTCTTTGCGCGATGGCGATGCATCGGTGCCATGGGATACTTAACCCGTTAAAGGTTAACCTAACAGAAAGGCAGGCTATTTACTGGGCTGTAGGCATATGGGGCCTGTCTTTTGTGCCCGTATTTCCACTCATGGTCGTCACGGAGATTTCTGAGGAAGGCTGTCGCGAGAATTGGAGCTTGGAGAGCTCCAAGTTCTACACCGTCGCGCTGTTTTTGCTCCAGTACATGATACCGCTTTGTGTTATTGCGGGCGCGTATAGTCAGATCATCAGAAGACTCATCCAAAGACAGGTAGGACGCAGGAGGGATGGGATGTGGGAGATGGACAAAATAGAAACATTATAA
>jgi|Nemve1|201441|fgenesh1_pg.scaffold_28000058
ATGAACAATACCAGCACAGTGTTAATACCACGAATAGTAAGGTCCAACCTTCTTAGTCAAGAAACAGAGCTGGCCATCTACTACCTTACTCTCTTCATCGGAGTCACAGGAAACTTCCTGGTCTTTCTATCGATTGCAATGAGAGGACTACGCCTTGTGAGACCGAATGACATCTTCATTTTGAATCTCGCCGCCTCGGATCTCCTCATGCTAGTCGTATTCATACCATTTAGTATCCACATACGAGTAGCAGTATTCAACCCCAGTGTATTTATATGCAAGTGCATGGCTCCAGTAATTACAGTCGCTCTCGGTGGAGCTGTCTTTACACTGACTGTGATGGCCCTTCATCGCTGGCAGATGATTGTCAATCCATTCCAACGAGATATTACCAACCGGACGGCGTGCATCCTGGTCAGCGGAATCTGGGTGCTGAGTCTAGCCCTGGCGGTACCCAAGATCCTTTTCGCCACGCCTTGGGAATATAAACGTATCTGCATAATCCGATGGCCATCTAAAGATTACGTGAGCGCGTACACGGTTGCGTTATTCGTGATTCGATTCGTGATTCCATTCACGCTTATCGTGTTCTCGTATGTTCGGATGGGAATTTCTCTCTCACGAACACATGCGCCACGCTTCCGAAAAGACTCAAGAGGGAACATTCTGAATCTCACAAACCGCCGCGAGAATTTCGAAGTGATTAGGACACTCACCGTGATTGTCGTGTTGTTTTTTGTGTGCATGTTTCCTTATCGCGTATCACTACTTCTTCAGATGTTTGGCCATAGCAAGAATGTTATCGTTTCTCAAGTATACCGTGCGTCTGCCCTTGCCACTGTTTTTCATTCTTGTGTGAATCCGTTGATTTACTGCGCCGTGTTGTCGAGATTTCGAGATGACTTTTTTAGAATCGGCAAATTCATCTTTTGTATGGGTGGATGCAGGAGAAAGGCGAATCGGCCCCTTGCAGGGGAGGGGATGAAGATATTGCAGAGCGCAGAGAGTGATGGCAGTGGTGACACCCTACAACAAACGACTAGTATTTAA
>jgi|Nemve1|240389|estExt_fgenesh1_pg.C_280059
TGCGGAGAACCATCGTGGCGTATGAAATAACATGTGCCACGTGGATGGCATGAATAAAGTGGCGAAGGAGCCACTCCCCTTCCCTGCCCCACTAGACCGACTCTGGTCGTTGATAGTGAAGGTGATCGCCTGCCTTCATATCAAAAACCACACGGACGAGAGGTGCAAATTGATGTACAGCCCAGATGAGAGGATGTCGGCCGAATACAACACCATGGCGGCCGAGCAAACCTTCACCTGGGCTGCACCAGTTCTTCTTTTTGCATCGCGGATTGAAGAGAAGAAACCTATATACAGAGCGCTGCCACAAGATGAACAAGCTGCCGGTGCTACCAAAAAAAAGCAAGCCCTGGCATGACCAGTAGTAACAAGCAATATTACACAAGCTACAAAAAAAAGCTAACAAGCTGGAACTTGCATTGATTATTTCGCACGTTACGATTTGATAACTTTTATTTACCTACGGTAACGCTCTTATCAACCAACCCGTACCATGTCTAGTTGAAACAATTTTATAGATGTTGCATTAACTAATACTCGCGAGTATTCATAAGACAATCGTCAAGTAGAAGTAATGGTTAAAGAGTATAGTTTTTATGAGCTATTAAAGTTACACATTAAAATGCTCAAGAAACTGAATAAATCATTCATACCATG
>jgi|Nemve1|201443|fgenesh1_pg.scaffold_28000060
ATGAACAACGGTAACAAGCGTACTAAGGTTCTAGATAACACACAGACTAGGCACACTAGTGGCGTGGGTAACATGGACAACGGTAACAAGCGTACTAAGGTTCTATGTAACACACAGACTAGGCACACTAGTGGCGTGGGTAACATGAACAACGGTAACAAGCGTACTAAGGTTCTATGTAACACACAGACTAGGCACACTAGTGGCGTGGGTAACATGAACAACGGTAACAAGCGTACTAAGGTTCTAGATAACACACAGACTAGGCACACTAGTGGCGTGGGTAACATGAACAACGGTAACAAGCGTACTAAGGTTCTAGATAACACACAGACTAGGCACACTAGTGGCGTGGGTAACATGAACAACAGTAACAAGCGTACTAAGGTTCTAGATAACACACAGACTAGGCACACTAGTGGCGTGGGTAACATGAACAACGGTAACAAGCGTACTAAGGTTCTATGTAACACACAGACTAGGCACACTAGTGGCGTGGGTAACATGAACAACGGTAACAAGCGTACTAAGGTTCTATGTAACACACAGACTAGGCACACTAGTGGCGTGGGTAACATGAACAACAGTAACAAGCGTACTAAGGTTCTATGTAACACACAGACTAGGCACACTAGTGGCGTGGGTAACATGAACAACGGTAACAAGCGTACTAAGGTTCTATGTAACACACAGACTAGGCACACTAGTGGCGTGGGTAACATGAACAACGGTAACAAGCGTACTAAGGTTCTATGTAACACACAGACTAGGCACACTAGTGGCGTGGGTAACATGAACAACGGTAACAAGCGTACTAAGACTAGGCACACTAGTGGCGTGGGTAACATGAACAACGGTAACAAGCGTACTAAGGTTCTATGTAACACACAGACTAGGCACACTAGTGGCGTGGGTAACATGAACAACAGTAACAAGCGTACTAAGGTTCTATGTAACACACAGACTAGGCACACTAGTGGCGTGGGTAACATGAACAACGGTAACAAGCGTACTAAGGTTCTATGTAACACACAGACTAGGCACACTAGTGGCGTGGGTAACATGAACAACGGTAACAAGCGTACTAAGGTTCTATGTAACACACAGACTAGGCACACTAGTGGCGTGGGTAACATGAACAACGGTAACAAGCGTACTAAGGTTCTAGATAACACACAGACTAGGCACACTAGTGGCGTGGGTAACATGAACAACGGTAACAAGCGTACTAAGGTTCTATGTAACACACAGACTAGGCACACTAGTGGCGTGGGTAACATGAACAACGGTAACAAGCGTACTAAGGTTCTAGATAACACACAGACTAGGCACACTAGTGGCGTGGGTAACATGAACAACGGTAACAAGCGTACTAAGGTTCTAGATAACACACAGACTAGGCACACTAGTGGCGTGGGTAACATGAACAACGGTAACAAGCGTACTAAGGTTCTAGATAACACACAGACTAGGCACACTAGTGGCGTGGGTAACATGAACAACGGTAACAAGCGTACTAAGGTTCTATGTAACACACAGACTATGCACACTAGTGGCGTGGGTAACATGAACAACGGTAACAAGCGTACTAAGGTTCTAGATAACACACAGACTAGGCACACTAGTGGCGTGGGTAACATGAACAACGGTAACAAGCGTACTAAGGTTCTAGATAACACACAGACTAGGCACACTAGTGGCGTGGGTAACATGAACAACGGTAACAAGCGTACTAAGGTTCTAGATAACACACAGACTAGGCACACTAGTGGCGTGGGTAACATGAACAACGGTAACAAGCGTACTAAGGTTCTATGTAACACACAGACTAGGCACACTAGTGGCGTGGGTAACATGAACAACGGTAACAAGCGTACTAAGGTTCTAGATAACACACAGACTAGGCACACTAGTGGCGTGGGTAACATGAACAACGGTAACAAGCGTACTAAGGTTCTAGATAACACACAGACTAGGCACACTAGTGGCGTGGGTAACATGAACAACGGTAACAAGCGTACTAAGGTTCTATGTAACACACAGACTAGGCACACTAGTGGCGTGGGTAACATGAACAACAGTAACAAGCGTACTAAGGTTCTATGTAACACACAGACTAGGCACACTAGTGGCGTGGGTAACATGAACAACGGTAACAAGCGTACTAAGGTTCTATGTAACACACAGACTAGGCACACTAGTGGCGTGGGTAACATGAACAACGGTAACAAGCGTACTAAGGTTCTAGATAACACACAGACTAGGCACACTGGTGGTGTGGGTAACATGAACAACGGTAACAAGCGTACTAAGGTTCTATGTAACACACAGACTAGGCACACTAGTGGCGTGGGTAACATGAACAACGGTAACAAGCGTACTAAGGTTTAA
>jgi|Nemve1|60341|gw.28.211.1
CCACGACTGGTTAACTCGCCACCACGACTGGTTAACTCGCCACCACGACTGGTTAACTCGCCACCACGACTGGTTAACTCGCCACCACGACTGGTTAACTCGCCACCACGACTGGTTAACTCGCCACCACGACTGGTTAACTCGCCACCACGACTGGTTAACTCGCCACCACGATTGGTTAACTCGCCACCACGATTGGTTAACTCGCCACCACGACTGGTTAACTCGCCACCACGATTGGTTAACTCGCCACCACGATTGGTTAACTCGCCACCA
>jgi|Nemve1|201445|fgenesh1_pg.scaffold_28000062
ATGGCTAATGTGGAAGAATTGGCTGCGACCGTCGCTGCGCTGCAGGCTCGCATTGATGAGCTGACCGCACAGAATGCCCCAACCCCGGACTCATCAGCGTCCACTTCCTCATCCGCCTCACACCTGGGAGGTCCTGTCCGTGTCCTGAAGGTCGACTTCCCCCGTGAGAGGAAAGTCCGAAAATATGACGGAACGAAGGATGACAAGGTGTTGGAGGACTGGGCAGAGGATGCACAGAGGGCGGTTGACGCCATGAAGTTGGAAGGTCGGGACGCAGCAGACTTCTTGTTCGGCAGCCTGGACGGAGCGGCCAGGGACGAGGTGCGCCTCAGGTCCAGGGACGAGTGGGAGACGCCAGAGCAGCTCTTCGCCGTCCTTAGGGAGACCTTTGGAGAGAAACTCACTGCAACACAGCTCCTCCAGCGGTTCTATGGCCGGCGACAGAGAGAGAGGGAGTCCATCCAAGACTTCTCCCACTCCCTGATGGTACTGATGGACAAGATCCAGAAGTGCCATCCCGGGACCATCGCCAACCCAGACAAGGACCGGACCCTGAGGGACACGTTCGTGGAAAATCTACGGGACCAGCAACTCCGGCGGGATCTAAAGAGAATGATCCGGGAATCCCCAGATCGTCGGTTCCAGGCGGTGAGGGAGGAGGCATTACGCTCAGCCGAGGAGGACAGACCCCCACCACGCACAGCTTACAGCCGCGAGGTGGAGGCGGAGTCCGCTGAGTGTCAGCAGGTCACCGCGCCCCAGTCCAAGCTCATCCAGGAACTGTTGGCCAGTCAGAAGGTGCTAACTGAGGGACTGCAGAGGCAGCAGCAGGTGCTTGCCGACACGCAGGCTTCCCTGGCCACCCTCGCCAACCGGGTACAGGGACGGGAGGCCAGGTGGTCAGACCTAACCTGCTACACCTGTGGGCGTGTTGGCCACATCAGCCGTTTCTGCACGAGCCAACAAGACCAGGCTATCCCCAGGAACCAGACGACTGGAAGAAACAGTGGAAGGAAGAGGCAAGAGAGGAAGAAGGAAGAGGAGTCGTCAAACTCCAACGCCCTGCAGCAGTGA
>jgi|Nemve1|201446|fgenesh1_pg.scaffold_28000063
ATGGCAGGTTCAGAGGATTTACAGCGTTTTTCTAACGCAAGTTCATTATCCAAGAACGGCAATCGGACGGGCTCGTTTTCGCCCCCGTCCGAAGAAACACTGTTAACCATATTTATTTTTCTTGTCCTTCTGGGACTGTCAATCGTGGCTATGAACTCCCTCGTAATAGTGCTTGTTCATAAGAATCGATTTCTCCGAACTACGATGAACTATTCGTTAGTCAGCCTCGCATTATCGGATCTGCTATCTGGACTTGTGGCGATCCCGCTGATCACCCTCTGTAACTATACACACGACAACTATGTGTGTACGGCCATGGACTTGACAAGCAGGTTCCTTTGCCTCTCCACGATTCTACATTTGCTAAGCATTGCACTTGAGCGATATATCTTCATTGTGCATAAACTTAACACTGAGGTTGTTACACCTATAATTGTGTACCTACTTCTATCGTGCATTTGGTTGTTTTCCCTAGCGATTACTCTTGTACAACTGGTATGGATCGACGTTGACGCCGCGAACCTTACGAAACCTGGAATGGCTTACACGGAGATGATCTACAATGCTGTATTCGTGTTCGTTCTGGTATTCCTTCCCATCCTCTTCATTATCTACTCTTATGTGCGGATCTACATCGTACTGCGAAAAACAAACAAGACCATCACAAAACAGGAAAACTGCATTCAATCAGAGATTGTAAAAATAACGCGTGCCCGGTTCCGACAGGTAAAAGAAAAGCGAGCTTTATTCGTGTTTATTGGAATGTTTTTTAATTACGCACTCGGTTGGTTTCACTACTTTATCGGCGGACTCAACAGAGACATTACGGATGTTGGAGGAAGCCTAATGCCCCCTGTACCCTTTTGGTTGGATATTGTGTTTCTGTACGCAAGATTCTTAACATCTCTCATCAACCCACTACTGTACACATTCTTCAAAATGGATTTCAAGCAGGCGAAGCAATCGTTTTTAAGAAAAATATGTTCTAGAGAGCGAGCCAGAGAGCAAGCGGAAGACACAGAGCTACAGGGCTGGTGGAAAGGCTTGAAAAGGATTTCTTTTGCAAGAAGTAGTCAAACAACATTGACAACTACACTTTAA
>jgi|Nemve1|201448|fgenesh1_pg.scaffold_28000065
ATGGTGAACAAGAAAAGGGAATGTTTTGGCTATAAAGTCATTGTCAAGGGCACACCTGAAGAATTCATCAAAGCTGAAATGGTGCACATACAAGAGAAGCTGGAAGAAAAAGATGAGGCTGTTACAGATCTGCACAAAACCGTCAGAGAACAGCAAGACCTCATAGAACAGCTTCAGAAAGAGCTGGCTCAAGTGAAGAAGAGGAATAAACAGCTGTGCTTCATGCTAGCTCAAGGAGAAATGAAAGAAAAGTCAGAACTTTTACTGCAGATAGAAGAGCTCAATGAAGTCAAAGAGCAGGTTGTCCAACTAAGCAAAGAGTTAGAACAGGAAAGATCAAAATCCTCCTCTTTAAAACACGAGTTAGCCAAATTACAGGACATCAGCTCAACGCAAGCTATTTGTATTCTCAACGCGAAACGCAACCCAAATAGAATCCATCGGTTTGATTTTCTTGGACTCCCAGACTCACAAAACCCTATGAAGTTCAAATGA
>jgi|Nemve1|201449|fgenesh1_pg.scaffold_28000066
ATGGGCGAACTCGACGATAACCTGAGGCCTGTGGTGTCCTTGTCCGAGGAGAGCGACGAGGGGACTGAGAGCGAAGATGACGGCAAGAGCAAAGGGAAGACTGGGACCAAAAAACGCAGGCGTTGCTATAATAGAAAGATACCTGACGTACTAAAAGAGAGTCTACCGACAGCGGGCGCTGCATACTGGTTTTATTCCATCGATATCAAGAGCCCGGAGACAAGGAGAGCCCCAGTGGAGCTGGGTACCCTGTGGAATATGGGTATTATGCTGCGCAAGCCCCTTCCCGCGATTCGTCGCTTCCAATTATTCCTGGACTCGGGACCAGTGATCGTGTCCATCAAGCCATGCGACTCCACCCCCACACCCTCCGTTCCTGGGTTCCATCTTCGCATCATTGAGGCATTCAGCCGGTGTCTGCTATCACGGGCTCTGCGCATGCCTCTCGAGGTTTTACCGGAGTCACCGATGAGTACAGATGGGCCCAGAGCGTCCAGTAAGTACTCCATCTTCACTCGCCCTACCATCACCGAGTACAACCCAAACCCCCAGGTCCTCAAGCGCTTCGCCGTCCAGTTGCAAGGCTTTGAAAAGCGCATTGGGTACGAGTTTAGCAACAAGCTGTACCTGATACAAGCCCTGACGCATGCCTCGTACTCGCAGAACAGTCCTAAGCATCATTTTTTTGGTCACGCTCTCCTTGCCGAAAGAGAAGGTTCAAACAAAAAGCAAGTTGTCGCAAGTTTTGCTACAACCACGTTTGTGACCCTTGCGCTTTGTTTAGCCAATAACTTGCGTTGCGTTCTTACGCGCTATTATTCGTTAGCAACGTACGCTAGTGGTCGTGTCGTCAGCAGCGTGCGCAAGAGCTCAAAACCGATATTCATCAAAATTTGTGTTTCGTTTGGCCAGGAGTTTATGCCACTGTGGAGTGGTCAAACTAGGATTCTAAAATTCTTAAAAGAGACGGCCTTATCCCACTACAGGTCCTATGGATAG
>jgi|Nemve1|201450|fgenesh1_pg.scaffold_28000067
ATGGCCGAAAGAATCGGAAAAAACAAGGACGGTACTGTCAGTATTATAACACAATTACTTCGCCATCCAAGATCCCCAGGACAACCCGAACAAGAAGCAAGTTTGCAAGATTCTCATCCTAACGAAAATGATAACTTATTGGATTTAGAAACAGAAGATAAGATAGACGATACTCTCCCGGGAACTTCTAGTTTAACAACGGAGGATATAATAGCCGAATACCCTGATGACGTCCTATCCGAAAGCGAAGATAATTTTGTAGCTGATTGTATTGCATGCGAGACCACTTGTAATTCCGACACTGTTCACACTACCAGAAATTTTGAAAACCGAGCGGAGATGTATGAATATTTGGATAACGAAGACTGGGAGAAACTTGCAGACGTCGTTTTTGACTCGGAAACTGAAATTAACAATGAACATGGAAGTAAAGACGAGAACGAAGAACAAGAAGACTTTATTGAACTGGATGACTCTTCAATTGAAAGTGACGGGGCCGATTTAGACCTGATGACTGCACAAGAGCAGGATCCGCCAATTTATTCTGGTAGTTTGCTAACAGTGACCATGCATCTAGCAGCTATAATGACATTTGCGATGGCAGGAGCCTTACTGCTTCCGCGATTTCCCATCTGTTGA
>jgi|Nemve1|162231|estExt_gwp.C_280149
ATGCAAATCTTTGTGAAAACACTCACTGGTAAAACTATCACCCTAGAAGTCGAGCCTAGTGACACGATCGAGAATGTAAAAGCGAAAATTCAAGACAAGGAAGGCATTCCCCCAGACCAACAGCGTTTAATTTTCGCCGGAAAACAGCTTGAAGATGGCCGAACCCTAAGCGACTACAACATCCAGAAAGAGTCGACCCTTCACCTGGTTCTACGTCTCCGAGGAGGAATGCAAATCTCTGTTAAAGCGCACTGGAAAACATTCACACTTGACGTTGAAGCAAGTGACACGGTTGAGAGTGTGAAAGAAAAGATTCAAAATAGAGAGGGTATTCCGCCAAAAGTACAACGTCTTCTCTACGAAGAGGAAGAACTTGTGGACAACAGAAGCCTTGCTGACTACAACATCAAACAGGGCTCAATTCTCCATTTATTTTTAATCTGAATTAAACGTAACTAAACTATCGTTAAGCTCTACAAGTATGTAAGGGAAAACATAAATCTAATTTTAATCTTCAGCTGACATGGAACAATCCCGTCAGCTGATCCTACACTGGATCATGGACGGAAACATGCTTAGCACTGTGAGTGGAAAGAAAAATAGACTTACCGTTGTGATTAAAACAGAATTATAAATTTGATTAATTTAAACTTGAATTAGATCTATAGACAGCGGCTTTCACGGGCGGACAACCGGATAAGTATTGTGAATGTCATTTTAAAATAAATTACGAATAGCAGC
>jgi|Nemve1|240392|estExt_fgenesh1_pg.C_280071
CACGGTTTGCCCAGACCCCTGTGATCCGGTTCTACAAGTTGAAGGTTCGAAGTCCATAAGGCGCGATCACGAACTGAGAAGTTATTCTGTTTTTGTAGTTTTCTTTGAAATACTGCTTCACTAAGCATGGATGTTGCCAGCGCTATCGTGAAATACAACCAGCAAACTCTTGGTAGAGATAAACTGTGCAGGTCTATTCAGTACGGTTCCCGGTTAGTTGGGTATATCCTGCAAGAGTATTTATCAATGAAAGACTGGGCGGATAGGGCTAATGTCTTGGATAAGCATGCAAGCACATCACGCAAACTTTTCAGACTTGGCAAGAGTATTGATATGCTCCTCGGCCTGATTCAAGCTAGAGAGATTCGCCATGACAGTGTGTTGAGAACTCTCATTATGTGTCGCCGTATGACGTACATCCTCTACTACCTAATTGACCATGTGACCTGGGCAGCAAGACTTGGTTTGTTCAAGAGTGACCCTAAGGCATGGTCCCGCTTTCAGGCAAGGTTTTGGGCTTTGGTTCTTTGCTTTGGAATCCTAAGAAATCTTCATGATCTGAAGACACTGATTTTTCCTCCTGCGAAGAAAGATGAGGGAGGCAGTTGTAAGACAACTTCTTTGGAGCGTGTGATGCAAAGACCAGATGTTGTTCTTGACACAGTGAAGAATTTGGCTGATGCTCTGCTTCCCTTCAATGTCATGGGTCTTATAGAACTTAATGCAGGTGTGGCTGGTGTTCTAGGCTTGACCTCATCAATTGCTGGCGCATTGCCTTTATGGTACCCCTCACTTAAACTTAAGCCTTCGTAACTGCATTTAATACAACACTAATAAAAAAAATGTAATTAATGTTATTCAGTCCAACTTGGGACAAACACTTTAGTTTTGCCTTTTTTTTAATTTTGTTAACAACTTTATTGAGAACTATCAATTGTTTTAATATGTTTTCAATCAAACAGATTTAGTTCACTATTGAAGTGAATATTTCTTCTGCATAGGGTTTCATTGCCTACAAAACCATGACTTACACAAGTTGAATCAACAGACTTCTTCAACAGCCTCCTGCAAATAGCGCTGCATTATCCAACAGAGTTGGCAAAATGTTGTGTTAATAAATGATAATTCAGTGAACAACAGTCCTTCGTGGTCTTTTCCATATAATACTTATGACTATGGAAACACGCCTGGATTGACTTGCATCAGAAGGACGAAATACCACATTTCTTGCAATTTTCTTTTTCTGCATGCCAAAGCAGCATGTCTGTCACCTTGGTCACCAGCCGTGAAGTTCTGGGTGCAAAAATGACCATGAGTTATTAAGGGAAGAACACAACTAGGTACTATGGAACCAAGACTAAAGACATGCCATATTCAGGATACTGTCTATGATTTTCCTTATTGACTGACGTAATTCAGAGCTTATAAAGTTAAGATGTATTTAAGAATGTAACACAAGATAAGCAATAAAATCCCTAGAAATGTA
>jgi|Nemve1|240393|estExt_fgenesh1_pg.C_280072
CAAAGATGGCGGCAAAACAAAAGAAGAGTCCGCGATTCCTTGCCAATTTTGGCCCGATTTAGGAAAATTCTATTTGTCCTACTGCTTCCATATTCTACATATTGAATTGTCTTTTAATAATGCCAGCTAGGAAGCAAAAACGAACCTCTCTGTCTTATTCAGAAGGAAGCGACGACGAAAACATTGACGATGGGTTTGTGACCGACCCTGAAAAGATTTTTGATGTCCTTCCTCAGCCATTTCGCTTGGTTGATAAAACAGTCAACCATATATTCGATAAGGCATGGGAGATCATAGAAGACATCGAGAACAACCGCGCATTGCGACGATCCAAGGAATCTTTACCAAATTTTGACTGTGGAAAGGCTTTACATAACTTTGCCAATCCCTCTTGTATGTTTAGCGTAGATGGGGGGAAGTACTTGTTTCTCGCCTACTGTGATGGACTGGTTGTGATCGAAGCTTTGATCGGGCAAAGTGTGGCAACCTTTGAGGACCCTGGCTGCAGGAAAGTTACACACATGTCTGCCTGTGTACTTCAAGAGGGATTTTACCTCCTCACAACAAGAGACGAAGATGGAGTTGCAAAATTATACTGTTTTATAGGCGAGACAATCCATTTAGCCAGGGTGTTTAATGAAGATGGTGATAAAAATGCGACATCTGTGGAATTGTCTCCTGACGGTGGATACATTGCCATCGGATGGGAGATTCCAGATGAAGAGAGTTCCTTGGAGGTTTATAAGATTCCACGTGAATCTTGGTTGAAGGAGGCTGAGGCTGCAGTTGCGGCACCCAAGTCACGGAAGCCTACTGTGGTAGGGGAATCTGCAGAGAGTGGGGGGCAATCAGTAGATAAGCCATCACAAGAGGACGAGGACCCTAAAGAGGAGGGAAACCCTGCAGCGTCTCCACCAGGCTCTCGCCCAGGCTCAGGCCAAGGAGCAGCTGTGTCGTCCTTTACCAAGCCCTCAGCAGTGCTACGCATCTTCCCTCCTGCTCAAGTCGGGCCATGTTCTGCCACCAACTATGTTGCAGCACTGAAGGCTGTTGATGCTGACAACAGTGTCATCGGTACAGGAAGTAACCACATCTTATTACAGCAGTACTTCCAGCACTCTGATATGACTTTCAAGGCCCTCCATGAACAGCAGTTACAACACCTTAAGGAGGAAAACTCACCTCAGATGAGGAAGCCTACAACCCATTTCCTCAAGCCAGGCAAGCTGATTCCAGCAGGCTTAGATAGTACACCAAACAAAACAAATTCTGTTGCTGTTTGCTGGTCCAAGGAGACTCAGTTGTCTATCTACTCACTTGTTAAAACTGCCAAAGACATAGAGCATAAGCCTGATGTTGTGTGGCCCAGTGCACAGCCTATCCTCGTGAGCACTGTCTCTGATTGTCTCTCTCTCCTTGCCTTGGGGCTGGAGAATGGCACTGTTGTGGTCTGGGATGTACACAGAGGTCTACTTCTGCGTGTGTGTAATGTATCCAACTACAGTCAGATTACCATGGTCCATTTCCTACCGAGCAGCACTATCCCGCCCTTCAGCGATGACCAGCCCTCCTATTTGTCATCACCTGTACCAGTAGCTAATCTGGCAATTGCTTGTGAGGATGGCATGTTCAGTGTACTGCAGTGCGGTGTGGCGTATAACCCTCCCTTGCGGCCAATAGTGGACAGATCAGCCATTGAAAAAGAGGTAATCACATCGATCAAAACCCTTAACAAGACGCCGCAAATTATTGCAGCGATCAAGGGTTCTGGTCGGATGACCCTTTATGACATCCAGACCCTTTCTTCCATATGTCACGTGTCATTGCCTTCACCCTACGTCATCGACACTGAGTCACCTTCTTGTATTGCTGCGGATGGCCAAGTGATTGTACTTAAAGGAAGCTGTCGAGAGGAGGCAGGGGACGATGATGGCGATGATGAAGAAGAAAAGACTACCTCGATGGTTTTCACTTTCCCTCTGCACTCGTTCCCATCACTGAACAAATACTGGAGAATGGCTAAAGAGACAGAGCCGTTTGGTGTTGATAGCACCATTCATACCCGGTTCAACTCCCTTATTCAGGACAGAATCTCAAGTCAGGGCACAAGGCAGATCCGAATGCAAGAACGGTGGTCTCGATTCAAGGACGAGCTTAAGACGATGCATTCTACAAAGACACGTGCTGATAAGACAGTATGGTTCACTGCCAAACAGACTCTTTCTACCCGAGGCTAATCAATACTTCCAAATGTTTTCGCCATTACCATTTTACGACTTTGTAAATATTTAAAGATGTGTATATTTTAAGTGTTATAACAGTAGATATTGTAAAGTTTAAATAACATTTCGTTTGAATAAAATTCCTGGGAAAGGTTTGTGA
>jgi|Nemve1|30268|gw.28.18.1
ATGGCGTTTAAAGCACAGGGCGACCACGTCTGGCTGGAGGCTGGTGATGGGGAAAATGACGTCGCCATTGGCGCATGCGTAAAGGAGGTGCAAGGAGCATCCGTCATTCTCGTTGATGACGAAGGCAAGGAAGTGGTGATTGACAGGTCGGTAGCTGAGAGCCTGAAACACATGCACCCAAGCAGCGTGGAAGGCGTGGAGAATATGATTGAGTTGGGTGATTTAGATGAAGCTGGAATTCTACGAAATCTTCTTATCCGGTATCGCGCCAACAAAATATATACATACGTAGGGTCAGTTCTGGTCGCTGTCAACCCGTATTGCTCATTCCCCATCTATGGGACTGCATACATATCTCGGTACCAAAAAGCTGTCAACGCAACGGATCTCCCCCCGCACATCTACGCCACGGGGGAGATGTCATTTGCTATGATGAAGAGGGAAAAACACAACCAATGCGTAGTTATAAGCGGCGAAAGTGGTGCTGGTAAGACAGAATCTACGAAGTTTATTCTGCAGTACTTGACTGCGGTCAGCGGTAGACACTCAACAATAGAAGAGCAGATTCTTGATGCAAACCCCATACTAGAAGCGTTTGGCAATGCAAAGACGATCCGTAACGATAACTCGAGCAGATTCGGTAAATACATCGACGTGCACTTTAACGATTCCTGGGTAATCGAAGGCGCGAAAATAGATCATTATCTTCTTGAACAGTCCCGGATTGTAGCCCAGATGCCCAATGAACGTAACTACCACATATTCTACCGCATGCTAGCCGGTATGAGCCCGCAAGAGAAGAAATCACTCCACCTCACGCATGCGCAGGACTATTATTACCTGTCGCAAGGGAACTGCTTAACGTGTGAAGGGATGGATGACGCGTACGAGTATGACGTCATCAGGAAAGCCATGACGGCTCTTTGGTTCACTGAAGAAGAAACGCAGTTTATTTTCCGCTCTATCGCGGCTGTTTTACATCTCGGGAACATAAGCTTTGAAGCGAAAATGGAGGACAACATAGAGGCATGTGACGTCATGAATCCTGAGACTGTGGCTGCGGCAGCGGATTTATTACAGGTACCCAAAGAGCACATGGAGGAAGCATTTACGCGAAAATCCACATTCGCCGAGGGGGAGATGATCTACAGCCCTGTGAGCGTTGAAAGAGCCACAGATATCAGAGACGCGTTTGTTAAGGGGCTTTATAGCAAAGTATTTATTTGGATCGTCAACAAAATCAACTCGTCCATCTACAAACCGAGGGGTAAAGATGACACAAGCGGCCGTCAGTCTATTGGTGTGCTCGACATATTTGGTTTTGAAAAGTTTGATATGAATAGTTTTGAACAGCTGTGCATTAACTACGCAAATGAAAATCTTCAGCAGTTTTTCGTTGCGCAAATCTTCAAAAATGAGCAGGAGGAGTATGACCGCGAGGGGATCGAGTGGAATTTCGTGACGTTCGTAGATAACCAAGAAGTGCTTGACATGCTGGCAGAAAAACCCATGAACTTTATCGCACTGATAGACGAGGAAAGCCGCTTTCCACAGGGAACTGACGAGTCATTTCTGGACAAGCTCAATTATAACCACAAGGACAACAAGCACTTCGTGAGACCAAAGTCACGCGTCCAGTCACAGTTTGGTGTGGTGCATTTCGCGGGGACGGTTTACTACGACACTACAGGTTTCCTGGATAAGAACCGGAACACGTTCAGCGCCGACCTAGTGGACCTCATCTCGTCCAGCAAGTGCAATTTTTTCCTGAACATGTTCTTCAAGGAGAGAAGCATGGGCACGGAAACTCGTAAACGGTCGCCCACTCTCGGTGTTCAGTTCAGGAGGTCCTTAGACGTTCTGATGAAGACTCTAGCAAGCTGTCGATCATTCTTCGTGCGTTGTGTCAAGCCCAACAACTACAAGAAACCGATGGAGTTCGACAGAGAGCTTTGCTGGCAACAGCTTCGCTACTCCGGCATGCTGGAAACCGTGAGGATTCGAAAGTCAGGCTACGCGATGCGACACACTTTTGAAGAATTCGTGACGCGTTACCACATGCTCGTGCGTGACAGTTTGCGTGACATGTCGTCACGTGATGCTTCTCACCTGATAGCGACTTCATTACTTGGCCAAGAGAACTGGAAACTAGGAACCAAAAGGATCTTTCTTAAGGAATCGCAGGACGTCTTATTGGAGGAATCTAGGGCGCAGCTCCTCTCGAGTAAAATTATTTTCTTGCAACGCGCGATGAGGAGATATTTGCGCATGCGTCGTGCAAGGCGGACAAGGAAAGGCGCTGTTCTGATACAAAGCAGGTGGCGAGGTTACCGTAACAGAAAGGCCTTTCTGGCTATGAAGCGAGGTTTTGCCCGGCTCCAGGCTACATTCCGTGCACGCAAGCTA
>jgi|Nemve1|232209|fgsh_est.C_scaffold_28000011
ATGAAGCACCTCTTCTCCAGTACAGATGGGAACCCCAAAGGTTTTCTTATCCAGAATGCAGGATTCTACGCCTTAGCTGTTATCAACGCGCTATTTGTGGGCGTCACTACAACCGCCACGGAGGACATCCTAGAACATTCCGACATCCCAACTTCTGCCAATATCATAACAATTGGCGTCTACTTTGTACTGTCCTTATTCATGCCGTGTTTCATCGACAGGGTCGCACTCTTGGGCCGCGCTTTAGCCGCAATGGTACTAACTGGTGCAGGGTTCATTGTAATGGCTTCAGGGATGACAGTAGGGATTCGTATAGTTGGGGTTGCGCTGGTGTGGGGAGGACAGGCGTTTGGTGAAGGTGGCTTGCTCTCATCGACCTCATTCTATCACGACTTCTCGCTGAGTTACTACATTGCTGGTAATGGACTTGGAGGCTTGGCAGGCGCTGCCTTTTATACCGTTCTCACCACATTCTTGTGTGTCTCATCGCGTCATACTCTTCTGGTCGCCATGGTGATTCTACCGGGCTTTCCTCTCGTAGCATGGCTAGTCGAACAAAGCGAACCATCAAGTCTACAAGAGATCAAGTATTACCCTATTGATGGGGACAATACAGACACGAAAGGACGTCTGACGCTAAGGGAAAAGGTGCAATTTGCTCGTGAAAATCTGAATCTGGCCTTACCATTCTTCCTTGGAATGTTGGCAAGTTATATCTTCACTCAGTCAGTCGTAACTACGCTATCCTATAAGAGTGTCCCGTTCCTCCCTCAAGAACAATACAGACTCTACTCGTTTTCATACATGACCGCTTTATTTGTATCACAGTCAATCCCAGCAATGAAGTCATGGATCAACCCCGAGTGGACTTGCGTTACAAGGCAACTATGGATCACCGTGATTTGCTTGATTGCACTCTTACTGTTCGCAGTCCTTATTAGTTGGTACAACGTCTTCCGTAGTTTTATATTAGTGCTTTCGTTATGCTTTGTGGACGGTGTCTTAGAGGGCGCGGTGTATTTCAACGCGTTTTCCAGCGCGGGGCTTGGAGGATCGGTGCGCAATAAGGAGTTTTCCCGCGCATTCTTGACATGTGCTTACAGCGGTGGACAAGTCGTGGCAGGCCTCTTGGATTGTGGGTAG
>jgi|Nemve1|201458|fgenesh1_pg.scaffold_28000075
ATGTTACGCGGGAATGTTTCGCGTATTTATGTTCTGTTTATTGTCTCTATGGTTTTTGCCACCGTCATCTGTTCAGAAAGAGCTCTCGTTGCGAAGACAACGAAGACAAGAAATCAAGATAAGAAATTACTAGAACTTGTCACTACAAGAAAGCCCTGCACGAAAAAGCATAAACACCCTAAACCTACACAGCATACGACACCCTGTACTAGACACAAACACACATCGGCGATAACGGCAGAGTTAAAACCTGCCCCGACAACAAGGCCCTGTGAGGCGCGGCCATGTACTGTGGGGGAGTGGAGTTCGTGGGGAAATTGCTCGCATGAGTGTGGGTCCATTGGGGAGCAACATCGACATAGAGATGTAGTCCATAAGTACATCTGGTGTGGTGTAAAGTGTGTTTGTGCATGGCTCACTGTGCAGATGATCCCTAGGTGGTCCCTAGGTACAGCTTGTGTGGTGCAGCGTGCTGGTGCATATTGCTCACTGTACAGGTGGTCCCCAGGTGGTAATGGAGGACTCGGAAGTTCAGGAAAACGAGCATTTCCACTACGCATGCGTCGCTCCGCCAATCAAGGTGACGTCACTAGCGATGACGTAACACCAAATGATGTCGATATCACTTCCAACGTGAAATTCGAAGCAAGCGGCGGCGAGCCGTTGGGAAGCTGGGGAGAGTGGACGAGCTGGAGTGCCTGCAGTGTGACGTGTGGTGGCGGTCAGCGGTTCAGGACGCGCGTCTGTCAGACGGACGGAGCTCAATGTCAGGGGAAATCATTAGATGTTCAGGTGTGCGCAGAAAGCAAATGCGCTTTACCGGTGGATTGGGAAACGCCGTAA
>jgi|Nemve1|32916|gw.28.41.1
TGGGAGCACAAGTTGATCACGACCCTGTTCAAAGACTACCAGAGGGACGCCCGCCCTGTGTACAACAAGAGCGAGGCAGTACGAGTGTCGCTAGACATAGCCTACAGTCAGCTTATAGACCTGGATGGCAAGAACCAGATATTGTCAAGCAAAGTATGGATTCGACAGGTATGGCGGAATCCGTTTTTATCCTGGAATCCTGACGACTACGGAGGTCTTGAGAGCATCAACGTGAACTCGAATCTTGTGTGGAAACCCGACATTATACTATACAATAATATTGGCATCGGTCAAACAGGGGCCATGTACAATTTCGACACCAAAGTGGTGATAGATAGTGACGGAACCAACTCATGGTACGCGCCGACGGAGATCAAAAGCATCTGTCAGATAGACATCACCTACTTTCCTTTCGACGCACAGAGCTGCCCAATCATCTTCGGCTCGTGGACGTACACCGGGAACTACCTTAACCTCGTAAACGCGCGGAACCAGTCAGATCTCAGCAAATACACCATAAGCGGGGAATGGGAACTAAAGTCCGCTCCTGTCGTACGTAACGTCGTCAAGTACAGCTGTTGCAAGCATCCTTATATAGACGTCACATATACTATCAATATACGACGCAAGGTGCTGTTCTACCTGAACAACTTGATATTACCGTGCATGGTCCTGGCGATCTTGACTGTGTGCTCGTTTTTATTACCGCCGGCGTCCGGGGAGAGAATCTCCTTGGTGATCACCATTCTGCTTGGTCTGACCGTGTTCATGTTGGTCTTCACCGAGAGTGTTCCGCGTACGTCCGAGGTCATCCCCCTCATCGCAAAGTACTCCTTCGCAGTGATGTGTGAGGTAGCGGTATCGCTTCTCCTTACCTGCGTAGTGATGAGGATCTATCACAAGAACTCGCCCATGCCTTTACCCATGCGATATATTGTGTATAATATACTCGCACCCGTCCTGAGAATGCATCCGACGGGACGAAAT
>jgi|Nemve1|91941|e_gw.28.207.1
GGTGCTCACAAGCACGACATTGAGCACAAGCTTCTCAATGATCTCTTTACAAACTACTCAAAGATAGCCAGGCCCGTGCTCAACAAGAGTGAAGCCATCGAGGTCCAGTTTGATTTGGCGTATGCCCAGCTCATCAACCTGAACAGCAAAGATCAAATCCTTCAGAGCAAGGTGTGGTTTAGACAGGTATGTGGATATTCTAATATGTCACCAAAATTGGATCATGTTTTATTGTTATTTTTGTATGTTATCAATTTTGGATCCATTCTTATTTTTGACTGGTTTAATCCATTCTTGTTTGTCACCTTCGACACAAAAGCCACCGTGAAGCACAATGGGTACACCGAGTGGTTCGCTCCAACTGAAATCCACAGCATTTGCAAGATTGATATTACCTTCTTCCCATTTGATGAGCAGTTTTGCAAGCTAAAGTTCGGCTCGTGGACATACACGGGTAGGCAGCTGAACTTCACAAACAAGAGAAACTCCGCTGACCTTACAATGTATACGATAAGCGGTGAATGGGCATTGGTAGCCGCGCCTATGGAACGTCACGTGATCGAGTATAGTTGTTGCCCAGACCCCTTCATTGACATCACGTTCACTATCCATATAAGGAGAAAGGTATTGTTCTACATGACAAATCTGATTGTGCCTTGCATAGTCTTGGCGCTGCTGACGGTGTTTTCCTTTCACCTCCCCCCTGAGTCAGGAGAGCGTATTGGACTCGTTATCACTATCCTTCTTGGACTTACCGTCTTCATGCTTGTGTTTACCGAAAACGTGCCGAGGACTTCCGAAGTGATTCCGTTGATTGGGAAGTACGCGTTCGCAGTACTGTGTGTCGTGTCGATGTCTCTACTCGTAACTTGTTGTATTCTCAGGGTATTCAATAAAGACCCCGATAGAAAAATGTCGAAGTGGTTCCGAAAACTGATATTTGAAATTCTTGGCCCAGTTTTGTTAATGAAGCCACCGGAAGACGAGACAACAGCGATGCAGGAACTTAAAGGCCGCGCTATGCTTCACATGACTAAAGCCAACGGGAGCCCATACGGAGGTCACCAACCAAACCATAACCTCTCATCCCCCACGTGCTCATCACGTGAACTACACGTGTCACCCAAGCTTGAGCGCAAACTGGAAAACCTGATAAGCAGGATGGACGAGATTCTGAAGGACAACTACGAGGAGCAGAAACTTAACGAGGAGAAGCGGAAGTGGAAGTTTGCAGCCAAGGTGATTGATCACGTGGTCTTTTGGTTGTACACGCTGACAGTGGTGTTCTCAACCTTGGCTCTTTATCTGATGATCCCTGATAACACGTGGTGA
>jgi|Nemve1|240395|estExt_fgenesh1_pg.C_280078
GTTGCGCATGCGCATATTGTGCTGATTCACACAAGATGGCGGACTGGGATGATGAAAAGTTTGAACCGGGTGAAGTTCCCGCCGATGGTGTAACAGATAAATGGGAAGGCGAGGATGAAGATGATGATATTAAGGAAAGCTGGGACGATGACGATGAAGACGAAAAGAAAGAGGATGAAGCGAAAAATACTGAAGCTGCTGCGCCCAAAAAGAAGAAAACACTCAAACAGATTCTGAAGGAAAAAGAAGAGCAAAAACTTTTAGAGGAAAAACGGAAAGCTGAGGAGAAACAAAAGCTAGAAGAGGAAGACAAAGAACTAACCCCAGAAGAACAAATGGCTGAAAAGCTTAGAAGACAAAAAATTGTAGAAGAATCAGATTTATTGGTAGCAATGGATACATTTGGTGTTGGCACACAGGAGGAAGCTTCTCGGACAGGATTGGATTCCATGATACCTTCCACCAAAGAAGAATTCACAGAATACAGTAAATTACTGGTAGAAAAATTAACCAAGTTTGAGACCAATCCAGAATATATCCCATTTTTAGAAGCAACTCTTAGAGAAATTTGTGTTAGCTTGGACCCAGAGGATATAAAAAAGCTTTCTAGTACTTTGAATATGTTGCAGTCTGAAAAATTAAAAGCACAAAAGGGTAAGAAAGCAAAATCTAAAGCAACTAAGAAAGCCACACTAACTGGGGGCGCAAAGATGGGAAGAAAAGATGAAATGGACTACTCATATGGGGATCTTGGAAACGAGTATGATGACTTCATGTGATTGACATTGCAAATATGGCTAGAGATTAGAACTGAATAATATGCTGGCTTTAATGCCAGGTTGGTGTATATTGTTGTGACAATGAATGTTGTTCACTAGCAAAGTAGGAAGTGCAGGCTACCGAGGTGTTAGTTTACCTGCATGTGAAAATCAGTACAAAGAGTTGCTTTTGCTAAGTGCAAGTTACCTTTTCTTTTGTGTAATTTTCACAAAGGCGAGCTCTTATTTATGTCATCACTGCATGCACTAGGCTACCCATGCTAGTAAATCTTGGCCTTTAAAGAATGCAGATCAACCACTCCTTTATTATTGTTTATAATGAAAAACTGTTTTGTTGTGATTCTAACTAAAGGCACATATGCATTATTCCTGCATAACTTTAGAGTATATGACAACAGTAGCTACATCCAATGCGGATTTGTATACTATGATGTTGATCCTTTAACTTTTTTTTACTTTGATGTAGATGATGATAAAAAATAACGGACAGCTTATGTAATTTGTGTCTTTGCTGTATTTTTTGGGCAAAGAATGACCAGCAAAGTCTATCAGTATTTGATTTTGGTAAATTTTACTTGTTATGCCTTTTATTGGAGAAGAAAATTCTATTTTATTTTATGAAAGAGCTGTCATTAGTACATTGCTTTTTCACATTTGCACTTGATAGAACAATCTGCAGTAGTCATTACATGTTTAGCTTTTGGGTTTCTGTTATCTAAAATTTTGATTTTATTCTACTGTACCATCTCCAGTTATCAGGCAAGAATCAGTATTGTTAATAAATTCTGGAAGAACATGTTAAATTTTTCAAAATAAACTAACTTCTAGATCCCTGTAAAACCTGTAAAACCCTCAAGTAAAATAAACGATATTAATTG
>jgi|Nemve1|7|gw.28.1.1
ATGAAGTCGAGCGCGAGCTTTAGAATCAGCTCGAGGCGGTCAAAAAGCTCTAGTTCAAGTCTCTCCACGGGTGGTTCTTGGTGTTCAAGCAAAGATGCATCCTCGATATCTCGCGACGAGAGTTCTCAATGCGTTCGGTCTGGCTATAAGCCTATACCGGAGCCATTGTTGTACCAGCCTCTCGAAGATTTCGACTCTCCCGCGAGCAATACATTTGTGGTGGTCGCAAGTCGGTTTGGTAAGCAGTACGTCTATCGCTTCAGCAAGGAGAAGTCGCTCTGCTTGTTTGGCCCCTTACATCCATTTAGAAAAGCAGTCATTGTTTGTATAACAAATCAATTTTTTGAATTTTTTATACTACTAACCATCATAGTGAATTGTATATTTCTGGCTATCAAGAACGCACCAGAGGAACCAGAGTATGTTTTTGCAGCCATTTACACAATAGAAATGTTTTTAAAAATTATCGCTAAAGGATTTCTATTCCACGAATATGCATATTTAAGAGATCCGTGGAATTGGCTCGACTTCGTCGTAGTTTTTCTAGGTTATGTTACTCTTATACCCAATGTCGCAAACTTGTCTGGAATCAGAACATTTCGAGTTTTACGAGCGTTACGGACCATATCAGCCGTAGAAGGTTTGAAGACGATGGTGAACGCATTACTTAAGTCTATGAAGATGTTGTCAGACGTTCTCATCCTGACGACATTCTTCTTGTGTATATTCGCGCTTGTTGGCATGCAGCTCTTCGTGGGCGCACTTAGAAATAAATGCGTCTTAAAGGTCATGATTTGGGGGGGCGGGGGGTGGAGTTGTTCAACGGTGGAGTACCACAATATGAACAGTGATCTATGGCTTGCATACTGGGGATAACAAATAAGGGTATTCAAGGGAGGGGGATTGGGTGGGTTTGCTTGTCAGTGGGGCCGTTAAAAGTGATGGTTGGCGGTGGTGGTTGGCTGATCTTCGGCTTCGTTTTTTCCTGTTATCATCTTATCTTCTTCGTCTTTCTATTTGACAGGAGCAATTATACAATGACCTTAAGGGCATTGCATTGCATTAAGGGCAGTGATCTTCGGCTTGCTCTGGAGATAGGAAACGAGATATGTAGGGCAGGGGGTGGGGTTGTCAGTAGGAAGGGGGGGAAGGAGGATATGAAGAAAGGTTTGAAGATGGAGGTTGAAGCCGACGGTAGGGCCATGAGTGAGGGGTGGGTTGAATACCATAATATGGATATTTGTCTTCGTCTTGCTTTAGAGAAAAAGCAAGGGAACAGACAAGAGAAAAGGGCCGATATTGCCTAGGTTCATGGAAGTGGCATAGCCAAGATGTAGATATGAGAAAGAGTCGGTTGTTCCTACAAGGGAGTGTAAAGACCATCAGGACCCAAACTACACCACAGAATTCAAGTAATGCAACTCTTTTATTTGTCCAGGTATTCACCACAATCTTCTTGCTGGAAATGGTGTTCAAGTTGATGGCGTTCGGTTGCCGGGGCTACATCAAAAGTCGGTGGAATATCTTCGATGGGTTTATTGTGACTATCAGTATAGTAGACCTGATTGCCGAGGCGGCTACCCACGGCTATGATTCGGGTCTTAGCGTCCTTAGAACATTCAGACTGCTCCGCGTTTTCAAGCTGGCGCAGTCCTGGCGGACCATGAACATGCTACTTTCTACGATAGCCCGGTCTGTGGGACAGCTTGGTAACCTAACTCTTGTACTAGGGATAGTTGTGTACATGCTCGCTGTTGTCGGCATGCAGATCTTTGAACAGCATTACACGCCCGCAAAGTTCTATGGAAGGATTCCCCGGTGGAACTTCACGGACTTCTGGCACTCGTTCATGATGATCTTCCGCGTGCTGTGCGGCGAGTGGATAGAACCGCTACACGACTGCATGCGCGTCACCAACCCTGTCTCGTCCATCTTCTTCCTGACGGCGCTCGTCATTGGGAACTTTTTGGTGCTGAACCTCTTTCTCGCATTGTTGCTTAACGCATTTGCTCGTGAATCACTGGAGGAGAAGGAAAAGAAAACGGAGAAGCCAAGCAGGTTTAAGAAAGGCGTCAAGAGGATCAGTCGAGCACTCAAGCTATCCAACAATGTCTCAAAACGGACCCAAGTTCTACCAACAATCCGTGTCGAGCAGGATGGAGAAGACGCCGCCCCCCAGGCCCCCAACGGAAGCACAGCAACAAACTCTCGTAAGTCTTGTTTAATGATAGAGTGCTACATGTCGAACTCTTCGTCCATCATTAGCGCGGTTCAGGCCTTTCAGGCCGGGACAAAGAAAGGCAAGATCAATAGGGACACCATGAAGAAGCTTTCGATAGCGTTAGAGACGGCAAAGCGAGACGATGCGGCAAAGGAGACCTACCTCACCATGGCAACCAACCCGAGTCCCTCGGCTTCCTTTACTTTGCGGGACGGTCCCGCGGGTGACGAGGCGATGACGGAAGTCGACGAGTGCTGCCCCTGGTGTATGCAGCGATGCGCATGCGCGTGGGTTACCAAGTGGAAGATGACACAGGGTTACCGAGCCTGGCGCGCGGCGAGGCTCAATGTGAAAAAGTTTGTAGAGCACAAGTACTTTGAGTGGGGCATTCTGATGATCATTTTTGCGAGCAGCTTTGCACTGGTCTTTGAGGATGTCCACCTTCCAAGGCGCCCTATTCTCAAGAAGGCGCTGGATTACCTGAATATCCTGTTCGCAGTCGTCTTCACTGCGGAATTCCTGCTCAAACTTTTTGGCCTCGGCGTCGTTACCTACTTCAAGAACTTGTGGAATTGTCTGGATGTGCTGATAGTCGTCATCTCCCTAGCCACTGTGATTAGTAACGAGACTACATCAGACGGCGATAGCAACTTGTCAGCGTTCCGCTCCTTGAGGACTCTGCGCGCGCTACGGCCCCTCAGGGCGATATCTCGATGGGAAGGCATGAAGGTCGTTGTGAACTCGCTGCTGTTCGCGATTCCTGGCATCGGTAACGTACTCCTCGTCTGTCTCGTGTTCTGGCTCATCTTCAGCATCATGGGCGTACAGTTCTTCGGTGGAAGGCATTTTTCAAAATTCATATCCGCATGTGAGATGAGCATGATATTGTCACAGATCAAAGGTCGTTTAATAAGACAGAGATGGTCATTTTGGTTATACCGTATTATTCTACGTTTTTCGAAATATATGGCGACGTTTGAGGGATGGATAGAAATCATGAGAGATGCGGTGGATGCTCGAGGGTTTGACCAGCAGCCTTCATACGAGTACAACTTTGCTGCGTACGCATACTTTGTGGTGTTTATTATCGTTGGCTCATTCTTCACACTTAACCTGTTCATCGGTGTTATCATTGATAACTTCAACCGCCTGAAGAAGCAGTACGAGGATTATGGAGCCTTGGACATATTCCTGACGCCGTCACAGAAGGCCTGGTTCAGCACGCTACGGAAAGCAGCCAATAAGAAGCCAAAGAAGATGATCAGTAGACCAAAGAACAAGTGGCTCGCCTTGTTATTTGACGCGATCCACAGCTCTCGTTTCGAGACGTTGATCATGGTCATGATCTGCCTGAACATCATCGTCATGATGATACAACACTACCGCCAACAGCACGACGTCGAGTCTCGCCCTATGCGGGTCCCACACTGATCATCAACCTTATCTTCACGGGCGTGTTCACCCTTCACCGTACTCCGGATCATCGCGCTTCGCCAGCACTACTTTAAGCAGCCCTGGAATATCTTCGACTTCACTATAGTACTGCTCTCAATACTCGGTATTATCCTGGAGTACCTTCAATACGACTTGTTTATCACCCCAAGTCTGTTCCGCGTTGCGCGTGTATTCCGTATTGGTCGTCTTCTGCGCTTTTACAAAGGCGCGCGGGGTATTCGCCGTCTTCTGTTTGCTCTCGTTATCTCCCTTCCCGCGCTCTTCAACATTGGCGCTCTTCTCTTCCTGGTCATGTTCATCTACTCAATCATCGGCATGTCTTCCTTTGGTTACGTGCGTAAGACAGGAGCGCTCGACAACGTCGTCAACTTTGAAACATTTGGAAGCAGCATGTTGCTATTATTTCGGCTTTCTACTTCAGCGGGGTGGAACGATGTGCTAAACCCTCTGTTGGCGGAGCCCCCGGATTGTGATCCCACCTACGAGGGTCTTCCTAATGGGGACTGCGGTACCCCTTGGCTTGCGCATATCTACTTCACCTCATTCATACTGTTGACTTTTCTAATCATCATCAATATGTACATAGCGATTATTTTAGAGAACTTGAGTCAGGCCCATCAGCAGGAGGAAGTTGGGATCACGGATGATGACCTGGATATGTTCTACATGCAATGGGAGTTGTTTGACCCCGGCGCCACCCAGTATATACCTTATTCAGCTCTCTCGGAATTCGTCGACGGGTTAGACCAACCGCTGAGAATTCCGCAGCCGAATAAATTCGCATGCATTAATCTGAACATCCCGATAAAGCAGGGTGATAGAGTGCATTGCTTCGACGTGATGCAGGCGCTCGTTCGGCGAGTGATCGGCGATATCGAGGAAGAACCGCAGGCCACGACGTCGGTTGCGTACGCGTTGATGAAAACTAAAATGGAACAGCACTTTGTCAGTGCGTTCCCAAAGCGCGCGAAGACACTAACGAAGAGCACTACATTGCGCCGAATACAAGAGGAACGCGCTGCTTCGATCATTCAAAAGTGCTATCGCCAATACCGATTGCAACGTGAGCTCCGCCGATACCGTATCGAGCGTAGTCACGAATCCGTGCACACACCTAACGACCATCGACGCAGTTCG
>jgi|Nemve1|91801|e_gw.28.255.1
ATACGTGACGAACAAATGGCTGCCTCAACACATGCTCCTTACGCGGATGCCCATCAGGCCAGACTGAACAATGTCCATGTTAACGGTCACCATTACAGCAGCTGGATCGCTCAAACTCATGACACCAATCAATGGCTGAAGATCGACCTCGTTAACGTTACCAAGGTGGCTTGTGTAGCTACACAAGGGAGCCAGGAATTCCAGGACTGGGTTACAGGATACACCATCGGCTATAGCATGGATGGTACTGCCTGGACAGTATACCAGGAGGAAGGTGTTGATAAGATCTTTAATGGCAACAATGACAATAACACAGTGAAGACAAATTGCTTGAAAAGGGCTGTCCTCATGCGATACATCAAGATCATGGTAGCTTCTTTCCACAATAAGATTGCGCTGAGAGTGGAGCTATATGGAAAAGTTCAAGACTAA
>jgi|Nemve1|91855|e_gw.28.280.1
CACCCCCCTGCTCCCCACAGTGGACCTTCTCACGTATCAGCACCCCCTCCCGATGGATTATCTCATGTATCAACCCCCCACCCCAATGGACACCCTCATGTATCAATTCCCCCTCCCTTATATGTATCAACACCCCCAATGCCAACCCCTTCAATATACCCTCTTAGGTATCAACAACCCCCCACAATGTACCCTCTCAGGTATCCACACCCACTCCTCAAACAGATACCCTGTAAGAAATGA
>jgi|Nemve1|162238|estExt_gwp.C_280174
GCTAAACTCGAAAAAGATAAAAGAAAGTCGAAAATAATGGCCGATGACGTCACGGTCATTACCCCGGATGTTCTTCACGTGGAACAGGTGATGGCCCTTGCCCAGTCCCCCTCTGCTGGTGCTGTTTCGCTTTTTGTTGGAACTACCAGAGACAACTTCGAAGGCAAGAATGTGGTACGGCTGGAATATGAAGCCTACATCCCAATGGCAAGTTCAGAGATGAGGAAGATCTGTAAATTGGCGCGCGAAAAATGGAATATTATGAAAATAGCTATTTACCACCGAATAGGGATCGTCCCTATTGGGGAAGCGAGTGTTATCATCGCCGTGTCTTCAGCTCACAGGAAGGAGTCCCTTGAGGCTGTCAGCTTTATCATCGATACATTAAAAGCGACGGTGCCTATATGGAAAAAGGAAATCTATGAACAGGGTGAAGCTCAATGGAAAGAAAACAAGGAATGTAGCTGGCGCTCAGTCAAGATGTCCACCGTCTGACTTGACACAGGGAGCCAGTCAAGATATCCGTCTGACCTTACACAGGAAGCCCAACTTCCACGCTTAAAGAAAAGGTCACAGTTTGACCAAAGTTTGAACTAGTTCTGAGCTTTGCGTTGTTGTCGATATAGATTTTTAGCTCATGTGTTCTCCTATTGCTCTAACGACTGGAATACTGCGAAATGGCTTTCGTTTTACGGTAAACTTTATTCAAACTGTGACCTTTTTTTTTTGGACCGTAGGAGTGAGCTCCCTCTGACCTGAGAAATGAAATGCAGAAAGTAGGGAGTAAATAGAGCCGCCATTGCTGGCCCCCCAACGGCGATGCTGTTTATACACCATGTTGGGAGTTGCTGAAAAGC
>jgi|Nemve1|57420|gw.28.192.1
AAGAATGTGGTACGGCTGGAATATGAAGCCTACATCCCAATGGCAAGTTCAGAGATGAGGAAGATCTGTAAATTGGCGCGCGAAAAATGGAATATTATGAAAATAGCTATTTACCACCGAATAGGGATCGTCCCTATTGGGGAAGCGAGTGTTATCATCGCCGTGTCTTCAGCTCACAGGAAGGAGTCCCTTGAGGCTGTCAGCTTTATCATCGATACATTAAAAGCGACGGTGCCTATATGGAAAAAGGTAATT
>jgi|Nemve1|91884|e_gw.28.49.1
ATGCTTGCTACACCCGGCGTCGTAGCCAATGTCTTCGCAATCATCATTATCGCGAGACTTTTACGACACCAGAAGGTTGTCCCCAATGTTTTGGTCCTGGCGCTGGCGTTTTGTGATTTATTTGGTATTATCAATGTGTGCTGGCCGACTTGGCTTTGTTATGCGTATAATGGATGGGTTGGCGGTGATTCCTTGTGCTATTTTCAAGGGTTTATAACTTTGTTTGTGTCACTTGGGTCTGGTGTTCTCGCGACCTTGCTGGCTCTGGATAGATATCTCTCAGTGAAGGCGCCGTTTTTCCACAGGGAGAACATAAGTTTTCGAACTGCGCGAAGGGGTGTCGCTGTCGTGTTTGTGTTTTCAGCTATTATAGCCTTTATGCCGGTATTAGGATTTGGAAGTTACGTACGAAACCTGACAGGAACTTATTGCACTATTAACTGGTTTGCCGAAGAATGGAAGGACAAATCGTTCTCGTATTTCTTCGCATTTATTGGTTTCCTTATGATATTTATTGTGCTATTTTGCAACATTCACGTCGTAGTCTTGCTGATAAAGCAGAGAAATTCGAAAAAGAAACTACAAGGTATGAAAAGCAGGTTCAAACACGTTTCAAAGCCAAAGAAAACAGCTTCGGAAAGATTGCAACAGCAGTATCAACGTATGATGATTGTAATTTCTCTACTCTTCCTTATTTGTTGGACACCATTTATGATTCGCATCATTGGAAACATTACCGGTATCTGGTGCAGCTGGTCAGCGGATCTCCAAGCTTCCCGCCTTCTTTTTCTAAACCTGGTCCTGGACCCGTTCGTGTACGTGCTAGCGCGCAAG
>jgi|Nemve1|91897|e_gw.28.184.1
TGGGTAAATGAGGCGCTGCTACCCTGGGTAACTGAGGCGCTGCTACCCTGGGTAACTGAGGCGCTGCTACCCTGGGTGACTGAGGCGCTGCTACCCTGGGTAACTGAGGTGCTGCTACCCTGGGTAACTGAGGCGCTGCTACCCTGGGTAAATGAGGCGCTGCTACCCTGGGTGAATGAGGCGCTGCTACCCTGGGTAACTGAGGTGCTGCTACCCTGGGTAACTGAGGTGCTGCTACCCTGGGTAAATGAGGCGCTGCTACCCTGGGTAACTGAGGCGCTGCTACCCTGGGTAAATGAGGCGCTGCTACCCTGGGTAACTGAGGCGCTGCTACCCTGGGTAACTGAGGTGCTGCTACCCTGGGTAACTGAGGCGCTGCTACCCTGGGTAAATGAGGCGCTGCTACCCTGGGTAAAAGAGGCGCTGCTACCCTGGGTAACTGAGGCGCTGCTACCCTGGGTAACTGAGCGCTGCTACCCTGGGTGA
>jgi|Nemve1|91724|e_gw.28.181.1
GATATGAATGCAAAGGTTGGCGACCAAAACTGGGACTATGAAAGAGTCATGGGGAAGCATGGATTGGGAGTCCGAAATGACAATGGAGAAAGATTATGTGAATTGTGTGACCTTGACGAACTTGTCATAACTGCGACGCTGTTCCCACATAGAACCATTCACAAGGCAACTTGGATTTCACCAGATGGAAAGACAAAGAACCAGATAGACCATGTTTTGGTAAATAAGAGGTTTAGGAATTCAGTAAAAGATACAAGGGTTTTTAGATCATCGGACGTAGGAAGTGATCACTACTTGGTTTGTGCTACTGTAAAGATAAGGTTAAGGAAAGTCCAAAACGGAAGGGTAACATCAGAGTGA
>jgi|Nemve1|201470|fgenesh1_pg.scaffold_28000087
ATGGCACTACCTAGCAGAGTAAACACTTACAAATATTCATTTTTCACCCAAAGTATCCCTATGTGGAATAGTCTACCAGAGACAGTAGTCAAGGCCAAAGATCTTACCGCCTTTAAGGCAGGGTTTAAGGAGACCGAGAGCCTGCTTGAAAAAGCAATAGGCCAAGGACACAAAATTCTAAACTTGAGCCACCGAGAACTAACCGTTATCCCAGACTCTTTGAAGAAGTTAAAACACGTTCAGATTTTACTTCTCAACGATAATCAAATTATAATGCCGCCTGTGGAACTTGTCTACCTCTCAAGACTTCGGGAGCTTTGTCTGGACCATAACCAATTGACTCTTTTGCCGAGTGGGTTTGGCCGCTTAACCAACTTGAAAGTTCTTTGTCTGAGTCACAATAACCTTGGGTACTTGGCGTCAGAAATATGCGAACTGGTACAACTGGAGGAATTGTGGATAATTAACACACAGCTAATGGCTCTCCCTGCAGATATTTGTAGGTTGAAATTACTGAAGAAACTTAGTGCTGGAAAAAATATGATAACATCATTGCCTGACAAAATCTCGGGGTTGGTTTCCTTACAGTGGTTGAGTCTGAGAGAAAACCATCTTTCTTCGTTGCCATCGGAGTTCTTTAAACTTCCCAAACTTGCCCATTTGGATCTTAATATGAACAAGTTTGAGGAATTCCCTGAAAACTTAATTGGACTTGTTTCTCTGGAATGTTTGAGTTTGCGGGGAAATTGTATTAAGTCTTTAGCAGACAACTGTGTCGAAGGTTTACCAAAACTCTGTAAGGTGGACATAAGGGACAATCAGGTTACTTTGTTGCCAAGGCAACTTGAGAAGCTAAGGATTTTTGTGACTGCACAAAGCCATGAATGTGGTGATCCTCATCAAGAAGACAATGGACTAGAAGTAAATGTTAGAAAAAAGCTACGCCAATGGACAAAATGA
>jgi|Nemve1|91924|e_gw.28.79.1
ATGGCCGCATCGCCCGATTATGTGCAAGTGCAGGCGAAGCTAGAACTCGGACACACTGCATCATGCCGTAAGAAACTAACCCCAGAAGGATTTACCCATGATTGGAAAGTGTTTGTGCGGGGATCGGACCACAATGATATTTCTCACTTCGTGGAAAAGGTCATCTTTAACCTTCACGAGAGTTTTCCAAATCCAAAGCGAGCTTTTACAGCCCCTCCATACGAAGTCAAGGAATGTGGTTATGGAACATTTAGCTTCCCTATCGATATTTACTTCAGGAACAAAGAAGAACCAAAGAAAGTCACAATTCAGTACGACCTTATTCTGCCTGCCCTAGGGTGTTCTCCCATTACCAATATTCGTAGTGAGGCACTGAAATTCTTGAATCCCCCTGATGAATTCAAGCAAAAAGTGCTCAAGGCAGGAGGAGAGGTACTCGATCACAGAAATGGGATTGGGTAA
>jgi|Nemve1|91794|e_gw.28.153.1
ATGGCTTACAGGACAAATTTCAGTCGTGGTTATGTCGTCGAATATAGTCCACCCTGCTTCGAAAGTTGGCTTCTTCTACCGGCAGAAAACCTTTGGAACGATGGCATTCGTGGATTTCTTTACATTTTAGGGATGCTCTACTTGTTCCTGGGCATCGCCATAGTAGCCGACATATTCATGAGTTGTATCGAAGTTATCACAAGTAAAAAGAGAAAAGTGACTCGTTATGACCACGAGAAAGGCGAAAGTGTCGAGATCGAAGTCTTCGTTTGGAACGAGACCGTAGCAAACTTGACTCTTATGGCGCTTGGGTCGTCTGCGCCGGAGATTCTACTCGCCGTTGTTGAAACGGGACAAGAGCTTGCGCTAGGACAGACCACTGCAACAGACGGTCTAGGGACCTTTACAATCGTCGGTTCCGCTTCGTTCAACCTCCTTTTGATCACTGCCGTTTGCGTTGTGAGCGTACCTAACGGTACAGTGAAACGAATCCGCGAGTTTGGAGTATTTGTCGTTACGGCGGTGTGGTCAATGTTTGCATACGTCTGGATGTTGTTCGTGATACAGTGGAACAGTCCTGAAGTCATTGAGCTTTGGGAGGCCTTTATGACCTTAGCTTTTTTCCCCCTACTCGTGCTGACAGCCTGGTGTACGGACCATGGGTGGTGGTGTAGAAACAGAGGCAAGATCCTAAGCGTGGATCCACCCCAGGTAATTGTTATCATTTTCACTAAGGGATTGGTTGATCGAAATTCTTTAGCGCTTTTACGCTTTGTTCGTTTTGTTAAGCAAGCCCGTAATTGTGATGTCGTTAGTAAAACCAGCAGGTTTTCGCATCTGCAGGTTCGCGTATTAGGGTTTACGGATGCACCTTCGAGTCACGCCATGATCCACCGGTCAATGGAGCTGCGAGCCCTCGAACAGCACAGGGGCAGTGTAAGAAATTCGTCTTTCGACAGGTTTCGTCACGCGGCCCTACGCAGTGTCACGCGGAGTAAAAAATTGATCAAAATTAACGAAGGCGAGGACGTGGAAGATGATAACTTGAACAGATTTGTTTTCGGGACGTCATCGTATTCTGTGTTAAAGAGCGCCAAGCACATAGACTTGGAAATAATTCTCCTACAAAACAACAACAACAATAAAAACAAAGAAATGATCTACGCTCACAATGACTCGATAGCTGACACAATAAGTGAGAACAGCTTTGAAGATGGCGTGACACCATCGTCCCCAGGCTCCTCGCAGCGCTTCAGTGTGGACTACGAGACACATGACGGGAGCGCCAAGAATGGCAAAGAGTACCAGACAGTCAAGGGAACCATGGCATTCCGCGCAGGTATCAACAAGCACATCCTTAGAATTCCCATCCTGCCCTGCGAGGACTTCTCCAAAAACAAAGACTTCTACGTGTTGCTGAAGAACCCCTCCCCTGAGGGGATTACAGACCTCGGCGAACCTAATCTCACCCGTATTACCATCATCGATGACGATATGCCGGGGGAGTTCTCGTTCGAGCAGGCCAGCTACCACGCTAACTTCGTGACGGGGGAGGCAACGTGCACCGTCGTACGGCGAAAAGGATGTGATGGGACTGTTACGCTCAAGTATCACACCATGAATGGGACGGCGAAAGGCGGTACCAAGAACGAACTTGAGGCAAAGACGTGTGACTATGAGCAAGTGACCGACGGTCTGTTGACATTTCATCACGGCGAAATGTCCAAACATATCACGGTCAAAATCAATACCGAGACACAGGATACAAACTTCGTTGTTCTGTTACATGACCCAAGTACTGGCGCTCGTATAGGAAATAGAACTGCGACAGTGGTTCACATCTCAAGTGGTATTGCGATGATTATACAAGGTGACGAAGACAAGGATGGAAATGAGCTGCCTTTGAACTCGATAGATTTTATCATGCATTTTCTTACGTTCTTTTGGAAAGTTCTATTCGCATTTATTCCACCGAGACCATTACTCGGCGGATGGCCGGCTTTTGTGGTTTCACTTCTTTTTATTGCCGCTCTCACAGCAGTCATAGAGCAGCTCGGAAAGCTGCTAGGCTGTGTGGTGGACCTCAGAAACAGTGTTACGGGGATCACCATCATCGCCATTGGCACTAGTCTGCCAGACACCATGGCTAGCCGCTCAGCGGCGTTACAAGATACCGGCGCTGATGCTGCTATTGGCAACATCACTGGTTACAATAGTGTCAACGTGTTCCTTGGTCTTGGGTTGCCATGGGTGATGAGTACTTGTTATCACGCCGCCCGTGGTACTGTGTACAAGGTGTCCAGCGGTAATCTGGCTTTTTCTGTCTTGGTCTTCGCATTGTGCGGTGGTGTTTGTCTCTTCTTGCTGGTTCTAAGAAGATATCTGTACAAAGGTGAACTCGGAGGACCGACATTATCGAAATGGATGACGGGATTGCTGCTTCTGTTCCTTTGGTTTATCTACGTCGTGTTATCCAGTCTCATGGCCTACGGCCACATATCAGGGAGTCTATGA
>jgi|Nemve1|232211|fgsh_est.C_scaffold_28000013
CATGATTCCTTGAAAACTCAAAGGCCAACGTCGATTTCGCCCATCTCGCAGGTTCAGGGTTCAGTAGAGCATTTCCAGGATCAATGCGGTGGACTGATGGGCTGGCTGGACTCCACGACATCTTATACCTCATTTATCGAGGGGTGGGGCTTATACGCGGAGTCAATTACAGCCGACGACACCGACACTTACGACGGACATCCGCTGGAAAAGTACGGCATGCTCAGGTCACAGATCTGGCGTGCATTGCGATTGATTGTAGACACCGGTTTGCACTCAACTGCTGTTAATTCCACTCTCTCGCGCGACCAGGCCTTCCAATACTTCGTGGATTACGTGTGGGACGATGGTGACGTCATCAAGAAAGAGATCACGCGTTACCAGAGTGACCCTGGGCAAGCGACGGCGTACATGGTTGGTCAGCTGAATCTCATGAGACTTCGCGAGCATGCGCGACAGCAACTCGGCGAGGCCTTCAACCTCAAGGACTTCCATTACCACTTGCTCAAGGAGGGATCCGCTCCGCTCAGCTATATCACAGACGCCATTAATGAGTACATTAGGTGCACTCTTAATAAAGAAGGGGAGGGGTGTGAGTACGTGCTGCCACCTAAGGGTGGGAAGGGTGGGGGAGCGAATGACTATAGTGACATGGGGTTCCGTGTAATGGAAAACTATTACTGA
>jgi|Nemve1|91756|e_gw.28.68.1
GAAGAAAGAGCAGCAAGGAGAAAAGCAACATATGCATACCTTAAGGAGCATTTTAAGGTTACACAGTTCATTATGGAATCTGGGGCCAAGTTGAGCCTTCCTCAAAACGCAATGTCATCTGCTTGTGTTTTATACCATCAGTTCTGGAAAGGCTGTGATCCCAAAGATTTTGATCCTTATCTTATTGGGATGACAGCAATCTATCTGGCTTCCAAAGCAGAGGAGTGTCCATGTAAAGTGAGAGATGTGATAAATGTATGCTACAGGAGTTCTCATAAGGACTCTCCATGTCTTGAGATTAATGCACGGTACTGGGAGCTACGTGAGAGTGTTGTCAACTGCGAGTTACTCATGCTACGAGTCCTGGGCTTCCGTGTTAGCTACGACAACCCACACAAGTATCTTCTTCACTACCTGAAGGTGCTGCAAGACTGGACATGCCCAGGCATGTGGGAGCGAAGTCAGGTCCCACAGATCAGCTGGTCGTACCTTCTTGACAGTCACCACATTCCGCTATGCCTGGAGTACCCTCCCGCGCATGTGGCTGTAGCTTTGTTACACTTTGCTGTGGAGTGCGTTGGACTAGAGGTGCCTTCCCAGGAGGCTGTGCGACCTTGGTGGAAGGCACTGTGTTCGGATGTTACACCTGAACTGATCCAAAGTATTACTGAAGATGTCATGGATATGTATGACTTTGAAAATAAACCAGTTTGA
>jgi|Nemve1|236602|estExt_fgenesh1_kg.C_280012
TGCTGGCTCACGTTCTGGAATATGTTTTCTAACACATGGCAAATAAATGGAAAGGTTTACTTTTAAGCAAAACGCGGATTATTTCTACCTAAAAGTTAACCTTGAGTTTGATGCTGGGAATGAGGTTTCCTTTGATATTTTGACGTTTAAAAGACTGCTTTTGATTGCACTGGATTCTCTACACGGCCAGGTTGGCAGTTCAATCCCTGTAGATGTGCTGAAGTTTGACCCCGTGCCATTAGAAGCAGTTATCAGAATACCAGAGAGTGGCTTGGTGAAGGTCTGGAGTGCGCTGACACTGTATGGATCACACCAGGAAGTCAAGTGTGCTTTCAGAGTGACTCAGGTTTCTCCCCATTTGATTGCCTTGGCAGCAAATAGCAGACAATGGAAACTTGATGGACTGCAACAAGAGGTCAACCTTAGTAGCTAACACTTTTTTGGGTACACGGCCAACCTTAGTAGCTAACACTTCTTTGGGTACACAGCCCAGTTTGGTGGAGTATTTGTTAGACACGTGAGTTGTCTGATACAACTCACACTCCTATAATATCTATTTCACCATTCCTTCCTTTAGAAGGTTCACAAATTACTGCGATTAAGGACAGATAGACATACAGTATGACCACATCAATGGCTAAGCCTTATCACCATTGACTTTGAGCATACAAACATTTGTCCCGGGTCTTCTAGTGATGATTAGGGCTATCCTAGAACAAGGCAAATAAAATATATCCTATTAAAAATGTAATTAACATACATGAACCAGAATATAGTGGAGACATGATGGTGAAACTGTTCAAAACAAGTTATATTTATTTCCTTTTTACAAGAAAAAAAGTCAAAATACAGAATCCTTCGTCCACAATGCATACAACTGACAGTGTAATGTGAACAAAGTATTGAAAATCTTCTGTAGACTACTTTCTTTTTATTCTTATTATTAATGTCACATCCATGTGCCTTCTTCTCTGGCAAAATGATCTTTGATGAAGTCTGAAGAAAATAAAGAAAACATCCATGATGGTATTGGTAAAACATGAACATTTAGACAAGCGTAACTAATTGAACAGAGATTACTTCCTCGATCCTCGAGGAAACGGAAAGATATTAAAGGTATTTCTTCTTATG
>jgi|Nemve1|91954|e_gw.28.169.1
CTAAAGAAGCGCAAAATTGGCAAGGATAAAGATGTTGTTGAGTTGTATTTGGCTCATAGGGGATTGGAATCCATGCATGATTTAAAGAGATTTAGGAATCTTCAGAGAATATGGCTTAACGGAAATAAGTTCCGCCGACTAGGATGCTTTCAATCAAACTTCTACCTGACTGAAGTGTACCTACAGGACAACATGCTGATTGAGGTGAACGGCTTGTTGCGTCACTTGACGTGTCTAGAGGTACTCATGCTTAATGGAAATCAACTGACCAAACTGACGGATGTAGTGCATGAGCTAAGAGCTATGCAGAGACTTCATGACCTCAATTTATTTAATAACCCACTTGCCCAGGACTACGATTACCGTTCATATGTCATTCATCGCATCAAGTCCCTGAAAATACTTGACAGAAGAGAAGTACTTCAGGCAGAAAGAATAAAAGCTCAGAAAAAGTACGAGCCAGACAGAGAGATGGTCAAAGAGACTGTGTCATTTGGGCGACGAGTAGATGGTCCTCCACAGAAAGTCTTTTATCCTCCTTCCTCTGCAACCTTTGCAAGTCCTGACACTGATAATGGTAAGGACCACAGTTTTAAAGAATGTCGATCACCCACTCCTTTTGGCAAGGAAGCACTTGAGTCGGCTATTGAGGACCGCAGCCTTCGGAGATCCATAGTACAGTACTCAACATTTGATTGGTCTTCCGTACAGCTCTCGGAAGATAAGCGCCTAGGCCGAGAACCTGCCGAACAGCCAAGAATACTCACGGTTCGCTTCCGATGA
>jgi|Nemve1|201477|fgenesh1_pg.scaffold_28000094
ATCATCTGGGGGTGATGTGGATCCTACTAGGATTTCTATCCTGAATCAGCTTTTGTTATTAGTCAAAGCCAAGAAACTGAGTGAATCAGGAGCTTGGATTGAGAATATAATGAAATTCCTGATCGATCAAAGTTACTTCACTGCTGTGAGAGGCAGCAAGAAATTACAGGCCATCGACCCAAAGAGTCTGGGTGGAGAGGATGATGAAGTGCTGGAGATAGCAGAAGACTCAGATGACGAAGACATGGCTGCAGATGATGGTGATGAGGATAATGAAAAAAAACCTTGTAAAGAGACTAAGGAAGATGAAAGTGACTCCGAAGATGAGAGTGATGATGATGATGAAGGTGATGATGATGCAGTCGATGAGGCATTTCGAGCAGAGATCAAAGCTGCGCTGGGTTCAGCTGCCGCTGACACTGACAGTGAGGAGTCTAGTGGTGAGGAGCTAGATGATGAGGCCATGATGCAGCTTGATGATGCACTTTCCGCCGTGTTCAAGACCAGAGTGCAGGCCAACAAGGAAAAGAAAGACAAAAAAGATACAGCAAAAACGATTCTACATTTCAAGCTAAGGGTCCTAGATATGATCGAAATCTTTATCAAGAAGCAGTCTCACAACCCACTAGTGTTGGATCTGATGGAACCGTTACTGTCGCTTGCCTGGTCAACTCTCGGTACAAAGGATTATCAGACTCTTGGAGAACGGGCTCAGGCCATCTACCGGAACAAACTCTGCTCCATAAGAGAGCACCCCTCAGTGGACCAGCTAAACAGCGAAGACCTTCATGCCAGGATAGGCAGCCTTGTACAGAAAGCCATGAAAGCTCCATCGTTGAATATCGTATCGCTGATAGCCCGCGGGTGCATGCTGATTATTCGTGTATTACGAGGCAGCGTTGAAAAACCTGCCGAGGTCCCGCCCAAGAAACGGAAGAAGAAAGAGGAAGTTCGTCCTTGTAACGATCACGGCGGACAGCTTGATGTCCCTCGCGTGGCAAAGGTTTTTGAGGAGGCGCTGAAAGATTTCATGGAGAAAAGGAGCACCCATCTGCATCCTGTGTTGTTCACAGAACTCATCAACCGTTTTCCGACTCAAGCATGCGCAATGCTGACACAACTGCTGAGCCATAAGTGTCCATCGTATGATAAGCACTTGGAGACTAACGCCCAAGTCTTCCAAGATACCTTAGCAGCGATCATCTCGGGCAGTGCGACCGCGGAGACGCAGATGAAGGCGAAACACTTTAGAGAGGTGCTTAAACTGACGACAAAACTAATCAAAGAAACCAGTGGCGAGCCTCAGCTTTTGGATCATGAACGCTTGAAAGACGCCCTGCAGACCGCATTGTCCGGACCTCTGGCGACGAGATCTAACGACATCAAATCCACGTGTGTTCGTCTCCTATCAACTCTATCAGGTACCAAAGAAACACCGAAGAAAAAGGAAAAGAAAACTCAAAAGAAAGAAAAGCAGACAAACGGCAAGACAAACGAACAAACTGAAGTAAATGAACCACGGAAGAAGAAGAAGAAAAATAAATAA
>jgi|Nemve1|240401|estExt_fgenesh1_pg.C_280095
TTTCGTAAGACTTTTTGCAAAATATCGTCACAATTTTGTAGTTTGAGAGGCAAAATCCGAATTTTAAGATGGAGAAAGCGACGGAGGAAGATAAGGGTTTGTCGTTCTACTGGGAACTGGCATCTACTAATGAGCCAACGCGTTTGGAAGCTGCGAAAGAGCTGGTCGAATATTTGTCAGTCGCACAACAAACACACGTGCAAGAGGATATCAATAGTGAAACAAACCTATGCCCTGAACTGGAATACAGCCTCAAGCGGCTCACCAAAGGACTTGCGTCGTCCAGGAAGGGAGCAAGACAGGGTTTTGCAATGGTACTTGCCGAGATCCTGCACCATTTTGATATTATTGCCCCAGAGGATGTTATAAAAATGCTGGCAGATAATCTGCAGGTCACTGGAAGTGCTAAGAGTCAAGAGGAAAGGGATGGGTTCATTGGGCACATTTTTGGATTGATGGCACTTGTCAGAGCGCGGCGTCTGGACGTGGTAAAAGATGTGGAGGTATGCTCATGGTTAAAGCAAGTTGTAGAGACCCTTAAACAGCTGACTGAGAAAAAGAGTTATCTGCGAGAGCTGGGGATCAAGTCTATTGCTGATATCATATCTATGGCGTCATTTGAGGTGTACAGTCAGTATGTGGAGCCTACCATCAGTGACTACGTCTACGAGGGATGGGAGACGGCCACACCCTCATCACTACTGATTGCTTTGACTGTTGAGAAACACTTCAAGGGACAGATGGATCGCAAAAAGTTCAAGAAAATCTGGTCCCATCTACCTCTGTTAGATGGTGCAAATATTACTCAGCTTGCTGAGGTCTTGCAGGTGCATTGTATCTGGGATGAAGTTCTGTCACAGGCCTGCCATAAAAGTACAGAAGAGTTTAAAAAGTTCTGGAAAGCAGTTGTTGATGATGGCTTGTTTCAATCAACTCATGAAAGGAAGTATCTAGGATTTCAGCTAATTGAAAAAATCTTACCAATGCTTAAATCTGAACAGGTTGCAGCAGTTTTTGCCAAAAACTCAATGAGGAGTTTTATCAACAATTTATCCTCTTCTCAAACATATCTTCACAAAGCTGCCAGACACTTGTCAATACTAGAACAGGAAAGTTACATTGTACTAAAAGCCATTGCGTATTGTACGAATAAAGAATGCTATTCAACTCTCATGTTCATGTTCAGAAATAATGGGATTTTCGACAAAGAAAAGGCATCATCAATGCCAACCCTGTTAAAGGGGAATGATGACCCGGATACCTCTGCTGAAGTAGTTATACATCTTTTAGGAAGTTATGGAAACCTGTCTTTTGATAAGCTCACCAAGACAAAGACTGTGGAGTCTCTTTTTGGAGTGTTAAAAGGTCCTGGGCTTGTCAAGCTTGTGTCTTGGCTGACGTCCTCATTTATCCAAGGGTCTATCACATATCTAGCATCTGAAAGATCATCTGGGGGTGATGTGGACCCTACTAGGATTTCTATCCTGAATCAGCTTTTGTTATTAGTCAAAGCCAAGAAACTGAGTGAATCAGGAGCTTGGATTGAGAATATAATGAAATTCCTGATCGATCAAAGTTACTTCACTGCTGTGAGAGGCAGCAAGAAATTACAGGTCCCTCTGTCCGCCCAAGTCAGACAGACTTGTGAGCAGAGATTCCTCAGCACTATGAAAGAATTAGACTCCCCTTCACCTGCAAGCCATGGTCAAGCCAAGACTTCCGGCCGAGATGAGGAAGTGCATGTGATGTTCACTATTGTCAAACACGCACAGGGCCTTCTTGCAGATGACGACTTCACTGTCATTGCAGAATCCTGGTCAGAGATTAGCCAGAAGTCATTCGATAGTTCAATGAAAATTATATCTAAAATCCACAAAAAGCAATCAAAGGAGAGTACTGCCAGTACAGAGGACAGAGCATTTGAACTTCTCCTCTGTCACATCACACTTCAACTCTTCAGTGATCCGGACCAGGCTTCTGAAATCCTCAAGGAAGTCCGTGCTTGCCACAAAAACCGCCAAGAGACTGACACAAGTAGAGATGAGCCACACTGGGTGGAGGTGTTGACTGAAATTCTTCTCAGCCTTCTCACACGCCCATCGGGGCTTTTGCGTCACGTGGTCGACAGAGTGTTTGTTGCCATTGCACCACACCTGACAAAGGATGCAATGGGAATAGTACTGCAGGCCATCGACCCAAAGAGTCTGGGTGGAGAGGATGATGAAGTGCTGGAGATAGCAGAAGACTCAGATGACGAAGACATGGCTGCAGATGATGGTGATGAGGATAATGAAAAAAAACCTTGTAAAGAGACTAAGGAAGATGAAAGTGACTCCGAAGATGAGAGTGATGATGATGATGAAGGTGATGATGATGCAGTCGATGAGGCATTTCGAGCAGAGATCAAAGCTGCGCTGGGTTCAGCTGCCGCTGACACTGACAGTGAGGAGTCTAGTGGTGAGGAGCTAGATGATGAGGCCATGATGCAGCTGGATGATGCACTTTCCGCTGTGTTCAAGACTAGAGTGCAGGCCAACAAGGAAAAGAAAGACAAAAAAG
>jgi|Nemve1|91851|e_gw.28.162.1
ACCTTACATCTTGATGGCGTACTTTATCTAAGAGTTGTGGACCCATATAAGGCATCTTATGGTGTTGAAGATCCTGAATTTGCTGTGACACAACTTGCACAGACTACTATGAGATCAGAATTAGGTAAAATCAGCCTGGACAATGTGTTCCAAGAAAGAGACACTCTCAATCATAACATTGTTGCTGCTATCAACCATGCTGCGGAAGTCTGGGGAATAAGATGTCTGAGATATGAAATCCGTGATATTCAACTCCCCAAGACTGTAGTAGAAGCCATGCAGATGCAGGTTGAAGCTGAGAGGAAGAAAAGATCTGTTGTCTTACAATCTGAGGGAGCAAGAGAAGCAGCCATAAATGTCGCTGAGGGTCAGAAGCAGTCAAAGATTTTGGCATCCGAAGCTGTCAGGAGAGAACAGATCAATCATGCGACTGGTACGACAGAAGCTATCATTGCCAAGGCCCAAGCTCGTGCTACGGGTATATTGAGTGTTGCCGAAGCACTATCAAAACAGAGTGGAGACAAGGCTGCAGGCCTGAATGTTGCCGAGTTATATGTAGAAGCATTCTCCAAACTTGCCAAGACCAACAACACAGTGATCCTACCGGCAAGCGTTGGTGACCCAGCATCCATGGTGGCACAGGTAACCCCTCTCTGCATGCAGAAAAAATAG
>jgi|Nemve1|91831|e_gw.28.188.1
TTCCTGGTAGCGTTTCTGGCAAATGGTACCATCTGCACTGCCTTGGCTCATCCAATCAGAAGGCGCACTGCATTCAATTTGCTTCTTATCTCATTAACACTCGCCAATCTGTTAATATCAGTGCTTGTAGTCCCATTTGCGTTGGCTTCTGTGATTTTCGACAAGTGGCTCTTTGGCTCCCTGTGGTGCCACACCACAGGGTTTCTGATGAGTGTATTGATGAGCGCTTCGAATCTTTCCGTGGCTGTGATTGCAGTGTACCGTTACTACCTCATAGTCAAACCTTTATCCGTTAAGATCGATCTACCAAGAGCAAGACGCATGACGGGATTTATTTGGATGACGTCACTCGTACTAGGCCTTCCGCCGCTCTTTGGATGG
>jgi|Nemve1|240403|estExt_fgenesh1_pg.C_280099
GAGCTCAAAACAAAATGGCGGGCAACAAGTCTTTGACATTCTTATAAAACTATTTCGAACTTTTCGTTAGTTTCTGGCTTCTAGGGCCCCAATTTTTTAAAACCTAGATATGAAGGACTGCAGCAACCGTTGATGAACAGTTTTAAACTCAAATGGAAATACAAAATGCGTCGGAAGTTGTAAAAATACAAGCAGAGAAGAATCAATTGAAGAAAATCATCGAAGGACTGAACTCACAATTGAAAAACATCTCTGATGAGTTGGAAGGGACGAAAAAAAGATTGAAGAAAGCTGAGTATGAAAGAGATAGTGCACAAAGCTATGTGACAAACTTGAAGCAAGAAATAGCTACTCTTAACAAGGAGCTGCACGTGGAAAGACAAAAACGGAAGGAGGAACTGCAGTCAAAGATAGTCTCTTCTAAAGAATTACATTTCTTCGAACCAACTCAGATAAGCACAAGTCATGAACAGGGAAATCAAGACTTGAAGTCTGCCCTTGCCGAAGCTGCATCAGCTGCGATGACTAAAAGTGGTTTTGTGTTTGATGAGAGGACTGGTTTATATTACGACTGGAACAGTGGGCTGTATTATAATCCAAGGACATGTCTATACTACAACAACAATACAGGGACCTATTACACCTATAACGAATCAAGCAGGAGTTACGACTTTCACTCCCAAGTGGATATACAGGCTATTGCTAACACAGCACAGGAGAGCGTGGAG
>jgi|Nemve1|162248|estExt_gwp.C_280217
ATACTAATGTTATCGATGATGATGCTGCTGCAGATGGTGATGTTATCTCTGACAATGAAATGCCACAGACTGTTGTTGCTCCTTGTATAAGGATGATTGTTACAAGCTCTTCTAAGCTCAAGACTGGTACTCTGTTTATTGTCCCTTGCACTGGAGGACATCTTGGAAGGGAAAAAGACTCGAGCAATCTTGTTAGAATACCTGATCTGGAGGTCAGCAAGCATCACTGTCGCATACAGTACGATCAGGAACGACGACAGTACTTCATTCAAGATTTAGGCAGCAGGAATGGCTCTTTTCTTAATGACGCTAGGCTTTCCCAGAGCAAAGATACGAGTGAGTTGCATGTGTTAACCCATGGGGACACGTTAAGTGTAGGCGGGACCAGGTTGTTGCTCCACATCCATCCAGGCATGGAGACTTGTGACGAGTGTGAACCGGGCCAAGTGCAAGCACTGGATATGACATCAGCTAATCAGGTCATCCAGATGGCAAATACCTCAGATGCAAGAAAGAAGCAACTTAAATTATTAAAGAAAGCATATGGACTTGATAAAGATGCTTTTTGTGAGCCAGGTGATGTGATGAATAAGAAGAAATATAAAGATCGAGCCGACATAAGGAGAGTGAAAGTTGGGAGTGATGCCCCAAATCAACCAGACGCCATCCCATCTTCTGTTCACAGACCAATCAATGCAGACAACAAAGGCAGGAAACTGTTGGAGAAGATGGGCTGGAAGACTGGGGAAGGGCTCGGCAAGGAGAAATCTGGAAGAGTTGAACCGGTATGTCTCTCACGCTCAGTCACTGTTGTTTTCAATATTTTGCAAACAGCTAGACTACAGAATTGA
>jgi|Nemve1|91975|e_gw.28.96.1
AGGAACAGACCATCTTCATCCGAGGTTCTTACCACACACTTGAGACAAAGATCCCACCCTACCTGGACTTCATATTTTGTACCATACAAATTTGTTATTAATGACCAGTACGGCCTGTCTCACTTTAACTGGGAAGTCGACGATGTGAATTATCAAATCCTACGCACTGGATGTTTTCCATTCATAAAATATCATTGCACAAGAAGGCCACGCCAGGACTTGTCTATGGAAAATAGGGTATTTACTGCACTTAAAGTAATGAATCTCGGCATCCCTACGCTTACATATGGCATCGCAGCTTGTTTCCTGGCAAAGCACGAAGAGATTGTCAGAACAGATAAAGGGGATGTCAAGATATACTTCCTGATACCAGAAACAAAGGATGCTATGTTTTAG
>jgi|Nemve1|236603|estExt_fgenesh1_kg.C_280013
CAGTGTGCTCGGGCATGAGGGTGTGGTGGAAGTAATCAGTCATAAGAGGAAAAATTCAAATTTAGTGCAGGGTGACCGGGTGACGTTTCATGTAGCAGACTGCTGCTACAGTTGTGAATTCTGTCTGGATGGACTGCACCAAAAGTGTAAAACCCTATTCAAGTATGGTCATGCGCTGTTGTGCAATGAAACAGGTTGGAATGGCTGCTATGCAACACATATTGTGTTGAGGAAGGGGACACATGTTGTCAAGATTCCTGAACACATCCCAAGCAAGGTTGCTGCCCCTCTTAATTGTGCCTTGGCAACTATGGTAGCTGCAGTAGATGAAATACATAAAAGAAGGACTGGTCAAAAAGAAACCACAAGAAAAAGAATGGCTTTGATTCAGGGGGCAGGGTTATTGGGTATATATGGCTGTGCCCTCCTTCATGAGGCTGGATATGACAAAGTCTATTGCTCAGACATCAGTTCAGAGAGACTCAAGATGGTCAGCAGATTTGCAGGCATCCCGTTGGGCCCAGATCAAGAACATCTAGAAAAAAACTCTATTGATACTGTAATAGAGGTTTGTGGTGTTCGTCAGGTACTCAGTGAGGGGATTCGCGTCTTACGTCCAGGCGGTACTTATGTATTGGTTGGAATGGTTCATCCTGATAGTCGGCTTGACATGGTTACTGCAGAACAAATCATACGGAAGTGCCTTACTATAAAAGGTGTTCATAATTACGGCCCTCTTCATCTTGACCAAGCAGTCTCATTCATTGACCAAACTGCAAGCAAGTTCCCATATGCTGACCTGTTTAGTCCAACCTATAGACTAGAAAATATTACTTCAGCATTTGAACTGGCGGAAGAGCAGAAGTATTTTCGTGTTTTGATAGAACCTCGAGAACATATACCCTAGAATACGGAATGATAAAAAAAATATGTATAGGTGATGTAACAGAAAGATGTTTTAAAATTTTTATATTCTTCTTAATTTAAAATGGCCTAATAATTGAAGAATATGCTGATGGGATCATGCGCTTTCAGTATAGAAATAAATGCGTATCGAATCGT
>jgi|Nemve1|240405|estExt_fgenesh1_pg.C_280101
TTAGCCGTGGTTGAACGAGGAGGTGGTAGCGGGAAAGCCTAGCTCGTTCGGAAGCCTTTTTTAGAGAATTTTTCGCTTGTGGCGTAGCTCAAAGATGGCCGAAGAAACAGCAGTTGTCTGTGATCTCGATAAAAAAACGGAGAATTCGCCGAAATTGTTGATTAACGGTGAGGAGTGCACCGCTTGTTCTGATCATGACATCGCTGCGTCTTCAAACTCCGAGGAAGAGAATGACCAAAAATTGAGCTTCCGATCGAATAGTCCTTGCGATTCTCACTCGGAAAACGAGGCTAAGGGACACCACGGAGAGTTCCAACCTCCCAACGATGAGCTGAAAGCGAGAATCAAATCCCAAGTCGAGTTTTATCTTAGCGATGATAACCTGGCTCGCGATGCATTTTTGCTCAAACACGTTCGTCGCAACAAGGAAGGCTATGTCAACCTCAAGCTCATAACGTCCTTTAAAAAGGTCAAATCACTCACTAAGGACTACAGAGTTGTCGCTGAGTCATTGAAGGATTCTACTATGTTGAGTATGAACGACGAAAACACAAAAGTCAAGAGAAACGAGCCGCTAAGAGCTGAGTTGATGGACCGGAATCCGGGTCGAACTGTAGTAGCGACCAATATCGAAAACCCATCCTTCGAGCACGTAAGTGAAATGTTCTCAAAGTGTGGAGAGATTGTATTGATCAGGATTATTCGTGGGGGAAAGACCATACCGCCTGATTTGAAGGAATACGAATCGAAGTTTCCAGAGAATGAGACCTTCGCTGTAATCGAATTTGAGACCATGGCAGCGGCCGCACGTGCGTGCTCCGAACTGACCCAAGATGGCGGCATTCGAGTCATAGAACTAGGGGAAGGAGCGAAGAAAAAAGACAAGAAACTAAGGTCTAGAGAGTTAGATAACGACTCAGTACCGGAATCAGACGAAGAACACGAAGAAAAAAAGAAAAAGAAAAGAAATCGAGGAAAAAAGAACAAAAACAAGAGATTGTCTGAATTAGCAGGTACTTCTGACGACAGTCATAACAGCTCATGCTCCGAATCTGACAGCTCAACTCACAACTCCTTCAGCAGTTGCAGACGCCGGTATCATAGCAACCCCGGACTGTCATCAAACTCCCACAACCGCACTGAGCCCCCAGGCATCAATGGCCAGTGGAGGTCACCGCAGAGTAGCCCAGAACCCCAGAGACGGCACTTTAACAGCCCTAGTCCAAACAAGGAGGGGAGTAGTAGTGCACCAAATAGTCCATGGTCCCAAAGACGCAAGACCACATCCTCTAAACCTGGTGGACACTCCCCATTGGTTGATAGAGAGCCAGTTAAACATCGCATGGTACAGTTGGAGGGTGTTGAACGGTTGCCACGGGGGCCTGATGGTACTAAAGGTTTTCATGGCTTTGGTAGGGGTCAACCTATGATTGCTGTAGCCTAA
>jgi|Nemve1|91723|e_gw.28.17.1
ATGGCCTTCGGTTCGTTGAAGTTGAATTGGCTCGACCATTTCGACTCCGCCTGGGTCAGTGAGGATGCATTATCAGTTGTAACAAGAAAAGGAGTCGTGACTTTGTACGAGAAACTTTTGGCTAACAAGGAGGCAGTCTCTATTCCACAAGCACCTTTGCAACTTCGTGGACCACAATTACCGGAATTTGAGCGAGGTACAGCTACTGACTACGAGCAAGATCAATTCCTAAATGAGCTTCTTTCCAGCCAGCTTTCCCTGGCACGAATAATATGTTCTGATTCTCCGTTTTATTCTACTTTACGCCGACGCGTTGCTATCCTTCAAAGAATATACTGTGCATTATCTTCTAAGTTTCATAACAAGGGAAAGTCGTTCTATTCTGGAGTTAGCTTACATTCAAGAGGACAGCCAAAATCGAAGGAGAAAACAAGTGAGCCAAAATATGGTGCAGATATCCTTATTGAAATGGGCATTAAAACAGGGTTGTCGTTGATGTTTGCGCTTCTGCGTCAGTCGTGGAATAGTGGTCAGGGGGTGTTATGCAATGAGGTGCTGCAAACAGCTTCCTCCGTCCTAACAGCCCTCCCCCCACTCTCTCTCGCCAACGAGTCTAAGATGCCAGAGCTGGGCCTAGAGACCTTGGAACAAGTCATGGAATTCCTCAAATCGGTTGTTTCAAGGCAGTCTGCAGCAGACGATACTGGCCGCCAACTGGCATCAGAACTGTTGCTGCGGCTCAGTGTTCACAGAGGGTCGTTACAGTGTCTCTTAGACTGGGTAGGAATGGCTGTGAGTGGGGTGGTCGGGACGGGCGAGGAAGGGTGTGGAGTGGCTGTCAAGTGTCTGCAGGACATTCAAGATGAGATGTTGAAATCTGCTACACAAAAAGGAAGCAATGCTGAAGTTGTAGAACCTACCATCGTTTTTGAGCCCCTCCCATCTGATGTCACTCATCTTCCTCTGCATCAGTCTGCACTCTGTCTGCTTAGCCAGGTCTCAAAGCTTGCCGATCAGTATGCTAAGTGCACTGTGAAAAGTGGCATCACAGGTGAAGTCAGTTTCCATGGCAACAGTTTTGCAAGCAACGAGGAGGTCTATGTATGGGGAAGCAACAGTAGTCACCAGCTCGCCGAAGGCAGTATGGACAAAATCCTAGTCCCTAAACTGGCGACATCATTCGGAAGTGCACAACAGATTGAGGCTGGCCAGTATTGCACTTTTGTTATTTTTCCTGATGGCTTCGTTCATGCTTGTGGCAAGGGCAGCTATGGGAGACTCGGGCTTGGTGACTCTACCAATCAGACACAGCTGAAAAGACTAAACTTTGACAATGAGTGTCTGGTGAAGAGTGTGTCCTCGTCCAAAGGGTCAGATGGACACACCCTGGCGCTGACGCTGGATGGCAAGGTCTACAGCTGGGGAGATGGGGATTATGGCAAACTAGGTCATGGGAACAGTCAAACTCAGAAGATCCCAAAACTGGTGGAGGGAGCCTTAGGAAACAAGGTTGTGTGCTGTATTGCTGCTGGCTATAGACACAGTGCTGCTGTCACTGAGGATGGTGAACTCTACACATGGGGAGAGGGTGACTATGGAAGACTTGGCCACGGTGATAACAACAGCCGGAATGTGCCTGTTCAAGTCAAAGATGTGGCAAATGTTGGCCAGGTGGCTTGTGGCAGCGCCCATACAGTTTGTGTCTCCCAGGACGGACAGACAGTATGGTCCTTTGGCAGTGGAGATAATGGAAAACTTGGCCACAGTGACACTAACAGGGTTTATAAACCAAAGGTGATTGAGGCGCTGCAAGGAATGGTGATAAGAAAGGTTTGCTGCGGGAGTCAGTGCAGCCTGGCGCTTACTTCAACTGGCCAGGTGTATGTGTGGGGATGTGGCCCGAGCCTTGGCACGGGCTCCGTTGATGCCACCTCGGCCACGCCCAAGCTGCTACTGGCACTTCAGTCACACAGTGTGGTGGACATATCCGTTGGCGACAGCCACTGTGTTGCTCTTACACAAGATAATAACGTGTACGCGTGGGGTAACAACTCGATGGGTCAATGTGGTCAGGGTCACTGTACCACACCTATTACCAAACCCAAGAAGGTGCTTGGTCTGGACGGGGTCGCCGTGCACCAGATCTCAGCGGGAACGTCACATACTGTCGCCTGGACTGCTCTCCCCATGGACAGACAAGTGGTTTCCTGGTACCGTGCGTACTGTGTTGATCTCAAGGAGTCCACATTCGGTTGTCTGAAAGCTTTCCTGGAGAGATATTGCATTGGTCTGGACTCGGATCAACCCACTCCCCCGTTCGCGTCAAAAAGCGAGCATCACAAGTTCGTCTTGCTGTGCTTACGTCTGTTGTCTGTTCATTTGTCTCTCGCGGTGTCCGCCGGAGCATCTTCTAACGTACTAGGCGTGCACACTACCTCGCTACGCAAGCTGCTGTTTGGGCTACTAGATGCGTCCGTATCAGAAGAAATCCAAGAAGCTGTAAATGATGCGCTGTCTGCGGGTGCTTCGCTGCTTCTACCTCCCCTTCCCGAAAGGATGGAAGTCCTCCACTCATTGTTGCCCCAGGCCCCCGAGAGCTGGGAGTCACTCACGTTTGGGGAGCGTAAACAGCTTGGGATCATCCTGTCCAGTATACAAGACCACACCCACGTGGCATCCCTACTCGGCTTCACCCTCAGCGTCAAAGGTGCCAGCCCAGACGAGGTGCCTCTCATCAGTACAAGCCTTGCTGACGTACTTATGAAGACGCTGCTCAGGAATCTTGCCTTCCACACTGAGAGGTGTTTGGAATCCATCGAAAAGTCTATCACTACCAGCTCTGAAAGCATCCCAGAGGAGTGTGAGGAGGCGCCACCTCTACACATACACGACTTACTACTCTCACTGCAGAAACACCTATTTGCTTATTGCCACAACGCTACCAGCAACAATGGCCAGGTAATGGACTACCATCTTTCCTTGTTCTTGCCATGCGCTGGTGAAATTCTCGGCAGCGTATATCGTCTGTTGACTAACCATTGTTTGATCTGTTCCCTTTTAGACGTTCTGTACGACTCGCCAGCTGGTTCCATGTTGTCCCTTGTACTACATTCCCTGACCCTCATGTCATTTGAGATTGTGCAGCCCCTACTGTCTGTCTGCACCTCGCTGTTGCCGTTGTTTGATCAACTGAACCGGGTTCTTCCTGCCGCAGCAATCATGGAGGCGCAGGAGTTGGAATGGCCAGTACTAGGCACTTCTCAGAAGATCGACCCAGCAACGATCGCCCTTCCACAGCCGGCCCAGTCATGGGTGTGGCTTGTTGACCTGCAGCGTACATGTGCCCTATTTATAGGGCGTGTCTTAGGGGGTATGCTGACCGGCCCTCCTTTGTCTAGAGACGAGAAAGCATGTGAGAAATGGCTGAACGCTCCGCTGTTGGGCTGTGGACTCGAA
>jgi|Nemve1|92004|e_gw.28.54.1
CCTTTGCCCCATCTCAGCAGTGCCATGACCCAAAGCTATCAACTCTTGCCCCATCTCAGTGCCATGACCCAAAGCTATCAACTCTTGCCCCATCTCAGTGCCATGACCCAAAGCTATCAACTCTTGCCCCATCTCAGTGCCATGACCCATAGCTATCAACTCTTGCCCCATCTCAGTGCCATGACCCATAGGTATCAACTCTTGCCCCATCTCAGTGCCATGACCCATAGGTATCAACTCTTGCCCCATCTCAGGGCCATGACCCATAGGTATCAACTCTTACCCCATCTCAGGGCCATGACCCATAGGTATCAACTTTAG
>jgi|Nemve1|91826|e_gw.28.48.1
GTGGTTTCTAAGGGGGAGGGCATGCTAGTACACAGCAGCGCACGAAGGGGCTATGGACTTGCGGGTGTCGGGATCAAGTCTGGATTGTACGAGTGGAAGTTCCACATCGCCAAGGAGAACCGCGGCAATGAGGGTACTTGTGTGGGCGTGGCACGTTACCCCATCACTGATGACAGTCACCGCTCTTCGCCGGATATGTGGCTGTACCGTGCCTATAGCGGCAACCTGTACCACAATGGGGAGCAGAACCTGACGCTGTCCGGCTACACACAGGGGGATTTTCTCACATGCGTGTTGGACATGGAAGCACGGACACTTGCATTCGGAAAAAACGGGGAGGAGCCGCGAGTTGCATTTGAAGGTATCGATGCCACTGAGGTGTATCCATGCGTCATGTTCTACAGTAATACGCCAGGAGAAAAGGTTACCATTAAAGACATGTGCATGAAGAGTGCCCCTAGGGACCTTTTTCCTGGTAGTCCCCTTTGCGCCCCACTACCTGCTGTCCTGTCCGAGGCCCTAGTGTCCCTGGTTAGGGCCCTCCACAGGAGACCCAACTGGGAGACTGACATCAACCTGTGCATACTGGAGGGTCTGCAATCGATTAAGTATAGCGTGGAGACTGGGCGCGAAGGTATCGAGGAAGAGAGGGATGATGTAAGGGTGAGTCACGGAAACCTAAATAGCATGGACATCTTCAAATCTATGCTAACCTTTATAACTCTAACTGCCCGGTACACCAACTTGTGCTACACGGTGTGGCCTGCGCTTGCTGTCATGGGCGGAGTAGACTCTGGACTTCGAGTTGGAGGACGCTGTACCGCCAAGCACTCCTCCAAGGAGGGTACTATTCTGGGTGTGGCCAACGAGGGTAGTAAGATGGTGAAGGTGCAGTGGGACGACTGTGAGGCGCCCGTCAGGTGCGTACACAGATGA
>jgi|Nemve1|91960|e_gw.28.279.1
TCACCACCACCACCACCACCATCCCCGCCAGCAGCAGCACCAGCAGCACCACCCCCGCCAGCAGCAGCACCAGCAGCACCACCCCCGCCAGCAGCACCACCAGCAGCACCACCCCCGCCACCACCCCTGCCAGCACCACCACCCCCGCCAGCACAGCCAGCACCACAACCCCCGCCAGCACCCCCT
>jgi|Nemve1|201492|fgenesh1_pg.scaffold_28000109
ATGAAGTGGCAGCTTGGTGATGCTACTATTGATGACAGCGAGATCAGTACTCGCCGCTCCAAGACTTACGGTACCAGGGTTATACCTGATCAGGAAACCAGGAAGAATATTAGGTCTGAGGACGAAGGGTTCGCTGCTGACCAGGATACAGTAGGAGTGCTTCAGCAGGTGATGATGTGCATGGTGAAGTGCTCTACTCGCCCCTCACCTGTCAGGCAGGTCGTGCGCTTGGGAGAGCTGGAGAGAGCGCAAACAGTGCTTCTGCACCGCGCCTCCTCGCGTCACTCACGCGAAGAACACGTGCACAACAAGGAAGAGGAACACGTGCGCAATAATGAAGGAAGGGTTGCTAGATCACTCTTTGCTCATGAGACGATCACGTGCACAACAAGAAAGGAACACGTGCGCAATAACGAAGGAAGGGTTGCTAGATCACTCTTTGCTCTCGAGACGATCACGTGCACAACAAGAAAGGAACACGTGCGCAATAACGAAGGAAGGGTTGCTAGATCACTCTTTGCTCATGAGACGATCACGTGCACAACAAGAAAGGAACACGTGCGCAATTACGAAGGAAGGGTTGCTAGATCACTCTTTGCTCTCGAGACGATCACGTGCACCACAAGAAAGGAACACGTGCGCAATAACGAAGGAAGGGTTGCTAGATCACTCTTTGCTCTCGAGACGATCACGTGCACAACAAAAAAGGATGAGCTGAAAGAGCTTCCTGAACCGACCTCTGGGCGAAGCAGCCTCGACGACTCCATTACCGTTGGCGACCCTTTGCCGGAGAGTAGCCGATCAAACTCGGAGATCTCGACAACTCCTCGGTTTACTTTGGGCAGCGCCACGAGTTGCGAGCTGGACGCCGTGTCTCAGAATCCGGCTGCTGCTGCTGATGTTGTCAACCTTGTTGTGGACTCTGCGATGCAAGGCACTGCTGCTACCCCATCGACCGCCAACACCCCGCTGCCGTCTGTCAGCACTGCCTCGCCCCAAGTGATAGATACTCCACCTGAAGCCGTCTCTTCTTCATCTCAGCCTCCCACAGAAACCCCTTCTCCTCCTCAGACCAACGCTGAGGTCTCGTCCACTCCCGAGACCCAGCAAGACTCGTCGAGCTTGCCTGATTTCACGGTGCCGTTGCTGGAGATGGGATTCTCACGGCGTCACGTGTTGCATGCCATGCAAGCGACCGGGACGCGACCAGGCGCCGACACGCGGATGATCAACGTCATGGTCACGTGGCTACTTGAGCATACCGTCTCGGACGATGGGGGCGAGCTGACGTGTGGGCCGTCTGAAGAGATTTGTAGATCAGACTCGGAGCCCGAGCCAGCGCCAGCGATGTATTTTGCTGAGCCTTCCCCACAGCAACTCTCACATCCACTTGAAGATGTGATCCCCACGCAAAGTTCAAGCGACATGCTGGATCGCCCAGACAATTTCGAGGAAGCGGACATGGATCTGGAAGATAGCGACTTCGAGCCCGGCTCAGACAGGGAGTTACTCGGGCTTTTCTTCCCCGAGCTCTCGGGCCAGTCAGCCGAACAAGAAAACCACCTGACGTGCGACATCTGCCAGGTAACCGTGCCTCAATTCAACAAGCACATGCGCACGCACCACCCAGGGTGTGGTGGCAACTGCAGTCGCCATGGTTACCGCAGCGATGGCGTGTACACGGACGGCTGGTTTGGCGGGATCTGCGGCACAGGGTTACCGTATTACTTGATGTGCCCGGAGTGCAGAGACCGCTATTTGGCGAAGGCGGAGGAATTAAGGACCCTCGCGGCCATCAAGGGGGCCAACATTTCGTATAACGATGCCAAGCTGCTAATGGAAGCGCCAGATCTGCTGGGTCCACGTGACACTATCCCAGACGACGAAGAAGGTACAGACGACAAGCCGTCCCCACGCCACGCCTCAACTCACAGTGATAACATTCTCGCCTCGCTTGGTCTGACCGAATGCAAACCTGTGGCTGCAGTTGTTGAGTTTGAGGAGGACGACCCTCTCGGCGCAAACCTGGTCAGCAGTACGCCGTACTACCGCATGAGCACGTGCTCTGAGGCGATAGCTGAGAGTTCCCGGATTTCGACTCGGACGCTGGGAGAACAGGCTTCTGCGATTATGTCAACTCATGACAGAGCCCTCGCCCTTAAGCGCATCACGGTAGCTGCCCAGATCACTCTTTCCCGTGAGCTTGTACTGAGCATGCTCTGTCTTCTCTGTACCTCTGCACCGCCCGGCTACCTCCCACATGGACTAAAAATCCTCGGCGTTAGTGACGCAAAGACGTTGGTCGATCTGATGAGACTTGTAGCCGCTGGCCGGATATCTAGTATCTGCAGCAGCGGAAGTCCATGTTCCGGGCTCGTGCCCAGTGATCTCCTGAAGGTCTTAAGTAAGGCTGTGTGCGCCTTGGTGACTAGCGATCAGGCCTCCTCGCGGTTGCTTTTGGATTTGTGCGTGGATGACCTGATGACTTCAGCGATCGCCCCAAAGTCTCGAGAGCTAGCATCTAAGAAGAGCCTGCTTTATCAGAGGGCAGTTGCAACAGAAAGCGACCCATGCGCATCCGACGTGAAGGCTCTTAGTCTGCCAAACTTCATGGTGACTCAAGCTTTGGTTGATTTGCTCGCAGCTACTGGAGGAAAATCATCTGTAGGTAAAGTCGGAGGCATGACAGATCCCGTCCCCCTCCCCCTGGTGAACGCACTGTCCGCCTGCTGTCTATCATCATGGTTACCGACACAGCACCGGAAGTGGGCGTCCATGGAACTGGTGCGGACTCTAGCGTGTAAGAGCAAACGGAAACAGAATGAGCAGCTGGCGGGTAGCCTGTGTGCCGATCTAAACGGTTAG
>jgi|Nemve1|201493|fgenesh1_pg.scaffold_28000110
ATGGGGCTAAAGTTGATACCTATGGGTCATGGCCCTGAGATGGGGCAAGAGTTGATACCTATGGGTCATGGCACTGAGATGGGGCAAGAGTTGATACCTATGGGTCATGGCCCTGAGATGGGGCAAGAGTTGATACCTATGGGTCATGGCCCTGAGATGGGGCAAGAATTGATATGTATGGGTCATGGCCCTGAGATGGGGCAAGAGTTGATACCTATGGGTCATGGCCCTAAGATGGGGCTAAAGTTGATACCTATGGGTCATGGCCCTGAGATGGGGCAAGAGTTGATACCGATGGGTCATGGCCCTGAGATGGGGCAAGAATTGATATGTATGGGTCATGGCCCTGAGATGGGGCAAGAGTTGATACCTATGGGTCATGGCCCTAAGATGGGGCTAAAGTTGATACCTATGGGTCATGGCACTGAGATGGGATCCTGGGGATTTGATTTTGCCAAGAAATCGGAAAGGCAGATTTTCTCTCTAATATTTAACCCTCCAAAGAAAATAGCAAAGGAGGCGGCAAAGTATGTTTTCTTATGCTTCCAATTAAGAAACGAAAAATAG
>jgi|Nemve1|240406|estExt_fgenesh1_pg.C_280109
ATGTCTGCCTTGGGTCCGAGAATTGATATTTTGCGCGCGCTGCTCGCTCAAATGGCTGCAAGCTGTGTCGCTTGGTATGACGACAGTAACAGCTTTGCTGTAGGATATACCGACGGAGCAGTGTGTCTAGCGTTTAAAGACCCTAGTGAGCCAGTCAAGATGATACCAGCGCACCAGACTATGATTATTGGACTGAAATTTAATGCAACTGGAGTAGCTCTTATCTCGAGTGCTGTGAATGAGCCCGTGAAGGTGTGGTACGAAGTGGAAGACGGGGTCATCCTTCGTCACGTGTTTGAGATGCCCACGTGCTCCTCCATCTCATGCTTCGCACTGCACTGGGACCCGAGTCACGAGGAGGCGGCTGGAAAACTTGCCCTTGGTGGCACGGACGGAACTACGTGTGTCTATCGAGTGCCCAGGCCCCTGGACCGTGATACCCTGAAAAAGCTCATGACCAACCTAAGACGGTCGGACACAGAGAGTCCCATTCCCACCCTCCCTGAGACTAGTCAGCCAATCAGCAAGCCCTGTAGCATCCGGGATACTAATAAAACACCTGATAACAAGAAAGGTAGCGGGTCCGCCCCTAAAGAGAAGGAGAACTGGTCGCGGGTGTATCATTTCGCGGACATCCTCGAGGCTGCCTGGAAGACTGGCACCCAGGACCAGCCCGTCCTTCAGGGCAGCGTGTGCCTCTTTGAGTCAGTCGGGCACGGGGGCGTGGTGGTTGCCATGGCTTTTGACAAGAGTGGGATGTTTGTAGCATCTGGCTGTGACCAGGGCGTGCTCAACATCTGGTCTGTTCAGGATGGGGTTGTGGGGCACACGTACAAGCAAGACGGAGCCGTCCTCAGTGTCGTTTGGACTGGGGATCAGGGTGTCACTGCAGCTTGCAGAGGATCTAAGACCCCAGTTCTCTTTCACTTCAACGAAGAGTGGTACAAAAAGCACCGGGTGCTGGCCTGGGCACGAGAGCGGCTACGCGTGCAAGGCATCACGGGCCTAAGCGAGTCTACGTGTTTTCGTGCTCTGTTGGAGAGGCTACCCACCATTATGCTGGACCAATATAATTACGAAAAGGCTAAGCTAAGTCGCGGCGATCAGCTAGTACACAGTCCCTTCCTCCAATCTCTGGCCGCGTTGACTGTAGGCCTGGACCTAGACCGCGTGATGTGCCACGCCCTGTCACGTGCACCTATCCCACCATGCAGCTGGAATGAGGCCAATGCGCTACCCGAGTGGTTGTGGCTTAAGAGTTTCTGTGTGGCGGTGCACGCAGCAGACGCGCTTACATTTAGAGAGAGATTTCAGAAGAACTTTCTGGTGCCGAACGAGGAGAAGATTAGTGAGGACGAGCCTTTCCAGCCACTGGACAACTCCTCGTGGAGCCTGACTATGGACGAGCAGGTCATGGCGTGGGCCATGCGGCGCCCAGAGGACTGGGAGACAGGCGGCAAATGCGACGCGTACCTGTGGGGTGGGGGCCGGCACGGCCAGTTGGCTGAGTCAGGGAGAGGGGTCAATGTGCCTACTGTCACCAAGTCGCTAGCAAGCGCGCAGCAGGTCGTTTGCGGTCAGAATTGTACCTTCGTCGTACAAGTTAATGGCACCATACTAGCGTGTGGAGAGGGTAGCTACGGACGCCTCGGAATGGGCAACTCTGATGACCTCTTCACGCTTTCCCCAATATCCGCACTACAAGGTTACGTCGTGATTCAGATCGCGACATCCCGTGGTTCAGATGGACACTCTCTCGCGTTGACGGACAGTGGGGAGGTGTTCAGCTGGGGCGATGGGGACTACGGTAAACTAGGTCACGGTAACAGCGATAGACAGCGCCGCCCAAGGCAGATTGAGGCCCTCCGTGGAGAAGAAGTCGTCAACATGGCGTGCGGGTTCAAACACTCTGCGGTGGTGACAGTGGACGGCAAGCTCTTCACGTTTGGTAATGGCGACTACGGCAGGCTCGGACATGGGAACTCCGCTAACAAGAAAACCCCAGAGCGCGTCACGGCGCTGGAGAAGCACGCCATTGGACAGGTTGCCTGTGGCCTGAACCACACGCTTGTGCTCTCCGCGGATGGCAACACGGTTTGGGCGTTCGGAGATGGGGACTACGGAAAGCTAGGGCTAGGCAGCTGCACGGCCAAGACCTCGCCTCAAGCCATCGACGTACTCGCGGGTATCGGGTGCAAGAAGATCTGCTGCGGGACGCAGTTCTCTGTCGTGCTCACCAACGACGGCAGGGTGTTCTCATTTGGACAAGAGCGTCTGACAGGCCAGCCCGAGGGCCGCCTTCGCGGACCCCAGAAGCCCCAACAGATCCAAGCTCTCGCCTCGCACTTTATCGACGATGTGTGCGTGGGCGCTGAACACGTGCTCGCCCTGACAAGCACAGGGGAGGTGTGGGGATGGGGAAACAACGTCGATGGCCAGCTAGGCCTAGGCCACAGCAATGCGCAGCGGGAACCCTGTGTTATCCCAGACCTCAAGGGCAAGAATATTCGACAGATCAGCGCGGGAAGGAATCACAGTGCAGCGTGGACGGCCCCACCTCCTCCCCCGAGATTCCCTCCTGGGGCGCCCATGCCGCTTCAGCTGGGCCATCCCGAGCACACTCCTCCCCAGTTCCCAGCTTTAGCGGAAGTGAGCACGGTAGCCGTGCGGGCGCGGTTGCGCGTGCTTCATCACTTTTCGGACCTTGTGTACTCTTCTTGGAAGATGTTCAGCTTAATGCCTGGGGAGGTTGAAGCTCACGCGTACAACCGCGGCACCATCGGCTTCGTCCGCGGCCAGTTGCGACCTCTGCTCGCGACCCGCGTGTCTAACTTGCCGATTGTTCGCGCCATGGGACGCACAATGGTGCAAGGGAAGAACTACGGGCCGCAGATCACAGTCAAGCGACTAATTGGACGGGGCAAGAAATCGAAGGCGATTTTCGTACAGATAGCTACTCAAGTCACTAAGCTCAAATCCGCTGACCTGTGCTTGCCGTCGCGGGCATGGAAGGTTAAGCTAGTTGGAGAAGGCGCGGATGACGCAGGGGGCGTGTTTGACGATACCATCACAGAAATGTGCCAGGAACTGGAGGAGGGCGTGGTGAATCTCCTCATCCACACACCCAACTCTACTGCTGAGGTCGGGTTCAACAGAGACAGATTCCTTTTGAACCCCGCTGCCACCAGTGAAGACGACCTGGTATTGTACAAGTTTCTTGGAATCCTCTTCGGCGTCGCTGTCAGGACCAAAAAACCCCTGGACCTTCATCTCGCGCCTCTGGTGTGGAAACAGCTTGTCGGCATACCGCTCACGCCAGACGATATCGAGGAGAGTCTGCGGGGCATCCGGGACATCCACGAGAGCGGCGTAGACGAGACTACTTTTGCGGAGATCATCCCCATTGAAACATTCGAAACCCAGAGCGCGGATGGTCGCTTTGTTCCCATGGTCCCTAGCGGTCACAACATCCACCTCACGTTCTCTAACCGCAGCGAATACGTGGAACAGGCGCTCAAGTTCCGTCTGCAGGAGTTCGACCGCCAAGTGGCCGCTGTCCGGGAGGGCATGGGCTGGATTCTGCCTGTCCCCCTTCTCTCGTTACTCACCCCTGACAATCTTGAGCAGTTAGTCTGCGGGTCAGCGGAAGTCAGCGTGGACATGCTCAAACGTGTCGTCAGGTACCGTGAGATAGACCCGTCCGACAGCTTGGTCTCGTGGTTATGGCGTGTACTGGAATCCTTCACAAACGAGGAGCGGATCCTGTTCATGCGCTTCGTGTCCGGCAGATCCCGACTCCCGGCCAACGTCGGCGACATAACGCAGCGCTTCCAGCTCGTTAAGCTAGACAGGGGTGTAGACAGCCTTCCCACTGCACAAACCTGCTTCTTTCAGCTTCGCCTTCCCCCCTACTCCAGCCAGGAAGCCATGGCGAACCGGCTACGCTACGCCATCAACAACTGCCGCTCTATCGACATGGACAACTACATGCTGACTCGCAATGCGGACGAGGGAGATGAGGAGGACGAGTACTACTAG
>jgi|Nemve1|91926|e_gw.28.244.1
TGGACATTTGAAGAACAGTTCAAACAGTTGTATGAGCTTGGAGATGAACCCGATAGAAAGACATTTTTAGACGATTTATTTGCCTTTATGCAAAAAAGAGGGACACCGGTAAACAGGGTTCCCATCATGGCAAAACAGACACTAGATCTGTATAAATTATTTCGTCTGGTCGTAGATAAAGGCGGACTTGTTGAGGTTATCAATAAGAAAATATGGCGTGAAATTATCAAAGGATTGAATCTGCCTGCTTCTGTCACGAGTGCGGCGTTCACTCTACGAACTCAATACATGAAGTATCTCTACCCGTATGAATGCTCGAAACGCAAACTCTCAACCCCCTCCGAGCTCCAGGCTGCCATTGACGGCAATCGA
>jgi|Nemve1|181495|estExt_GenewiseH_1.C_280247
ACTAAATCTATTTATAGCAAGACACCGACGAAGTTTTCTCGCTTACTCAGCGCATTGCGTATCAACCTCTATAGCTCACAGAGCCATAGCTTACAATATGGAAGCGCGATTAGTCCAAATTTGTAGCCTTACTTCACTTGTTGTTAGCCATTGGGTAACAATCGCGATTGGAGTTTCTTTGCTGTTGTATTGGTTCGGGACGAAAGCAAACAGATCGCTAAAGAAAGAGTTTCCTAATACCCCAGGGCCTACACCTTGGCCATTCATCAGTAATCTCCCAGCTTTGGCGAAGAATCGTGGTCAAGTTCATTTGCTTTTGGACGAGTTCTATAAGCAGTATGAGGGCCCTGCCATTCGTCTGAGCTTCATGGGAAAGCCAAGTATACTCGTCAAGGACACAGCGCTTCTCAAAGCAATCATGGTCAAGAATTTTGACTGCTTCCACGATCGACTGAAAGCCGATTTCTCCCCTCCTCTGGACAAGATGTTGACCATACTGCCTGGCGAAGAATGGCGAAATTTGCGGCATGCTTTGTCACCTAATTTCAGTGCGCACAAGCTGAAAGGCATGGTCCCTCTGATGAACAAGGCATGTGATGTGTACATGAAGAAGATAGCCTGCGCCGCGGAGACTGGGGAGACAATTGACGTCATGAAGATTAACCCTGCTCTGACACTCGACATTATAATTTCCTGCGCATTCGGGGTGGAGTCAGACTGCCAGAACAACCCAAAAGACCCTGTGATGAAGAAGGCCACTGCCGCTATGAGACCAAGTCTGATACGCACCATTCTCGCCAATGCTGTCCTGCCCTTGCTTCCCGGCGGACAGAAACTCGTATCCTCCAAGATTGGGGCGTCACTTTTCTTCAGAGAGGTTCTCGAACTAAACAGCTTTGTACAGGGTGTTATTCAGATGAAAAAGAGAGAGGGCTCATCACGGAAAGACATGTTGGACTTGATGCTTGAGGCTGCAGCCTCTGATAACACTGATGGCGGCAAGGCACTTTCACTGGATGCAATCATTGCCAACACAATCGTGTTCCTGTTAGCTGGACACGAGACCACTAGCAGTACTATCGCATTTGCTTCCTATTTCCTGGCCAAGAACCCAAAAATACAAGAGAAATTGCAGCAAGAGATCGACAGCGTGTGGAGCGGCGAGGAGGAGATGCCATCGTACGACACCGTGCACGACTTGCCGTACCTTGAAATGGTGATATCAGAGACGCTAAGGCTCTGCCCGCCAGGTTTCGCGGTCATACGGGAATGCACAAAGACCTGCATTATCAATAAACTACGGATACCACAGGGTAGCCGCGTACTCGCCTCAGTCTACAGCATACACAGAGATCCCAAGTACTACCCTGACCCCGACATATTCGATCCGGAGCGGTTCAGCCCTGAAGGCAAGGCGTCACGTGACCCATACGCGTACATGCCGTTTGGACACGGTCCCCACAACTGTATTGGGATGAGGTTCGCGCAGATGGAGATCAAGCTGGTGTTAGTGCGCATGCTCAAGAGGTACACGCTTTGTGTCACGCAAGACACGAAACCTCTAAACATCATCTCGAACCAAACACTAACCACAAACGAGCCAGTCAAACTTGGAGTAGTGCGTCGCTAGACGCTTTGTGTCACGTTTGTGTCACGCAAGACACGAAACCTCTTAACATCATCTCGAACCAAACACTCACCACAAACGAGCATTCAAACTTGGAGTAGTACCCCGCTAGACGCTTTGTGTTACGTTTGTGTCACGCTTTGTGTCACGCGAGACACGAAACCTCTCAACATCATCTCGAACCAAACACTCACCACAAACGAGCCAATCAAACTTGGAGTAGTACGGCGCTAGACACCAAACATGTCAACGTTTTTTTAACCGGGTGTATTTCACCCCCCCCCCCTCCCCCCACTTCCATTTCGCAATAGACGTACTATTTGTAAGACTAAACTATACAAGCATAAGCAAATTAGATAGAAAAAAAGGCATTCTAGAACACTCTCGTATGTTATAAATCTATAAGTCAAACCTTTTTTGTAGCCAAACCGATAATAAACGTCAAAAGAAT
>jgi|Nemve1|162262|estExt_gwp.C_280251
CAATCTCTAGCGGCCAAATTTTCCAAAATGGCGTCCGAAGAGGAAAAAGCCCAAAGCGCCGTGCCAGGCGGTGATACGATATTTAGCCGCATTATCCGGGGAGATGTCCCCGCCACGTTCATACACGAAGATGACAAGTGTATTGCCATGGATGACATCAACCCTCAGGCACCTGTTCACTTCCTTGTCATACCAAAGACACCAATCCAAAAGCTATCACTAGCACAGAATTGGAATGCAGAGCTATTGGGGCACTGTCTTCTAGTTGCAAAAGATGTTGCCAAGAACAAAGGGATTTCAGAGGATGGCTTTCGAGTAGTCATCAATGATGGCCGGCATGGCTGTCAGTCTGTCTACCATTTGCACCTGCATGTCATTGGAGGCAGGCAGTTAGGATGGCCTCCTTGTTAG
>jgi|Nemve1|162264|estExt_gwp.C_280253
CCCGCGTTGAAAGGGAGAACGGATTTGCGAGCAGTATACAGCATGATTCGTGTGGATACCCTTTTAGTGTTCGCCTTTTGTTTGGTCGTTCTGACAGCTCTCTGTTCAGGTGATGTACCTGCTTCGCAGTCCAACAACCAATGGTTCAAAGATGGCGTCTCGACCGTCAAGAAGCACCTCCTCCAACGCCCAAACACCAAGCCGGCTAAGAACCTAATCATCTTTGTCGGAGATGGATGCGATATCAATACCAACACTGCTGGTCGGATTCTGAAAGGACAGCTGAAAGGGCAGGTCGGTGAGAAGGGTTGGTTAAGCTACGAGGAGTTCCCGTATACTGGATTGTCGAAGACTTACACCACGAACCGCCAGGGGTCGGACTCGGCAGGAACTGCGAATGCTATGTTTACTGGTGTCAAGACGAGATCAGCGATGATCGGCGTGAATGAAGAAGTCGTGACCAATAAATGCGAGACACTCACCGAGGACCGTAAGGTCGACAGTATACTGAAGCTCGCAGAGGAAGCCGGGATGGCAACAGGATTTATTACCTCCATGCGTCTAACACACGCGACACCCGCGAACTTGTACGCGCACTCCGCAAGCAGGTACTGGGAAAGCGACAAGGAAATGGTATCTAGAGGATACGGCAATACTTCATGCAAGGATATGGCTCAACAGTTAGTTGACTTCCAAGGCTCAGTGGGTGATGGTATCGAGGTCGTGATGGGCGGTGGTCGCCGAAGCTTTCTCCCGAACACTACACGTGATCCTGAACACGTGAACAAGACAGGCGAGCGGTACGATGGGCGTAACCTCATCCAGGAGTGGCTCAACAAGAGGGAGGGGTCCGTCTACGCCTGGAACAAGACCCAATTTGACGCAGTAGATCCCAAAACTACCAAACATTTTCTAGGTATGTTTGAGAGCAGCCACATGCAATTCGCAATCGACCGTGACGAGGATGTAGGAGGAGAACCCTCCATAGCTGAAATGGTGGAGAAGGCTGTCTCCATCCTTAAGAACAACGACAATGGCAAGGGCTTCTTCCTCGCTGTTGAAGCTGGATTGATTGACATCGGCCATCATAATGGTATCGCCCGCCAAGCCCTTAATGAGGTCGTGAATTTGGAAGAAGGTGTTGCAAAGGCGGTCGAAATGACGGACAAAGAGGACACACTGATTATATCAACCGCTGACCATGGTCACGTGTTCACCTTGACTGGGTACCCGGATATAAATAGCCCCATATTTGGACTAATGAAGCAGGACGGTGAAGTGAAGCTTGCATTGAATGACAACAAGCCTTATACCATCCTGGGCTACATGAACGGACCGGGGGCAGTCAAGGGGGTAAGGGCGAACCTCACAGGGGTGGACACGGGAGCTAAGGACTTCAAGCAGCAAGCGCTGTACATTGGTTATGATTATGACGAGGCTCATGGAAGTCAGGATGTTGGCATATACTCACGCGGACCGTGGGCTCATCTATTGACGGGCGTGGTCGAGCAGAATGTCATTTTCCACGTGATGGACCACGCCCTGTGTCTGTCAAGCAGTAAACAGGGCACGTGCTCCAAGCCCGAGGCACGTGGGGGGCCTTCAGCATCTGCTGCCATGGTAACCGCACTATTCGCCCCTCTTGTTGCCGCACTTGTCACGTGCTTAGTGCTTTACTAATGCACCTACTGTTACCAGGAGAACGAGATATGGAATAACTGGTTTGACTGGTTTGACTATATCTAACTAGATATAGTGTAGTAATGTTACCAAAAGAATGAGATATGATAACTTGTTTTACAATATCTAAGTAGGCTGGGTGTAGAAGTATTACCAGGAGAGAGAAAACGGTGTAAAGAGTTTTACTATATCTAAGCAGTATAGTGTAGTAGTTTTACCAGGAAAACGAGATATAGCTGGTTTGACTGGTATAACCGTTTTGACTGTATCTAAGTAGTGTAGTGTAGTGCTGTATTTTCACAGTATACGTGGGAAGTCGAGCAGAAATATCACACGCAAAGTCTACGCGTTCACAATTGGTTACTAGTTTAGTTAGCATAACCTCCCTGTGTAAAAGCGCCGTAATAACAATAATGGAGAATTCGCGACCGGAAAATTCGCGAACCTGAAAATTCGCGATCTAAGGTCTTGGACCCCGAGGTTTTTTTGACCCCCCAAAATACTACTAATTTACATACAAAATAACTACAAAATACCCGCTGACGGTTTATTAAATCGCGGATTTAACCCTTGGACCCCAAGACCCGCGAATTTTCCAACATTTACTGTAATTATATAACATAATGTTAGAGCATAACCGCACCTATGTAGTACGTTCTTTATTATTATTTTTTATAAAAGTTTAAATAAAGGTGTAAGGTT
>jgi|Nemve1|35459|gw.28.63.1
TGCTATAGATTCCCGTGCCTCACTCCACCCAGAGGCAGCCTTGCCGCTTGCTATAGATTCCCGTGCATCACTTCACCCAGAGGTAGCCTTGTCGCTTGCTATAGATTCCCGTGCCTCACTCCACCCAGAGGTAGCCTTGCCGCTTGCTATAGATTCCCGTGCCTCACTTCACCCAGAGGTAGCCTTGTCGCTTGCTACATATTCCTTGCATCACTTCACCCAGAGGTAGCCTTGTCGCTTGCTATAGATTCCCTTGTATCACTTCACACAGAGGTAGCCATATAGCTTGCTATAGATTCCCGTGTATCACTTCACTCAGAGGTAGCCTTGGCGCTTGCTATAGATTCCCGTGCATCACTAAACCCAGAGGTAGCCATATAGCTTGCTATAGATTCCCGTGTATCACTTCACTCAGAGGTAGCCTTGGCGCTTGCTATAGATTCCCGTGCATC
>jgi|Nemve1|240412|estExt_fgenesh1_pg.C_280116
ATGGCGGACAAAAACATCAAGGCCAAGCGAACTGTGGCTATGCCTGTTGATGGCAGCCAACGAAGCAAGGATGCATTCATTTGGTTTTGTAAGCATATCATCCAAGAAGGCGACCATGTGCTGTTGATACACGTTTGGTTTGTTCCAAGTTTTAATCATGACCGTCTTACATGGCCAGCAATAAAGGGGCCCTATGAGGATTGGATGTATGACAAAAGAGTAGCAGAAGATTCAGTTGATGAGATGCTGGATTGGTATATTTCATGCAACAAAAACGTTTCTAAGAGCATTAATAAAATTCCCCTGAATCATGGCGCAGACAAGAAAACCCAATGTGAGGAGATCTGTAAAGCAGCCAAGGAACACAGTGCAGACATGATGGTTATGAGTCACAAAGGCGACACTACCAATGCCGACCCTGGTGTGCTTGGGCTTACTACTGACTACTGCGTGTGCAATGCTGGTATTCCTGTCTGTGTGCTGTATCTACCATGCAGTTTTGTACCTATCAGCAGATGTGAGAATTAAAATTGTGCTGTATCTACCAAGTCAATGAGAAAATTAGCAGAGTGTTCTTTGTCACCAAGGAAATCTGAGAATTAGTAAGTTGTACTGTGTTTGCCAAGCAAATGTGAGAATTGTTAATTTGTACTGTAACTACTACAGAAATTTGAGCTGTGTCTACCAAGAAAATGCCAAAAGTTACTGAAACTAAAAAAATGAAAAGGGGTGGATGCGAAAAATGTGCTTAATATAGTTTAGAGTAATGTTGTCTTTGTAGCCACACCCGTAGAACATATTTTGCTTTGCTCTGGACCTATAAGGGATACAAAATAAGGTCATTCTTTTTTTTGGGGGGGGGGGGATTTAGCGATGCC
>jgi|Nemve1|201502|fgenesh1_pg.scaffold_28000119
ATGTCGGGTGAAGATAGCGACTCGGATTTCGATCCAGAGGAGATCTTGAGTCAATTACAGAACCTGCAAGAACTTCTTCATCGACAAGTGGGGAAACATAAGCTTGTGAATAAAGCAGAGGATCATGAAAGAAAACGCCGAATGTCCATCCCCTACACGGGAATGGCGAATACTACAGATGCGGATCTCGAAGACAACTCGATTCACGTGGAGACAATGCATGAGGAGCTGCTACACTTATTTGCCATACATGATGTGAGTATCACGGTATTATCACGTGAGCAACATGCAAAGTACCAAACTGAGTGTGAGCGCGAGCGCCAAACAGCAGAAGCCGTGAAACAAAAGATGCAAGATGAGCTGCTCATGCGCGCTTCGCGAAGACGAGCCCGCGAGGCTTTTGAGGAAGAGAGACAGAGGAAGATCAAAGAAATGGAAAATATGATGACCGGATGTGACGAGGAGAGCCTTGCTATGGCGGAGACCAATGACAAGCTGTCTGAAGTCCATCAGGATCTCAAGAGCGCATTCCAGATTATGCAGCAAGCCAAGGAGGCGCAGGAGGACAAGGAGCGTCACGTGACTGAGGAGAGAAAAGAGCTTTTGTTGCAGGAGATCCGTAGATTTCCGAGCAAGAAAAAGCAGAAAGAGCTTCTTGAACAGGAGCGGCAGAACAGGATCAAAATGTATCGGGAACGCATCCTCACAAATAACAAATCCGACGAGACACTTGTCCAAGTACAAGAAGACCTTCTGAAGCTGTTTGGCAAAATCAAGAAAGACAAGAAGTTATTGAAAGAAACCACGCATAACGAGCAAGAGGACCGTAAGGCCCTTATGCACGAGGAGCTGCTCCACAAGACCCTTAGCAAGCAGGTGTCCCAACAGGAGGCCCAAGAACGGGCCAGGAGAATCAAGGAGTCGAAAAGCGAGCTATCCCATGACGACTCACCCAAACAAAAGGCAATGGACACCCTGATTGACGTGCAAAGGCAGCTTTTGGATGTCATGTCACATGTTCAGATGACGTCAGTCAAAGAGCAAATGCACCACCTAAAGTTCATGAACGCGCGCGCCAACATGCTGCATGAAATACGCATGCGTAAATCCGACCACGATATACACTCGTTACCCGATAGCGACGGCTGGAAATAA
>jgi|Nemve1|65317|gw.28.257.1
TGCAATTGGACAAACGAACAAAGAACAGATGATTTTGATTGGTTACGAGAAAAGGGTTCCAGCCCATCTCTATTCACCGGGCCATCAGCTGACCACACCTCAGGCTCCTTTGTTTACATTGAGGCGTCCCGTGAGGCTTCGGGATCCAAGGCTTGGCTCTCCAGTGACTGGATGAATCCGGGTTCAGCGGTGTGCATCCAGTTCTGGTATCACATGTATGGA
>jgi|Nemve1|91871|e_gw.28.243.1
TTTGATGGGAACTCTGACAGACATACCGTGGTATCGCACCGTTTGCTTCCGTCTGTACAAACTCGATATATACGAATCCACCCATTGCAATACAGCAAATATGCGTGTCTCCGCGTCGATTTCTTCGGCTGCTCAATCGGTAAGACATTGACAACCGAATGTGGTATTCCGCTGGGTATTCAAAACGGCAGAATTACCGACGCGGCCATCACAGCCTCCTCGTCCCAGGGCGCCGCTCATCGCGCGCGGCTACATACGGTCGGGGAGGGAGGCAAGCCGGGGGCCTGGGTTGCAGGAGTTGCCAATTTAAGCCAGTGGCTGCAGATTGACTTTGGTGGTGTCGCTATGGTAACGCGCATAGCAACACAGGGCAGACACGTGGGGCAGGAGGAGTTGGTGAGCGGTGGACCTCAGCACTGGGTGACGAGGTTTAAGTTGTCCTTCAGTCAGCTGGGAAGAGCGTACGAGTGGTATAAAATTAACGGTTCGATCTTCTCCGGTAACAGTGACATCAGTTCCGTTGTGCATAATGACGTGAATCCACAAATCACAGGGCGGTACTTCAGACTTCATCCGGTCACGTGGAACGAACACCCTGCCATGCGCGTGGAGATGTATGGC
>jgi|Nemve1|91752|e_gw.28.115.1
TGTAATGAACACTTCACAGCGCCATACGGGAACATCACTTCTCCAAACTACCCCGGATATTATCCACGTGACACCAATTGCGAGTGGCGGATAACCGCCCCTGTCGACCACGTGATCAGGATTACATTCCGGTCTTTCCATTTGGCTGAGCTACTACGCTGCACGGGAGACTATCTCGAGCTGCATGACGGGATACCTAATGTTTCTAACAAATCGTCGGTGATTGGACGATTTTGCGGCAATTACTACGCACCTGTCGTTGAGTCGTCGGCGAATCAGATGGCTGTTGTTTTTAAAAGC
>jgi|Nemve1|91817|e_gw.28.226.1
ATGAAAGTATCATACTTTATCAATCGTAGGAAACTTGACCACTTCACTCTTTGCTGCTACGCCTCGCTAGCTCTTCCAAACGTCGACTGCCAAGCACCAGCTAACGAGTTCTCGAGCTGTGACGACCTGATGAAAGACAAGACCCTTCAAGTCTGCATCTGGGTGCTTGGCATCTTTGCGTTCTTCGGGAATATATTCGTTGTGGCTTACCGTCTAGTCGTGCGTGAGGATAATCGGGTTCACTCCCTTCTATTGACGAACCTCGCTATCTCTGACTTCATGATGGGTCTCTATTTGCTTATTATTGCCTTCAAAGATGTGCAGTGGCAAGGAGAGTACTTCAAGCACGATCTGAGTTGGCGAGTCAGCGGATTGTGTCAGTTCGCAGGGGCGCTCTCAATGATCTCAAGCGAAGTCTCGGTGCTTATGCTGACCATCATAACTTTAGACAGATTCATATGTATCGTGTTCCCTATGAGGTTTGGCAGACTTGGCTTAAAGAAAGCTATTGCAATATGTATTCTTCTTTGGACATTTGGGACTCTCATTTCAGTTGTGCCCATTCTGGGGATTGAATATTTCCATGACAAGCAATTGGATATTGGATTCTATGGCCGTTCCTCCGTGTGTCTTCCTCTTCAGCTTAGCTCAGACCGCCCGGCTGGATGGGAGTACTCTGTCTCTTTCTTTATTGGGCTAAATTTTATCGCCTTCATGTTCATACTGCTGGCTTACATCGCCATGTTTTGGACAGTGCGGAAGTCTTCAGCAGCGGTTGGATCCAGGAACGCTAAGAAAGAGTCTGCTTTGGCAAGAAAGTTAATGGTTATCATTTTGACTGACTTTTGTTGCTGGATGCCCGTGATTCTTATTGGGATATTATCGCTTACTGGAAATTTTCATGACCCGCAAAAATTAGCATACGTTTGGATAGCGGTGTTTGTTTTGCCCGTAAACTCAAGCATCAACCCCATCTTGTACACGTTTTCAACTGCGCATGTCAAGAAGCGGGTGACGCAGTACAGCCGAAGCATG
>jgi|Nemve1|91995|e_gw.28.232.1
GGGGTTTGGCGTGGTACCCACACTGTTTACGTGCCTGTATGGAGTGGTACCCACACTGTTTACGTGCCTGTATGGAGTGGTACCCACACTGTTTACGTGCCTATATGGAGTGGTACCCACACTGTTTATGTGCCTGTATGGAGTGGTACCCACACTGTTTATGTGCCTGTATGGAGTGGTACCCACACTGTTTACGTGCCTGTATGGAGTGGTACCCACACTGTTTATGTGCCTGTATGGAGTGGTACCCACACTGTTTATGTCCCTGTATGGAGTGGTACCCACACTGTTTATGTACCTGTATGGAGTGGTACCCACACTGTTTATGTGCCTGTATGGAGTGGTACCCACACTGTTTATGTGCCTGTATGGAGTGGTACCCACACTGTTTACGTCCCTGTATGGAGAGGTACCCACACTGTTTACGTGCCTGTATGGAGTGGTTCCCACACTGTTTATGTACCTATATGA
>jgi|Nemve1|91821|e_gw.28.72.1
ATGTACCTGTATGGCGTGGTACCTACACTGTTTACGTGCCTGTATGGTGTGGTACCCACACTGTTTATGTGCCTGTATGGAGTGGTACCCACACTGTTTACATGCCTGTATGGCGTGGTACCCACACTGTTTACGTGCCTGTATGGAGTGGTTCCCACACTGTTTATGTACCTATATGAAGTGGTACCCACACTGTTTACGTGCCTGTATGGAGTGGTACCCACACTGTTTACGTGCCTGTATGGAGTGGTACCCACACTATTTACGTGCCTATATGGAGTGGTACCCACACTGTTTATGTGCCTGTATGGAGTGGTACCCACACTGTTTATGTGCCTGTATGGAGTGGTACCCACACTGTTTACGTGCCTGTATGGAGTGGTACCCACACTGTTTATGTGCCTGTATGGAGTGGTACCCACACTGTTTATGTCCCTGTATGGAGTGGTACCCACACTGTTTATGTACCTGTATGGAGTGGTACCCACACTGTTTATGTGCCTGTATGGAGTGGTACCCACACTGTTTATGTGCCTGTATGGAGTG
>jgi|Nemve1|91940|e_gw.28.215.1
ATGGTTTTCGTGTGCGATATTTGTAAGAAAGAGTTTTCATTGAAGACTAATTTGGCGCGACACAAGAGATCTGTTCATGGCAACCAGTCTTTTCAGTGTGAAAAGTGTGAGAAATCCTTCAATCGAAAAGACACGTTTAAAAGACACATGAGAAAATATAATCAAGAAAAAGAATACAAATGCCTTCACTGTGCGCGGGAGTTTTACCGTAAAGACAATCTGAATGAACATCTGAAATTATGTAAGGTACTTAAAAAGAGATAG
>jgi|Nemve1|240413|estExt_fgenesh1_pg.C_280127
ATGACCAAAAAGAAATCTAAGAAGTTCTATGTATGGTATACAAAATCAAATGCTGGAATTTCGTCCAATTACGAAACCTGCAATGCAAATTACGTCGGTCAGCCAGGAGGGGGAAACCAAAGCTTTGGAAATAAAGAAGACGCGCTGATCTTTTTTAAATTAAAAATGAACGAGCTTGGACTTGAAGATCAATCCTGTTTAAACCTGGAGAAACAAAGCAGTTTGTACGTTAATACCACCGTCGAGCCAGCAGAACTACTGAACACTCAATCAAATGGCGATGAAGCTGACGAAGCTCCAAAGGGTTCGGGAGAAACGCTTCCTTTTACTCAAGACTCCTCTTGGTATGAACAATTCTCCGAACTCAGAACAGTCCAGTCCGATTTTAACGCAAAAGTGAACAAAACAATATCAGAACTCTCGATCGAAATCAGCGAACTGTCAATCGAAGGCGCAGATCAGAAGTGTAGATTTGATAACAAACTAAAAGAAATGAATTATGGGCCCTTAAACTATTCGACACCGTTGAAAGCTGAAATCGACTTGGCAATGGAAAAGTTAAACGACATCTCCAAAGGTCAGAAGTCTCTGGATAAACAGCTCCAAAGAATGCAAAAGAAACAGGAAAATATCTCACGCAGTTGCTCGACCTTTTCGTGCAGTTTATTTGACGACAGCAAACAAAATAGTTCAGGCCTGGAGCTATGTCCAACTCATGACACTCCAGGGAAGTCTGTTATGTCCTCTGTTAGGGTTAAAAATCGTTTTGAGTTGCTGAGCACAGTAGATACCGATATTACACAGGACGAGGTAACCAATGGATGCTTGTATAACGAAATTGTTATTCACACAGGTACTAATGACATAGCTCGTATGTGCGCAAACAATATCTGCGAGAACATCGCTCGCATAGTTGTAGATGCGCAAGCTAAGTGGCCGTCATCTAACATCACAATAAGCGGAATAACTTATAGGAGGGATGCAAACACGAAGCTCAACGAGGTAATAGATGATATTAATGCACAATCCAAGCTCACATGTGCGGAACTGGGAAGAGTTTGTTTTATGGACAATAGCCATCAATACACTTTAGACTACCGTGCAATTGATGTGTCGACATTCCATGATGATCGCCATCTTAGCAATAAAGGAATCCGAAAGCTAGCCGCCAACTAGCGAGAGACAAAAGACACCTTGGCTTGTCTGCTAGACGCCGCGCTAGAAAGTCACAAGAACAAGTAAGGCCAAATCGAGCAGGTACTCGTGACAGTGTCTACACAGGTAACCCGCATCGTATTGCTCCCGAAAGCGTTTACACAGGTAACACACATCGTATAGCTTACCATAACAATCAATCTAATAAATCACGCGAATCAGTGCAACTTCTCACTGAAATCCTAGGCCATTTATAGGCAGGATAATATATCTTTGGTCTCTACTGTTGTTCGTTCTCACCTTGCTTAATTTATTTTCGATCTAATCAAACTCCGAGTAAATGCCGGGGTTGTTAGAGCGCAATAATTTCGCTCAGC
>jgi|Nemve1|201513|fgenesh1_pg.scaffold_28000130
ATGGCATCTAAAGTTTCGGCGGCAATTGAGCCGTTGTATATGAAGCTCTATCTATCCGTTTTTCTAATTATCTCGTGCCAATGTGTTGTAGAAGTTATAAGTGGACAAACCTTGCAAAAGCGGCGACTGTTGAGCAAAAAAGTAGTGAGAAAAGTATCTGTAAAAAGTATACGATCTTGCATTGACGAATGCCACCAAGAGCCTCGGTGCAATAGCCTAAACTTCAAGCTTGTTGGTGACGTGAATTGTGAGATGAACGAAGAGGATTCCTCGACAGTTGCACTGGTCCCTGATGATTATAACATTTACTACACCAACGACAAACAAAAAACGAAGCCACCCACACTCCCTCCCCCTGAGGTGATCTACAGATCATGCGCAGAACTAAAAGCCGCCCGCCCGTCGACCCCGAGCGGAAATTACGCCATGCGCGTCAGGGGGTTTAGGAGAACCATCTACTGTGACATGGAAACAACAGGAGGGGGATGGTCACTCGTCGTGTCAATCAGCGCCTCGAGCAGGAACCATATTATCCGTCATGCGCATAACTGCTTCAACAGCTCCTTGTGCGTGCCAAAGGAGTCGGGAACTCTCCCTGTTCGCAAGCATTCGGATGAAGACATTCGCGCCCTGGCTTTTTACGAAGGAGCATTTCGCCTAGAGGCCGCAGGTCGCCGAATCACTTATTACCGGATAGTCGAAGGACCAGATGCATTTGATGCGGGATGCAACAATGGATTAAGGTGCCCTAGGATTATCGTCTCGTTCTCCTACCCTTATGCGTGGGAGTCTAACTGTTTCGGTGTGGAAGATGGGTTCTCGATCAATCGTGGCGACTGTTATTTTGTGTTTGACAGTCACGATTCTGGGGAGTGCAATGGTGTGCCATGGTTTGCAAGTCGTTACCAGAAGGCTTTTGAGTACCGCCAACTACCAGCTGATCGACTTCTATACAACCACTGCGGCTCTAATGGGTTCTATCCCAACATCCAGGGATATATGTACGTGCGATAG
>jgi|Nemve1|240414|estExt_fgenesh1_pg.C_280129
TATCATGAGAGGCTCAGTTGCTGTGCTTGTGCTGTTAGCTGTTTTCTCCAACCACGAGCTCGTTTCTTGCCGTTATGTCCATTACCAGAAGTCGCACCACTCTGCCGCCAATAAGCGAACCTTTGGCCAGACTTTTAGCGATAACTTCGGTCCAACCAAAAGTAACGGAGCTACAGAGGGAGCCGGCGTAGCATTACAGGCCCGAAAGCCCACGGAGGGGGCAGGGGCCGCAGTGCATGCTGGGCCCACCGAGGGTACGGGAGTTGCTGTGAAGGGCGGTCACCCAGTGAGCAACGACCAGCCTGTTAACGATGACGCTAGTAAAACGGGCATGAAACAGGGTAGTTTCAAAATCGATGATGGTGACGTCATAGGGGCAGGTACATACGAGATGGAGAATGACGGTACAGTAGACGTGGATCTCAAGATCCGCATCAATCCAGGCTCAGCAAAGGCTCTGTGTGCTGCTAAGTGCGAGGGTAGTACTGACGAGAAGAAGAAAGAGGGCGGAGGGGGAGGCGAGGAAGGAGCGAAGGAAGGGGGAGAAAGCGAGGGTGGAGACAAAGGGGGTGCAAAGGAGGAAGCAAAGACTACACCAGCACCAGAAAACAGCAGCACAAAACCAGGGGCTGAATCTGGTGGAGAGACCACCCCTGCTCCGGGAGCTACCACACCTCCCTCCGAGGAAACCACGCCCTCAGCAGGGGGAACTACCCCCGCTCCAGGTGGCAGCGAGGAAAGTACAACTCCAGCAAGTGATGCGGGAGCAATAACACCGACCCCAGCGGCAGGTGCGGGCCAGACCACTCCAGCAGGCGCCCAATCGGACGCGCTTCCTCTGATGAAGAACAAGTTCCATGACATTTTGCATAACGTTCCTGAGATGAACAGACTGAACGGCTTGCTGTCTCAAGCGGCAAGCACCTGGGCCGAGTCACTAAAGAACGCTAGAAGGAGAACCTTGGAAACACAGAGGAGATTGAAGCCACGTGACCCGCTCATTAATCGCTCGTACTGGTTCCGCAACAAGTAATCACATACTACCCTCTGGAAACCCGCAAGCCCTGAAGTAATGATTTGATATTGTAAAGCAAAGAGTTGAAAATTCGAAGAAATTAGAAATAAATAAAAAAAAACATCAGATTAGAAAAGCAAGAGCATGACGTTAGATGTGCTTTACACGAGCATAAAGCAATGACTAAAAATATTTATGCCTCATGATATCGAGTAAGACGCGCCATAAAAACAAGAGGTGTTCTAATCAGATAATGGTGTGCTAATAAATGAATTATCAAATTGCTAATATTTTGTGGAAGACATTAACTAAAACACACACATGATATTCATTATTATATGCGTTAGTCATTATTGTAATAAATTTTGAG
>jgi|Nemve1|91746|e_gw.28.246.1
ATGTTTTTTTTTTTTACCAAATTTTTCCAAGGATTCAGATGCCCGGATAAGAGTACTCAGTTCCAGTGCGTTAACGGCCAGTGCGTCAGTCGTGATCTGATTTGCGACGGAGACAATGCTTGCCTAGACTTCTCTGATGAGGCAAACTGCAAATGCCTGTCGTCCAAGTTCGCTTGCGAGAGCGGAGAATGTATTGACGTGGTGGGTTTGTGTGATGGAACTGATGACTGCAAAGACGCTTCTGATGAAAGTCGTTGCGATCACAAGTGTTCTAAAGACGAGTACCAATGTGTAAGCGGCGCATGCGTTAAGTGGCCCTTGACGTGTGATGGCAAGAAAGACTGTGAAGACGGGACAGACGAGCCCGCGATATGCGGTAAGTATGATAGCATGTGA
>jgi|Nemve1|92001|e_gw.28.101.1
TGTAGTCACAAATTGACTTCACACTCTGGATACCTTCACACGCCCTTCTACCCCGCGTACTACCCCGACTACGCCCGTTGCTCATGGCTCATAACCGTCCCAAAAGCCCACAGAATCAGACTAAGCTTCCTAAGCTTTGAGCTAGAGGAGCACCCGATTTGCCAAAATGACTATGTCGCTGTGTATGAAGACGGAGGAAGGCGGGAGATTGGAAAATACTGTGGCAAGAGATACCCGAGATTTCTAGAGTCAACAGGGAGTACTCTGATCGTAATATTTTGGAGTAACTTTGGGATTGTCAGAAGTGGTTTTAAAGCTAGTTACGAAGCCATACCAGGTAATTGCAATCAAACTTTGAAAAGCATGCAATGA
>jgi|Nemve1|91883|e_gw.28.230.1
ATGTGCTGCTTTGCTAAAAAGGCGGCGCCAGCCCTGCGATGTATCTCCCCAAAGAACGTGTTCTCTAACTGTGATGACTTGATGAAGAACAAGACCTTACAGGTGTGCATCTGGATTCTTGGCTTATCCGCGCTGATCGGTAACATCTTCGTCGTTCTTCTTCGTCTTATCATTAAAGAAGACAACAAAGTCCACTCATACCTCCTCACAAACCTCGCCCTAGCGGACTTCCTAATGGGTGTATACATGCTCCTGATCGCAATAAAAGACGTCGAGTATCAGGGAGAGTACTTCAAGCACGACATCGAGTGGCGGTCAGGCAGACTTTGTCAATTTGCCGGCGCCTTATCTCTGACCTCAAGCGAAGTCTCGGTGTTGTTGCTGACACTGATAACAGCAGATAGGTTTAAAAGCATCGTCTTCCCGTTTCATTTCAAGCGGCTTAGTTTTCGACTAGCGGTTATAATTGTTGGGATTATTTGGACCGTTGTGATTCTAATGTCTGTGATCCCAATATTTGAGTTGGAGTACTTTTACGACAAATCGCGTGGTGTGGGCTATTATGGCCGATCTGCGATTTGCCTGCCGCTGCAGCTCTCCAAAGACAAACTAGCCGGCTGGGAGTACTCAGTCGCAATCTTCGTCGTGTTAAACTTTGTTTCCTTCGTCTTCATCTTGGTGGCGTACATCATCATGTTCCTCACTGTTCGTAAAATGTCGCGCTCCATTCGATCCACGACTATTAACCGCGAGTCGCAGATGGCAAAGCGCATGGCATTCATCATAGTCACAGACTTCTGCTGCTGGATGCCGGTTATCATCATTTGTATTCTCTCCTTAAATGGCCACTTTGATGACCCCGGTAATCTAGTCTACGCCTGGATAGCGGTGTTTGTTCTTCCGTTGAATTCAGCAGTCAATCCAGTTCTGTACACGTTTTCCACCCCATTGTTTAGAAAAAAA
>jgi|Nemve1|66147|gw.28.260.1
TTGAGAGGATCAGTAGCGTTGAGAGGATCAGTAGCGTTGAGAGGATCAGTAGCGTTGAGAGGATCAGTAGCGTTGAGAGGATCAGTAGCGTTGAGAGGATCAGTAGCGTTGAGACGATCAGTAGCGTTGAGAGGATCAGTAGCGTTGAGAGGATCAGTAGCGTTGAGAGGATCAGTAGCGTTGAGAGGATCAGTAGCGTTGAGAGGATCAGTAGCGTTGAGAGGATCAGTAGCGTTGAGA
>jgi|Nemve1|201518|fgenesh1_pg.scaffold_28000135
ATGACAAGTGACAGCTGTGATTTTGAGACAGTAGATGATGCTATCCCAGAAGGGAATGAAACATACACCATCCAGTTATCAATCATGTCAGGTGCTGGCGAGATAAGAGACCCTTCATCTACAAAGATCACCATTCTTGCCAATGATAAGGGATTTGGAGTCATTGGATTTTCAGAGTCTGGCGAGGTGTCAGTCAGCGAAGGTGCAGCATCACCTGTATCCCTTAAGCTTATCCGTGCTCTTGGCTCCTTTGGACCAGTGTCTGTTGACTGGAAGGTTTCGAGTGGTCCCAGCTTAGGAACTGATGATTTCATAACAACTTCCGGGACAGTGAGTTTCCAGGATGGACAGACTGAGGCCAATCTGGTACTAAATATCAAGCCAGATGATGTACCTGAGAACGATGAGGTGTTCACTGTGAAACTAGCCACTGCAAACGGTGGAGCAGAGTTGAACTCAAGCTACACAGAACTGCAAGTCAAAATACTCGCAAACGATGCCCCTGTCAGGTTCCCCATTACATCACTTTCTGTTCCTGAAAATGCCACCAGAGTCGACATTGAAGTCTTCCGCGGCTTACAGTCAGACGGTCAGACAGTTGTTGGCTCTATACAGGATACTGTCACGGTAAATTGGTACGTAATACCTGGCAATGCCCAACCAGGACAGGATTTTAAGGACATCAATGGTACCTTGACTTTTGCATCTGGAGTCACAAAACAAAGCATCTCTGTCTTGTTAATCAACGACGTCATCCCTGAGTTGGCTGAGAACTTCAGCGTTCAACTTCAGACTTTGAGCAGCAGTGTCTATCTTGTTCCGCCTGGTATTGCCATGGTTACCATTTTGCCCAATGATGATCAGCATGGCGTCATATCTTTCGGTGGATTCCAAAGGATCATTGATGAGGACGGAAGCCGGACAGGACATTTTAATGTTACCAGAGGAAGCG
>jgi|Nemve1|88277|e_gw.18.30.1
GATGGCAATTTTGACCAACCTGATCGAACATTCCACTCGTTGGCGACTACGTGGCGATTGTCCTCGTACCAGTCTCCCACCGACGTCAAGGAGCTTATCCCTGAGTTCTTCTTCCTCCCAGAATTCCTCGAGAACTTTGAAGGGTTCGACTTTGGATTCCGCCAGAATGGTGTCCGTGTCATGGACGTCTCTCTTCCGCCGTGGGCCAAGAACAACCCACGCCTGTTCATACTCATACATAGACAGGCCTTAGAGACGGACATTGTATCACAGCATTTGCATAACTGGATAGATCTCATCTTTGGATTCAAGCAGACTGGCAAAGACGCAGTTGAGGCGCTTAATGTGTTTCATCCTGCGACGTATTTCGGCGTGGACATCAACTCGATCACAGACCCCATCAGCAACAAGGCCCTGAAGACCATGATCGAGACGTATGGTCAGACCCCGACGCAACTCTTCACCTACCCGCACAGCCCGCGGGTCACCCGCAAACCCCAGGCCCTCTCTGCCGCGGACACGGCTTCTGTCAGCTCGCTGAAGTTGGACGCGGAGGTCGCTTCATTCACGGGGACTTTTATCAATAGATTCACGAGCTCTTTCTCGTCTGAAAACACTATCGTCGGGAGCATCACTGATACTCTGGCAGGTGGGCGTTATAATGCTATTATAAGTCACTCTAACACCACACTAATCACCATGTACCAGAAGGCCGATGCTGCCATTGATTCTGAGCGACTTCTGCTCTCGGCAGTGCTCAGCTGGGCTGCCATGAACGGGCAACTGGATGTCTACCATGGTGGAACCAGCGCTTCACCCATGCTGCTGATGGGAACCAAAACCCCAGATAAGGTAACGCGCTGTGCTGTGAGCCGCAAGTCGCTGTTTATCGGATCATCCACGGGAGCTTTGTCTGTGATACCAGTCAAATACAACCAGGCAACGGACTGCGGGATCGAGGTCCAAGGAACACGTGTTCGTCTTTATGGCCACACCCAAGCTATCACGTGTCTGCACGTCTGTCACGAGTTCAGTGTTGTGGTCAGCGCTGGTCAAGACGGTCGTGCTATCATATGGGACCTGAACAGGTTGAGTTATGTGCGAAGTCTCACGCACTCCAACGCCGTGACCGCTGTCTCCGTTAGTCGTACATCGGGGGATATCGCTACTGTCTCAAACGCAGAGAGCGTCGGGGAGGAGGAAAGTGATCTCTATCTGTGGACAGTCAATGGCCGCCCGATAGCGCACAAAACCTGCGAGATAACAATCAACTGCCTCGACTTCTCAAGAGCGCCCGAAGGGCTGTCAGTCAACGTCATAGCAACGGGCCTTAGCAACGGCGCTATCAGACTTTGGAGTACTTGGGACTTGCAGCACATACGGGACATCGCACCGGAGCATCATCTTCACCCAATCACGGCAGTTGCCTTCTCCGAAGACAGTCAGCGGTTATTCGCACTAAACATGCACGCTAAGCTGATGGTGTGGCAGAGACGAGACAAGTCTTACCCCAAGCCCCCAACGGTCATCTCCTTCCCAGCATCCTACTGCGCGCCTAGAGCTCCAGCACGTGATAATCGATCAAATACCGATAACTGA
>jgi|Nemve1|88588|e_gw.18.273.1
GGTGCCTACATTAGGGGATGTGGTGCGTACATTAGTGGGTGTGGTGCGTACATTAGGGGGTGTGGTGCCTACATTAGGGGATGTGGTGCGTACATTAGGGGGTGTGGTGCCTACATTAGGGGGTGTGGTGCCTACATTAGGGGATGTGGTGCCTACATTAGGGGGTGTGGTGCCTACATTAGGGTGTGTGGTGCCTACATTAGGGGGTGTGGTGCCTACATTATTGGGGTGTGGTGCCTACATCAGGGGGTGTGGTGCCTACATCAGGGGGTGTGGTGCCTAAATTAG
>jgi|Nemve1|180295|estExt_GenewiseH_1.C_180006
TTCTACCTTCACTACCTTATCCTCGGGCCGATTGAGGCCATTATTGTGACAGTGCTGCTGTGGCAAGAGATAGGTGTGTCCTGCCTGGCCGGGATGGGCCTTCTCTTTCTGCTGGTCCCTATGCAAATTGGAATGAGCAACTTTATCATGAACCTTAGGAACCAGGCGGCACAAGTTATGGACCAGCGTGTCAAGGTGATGAGGGAAATTATCTCAGGCATCCGCCCCATCAAGATGTACGCCCATGAACCATTCACTCGTGCCCTCGTCAGCATGATAAGAAAAGCTGAGATCGGCTGGCTTAAAAGGCTGTCCAAGGGCAAGTCACTCTTCACATCAATCTTCTACAGTAGCCCCGCCCTGATTAGCTTCCTGTCATTCATGACGTATGCTCTGACAGGTCACACGTTATATGCCAGCTCGGTGTTCACATGTGTATCTTTGTTCAACTCGGTGCGTAATGTAATGACCTTACTGTTCCCTGTCGCCATGTCATCGCTGAACGACCTGCGCGTGGCCCTAAGGAGAATCCAGGCTCTTCTGTTGCTTGAAGAGCTGTGTCCCAAGTGCCAGGGTCTGGAGCAATCCGATGAGCGACCTAAAGAAGAGGAGTGTAGCCTTGTAGCCAATGGCATATCAGCGTACTGGAGCAAGGATCTTCCAAAACCTACCATAGACAACCTCTCGTTCGCTGTATCTCAGGGTCGTATGCTCGCTGTCATTGGTGAAATTGGATCGGGCAAGACCTCTCTCCTTCAAGCAATCTTGGGTGAACTGCCTCTAAGCCAAGGCACCCTGAAGATCAAGGGTAAGCTAGCGTACACCTCGCAAACGCCGTGGGTTTTTAACAGCAGCGTACGGAACAACATCATCTTTGATAACGAGTTTGATGAGCAACGCTACAATGATGTCGTACACGCATGCGCACTAGACAAGGATATCAGCATGTTCTATGATGGCGACAAAACATTAGTTGGTGAGCGCGGTGTGTCCCTAAGTGGGGGCCAGCGTGCAAGGATTTCCCTGGCGAGAGCCCTGTATTCTGATGCGGATATCTACCTACTTGATGACCCTCTCAGTGCTGTCGACATACACATTGGAATGCATCTTTACAAAAATTGCATCATGGGGTATCTGTCACGCAAAGCACGCATTCTCGTCACGCATCAGTTCCGCTATGTCAAAGAAGCTGACCATATCATTGCAATGTCAGAGGGTGAATGTGTATCCCGTGGCACCTTCGACCAAGTCCGTCTGGCTGGCATTGACCTAGTCGCCATGTGCCCACACAAGACAGTTGAGGAGGAGGAAGAGATGAGGGATATCCAGGCATCTGCTGCGCATGCGCTTCACCACGAGAACCTCTCTGTTCTAAATAGGCGCAAGCGAGCCGACAGTCTAGCCAGTAGTGAGGACAATGGACTGCCGGGGGAGACTAAGCACGAGGGTGCTGTCGCCATAGCAACTTACATACAGTATTTCAAGTCCCTCCACAGCATACCCGCGTCGTTGTTTGTGCTTTTGCTCTTTGTGATAGCTCAGACGCTGTTTATGCTGTGTGACTGGTGGTTATCATACTGGACCGACCTTGATCAAGACAGTGTAAAAAAAGCCAAGCCAGTACCTGATAGAGACACCATGATTGGCGTGTATGCGGGCCTGACATTCGGTCTATTCTTTCTGACCCTCGTGCGTTCAACGGTGTTCTACGAGCTGTGCCTTGTAGCATCCAGAAATCTGCACAGCAAGATGTTCGACGCCATGATGAGGGCGCCCGTTTGCTTCTTTGACATGAATTCTATTGGTCGCATACTCAATCGCTTTTCCAAAGACACTAGTTACTTGGACGAGTCTTTGCCGACAACGCTCATGAACTTTCTTCAGACTGCGATGACGACCCTGGGTGTAGTGGTTCTTGTCGGCGCAAATAATCCCATCTCGTTTGCTATTGTGCTGCCTGTATTTATCGTGTTTACGATTGAGCGCTTTTACTACGTTAGGACTGCACGTGATCTTAAACGACTTGACGGCATCACTCGTAGTCCCTTATATGGTCACTTCTCCACCACGCTTCTTGGTCTCGACACGATCCGCGCGTTTGGTGCGCAGGACTCTGCTGTTCACCATTTTCACCACCACCTCGAGAGCAACACGCGCGCGTTGTTTGCGTATATCTCCGTGTCGTCGTGGTTGACCTTCAGACTGGAGATTCTATCCGCCATATTCGTTAGCTTCGTGGCACTCATCTCGCCTCTGCTGCGTTCGAGTCTAACGCCAGGTGTAGTGGGTCTTATCCTGACGTACGCCACCAAGTTGTCGTCCGTCCTCGCCAAGTCTATCAAGAAAGGGACCGAAGTCGAGAGTATGATGACTGCTGTTGAGCGCATGATTGAGTATTGCGATCTGGAGCCTGAGGCCCCTAACGAGACGGACACAAAACCGCCCAAGGGATGGCCGGACAAGGGCGAGGTCGTCTTTAAGAACGTGTACTTCTCGCATCGTGAAGACCTACCACCTGTTCTTAAGGACGTCAGTGTTCACATTAAACCTGCAGAGAAGGTCGGTATAGTTGGGCGCACGGGGGCGGGGAAGTCTTCACTCCTCGCCACTCTCTTCCGTATGGCCGAGCCTAAGGGCAAGATAGAAATTGACGGAGTGGACATTACTAAACTGGGACTGCGGGATCTCCGGACTAGCATTGCCATCATTCCACAGGAACCTCTCCTGTTTAGCTCAACACTTCGGAGGAATATGAACCCCGAGCAGAATAACGATGATTCAGAAATTTGGGGTGTCTTAGAGGAGGTTCAACTCAAGAACTATGTGGCGCAGCTACCTCAAGGGCTGGACACTTGTATCGACGCCGGCAGTATGATGTTCAGTGTCGGTCAGCGGCAGCTTATTTGCTTGGCACGCGCAATACTACATCGCACCAAAGTGGTTGTCATTGATGAAGCGACGGCTAATGTGAACTCCATGACAAGCAAGATCATCTGGGGCGCCATCAACCGCCGCTTTCGAGACTGCACTCTGATTGTCATCGCCCATCGTCTCTTTCCCGTCATGGATGCAGACATGATCATAGTTCTTGATGCAGGCCGGATCCGCGAGCTAGACACCCCCTACAATCTCCTTCAAGACCCTCACAGTCACCTCACGCACATGGTTATAGACACAGGGGCCTACGAGGAGCGCAAACTCCGCGAGCTAGCCAAGACATCCCACATGGAGAAGACAAGGACTGTCACAGATGACCACAAAAGTGGAGAAAAAGCTGTTAATAACGAGTGCTTAAAGAACGACGGGGGAGATGAAAGATCAGAGAAGGATGGGAAAAAAACTGATACTGATAAAGGATCAAAGAATTATGGTGAATATGTGCAAGACAATTTGCCATCTATCAAAATCAAGCGTGGTGATGATGAAAGCGAAAAAGACACCCAAGATACACATTTTTAACTCTGGGTTTTTATACTCTAGGTTTTTTTATATTCTATTTAATAATTAGGTTTTATTTATAATTCTAGCTTTTGTGGCATCAACATATTTTTACTCTTCTTTTTACTTATATTAATGAATAGGCTGTTTGAGTATGTTCATCTATGTAATATTGTATTTTTTAAATTATTAATTTTGAATACATCTCTAGTGACATAAATGCACCTGATAGTAGCAAAAAA
>jgi|Nemve1|239663|estExt_fgenesh1_pg.C_180003
ATGGCTACGAAAGCGATGATTTCGACATTTACCGTGAACTATTTCGGTTTCTCAATGGCTTTAGACTATTCCGTTGTACTCCTAACAATTCAAGAACTATGGGAATCACTTGATGGGGATTTCAAGTTGTACGGGTTTGTGTTTGGAAGCTACGCACTAAGCCAAGCGTTTATGTCACCATTACTCGGCTATATATCGGATGCCCGTGGTTTAAAATTCGCGATAATTCTCGCTATACTTTTGAACGGAGCAGGGAATTTACTGTACGCTTTCTCGTATGCTGTAGGTTCGGTGAATATGGTGTTAGCAGGCCGGTTTGTTGCGGGTCTCGGAGCCGGCGCCATCGCTTTGGGAGTAGTTTATTTGACGAATACTTCTTCTAGAGATGTACGTGGCAGAGCTATCGCCGGATTCAAGCTGTCTCAAGCGGGCGGTTATCTAGGAGGGCCTTTGCTTGCTATGGCGATTATATCACTCAAGAAACCATCAAAGGACGCATCTTTCGCGACTAAAGTTTTCAACTTTTATACCGCTCCCGTATGGCTGATTCTGAGCAATGCGCTGTTGATATTATTGCCTCTGACGAAATTCTGCTTCAAGAATACACTCTCCTCACATATGGCTTTGAAATATACGCACAGAGAAGCCAAAGAACTGCTCGCACACACGTTAATGTTAGTGCTTTTGTTGTTTTTAGCGACGTCTTGTTTTTGGGCGATAACAAGTGATTTGTTTATTATAGCGTTCGGTCAGTATCATTTATTCAATGCTAACGAGCAGTTGTGGAAGCTATACGTCTCCGCAGGCGCAGCGCTCTTCATTGCGTCTCTCATTGTATGCCTTACAATTCACCGTCGCATCACTCCATTTCTATACACTGTTCTCGGACTTGTTTTCAACATCGCTGGCTTAACTTCTATGGCCAAGTATAACATAAATGACAAACTCTACTTGACTATTTTGTACTATGTCGGTGTGGCAATGTCTACTTCCGGTTGCGCTTGCTTTTTCACTGGCATTGGGACATATTATTCACAGAAGATAACTGATCTCTCTCACCAAGCCCGAAATAGGCGTGGACTTTTTCTAGGGACTTTTAACTTTGCTGAGGCCTTAGGGCGTGCGGCTGGGCCAACGGTGGCTTCACTTGTGATGCACATTCAGCAAAATCCGGATAGTAGTAAAGAATGCAGTGTGGACAAATTGATACCTGACGGATGTGAAGTTGGAAATATCAATTATGTCCTCCCCGTGCTTGGTGGTATTACTGTAATCGTGCTAGCGTTGTTTGTGTTTTACCACATAAAGCATGGCAAGTGCAGAACTGATGTGTCACTGCTAAGCCTTGAAGAACTTCAAGCAATGCCTGGCCCTGGGGAAGACAGGCAAATGTTCTTCAGGGAAGAGGGGGATGGTGAAGAAGCAAGCCTCAGTATCTATGAATTGACCCCACCTCAGTCAAGGACCCCAAGTAGGGCTTCACTATCATACAGCTCTAAGACATCAATCAACACGTCAAAGACTGTGTGATGTGAAATGCAAGGAGCTTGCACAGGGAAATCACCTCTACGGTTTGAATAAAGTTAGATTTATTGCATGTGTATCCCTTGTCTGATTTTTCATTGCCGGTTGCTTTCCGATCCCCTTATAGCTTATCATTTTTCGCATTCGAGGTGGCCGTTAGACTGATAACCAAGGAGAGAACGCCGGAAAGCAACGGGCGTTGAAATAGCAGACAATGGATGCACATGCAATAAACCTAACTTTATTCAAACCATACATGTGAGCTCCCTGTGGAACTTGATTCATATTACAGTAGGGCCTATTGAAGGAACTCTGGGTGTACATCTAGTTCTGCTTGACTGTGAGGCACTGGGTTCCAAGAATGAGTGTCAAAGGACTAGATGCAGTCCTGTATTTGC
>jgi|Nemve1|88355|e_gw.18.15.1
TTTTTTCCCCTCAAGGTACCAAACTGGTTCCATTTTTCATGCTTCTTCAAAAAGCAATTCAAACCTAAGAGTTTAGCAGAGATAGCTGGGATTGACGGCTTACGGTGGGATGATCAGGAAAAATTCAGGGCCCAAGTGTATGGGGGTGCAAGTGATGTGCCAGATACTACAGCGGCAGCAACCGTATCAGTTGAGCAGCCAGACTTGTTAGCCGAGTATGCCAAGTCAAGTAGAAGCACTTGTAAACACTGTGATGAACAGATAGTTAAGGGAGAGCTTCGATTAGCCAAAGTGATGGATGGTGAAAAGTATGGTCCTGTTCCTAAATGGCACCATGTGCCTTGTTTCCTAAAGGCCATGCCTGATCTGGACATCTCTGGTATTCTTACCGCTCAACACTTCACTGGATTTCAAAAACTTGGAAAGGATGACCAGAAACTGCTTATAGACAAGTTCGGGTCACAAAAACAAATATCAAAGAAAAAAGGAAAGAAGAAATCATTAGAGGCGTCTGCTGCAATGCCTGTCAAAAGTGCATCAGAAGAAAAGGAAGAACAACAATTAAAGGAACAAAGCGAAGCGATCTGGAAAATACGTGATGAGTTGAAGACAAACTGCAGTCTGTCTGAACTGAGGGAGATGCTAGAGGACAATGAAATTAATCCCCAGGGTGGTGAAACATCTGTTTTTGATAGATGTTCTGATGGAATGCTGTTTGGAAGACTATTGCCTTGTCATGAGTGTCATGGTGGGATGCTTGTCTACAGGAGTGATGGTTACCATTGCACAGGTAACGTTTCAGGGTGGACAAAGTGTGCCTTTACCACCCAGGATCCAAAGAGGACCAAGTGGGTGATATCCAAAGAACTTAAGAAAACTAATGACTTCTTAAAGACATTTAAGTGCAAAGAAATGAAGAGATTATTCCCCAAGCTGACAGCAATTCAACCGGGGGCTAGCACAGTGTTTTTTCCCATGTTTCTGGATTCTTTTCTGGCTATACCAGGAAAGCCTCTATCCAACATGATGGTGGCTGTGATTGGAAAGTTGAAGCGCACCAAGGCAGATGTTGCATCATGTGTTGCACAACTTGGTGGGACAACTATGGACAGAGTAACCAGTAAAGTAGATTGTTGCATAAGCACCCAAGCTGAAGTATCAAAGTCCTCTAAGAAAATGAAAGATGCTGAGAAGTTTAACATCCCTGTAGTGTCCGAGGAGTTCCTCGATGCCATCAAAGATGGAGAATTTAATTCAAATATAGCAAAACATAGTCTTGTATCCTGGGGAAAAATCAAGGCACTTGATATTGTGGATGGTCCCTTGCCACTCAGACGCAAAGCTTCAGACTCCAAGTATGAGTTAGGTAAGACTCAGGACAATACCACATTGATCCATGGGGAGGACTCACTTCCAAAGAAGGTGAAGCTTTCTGTGAAAGGAGGTGCAGCAGTCGATCCTGCATCAGAAATGGAAGATGACTGCCATGTCCTGGAAGTCAAAGGAGTGGTATACAGTGCAACACTCGGCATGGTGGACATTAGCAGAGGCACTAACTCTTACTACAAGCTCCAAGTCTTAAAAAAGGACAAAAGCTCCAGGTGCTACTTGTTCCGTTCCTGGGGGAGAGTTGGTACTACGATTGGTGGTAGTAAATTAGAGGATTGTGGCAATTCTCATAATAGTGCTGTTCAGTCATTTGAGGAACTGTATAGAGAAAAGACAGGCAACGAGTGGAGCGAGCGAGACAACTTTGTCAAACATCCGAACCGCTTCTACCCCTTGGAGATTGACTATGGGCAGGCACACGAGGATGTGGTCAAAGCGAAAATTGAAATGGGCAGCAAGAGCAAATTACCATCACAGATACAAGAGCTGATCAAGATGATCTTCGATGTTGAATCTATGAAGAAGACACTTATCGAATTTGAGATTGACTTGAAGAAAATGCCTCTTGGTAAACTCACAAAGAGGCAGATCGAGAAGGCTTACAGCGTTCTAGGCGAAGCCCAACAAATCCTGAGTGAAGCTGCTAGCAAGACTGCTGTACTTGATGTGTCCAACAGGTTCTACACCCTTATCCCACATGACTTTGGCATGAGGAAACCTCCTTTGCTCGACAACCAAGAACTTATCAAGACGAAAATTGAGATGCTTGACAATCTCATTGATATTGAAGTGGCATTCAGTCTGCTCCAGAGTTCAGATGGCGAAGATGCTGAAGATCCCATCGACATAAACTATAAGAAACTGAAAACTGACATAGAGGTACTGGATCACAAATCTGCTGAATTCGGCCTCATCTCCGAGTACGTGTCCAACACGCACGCGGACACTCATCGTCAATATGAACTCGAGCTGCTAGATGTGTTCAAAATCAAGCGTGAAGGTGAAGAAGCCCTGTTCAAGCCATTCAAACAACTGCACAATCGTCAGCTTCTTTGGCACGGATCCCGCACCACGAATTACGCTGGGATACTCTCGCAGGGCCTGCGTATAGCCCCTCCCGAAGCACCAGTGACCGGGTACATGTTCGGCAAAGGCGTCTATTTTGCAGACATGGTTTCAAAGTCCGCAAACTACTGCTGTACATCTCCATCAAACAACATTGGTCTTCTGCTCCTATGTGAAGTTGCTCTAGGAAACATGCACGAACTCAAACACGCGAGTTTCATCAAGAAGGTCCCCAAAGGGAAACATAGTGTCAAAGGTCTTGGAAAAACGGCCCCCGATCCCAGTGCTACACACACGTTTGAAGATGGTACCATTGTCCCTAAAGGTAAAGGATGTCCTGCGCCTGTCAAAGATTCAAGTTTGTTGTATAACGAATACATTGTCTATGACACCGCGCAAATTAACATGAAGTATTTGCTCAAAACAAAGTTCAAGTACAAATATGGCTGGTAA
>jgi|Nemve1|228435|fgenesh1_pm.scaffold_18000002
ATGAAATTATTCAATCAGTTCCGGCTAAATCTAACTCAAGAGAAGAGTGAGAAAGAAAAGCCAGAACAACTTTTAGATGAAGTAAGCTTTGAAGGTGTTGCCAACTACATCAAATCTGGAAAATGCAAACATATCATTGTGATGACAGGAGCTGGTATATCTACTGCTGCTGGTATCCCAGACTTTCGATCACCTGGAACAGGCCTCTATGACAACCTACAGAAATACAACTTGCCCTACCCTGAAAGCATATTTGAGATTGGATACTTTAGAAGTAATCCTGAACCGTTTTTTGCCTTGTGCAAGGAACTGTATCCAGGATCATTCAAGCCCACTATGTCGCACTATTTTATCAAACTACTCTATGACAAAAAATTACTGCTGCGTAATTACACACAGAATGTTGATACACTAGAGAGAATAGCAGGAGTACCTGATGACTTGCTTGTGGAAGCTCATGGCTCATTTCACACTGCTCATTGCATAGAGTGTAAAAAAGAATACACAAAAGAGGATGTTCGTGATGAGATATTTGCGGACAAGGTACCAAGATGCAGTGGATGCGAAGGTGTCATCAAGCCAGATATTGTCTTCTTTGGTGAGTCCTTGCCTGGAAGATTCCACAGACTTGTCCCTCAGGACATGCCTCACTGTGACTTGATCATCATCATGGGAACGTCACTTGCCGTTCAGCCATTTGCTTCCTTGATTGACAGAGTTCTGGCGACAACACCAAGGTTACTAATTAACAAGGAGAAATGTGGTCGGCAGGCTAGCTTTTTGTCCTTTCTGTCTGGTGTGGATTCTGGATTTAAATTTGACAAAGAAGACAACTACAGGGATGTTGCATGGCTTGGAACAACAGATGATGGCTGTTTGGCACTTGCTGAACTACTAGGCTGGAAGGCAAGTGAACCATTTGCCATAGTTTGA
>jgi|Nemve1|234280|estExt_fgenesh1_pm.C_180003
ATGAATCGTGGTTTGATCTGCAAGAAGACAAAGGAGAAAATCCCGCTGCAGAGCATCAAAGTCAACGCGGAAATTACTGGCTATACAGCGCAAGTGGCTGCTGTGCTAGGGTACAAGAACGAGGGTAGCAACCCTATAGAAGCAGTCTACATTTTCCCCTTGGACGAGCAAGCGGCTGTGTGCGGTTTTCAGGCTACGATCGACGGTAGAACGATCGTAGCGGAGATCAAAGAAAAGGAAGAAGCGAGGGGTGACTACGACGACGCGATCAGCAGCGGTCACAGCGCTTTTCTCCTAGAGGAAAGCGACGAAAGCTCTGATATCTTCCAAATGAATGTTGGGAACCTTCCGCCTAATGAGAGCGCAACGCTGCAGTTGAAATTTGTTACAGAGTTGGAGGTCGACGAAGAAAATGGCACAGTGCAATTTGTACTGCCTACTGTATTGAATCCGCGCTATACCCCTGTTGATCAACAGCCTAGCATTAGTACAGAGATCCCTGCATCTTCTGTCGCCAAACCCTACTCATTTGAATTCCAAATGAATGTAAAATCTGGCTCCGCAATCACAGAAATCAGCTCAACCTCTCACAAGCTTTGTTTTCAACCCGACCCCAGTGACAACTGTCACGCTAGCGTGACATTGGCCGAGTCACACACGTTCAGGCGTGACGTTGAAATACAGATTAAGAGTGAAGACCCTTTTGTTGCTCATGCTTTAGTTGAGCCAGGTCTACCCCGCCCTTCAGACGCACCTGAAGACAAAACCCGTGGCCTAGCCATTTCAACAGAGTTCTTGCAAAAACCTGTAGCTATGGTGAATTTTGTGCCGGCATTCAAAGCTGATGATTTGACTTGTGGGGAGTTTATCTTTGTTGTCGACCGCAGTGGTAGTATGAGTGGGAGTCGAATCAAGGATGCAGCCCGTACCTTGCAGCTCTTCCTTAAAAGCCTCCCTGATGGCTGCTATTTCAACATTGTTGGCTTTGGTAGCAGCTATAAAACATTGTTTTCTAAGAGCAAGACATACAATGATGAGACGCTGAAGACTGCAACTAATCATGCAGCTCATTTGGCAGCAGATTTGGGTGGTACTGAGATCCTTGAGCCGCTACGCTGGGTGTATAGCCAGTCACTCATTGAAGGTGCACCAAGGCAACTTTTTTTGCTCACTGATGGGGAGGTTGGCAACACCGCCCAAGTAATCTCACTGGTGGCTGAAAATGCCTCTACTGCAAGGGTATTCTCGTTCGGCATTGGAGATGGGGCATCAACAGAGCTGATCAAAGGCGTGGCCAGAGCTGGGCATGGATCTGCGGAGTTTGTCCGTGGACAGGACAAGTTGCAAGTCAAGGTTATAAAGACACTGAAGAGAGCCCTACAGCCTGCCCTGACAGATGTGGCACTTTCATGGGCTTTACCAGATGGATGGAAGTTACAAGAAGTCCAATCAAAGCTCCCACCAGTATTCAAGGGTGAAAGACTGATAGCTTATGGGGTATTCAAGAACCTAAACAATGATTCCAATGCCAAAGGAATTGGTCATGCCACCGTAAAGGCAACACTTCACGAGGGTCGAGAAGCAAAACACATTGAGAACACTGTCAAGTTTGTGCTTCTTCCAAGTCAAGAGAACTCCCTGGTCTTGCATCGACTTGCAGCTAAGAGATTCATTTCCTCCAGCCAATCTGCATTACACAAACAGGACATCATACAACTTAGCAAAACAGCATCTGTAGCATCCAAGTTTACGTCATTTATTGCTGTTGACAGTAAAAGTCATAAGCCTGTGACAGGTGCAATGGTCAGAAAAGTGATACCTGACTCCATAAGCCAAAGGATCAATTACTCCCCTCCAGCCATGATCGATGAAGATGATTGGGAAAAAGAAGAAGCCCAACCAAAAAGCCCACCCCAAAAAAGTTCGTCATCAATGAAATCATTGAAGCAAAAATTAATGAGAAGGAAAGCAGAAGCAAAACCTTGTGCACCACGACCACCACTACCACGTCGTGCTCAATGCTTTTTACCTTCTCCCCCACCACCACCATGCGAGTACCAGCAATCAGCCCCAGGAGCATCAAGTGACAAGCTGATGACATTGGTTGATCTGCAAAAGGCCTGTGGTTCATGGGAACTTACCGATGCTCTTGCTGCCTGCTTAAATGTCTCTAAGGATGTCCTGGTGAATGCCAAGCCACAGTCCACTCCAGACTTGGGTAGTGACATCTGGGCAACAGTGCTTGTTCTTGTTTGGCTATCTGGAAAGTTTTTTAACAGGAAAGATGAATGGGAGATGATTGCTAACAAGAGTAAGCGCTGGCTCAAGTCTTCCTTGCCATCTGGTGTGGATTATGGCAAGCTTATGGGAGATGCATTCCACGCCTTAGAAATATAGATGACAAGTGCTTGAATTTGTATGCTTTGGTGGAGGCAACAAATTGCTGTTGTGGCCCTGTGATACATGTATTTACCTGATATCCAAAAGAACTATAACCTAAATAGAATTGTAATGTTGTAAAGTTTGATTAAAATAATATTTTTCTCTTATTATAACTATAGATTTGTTTCCAGTACTTTCCTAATCCACTATATCCGTCAACCCCACACTTATACCCAGCAAGTTTACACCCTAGCGAGAGGCATTCCTCTAAACTACAACCCTTGATTAATGCATCAATGACTCCAGCAATAAACGTGTCCCCCGCCCCTAAAGTGTCTCGCACGATAGGAGGAGGGTACCCATCACTGTGTAGTACAACCCCACTTCCATTCATTGCATCGGCACCGTCAGCTCCCCAAGGACAAATCAACATGGCCCCTGGCCGTACTTGGGGGTATAACCCACATAAAGCACTTCTAGAGTCCATATAACCGAGATGCTTGGCGAAATCCTTACTGATGAAAATAACATCTGCTTTTGGTAACAAAACTTGTAACCTCTCCTCTTTCTTTTCGATCTCGACAGCGACAGTGATTTGGTTGCTATTCGTTCTATTGTGCCTGTCCACTTTTTCTAACATTGCAAGCGTTTGATCGACGTTTCTTCTTGCTTCAAACTGGATCCAGTCATAGTGCTTTAAGTCGAGTTTATCGAATTCCTCCATGGAAACCTCAGGCAAGTTCCCTCTGTGATGTACAATGGTCCGCGTTCCAGATTTC
>jgi|Nemve1|88581|e_gw.18.26.1
ATGAATCGTGGTTTGATCTGCAAGAAGACAAAGGAGAAAATCCCGCTGCAGAGCATCAAAGTCAACGCGGAAATTACTGGCTATACAGCGCAAGTGGCTGCTATGCTAGGGTACAAGAACGAGGGTAGCAACCCTATAGAAGCAGTCTACATTTTCCCCTTGGACGAGCAAGCGGCTGTGTGCGGTTTTCAGGCTACGATCGACGGTTGAACGATCGTAGCGGAGATCAAAGAAAAGGAAGAAGCGAGGGGTGACTACGACGACGCGATCAGCAGCGGTCACAGCGCTTTTCTCCTAGAGGAAAGCGACGAAAGCTCTGATATCTTCCAAATGAATGTTGGGTACCTTCCGCCTAATGAGAGCGCAACGCTGCAGTTGAAATTTGTTACAGAGTTGGAGGTCGACGAAGAAAATGGCACAGTGCAATTTGTACTGCCTACTGTATTGAATCCGCGCTATACCCCTGTTGATCAACAGCCTAGCATTAGTACAGAGATCCCTGCATCTTCTGTCGCCAAACCCTACTCATTTGAATTCCAAATGAATGTAAAATCTGGCTCCGCAATCACAGAAATCAGCTCAACCTCTCACAAGATTTGTTTTCAACTCGACCCCAGTGACAACTGTCACGCTAGCGTGACATTGGCCGAGTCACACACGTTCAGGCGTGACGTTGAAATACAGATTAAGAGTGAAGACCCTTTTGTTGCTCATGCTTTAGTTGAGCCAGGTCTACCCCGCCCTTCAGACGCACCTGAAGACAAAACCCGTGGCCTAGCCATTTCAACAGAGTTCTTGCAAAAACCTGTAGCTATGGTGAATTTTGTGCCGGCATTCAAAGCTGATGATTTGACTTGTGGTGAGTTTATCTTTGTTGTCGACCGCAGTGGTAGTATGAGTGGGAGTCGAATCAAGGATGCAGCCCGTACCTTGCAGCTCTTCCTTAAAAGCCTCCCTGATGGCTGCTATTTCAACATTGTTGGCTTTGGTAGCAGCTATAAAACATTGTTTTCTAAGAGCAAGACATACAATGATGAGACGCTGAAGACTGCAACTAATCATGCAGCTCATTTGGCAGCAGATTTGGGTGGTACTGAGATCCTTGAGCCGCTACGCTGGGTGTATAGCCAGTCACTCATTGAAGGTGCACCAAGGCAACTTTTTTTGCTCACTGATGGGGAGGTTGGCAACACCGCCCAAGTAATCTCACTGGTGGCTGAAAATGCCTCTACTGCAAGGGTATTCTCGTTCGGCATTGGAGATGGGGCATCAACAGAGCTGATCAAAGGCGTGGCCAGAGCTGGGCATGGATCTGCGGAGTTTGTCCGTGGACAGGACAAGTTGCAAGTCAAGGTTATAAAGACACTGAAGAGAGCCCTACAGCCTGCCCTGACAGATGTGGCACTTTCATGGGCTTTACCAGATGGATGGAAGTTACAAGAAGTCCAATCAAAGCTCCCACCAGTATTCAAGGGTGAAAGACTGATAGCTTATGGGGTATTCAAGAACCTAAACAATGATTCCAATGCCAAAGGAATTGGTCATGCCACCGTAAAGGCAACACTTCACGAGGGTCGAGAAGCAAAACACATTGAGAACACTGTCAAGTTTGTGCTTCTTCCAAGTCAAGAGAACTCCCTGGTCTTGCATCGACTTGCAGCTAAGAGATTCATTTCCTCCAGCCAATCTGCATTACACAAACAGGACATCATACAACTTAGCAAAACAGCATCTGTAGCATCCAAGTTTACGTCATTTATTGCTGTTGACAGTAAAAGTCATAAGCCTGTGACAGGTGCAATGGTCAGAAAAGTGATACCTGACTCCATAAGCCAAAGGATCAATTACTCCCCTCCAGCCATGATGTGTTTAAGAGCAAGCTTATATGGGGGGCGTGAAGCAAAACCTTGTGCACCACGACCACCACTACCACGTCGTGCTCAATGCTTTTTACCTTCTCCCCCACCACCACCATGCGAGTACCAGCAATCAGCCCCAGGAGCATCAAGTGACAAGCTGATGACATTGGTTGATCTGCAAAAGGCCTGTGGTTCATGGGAACTTACCGATGCTCTTGCTGCCTGCTTAAATGTCTCTAAGGATGTCCTGGTGAATGCCAAGCCACAGTCCACTCCAGACTTGGGTAGTGACATCTGGGCAACAGTGCTTGTTCTTGTTTGGCTATCTGGAAAGTTTTTTAACAGGAAAGATGAATGGGAGATGATTGCTAACAAGAGTAAGCGCTGGCTCAAGTCT
>jgi|Nemve1|39443|gw.18.180.1
TCAGCTCCAGGAGCATCAAGTGACAAGCTGATGACATTGGTTGATCTGCAAAAGGCCTGTGGTTCATGGGAACTTACTGATGCTCTTGCTGCCTGCTTAAATGTCTCTAAGGATGTCCTGGTGAATGCCAAGCCACAGTCCATTCCAGACTTGGGTAGTGACATCTGGGCAACAGTGCTTGTTCTTGTTTGGCTATCTGGAAAGTTATTTAACAGGGAAGATGAATGGGAGATGATTGCTAACAAGAGTAAGTGCTGGCTCAAGTCT
>jgi|Nemve1|35771|gw.18.116.1
AGAGTTCTCTTTGTGGGTTTGTGTTGCTTAGATGTCATCTCCGTGTGCGAGTGCTATCCAGGGGAAGATGAAGACCTTCCTGCCCTATCACAACGCTGGCAATGTGGTGGAAATGCCGCAAATCAGTCATTTGTTCTTTCTCAACTTGCAACACACTCGATTGAATTCTTTGGTAGCATCACAGATGGCCCAGGCGCAAAATTTGCTTTGAATACTCTACGCGAAAGTGGTGTGAACTGCGCAAACTGTTCAATGTTTAAAGGATATAGCTTCCCCTCTTCTTGTGTTATTTGTAGTCTGAAATCTGGAACGCGGACCATTGTACATCACAGAGGGAACTTGCCTGAGGTTTCCATGGAGGAATTCGATAAACTCGACTGAAAGCACTATGACTGGATCCAGTTTGAAGCAAGAAGAAACGTCGATCAAACGCTTGCAATGTTAGAAAAAGTGGACAGGCACAATAGAACGAATAGCAACCAAATCACTGTCGCTGTCGAGATCGAAAAGAAAGAGGAGAGGTTACAAGTTTTGTTACCAAAAGCAGATGTTATTTTCATCAGTAAGGATTTCGCCAAGCATCTAGGTTATATGGACTCTAGAAGTGCTTTATGTGGGTTATACCCCCAAGTACGGCCAGTGGCCATGTTGATTTGTCCTTGGGGAGCTGATGTGGGGCTGTTCTACACAGTGATGGGTACCCTCCTCCTATCGTGCGAGACACTTTAGGGGCGGGGGACACGTTTATTGCTGGAGTCATTGATGCATTAATCAAGGGTTGTAGTTTAGAGGAATGCCTCTCGCTAGGGTGTAAACTTGCTGGGTATAAGTGTGGTGTTGACGGATATAGTGGATTA
>jgi|Nemve1|199885|fgenesh1_pg.scaffold_18000009
ATGTGCTATAAAAAGCAACATTACGTCAATGGTCAACTTCAGCACCACTCAGCAAAAAAAGACCCGGAAAAACAATACTTCACTCGCTTCATTGCTCCACAGTCATTCATTCTCACTCCCTTTGAGAATAGTCTTTTCGCGTCCCTACCCTTGTTGTTAAAAGAAACAATTACGATGGGTGACATGAATCGTGGTTTGATCTGCAAGAAGACAAAGGAGAAAATCCCGCTGCAGAGCATCAAAGTCAACGCGGAAATTACTGGCTATACAGCGCAAGTGGCTGCTGTGCTAGGGTACAAGAACGAGGGTAGCAACCCTATAGAAGCAGTCTACATTTTCCCCTTGGACGAGCAAGCGGCTGTGTGCGGTTTTCAGGCTACGATCGACGGTAGAACGATCGTAGCGGAGATCAAAGAAAAGGAAGAAGCGAGGGGTGACTACGACGACGCGATCAGCAGCGGTCACAGCGCTTTTCTCCTAGAGGAAAGCGACGAAAGCTCTGATATCTTCCAAATGAATGTTGGGAACCTTCCGCCTAATGAGAGCGCAACGCTGCAGTTGAAATTTGTTACAGAGTTGGAGGTCGACGAAGAAAATGGCACAGTGCAATTTGTACTGCCTACTGTATTGAATCCGCGCTATACCCCTGTTGATCAACAGCCTAGCATTAGTACAGAGATCCCTGCATCTTCTGTCGCCAAACCCTACTCATTTGAATTCCAAATGAATGTTATTAGGACACTGAGAAGAGCCCTACAGCCTGCCCTGACAAATGTGGCACTTTCATGGGCTTTACCAGATGGATGGAAGTTACAAGAAGTCCAATCAAAGCTCCCACCAGTATTCAAGGGTGAAAGACTGATAGCTTATGGGGTATTCAAGAACCTAAACAATGATTCCAATGGCAAAGGAATTGGTCATGCCACTGTAAAGGCAACACTTCATGAGGGTAGAGAAGCAAAACACATTGAGAACACTGTCAAGTTTGTGCTTCTTCCAAATCAAGACAACTCCCTTGTCTTGCATCGACTTGCAGCTAAGAGATTCATTTCCTCCAGCCAATCTGCATTACATAAACAAGACATCATACAACTTAGCGAAACAGCATCTGTAGCATCCAAGTTTACGTCATTTATTGCTATTGACAGTAAAAGTCATAAGCCTGTGACAGGTGCAATGGTCAGAAAAGCCCACCCAAAAAGCCTACCCCCAAAAAGCCTACCCCCAAAAAGCCTACCCCTAAAAAGCCCATTGAAGACCTTGCCCAGACGTTGCCTTGCTCGACCTTGCCCACCGCCACCGCCACCCGAGTACCGAGCACCTTCTCCAGGTGTATGCTGCCGTCCTCCTTCTCCCCCACCGCTACCATTGGGGGAGAAAGCATCTCGACCTTGCCCACCGCCACCCGAGTACCAAGCACCTTCTCCAGGTGTATGCTGCCGTCCTCCTTCTCCCCCACCGCTACCATTGAGGATGAAAGCATCCCGACCTTGCCCACCACCACTGCCACCCGAGTACCGAGCACCTTCTCCAGGTGTATGCTGCCGTCCTCCTTCTTACCCACCGCTACCATTGAGGATGAAAGCATCTCGACCTTGCCCACCGCCACCGCCACCCGAGTACCAGCAATCAGCTCCAGGAGCATCAAGTGACAAGCTGATGACATTGGTTGATCTGCAAAAGGCTTGTGGTTCATGGGAACTTACTGATGCTCTTGCTGCCTGCTTAAATGTCTCTAAGGATGTCCTGGTGAATGCCAAGCCACAGTCCATTCCAGACTTGGGTAGTGACATCTGGGCAACAGTGCTTGTTCTTGTTTGGCTATCTGGAAAGTTATTTAACAGGAAAGATGAATGGGAGATGATTGCTAACAAGAGTAAGCACTGGCTCAAGTCTTCCTTGCCATCTGGTGTGGATTATGGCAAGCTTATGGGAGATGCATTCCACGCCTTAGAAATATAG
>jgi|Nemve1|199886|fgenesh1_pg.scaffold_18000010
ATGGAGGAATTCGATAAACTCGACTTAAAGCACTATGACTGGATCCAGTTTGAAGCAAGAAGAAACGTCGATCAAACGCTTGCAATGTTAGAAAAAGTGGACAGGCACAATAGAACGAATAGCAACCAAATCACTGTCGCTGTCGAGATCGAAAAGAAAGAGGAGAGGTTACAAGTTTTGTTACCAAAAGCAGATGTTATTTTCATCAGTAAGGATTTCGCCAAGCATCTCGGTTATATGGACTCTAGAAGTGCTTTATGTGGGTTATACCCCCAAGTACGGCCAGGGGCCATGTTGATTTGTCCTTGGGGAGCTGATGGTGCCGATGCAATGAATGGAAGTGGGGCTGTTCTACACAGTGATGGGTACCCAACTCCTATCGTGCGAGACACTTTAGGGGCGGGGGACACGTTTATTGCTGGAGTCATTGATGCATTAATCAAGGATTGTAGTTTAGAGGAATGCCTCTCGCTAGGGTGTAAACTTGCTGGGTATAAGTGTGGGGTTGACGGATATAGTGGATTAGGAAAGTACTGGAAACAAATCTATACGAAGTTATAA
>jgi|Nemve1|68554|gw.18.349.1
AAAATCTTTGGTTCGTCTAGTGCTCTCGCGAAGCATAAGCTTACACACAGTGATGAAAGGAGATATGTCTGTTCCATCTGCAGTAAAGGATTCAAGAGACAGGACCACCTCAACGGCCACATGGTTACACACCGGGATAAAAAACCCTATGAGTGTAGTTATGCAGATTGTGATAAGAGTTACTGTGACATGAGATCACTACGGCGACACTTAGAGAACCAC
>jgi|Nemve1|88599|e_gw.18.367.1
TACCATTCCCTTCCCTGTCCAGGTAAGTATTACCATTCCCTCTCCTGTCCATGTTATATTACCATTCCCTCCCCTGTCCAGGTAAGTATTACCATTCCCTCCCCTGTCCATGTTATATTACCATTCCCTCCCCTGTCCAGGTTAAATTACCATTCCCTCCCCTGTCCAAGTTTGTATTACCATTCCCCCCTGTCCAGGTTAGTATTACCGTTCCCTCCCCTGTCCAGGTTATATTACCATTCCCTTCCCTGTCCAGGTTATATTACAATTCCCTTCCCTGTCCAGGTTATATTACCATCCCCTCCGCTGTCCAGGTTAGTATTACCATTCCCTCCCCTGTCCAGGTTAGTATTACCATTCCCTCCCCTGTCCAGGTTATATTACCATTCCCTCCCCTGTCCAGGTTATATTACCATTCCCTCCCCTGACCAGGTTATATTACCATTAACTCCCTTGTCCAGGTTATATTACCATTCCCTCCCCTGTCCAGGTTATATTACCATTCCCTCCCCTGTCCAGGTTATATTACCATTCTCTCGCCTGCCAAACCAAGTATTACTTTTCCCAATCCCAAGTATTACTTTT
>jgi|Nemve1|67435|gw.18.332.1
ATTTGCACACCATGTTGTGGTTGCTGGCCCAGTAATACTGGGGTTATTTGCACACCATGTTGTGGTTGCTGGCCCAGTAATACGGTGGTTATTTGCATACCATGTTGTGGTTGCTGGCCCAGTAATACTGGGGTTATTTGCACACCATGTTGTGGTTGCTGGCCCAGTAATACTGGGGTTATTTGCACACCATGTTGTGGTTGCTGGCCCAGTAATACTGGGGTTATTTGCACACCATGTTGTGGTTGCTGGCCCAGTAATACGGTGGTTATTTGCATACCATGTTGT
>jgi|Nemve1|88537|e_gw.18.353.1
AATTGCACACCATGTTGTGGTTGCTGGCCCAGTAATACGGGGGTTGATTGCACACCATGTTGTGGTTGCTGGCCCAGTAATACTGGGGTTATTTGCACACCATGTTGTGGTTGCTGGCCCAGTAATACGGGGGTTATTTGCACACCATGTTGTGGTTGCTGGCCCAGTAATACTGGGGTTATTTGCACACGATGTTGTGGTTGCTGGCCCAGTAATACGGGGGTTGATTGCACACCATGTTGGGGTTGCTGGCCCAGTAATACGGGGGTTAATTGCACACCATGTTGTGGTTGCTGGCCCAGTAATACGGGGGTTAATTGCACACCATGTTGTGGTTGCTGGCCCAGTAATACGGGGGTTGATTGCACACCATGTTGTGGTTGCTGGCCCAGTAATACTGGGGTTATTTGCACACCATGTTGTGGTTGCTGGCCCAGTAATACGGGGGTTATTTGCACACCATGTTGTGGTTGCTGGCCCAGTAATACTGGGGTTATTTGCACACGATGTTGTGGTTGCTGGCCCAGTAATACGGGGGTTAATTGCACACCATGTTGTGGTTGCTGGCCCAGTAATACGGGGGTTAATTGCACACCATGTTGTGGTTGCTGGCCCAGTAATACGGGGGTTAATTGCACACCATGTTGTGGTTGCTGGCCAAGTAATACGGGGGTTGATTGCACACCATGTTGTGGTTGCTGGCCCAGTAATACTGGGGTTATTTGCACACCATGTTGTGGTTGCTGGCCCAGTAATACGGGGGTTGATTGCACACCATGTTGTGGTTGCTGGCCCAGCTGTTAA
>jgi|Nemve1|88291|e_gw.18.99.1
GGTAAAACAGTTATTATTACTGGTGCAAACAGCGGCATTGGCATGGAGGTGGCTCGTGACTTGGCCTGGCGCAAGGCAAGAGTTATCATGGCCTGTAGGGATGTGCACAAGGGTATGAAGGCGGCGGCCGAGATTGTGCAAAGCGCAGGTAACATGGACGTGGAGGTGAAGAAATTAGACCTTGCCTCATTTGCCTCCATCAGGGAATTTGCTAAAGAGGTGAACGAGGAGGAGAGTAGAGTGGATGTCTTGATTAACAACGCTGGATACCTTGGCTCCCAGAAGAAGACTGTTGACAAGCTAGAGTACACGCTACAGGTTAACTACCTGGGCCCGTTTTTGCTTACTAACCTCCTACTGGGGAAGCTAAAGACATCAAGTCCTAGTCGTATCATCAACGTCAGCTCTCATCAGCACAAGAAAGCCTCTATAGACTTTGACAACCTCCAAGGTGAAAAAAGCTATGGGCGGTTTGCTGCTTACAGCCGTAGTAAGCTGGCATTGATGTTATTTACAAAGCAACTGGCGAACAAACTTGCAGGTTACAAAGTCACAGTAAATGCTCTACATCCGGGTCTCGTCTGCACAAATCTGTTTCGTAACCTGCGCTTTCTGCGGATATGGGCAATCCGACCAATCTACTGGCTAGTCCAATATTTCTTCTTCAAGACGCCAATTCAGGGCGCACAGACCACCATTCATTGCGCAGTAGCCCCGGAGCTTGCTGATGTGACAGGGAAATACTTTGTAGATTGCCAAGAGGCGGAGTGTGGAGAGGTGGCAAGGGACGAAGGGCTTGGGAAAAAGCTTTGGGAAAAAAGTGAAGAGCTCTGCGGTATAAGTAGCTAG
>jgi|Nemve1|199891|fgenesh1_pg.scaffold_18000015
ATGACGCGCTACATTATCCTCGTCATTTTACTTGCTTCTTTATATTTAGTTTATGGAACACAAGATATTAAAAGTGCCCATAAATGCAAAGATCATCACCCGAAGTGTGTAAAGTGGGCAGCAAAAGGAGAGTGTAACAAGAACCCCAAGTGGATGTTGGAACATTGCCGGCAAAGCTGTGGCCAGTGCTCACAAGCCAATGTTCATGATCTTCTTCAGAGGGCTAAATCCCAGCAGATTTCTGATCTGATGATCATACCATACATTATCCTTGCTGTGATAATTGGTTTCTCTATAAAAATCTACTATAGTGGCGCAAACTGTAGCAGTGATGAAAAACTAAAAGGTACAACATAG
>jgi|Nemve1|199892|fgenesh1_pg.scaffold_18000016
ATGGCTGTCTGGTACACAAACCGAAAGGTCGGAGACATATCACTTTTGGAAATACAGCTCATCTACGAAAGATCAGAGGCACATCTCGTCTGGAAATACAGCTCATCTACGAAAGATCAGAGGCACATCTCGTCTGGAATACAGCTCATCTACGAAAGATCAGAGCCACATCTCGTCTGGAAATACAGCTCATCTACGAAAGATCAGAGGCACATCTCGTCTGGAAATACAGCTCATCTACGAAAGATCAGAGGCACATCTCGTCTGGAAATACACCTCATCTACGAAAGATCAGAGGCACATCTCGTCTGGAATACTGCTCATCTACGAAAGATCAGAGGCACATCTCGTCTGGAAATACATCTCATCTACGAAAGATCAGAGGCACATCTCGTCTGGAAATACAGCTCATCTACGAAAGATCAGAGGCACATCTCGTCTGGAAATACAGCTCATCTACGAAAGATCAGAGGCACATCTCGTCTGGAAATACAGCTCATCTACGAAAGATCAGAGGCACATCTCGTCTGGAATACCTCATCTACGAAAGATCAGAGGCACATCGCGTCTGGAATACAGCTCATCTACGAAAGATCAGAGGCACATCTCGTCTGGAAATACACCTCATCTACGAAAGATCAGAGGCACATCTCGTCTGGAATACTGCTCATCTACGAAAGATCAGAGGCACATCGCGTCTGGAAATACAGCTCATCTACGAAAGATCAGAGGCACATCTCGTCTGGAAATACAGCTCATTTACGAAAGATCAGAGGCACATCTCGTCTGGAATACTGCTCATCTACGAAAGATCAGAGGCACATCTCGTCTGGAAATACTGCTCATCTACGAAAGATCAGAGGCACATCTCGTCTGGAAATACAGCTCATCTACGAAAGATCAGAGGCACATCTCGTCTGGAAATACAGCTCACCTTCTTAG
>jgi|Nemve1|88438|e_gw.18.263.1
CACCGTCAGCAGTTCACCCCTTGTCCCAGGTCCCATCACCGTCAGCAGTTCACCCCTTGTCCCAGGTCCCATCACCGTCAGCAGTTCACCCCTTGTCCCAGGTCCCATCACCGTCAGCAGTTCACCCCTCGTCCCAGGTCCCATCAACGTCAGCAGTTCACCCCTCGTCCCAGGTCCCATCACCGTCAGCAGTTCACCCCTCGTCCCAGGTCCCATCACTGTCAGCAGTTCACCCCTTGTCCCAGGTCCCATCACCGTCAGCAGTTCACCCCTTGTCCCAGGTCCCATCACCGTCAGCAGTTCACCCCTCGTCCCAGGTCCCATCACCGTCAGCAGTTCACCCCTCGTCCCAGGTCCCATCACCGTCAGCAGTTCACCCCTTGTCCCAGGTCCCATCACCGTCAGCAGTTCACCCCTTGTCCCAGGTCCCATCACCGTCAGCAGTTCACCCCTTGTCCCAGGTCCCATCACCTA
>jgi|Nemve1|88259|e_gw.18.287.1
ATGGGACCTGGGACGAGGGGTGAACTGCTGGCGGTGATGGGACCTGGGACAAGGGGTGAACTGCTGACGGTGATGGGACCTGGGACGAGGGGTGAACTGCCGACGGTGATGGGACCTGGTACGAGGGGTGAACTGCTGACGGTGATGGGACCTGGGACGAGGGGTGAACTGCTGACGGTGATGGGACCTGGGACTAGGGGTGAACTGCTGACGGTGATGGGACCTGGGACGAGGGGTGAACTGCTGACGGTGATGGGACCTGGTACGAGGGGTGAACTGCTGACGGTGATGGGACCTGGGACGAGGGGTGAACTGCTGACGGTGATGGGACCTGGGACGAGGGGTGAACTGCTGACTGGCTCTGCTATTTGGCAGTGGGGTGAACTGCTGATGTTGATGGGACCTGGGACGTGGGGTGAACTGCTTACGGTGATGGGACCTGGGACGAGGGGTGAACTGCTGACGGTGATGGGACCTGGGACGAGGGGTGAACTGCTGACGGTGATGGGACCTGGGACG
>jgi|Nemve1|180316|estExt_GenewiseH_1.C_180090
AGGCTTAACATAGATGGCTTGCTTGTGTACTTCCCGTATGACTACATCTACCCAGAGCAGTACTCCTACATGCTGGAGCTCAAACGCACCCTGGATGCCAAGGGACATTGTCTTCTTGAGATGCCGTCTGGAACTGGAAAAACTGTCTCTCTCCTCTCACTTATTGTGGCCTACCTCAAAAACAAACCTTTAGAATTGACAAAGTTGATCTACTGCTCTAGAACAGTTCCAGAGATAGAAAAGGTTATGGAAGAGCTGAAGAAATTAACAGAATACTACGAAAGTGAGACTGGAGAGAAACCCAACATCCTTGCGTTAGCCCTCAGTTCCAGGAAGAACCTGTGCATACATCCAGAGGTTGCTGGAGAGAGAGAAGGGAAAAAGGTTGATGGGAAATGTCTTTCCATGACAGCGTCATTTGTCCGACTCAAACACAAGGAAGACTCCAGTGTCCCTGTGTGCAACTTTTATGAGGATTTTGACTCTCTGGGTAGAGATGAAAAGATGCCGCCAGGAAGCTACAACTTGGATGACCTGAGACAGTTTGGCCGGAAGAAAGGATGGTGTCCATACTTTCTGGCAAGAAGAGCTATTTATCATGCTAACGTAATAGTGTACAGCTACCACTACATGTTAGACCCTAAGATAGCAGATCTGGTCTCCAAGGAACTGGACAAAAAAGCAGTGGTGGTATTTGATGAGGCCCACAACATAGATAATGTTTGTATTGACTCCATGAGCGTGACCATCTCTAGACGTACCCTGGATAGGAGTCATGCTAATGTTGAGTCCCTCGCATCAGTCATTGACAGAATCAAGGCGACAGATGCTCAGAAATTGAGAGAAGAATATAACAGACTTGTAGAAGGTTTACGTCAGGCAAGCGAAGCAAGAGACACAGATATCGTCCTATCAAATCCAGTCCTCCCAGATGAAGTGCTACAAGAGTCTGTCCCAGGAAATATTCGGAAAGCTGAGCATTTTGTTGGTTTCATGAGAAGGTTTATAGAGTATTTAAAGACGCGTTTGCGGATTCAACACGTGGTTCAGGAAAGCCCAATGTCATTCTTGCAACACATCTATCAGCAAGTCTGCATTGAGCGCAAGCCTCTTAGGTTCTGTGCTGAGCGCCTCAGCTCGCTGCTCCGCACTCTAGAGATCCCTGAAATGCAGGACTACGGTCCTTTGGTGCTGATCGCGAACTTTGCCACGCTAGTCAGCACCTATAATAAAGGGTTCAATATCATAATTGAGCCATTTGATGACAGGACGCCCACTATTCCTAACCCCATCCTGCACTTCAGTTGTATGGATGCGTCTATCGCGGTGAAACCTGTTTTCGACAGATTCCAGTCTGTCGTAATCACTTCAGGGACACTTTCTCCAATTGACATGTATCCAAAGATTCTAGACTTCCGTCCTGTCACTATGGCAACCTTTACTATGACACTGGCCCGGACGTGCCTTTGTCCGATGATTGTAAGCCGAGGAAGTGACCAGGTTGCAATGACGACGAAGTTTGAGATGAGGGAGGATTTGGCCGTCATACGTAACTATGGCAACCTATTGACGGAGATGTCGGCCGTGGTGCCTGATGGGATTGTTTGTTTTTTCACGAGTTATTTGTACATGGAATCCGTGGTCTCTCTCTGGCATGACCAGGGTATCATCAGTAACATCCAAAAGAATAAGCTTCTCTTTATCGAGACAACAGACGCCGCTGAGACGAGCCTCGCCCTCCATAACTACCAAAAGGCTTGTGAGAACGGTCGCGGTGCGATCCTTTTATCTGTCGCCAGGGGCAAAGTCTCCGAGGGAATCGACTTCGATCACCATTACGGAAGGGCTGTGATCATGTTTGGAATCCCTTATGTGTACACACAAAGCAGAATACTTAAGGCCCGACTGGAGTACCTTAGAGAGCAGTTCAACATCCGCGAAAACGACTTCCTGACGTTTGATGCCATGAGGCATGCAGCACAGTGTGTTGGACGGGCTATCCGGGGCAAGACAGACTATGGTATCATGGTATTCGCTGACAAGCGCTTCTCCAAGGTCGACAAACGAGGGAAGTTACCCAAGTGGATACAGGAATACCTTAAGGAGTCTCTGTGTAATCTGTCTACCGATGAAAGTGTACAGATAGCCAAGAGATTTCTGAGACAGATGGCGCAACCATTTGAACGGGAGGATCAACTTGGCCTGTCGCTTTTGACATTCGAGCAAGTGCAGTCGGAAGAGTTTCAGAAGAGGATCATTCAATCCGCCATGGCCTAAATTATCCGTACCTACTGTGACTAGACCAAGGAAAATTTAAGCTCACAGCTCGTGGTTTTTGAGATTTCTATGAAAATAGAACAATGAAAATACACAAAACTCACTCATTCTTACGATACTTCACAGAGGTAATTAAATCACTTCTAACTTCAAACTGTGACCTTGAAACTCAGTTTCTTGTTGAAAAAAACTTCGGAACTAGAAGTAAGAACAGTGGTAGATGGACATTGCATTTCCAAGTAAACAAAGGATATATTTTCGGAGGATCCAAGAATGATACAATAATAAACGAGTTTATAAATGTT
>jgi|Nemve1|199896|fgenesh1_pg.scaffold_18000020
ATGGAGTTTGACTTTGCAAGGGTATTCACGATGAACGGAGAGGCATTAGCTTTGTTCTGTCTTCTGACGTTGAATATCTGTTCACGTTATGGCGTCCACACTCAGGGGACACATTTCATTGTTGGATTTATTGGATCTCCAAGTACCAATGCACTTAATGATGCGGTAATGCAAATCTACATAATAAATGCAAAAAACGTAACGTCAAGGGTCTTACTAAGGTACTACGACGAAGGCAAACTCATAACTGAAAAACATGAAGTGGAATATAATAAAAGGAAAATAATCGACTTCCAAGCCACTCGATACATTGATCATTTGAAAGGCACTGACAGAAAAGGGATCTCTATAGCGTCAGATGAACCTGTCTCAGTGTATGGATTGGACAGAAATTACAACGTATCAGGAGACTTTCTCCTGGCTCTTCCAATCATTATAGGGAAAACAAGATACTTCTACATCGTTGCCGGCTACTATCCGGAAACAGGGGGTTACTCCAAGCTCTCTGTGATAGCTTTTGGTGGCAAGACAAATGTATCTATAAAAGTCAAGAGTACAGGATATGTTTTCTATGGAGGATTAAGAATTTCAACGGACAAAGAGTTTGTGAAGACTCTGGATGAGATGGAAGCCATGAGTCTGTATAGTAATGACGGGGATTTTACGGGAACAGAGATAACGGCTAACGGGCCAGTGTCTGTCTACTCTGGGGTCATGAGGTATGAGCAAAACTCACAGTACTGCACAAGCTTGATGTCAAGTCAGATACCAGAAGTTAATGACTGGGGAAGAGAGTTTCTGCTAACTCCAATGAGATCTTATCATTACAGCTTGAGGATTATCGCTGGGTTTGATAACACAGTAGTAACAATGGGTAATTCTTCCGGAAATGTTCTTGATAGGGGTGGCTTTACAGAACAACGAGTTCCCCCAGGTGATGGACTAAGTAGTGTACTTTGTAAGCAACCATGTTTGGTTGTGAAATACACGATCTATGATAGCTGTTATCCTATTTCATCACACAGAATCGGTAAAAGATTCATGATGTTGGTACCTCCTACTAGTCGTTATTCATCGGTTGTTATATTTCCAGCACCCGAACCTATATCAAAGTATTATAAGGGTGAGCTCCAATACGTATCAGCTGTGGTGAAAAGTATATTTGTTGACGGAATGAGATATAACGGCAGGAATCTGAGGAGTAGCTCATCATGGAGGTCGGATCAGGAATCGGAGTATTCCATGTGGCATTTATCGCTATTGTTAGACAGTGGATCGGCTCTGAGTTTATATCACATCGACCCCAATGTAACATTTTACGTTTCAACGTATTACTATGGAAATGCAATGTGCCATGGTTTTCCTTTCGGGTGGAATATATGCCCATCAAAAAGTCAGACCCAGATGGATGGAATTGATAATGACTGTGATGGACAGATTGACGAGGAAGTGCTCAATGGGATAGACGATGATGGCGATGGACTAGTCGATGAGGATGTATCCGCACCCCCACCCTCTCTCACCCTACCAAGGAATGACACACTAGAGACTTGCTCACAGAGTGAAATTGCTAAGCGTCTCGGGGAAGCAACAGGTCAGCCAGGAAATCCAAACTGCTCCAAGAAGGGAGGGCCAGCAGTTATCAGTTATAGTGACACAGTTCTCAAGACTCACGGCTGTACGACTACCTTACGGCGCACATGGACCATAACCGATGGGTGTAGAAATTCCGTTGAGAAATCACAACTGATCACATTCTCATCACCCAAACCAAACATTACTTTTCCAGGAAATGTCACCTTAAGTTGTAGTGACTCTATCGACTCTAGTTTCACCGGACGCCCACTCAAACTTGTAAACAGATGCGGTAACGTGTTGAGGGAACATTTTGAGGATGTTCTCGTGGGTCAGTCGAGGTGTCCAAGTGAAACCCAGGTGATCCAAAGAAGATTCGTGATCGCGGAGGATTGTGGGAGATCCTGGACACACGTACAGAAAATAGTGTTTGAACCAGAAAGATCATTAACAGAATCTTTGAAAAAGAGGGTTACAGGGGTTGGTGCAGGACTTGGAGTTTTTCTTGCGGTTGCCATAGTGATCATCGTTATTTTGCTATGCTTCCTCAAGAGACGACCACCATCCCCTCCCCCTGAGCCTGTCCCGAAGCCAAAGTCGCTAGATCCAAGTCCCCAGTCACTAGATCCTAGAACCCAGTCGCTAAATGTCAGCTATCAAGGACTTGTGTTTAAAAACAAAGATACCGATGGTGCAGTTGGAGCCAGCAGTTCGCACAGCTATGATGAACATAGAATGGACCCTCTTGGCAAGGAAAGCGGAGGGGACGGAGAACCAGGCCATGAGAAACAAAACGATTTGCTGTATGAGAATACAGAATTCCAACAAGTATATGCTAATGATCTGAGCAATCAAGATATCTGGGACCATTCATCTATTGAGATGGATAAAAATTATAATAGCATTTACGAAATCCAATAA
>jgi|Nemve1|199897|fgenesh1_pg.scaffold_18000021
ATGTGGAATGTTGTTGGCTATGCTACTATCGTCATACCAGCAGCAGTTGTAATTCGGATGATCAAGAACTCGAATTTCAACGAGAAGGAAGATCCGCAAAGTGAGATGGAAAAAGGCACCACGGGACATGAAAGATCTGATGCCACACCTGTCTCCTTACGACGGACAGCGTCCAAACTTCTCATATGCGTAGCAGGTCTTCAAATGTCATACATTATGTGGGGGATTCTCCAGGAACGTGTCATGACACAAAGCTATCAAGAGATACTACCAGATGGAACTACAAAAGAAGTGAAATTCAAAAACTCACAATTCCTTGTTTTTGTGAACAGAATTCTAGCTATGGGAGTAGCTGGAGTTTATATAATAGTAACTAGACAACCACAGCACAGAGCCCCTCTGTATAAATATTCATACTCTTCGTTTTCTAACATAATGAGTAGCTGGTGTCAGTACGAAGCCTTGAAGTTTGTCAGTTTTCCAACTCAAGTGCTGTGCAAGGCATCAAAGATAATCCCTGTGATGTTGATGGGTAAACTGGTGTCCAAAAAATCCTACCCGTACTATGAGTACTTTATTGCTGTTGTGCTATCAGTGGGTGTCAGTTTGTTCCTACTGTCGACGGGAACTCAAAAGAAGACTGCGGTTGAGACGACTGTCTCTGGTGCTCTCATTCTTCTGGGTTATATGCTCTTTGACAGCTTTACATCCAATTGGCAGTCAGAGCTTTTCCACTCGTACAAGATGAGCTCTATGCAGATGATGTTTGGCACCAACTTATTCTCAAGTATTTTCACCTTTTGGTCACTGCTGCAGAATGGGAAGCTTTTCTCCTCTGTCATCTTCGCCATCGACCACCCAGAGTTTGCTTATCACTCTGTGATTCTATCGCTGTGTTCGGCAACTGGCCAGCTCTTTATCTTTTACACCATTCAGAGCTTTGGTCCTGTTGTATTTACGATTATAATGACAACACGGCTGATGTTAAGCATTGTTATTTCCTGTATCTTATACCAACACCCACTATCAACACAAGCTGTGTTTGGTGTAATTGTTGTATTCACTGCATTGTTTCTGCGTGTCTATGCGCGCTATAGGACTAAGGGAACCGGGAAGGGTTAG
>jgi|Nemve1|161077|estExt_gwp.C_180099
GCGGGACTTTTGTTTAGAGAAGAGATTGACACTGTTTTTAGGTGATTAGACCTCTGGTTTGGATCCTTGCTGCTATTATGGGGTGGGCTGATAGCCTAAGGAAGTACGTTGAGAGGAAAAAGGAAGAAAAAAGTGATGAAGCTGACGAGGCGCACAATAGTGAATTAGAAACGGAACTATTTACAAAGTACTATACTGAATGGAAAGGCAAAGCTGGAGACAAAGGGAAAGGGAGTTTCTCCACAATCCCTAAGTTTTATTACAAGCTCCCATCTGAGGATGAAGTACTGCAGCAAAAGTTACGTGAAGAGTCCAGGGCAGTTTTTCTTCAGAGAAAAAGCAGAGAGCTTCTAGATAATGACGAATTACAGAATCTGTGGTTCCTATTGGACAAGCACCATACCCCGCCTGTTATAGTCGATGAACAGATGATCAATTATGAAGATTTTCTAAAAGTAGCTTCCCAAGCAGGCTCCAAGTGCAGACCATTCTTTACTTCCACTGTGTTTAGCAAGCTTTTTCATAGAGACCCCTATGGCAGAATTTCTATTATGCAGTTTTTTAATTATGTAATGCGAAAAGTGTGGCTGCACCAAACAAGAATAGGTCTGAGTCTGTATGATGTCGCAGGGCAAGGCTATCTCAAAGAGTCTGATCTAGAAAACTATATATTGGAATTGATACCAACTTTACCACAGCTTGATGGTCTTGAGAAGTCTTTTTATTCCTTCTATGTCTGCACGGCTGTCAGGAAATTCTTTTTTTTCCTAGATCCTCTTAGAACTGGTAAAATAAAAATACAAGACATTCTTGCGTGCAGCTTTCTAGATGATCTTCTAGAGCTTCGAGATGAGGATCTTTCCAAGGAGCAGCAAGACGCAAACTGGTTCTCTGCTCCATCTGCTCTTAGGGTTTATGGGCAATACTTGAACTTAGATACTGATCATAATGGGATGTTGAGCAAGGAAGAGCTTGCAAGATATGGCTCTGGTACACTCACGAAAGTGTTTATTGACAGAGTTTTTCAAGAGTGTCTCACATATGATGGAGAAATGGACTATAAAACCTACCTTGACTTTGTCCTGGCATTAGAGAACCGCAAGGAACCTCAGGCTCTTCAGTATTTATTTAGAATACTTGATGTACAGGCAGCTGGCTTCCTCAACATCTTTTCCCTAAACTACTTTTTTAGGGCCATTCAAGAAGACATGTCTAAGCACGGGCATGAACCAGTCAAGTTCCTAGATGTGAAAGAAGAAAAATTCGACATGGTCAAGCCTGTAGACCCGTACAGGATCACCCTACAGGACCTCATTAACAGTGGCCAAGGGGAGACAGTTTCAAGCATTCTGATTGACTTGAACGGCTTTTGGTCTTACGAGAACAGAGAAGTGTTTGCATCACCAGAAGGGGCAGATGAATAGGGCATACAAACCCGTAAAGGAAACTTGACCTCTCTGTGTATATAATTGTAAATGAATAGTGTTTAATTGTGATTGACTTCATCATTTACGCATTAAAACCTATCAAAACCCTTTTTCCCTGACAACCAGTGCCTACAGTAGGTCATCTACCAGGGGGGGGGGGATTCCCGTATTATAATGACGGGGATGCTCGTAGGGAATTTCATTCGTACCCCTGAAAGTACCAAAAAGGGCGTGGCACGAGCCAATTTTTACCCCTAAAAGTACCAAAAAGGGCATGGCACGAGCCAATTTTTACCCCTAAAAGTACCAAAAAGGGCGTGGCACGAGCCAATTTTTACCCCTAAAAGTACCAAAAAGGGCGTGGCTCGAGCCAATTTTTAACCCTAAAAAGTAACAAAAAGGGCGTGGCTCGAGCCAAATTTTAACCCTAAAAAGTAACAAAAAGGGCGTGGCTCGAGCCAATTTTTACCCCTAAAAGTACCAAAAGGGCGTGGCTCGAGCCAAGTTTTTACCCCT
>jgi|Nemve1|199899|fgenesh1_pg.scaffold_18000023
ATGGCTGAGAGGAAATCAAATCGATACGAAACTTTATGGATTGTTCTAGCACTGTTATGTTTTGCGAGGACTACACACTGTGGCTTATTTCCTGACCTGCTTGATTTAGCCGAGTTTAAACCTATAACGGCGAGCTCTATTTGTGGTTTGAATGGTGCTACAAGACTTTGCAAGTCTTCGGAGAAAGCCAGTTCAGTGCAAGTTTGCGAGGAAAACACTTGCGAGTTTGAATGTTGCGCAAATTGCAACAACTCCAAACCAATACCCTCAAATATTGGTGAAAATAGTAGAGGAAATGTTATACCACCGGATGGGGAGCCAAGAAACGGGTCCTCGGATCCTTCTTTTGTATTCGAAGCTAGCTCAAGCTCTTACTTACAACCTAGAAGTGTTCCGTACATTGACTATGTTTCCTTGGGTTTCACCCTCAGTTTATGGATGAAGCAAAAAGCAGGAAACAAAGGGTAA
>jgi|Nemve1|88439|e_gw.18.255.1
GTAGACTTTGCGGGTCCATTTATCACTATACAGGGGCGCGGACGAAGCCGACTTAAGAGATGGTTATGTGTGTTTACATGTTTATCGACGCGTGCCGTACACCTAGAGGTGGCATGGGGACTGACACAGACAGCTTTTTAAGGGCGTTGACCAGGTTCACTAACAGAAGAAGGGTGCCAAAGGAGATTGTAAGTGACAATGGCACCAATTTTGTTGGTGCGGTTAATGAGCTCCAGGAACTTGTTGGTCAGATTGACACCGACAATGTTACGCTTGCTACAGCACAGAAGGGAATAAAGTGGCGGTTCAACCCGCCAGGCGCTCCACACTTCGGTGGGGCGCACGAGATAATGGTCAAGGCGGCTAAACACGCCTCATATGCAGAGGTTGGAAATGGTGATGTCACATATGAAGAGTTGGTTACTGTTTGTACCGGGGTCAAGAGTCTACTCAACTCTCGTCCGTTAACATATCAGTCTGCAGATCACAGGGATAACGTTCCTTTGACCCCTAATCACTTCCTTCATGGACAGGTGGGGGGACGGTTTGCTCCTGAAATTGTGGATACTACGGCATATAATCCACGCAACCGCTGGCGCAAGGTCCAGGCGATTATTTCTAAGGTATGGTCACGATGGCAACGGGAATACCTCCCAACACTGAACACTAGAGCGAAGTGGACTAAGGATATGCAGGACTTAAAGGAAGGAAATGTAGTGCTAGCAATGGATCCGGATCTCCCAAGAGGTCGCTGGCCCTTAGGAAGAATCGTGGAAACCTACCCTGGACAAGACGGGCACACACGAGTGGCTAAAGTACAGTGCGGTGATAAGACTTATATCCGTCCTATTACTAAGTTAGTTCCTCTTGAAGTCAGACAGTCTTCATGA
>jgi|Nemve1|199902|fgenesh1_pg.scaffold_18000026
ATGGAAACAGGTAGAGCCTCGGTACCTGGAACTAGGGGAAAATCGTATGTTCCGTATGGTGCAGGTCAAGACCTCTTTGCGAGGGAGGCCCATTTTCACACCTCATGCCAAAAAGCCTTTAATTTGCGCTATTTACATCATGTGGAGCGGGAGCCTAACCCAAGAGCAAACGACACAGACGAGGATCGAAGAGAAGCTTCCCGAGAGATGGCGTTTACAGTCGTCGTGGACTATATACAGGAACACGTCATCCGGGAAAAAGAAGTGTTGGAGCTGTCAGCACTTCGTTCTATTTACGTAAGCGACTTAGAGAAAGCAGGTTTCCCGAATCCCCAATATAGAGGCGAGAAATTGAAAGCTCGCCTCGAACATCATGTCGTCGGGCAGTCAATTAACTTTACGAAAGTGAATCTGGGTGATCGAGGTTGCATTTGCTATAACCTCGTGTATAGCGCAGATATATCAGTTGCTGATGCGATAGCACATGGTAACAAACTGGGATCGGTGGATAAATACAAGGACGTTGCCCTTTACCTCCGTACTCTCATCAGACAAGCCTTTATGCAATCGCACCCCCTCCCCTGGCCACCTACTGCTGACGAACTCGACATAAACGTGGCTAACGAGGTTCTGCCCTCTGAACTGACGAATTTGTTGAATTTCGTTCTTTCCGGGTCGTCAGAGCCCGAGTGTGAGAAGACAACTCGCATCGTTAGTTCTATTTGTCAGATTGTCACAGGAGAGGCAAATGGCGTGTTCCATCTCGAGTGGGATAATATGAATAAGATCACGACTAATATCCACGGCTCAAACGTCGTGAATAGCACTGCGGGCATTATGGTGCAAGAAACAAACCCAGAGCTTGACAGCGAAAATCGAGGGCGAACCCTACCTCTTTACAAGAAGGATACTAGTCGATCAATGCACGTAGATACCCCGGAAACCCTGGCACCATTCCATATCTACAACCGCGTAGGCCCCAAGCTTCCCAGCGGTGCTGTATTCACCTCGCCGACTAGAAATGCAGTAGTGTACCAGCAGCCATTAAGGGAGTATGAAGTGTGGATTCTCGCCAAAATCATAGGAAGCAAGGGAACGAAGCAGCTTGTCCCGGCATTTGGAGGTCTTGTATCTGCTACAGGCTCCAAACCAGCACGGAAATCCACAGTGGAGTACCTTAATCCGATCCACCAGCCCTTTACAGAGTATGCAGTTATCAAAGAGCTTTTACAGCGTTCAGAAGATGCAACAAAAGAAGTAGGCCAGTTATATGTGTTCACTACTTTCGACCTTGGCGGATGCATGAAGGAACTTCCGCTTATCTGGAGGTCTTTCAGTACAGAGAGCAAAGCGATCTTGCCTTTATGCTTCTTGAAATCCCAATTCCTGGAGGAACCAGTTGACCTAGATGAGCTCATGACATATTCACTCACGCCAGTCCCGCACAGCCTTGGCACTCCCGATGGCTTCCTGAATAAGACCAACAAAGCAACGATACTGCACTTCCTGACTGACGATTACGGTGGTGATGCGCTCTATCCATCCGAGAAGTGTTTGTATATTCAAGATGGAAATGCTCTTTTCCACGCTCTTACTCAGCTTCCGCCGACTTTTGGCGAGATTTGCCTGCAGATGCTAGACCAGATGGTGGCGAAGAAGGATTTCATATTTTCCACAGACAGCTATCATGAAAACTCCATCAAGAGTCAGGAAAGAATACGACGTGGAAGCTCTCCGAAATACATAGTTGACGGACCGGCGACAAGAAAGCCCGCCGAGTTCAAAATCTTTCTGTCCAATGATGCCAACAAAGTTCAGTTGTATAGACTCCTTCTACGAGTGTGGGGAAGCAGCGTAGCGGCAAGTCGCCTGGAGAAATGCGATCGTGGAATCTTGGTTGTGGAGGGTAAAGCTTACCGATACGAACTATTGAACGGTGACGTAACAACGCATGAGCTCCATGAACTGACATCGAACCAGGAGGAGACGGACACCCGCGTTATTCTGTATTTGAAGTATGCCGTAAGGATGGGATACGAGTCCGCCGTAGTCAGGACCCCAGATACTGACATCTTGTGCATCCTCATGCACTATGCACCGTCACTTGATGTCAATATCTACCTGGACATCGGAACTGGAAAGAACCGTTAG
>jgi|Nemve1|199903|fgenesh1_pg.scaffold_18000027
ATGGTTCGCAGCATCATGCTGAGAAAGATGATCGGAGAGAACGAACGGTTGACAATCAAGTCAAAAGTGGAACTGTCTCGCCTCCCTCCCCCCAGAGATAATCTAGTGCCGCACATACAGCGTGTTAACCACCGAGTTGCGAGTTACAAGCGTGCAGACCAAGCCGTCTTCTGGCGTCCTAATCCCTTTGAACCCGGGCAAGGATGGGAAAGAAATGACGACGGCCTCTTGGAACCGGTGTGGTCTTGTGGCCCCGTACTTCCAACCAGTCTCATTGACATAGTCGAGTCCACTGTAGGCGAAGAAGAAGACGACGAGGAAGACGGCCCAATTAATTTCGATGAAGCCTTTAGCGATGAAGACGAAACCTTATTTGTGAAGGCTGAGTCTGCAAGTCCCTACAAGGTCATCTTCCAAATAGAGATACAGAACTATAAGCTCTGGTTCCACTATCAAACGTCTGCTAGTAATGTGTCTGTTGTTGAGTTAACGCCTCTCCAGAGTCAATCTAAAGATCTAAAGGAGTTCCAGTGGCATGTTATATCAGTGTCTGTAGTCAACACAGATTTGTCTTATTACATCGATGGAACATTTATCCAAGGCGCGACCCTTACAGGCCCTATTGTAGATGGAGGTGGACTGCCGCGCGTTGGACAAACACATAGTGGTGGAAGCCAGTTTGAGGGATTCATGCAGGATATATTCATGTACGACCTTGCCATCAGTAACAGGGAGATCATGGAGGCACTAACAGGTAATCTGGAGAAGGCCTACATTGCAACAAATTGTCGATGTCCTCCCGGGTATCCCAAAATAAGTACCTCAAAACCAGCAAAATGTGCAAAGAACATAGAGAATGCAGAAGATGAAGTGTTCCGTTTAGCAACTACTGCACACCCTAGCGAGTACATGACTGATGCAGATACAACAACGTACTGGCAATCAGCAGTGACAGACAATGCGACAGTGGAAGTGGATCTATTGTATCAAGAACTACAAATCTTCTTTGTGATTATGGTATTCTATGGGCCCCCACCGGAAGCAATACTTATTGAGAGATCACGTGATCGGGGTTCTACCTATGAACCATGGCAGTACTTTGCTAGTGATTGTCAAAGCTCGTTTGGAATGGAAAACAATGGAAATCTTGTGAATCCTGACTCTATTAACTGTATACAGTATCAACGTCCATTGCCTTATAGTAGTGCCACGATCGCCTTCAAACTGGAAAGGTCTATACCAGCAAGGCCTTTTGGTGCTCCCTGCAGCAACTTGTACTGCTCAACGAGATTCCTGGATTTTATCAAGGCATCTAACGTCAGGATTCAGCTATACAACCACACACTGATCCAAAATGAGAAACACCGATACTTTGCTCTCAAAAGAGTTCTTGTTACCGGGAGGTGTGAGTGCCATGGCCACGCCCAAAAGGTGACATTCATCAAGGGGAATTCCTCATCTCCTGGGAGGTGCCGATGCGAGTGTGATCCGAGTACATTCACTCAAGGAGAAAAGTGCGAAAGCTGCCTTCCCATGTACAACAACAAAGCGTTCCTTCGAGGCACAAACGACGACCCGTACCCATGTGTCAAGTGCGAGTGTAACAATCACGCTACTGCCTGCTACTACAACAGCTCCCTAGACCCCTCCCCTGCGTCACGAACTGTGGGGGGAGGTGGCGTATGCATCAATTGCCTGCACAACACCGCCGGTCAGTTTTGTCACGTGTGCCGTGACGATTTCTTCCGGGAGCCCGGGAAAAGCCTCAGCGCCGTCGACGTGTGTTCGCCATGTCAGTGTACTGGACCCGGAGTAGAAACAGGAAAAACTAGTTGCGCCAGGGTGTCTTCTGGGAACTGCACGTGCAAGAAATACGTGAGAGAGCCGACCTGCGGGCAATGCATGAAGGGATACTTCAACCTCAGCAGCAGTAATCCGGAAGGGTGTCAAGCGTGCAATTGTAACCCCAAGGGGACCCTGGGTGGGGACCGTACGCCAGCAGGCGAACTCGAGTGCAGTGGTAGTAATGGCAAGTGTGCCTGCCTTACCAACGTCCAAGGGCTTCGCTGCGATAAATGCGTCTCCGCTTACTACTGGAATCCCAGTGGTTATGGCTGCAGTCCTTGTAACTGTGACGCATCTGGCTCTCTGGCCACCAACTGTAACTCCACGGGTTACTGCCAGTGTAAGCCTAATATCGGCGGGCGCAGGTGCGACAGGTGCATGCCGGGAAGCTATGGAAGCCCCGGAAGCTGCAAGCCGTGTAACTGTAATGTGGCAGGGGTTGGTGCAGGACTTGGAGTTTTTCTTGCGGTTGCCATAGTGATCATCGTTATTTTGCTATGCTTCCTCAAGAGACGACCACCATCCCCTCCCCCTGAGCCTGTCCGGAAGCCAAAGTCGCTAGATCCCAGTCTCCAGTCACTAGATCTTAGAACCCAGTCGCTAAATGTCAGCTATCAAGGACTTGTGTTTAAAAACAAAGATACCGATGGTGCTGTTGGAGCCAGCAGTTCGCACAGCTATGATGAACATAGAATGGACCCTCTTGGCAAGGAAAGCGGAGGGGACGGAGAACCAGGCGAGGAGAAACAAAACGATTTGCTGTATGAGAATACAGAATTCCAACAAGTTCTTCAGTATTTATTTAGAATACTTGATGTACAGGCAGCTGGCTTCCTCAACATCTTTTCCCTCAACTATTTTTTTAGGATTTTCTGA
>jgi|Nemve1|199904|fgenesh1_pg.scaffold_18000028
ATGGCTGAGAGGAAATCAAATCGATACGAAACTTTATGGATTGTTCTAGCACTGTTATGTTTTGCGAGGACTACACACTGTGGCTTATTCCCTGACCTGGTTGATTTAGCCGAGTTTAAACCTATAACGGCGAGCTCTATTTGTGGTTTGAATGGTGCTACAAGACTTTGCAAGTCTTCGGAGAAAGCCAGTTCAGTGCAAGTTTGCGAGGAAAACACTTGCGAGTTTAAATGTTGCGCAAATTGCCGCAACTCCAAACCAATACCCTCAAATATTGGTGACAATAGTAGAGGAAATGTTATACCACCGAATGGGGAACCAAGAAACGGGTCTTCGGATCCTTCTTTTGTATTCGAAGCTAGCTCAAGCTCTAACTTACAACCTAGAGGTGTCCCGTACATTGAGTACGTTTCCTTGGGTTTCACCCTCAGTTTATGGATGAAGCAAAAAGCAGGAAACAAAGGAACCTTATTTGTGAAGGCTGAGTCTGCAAGTCCCTACAAGGTCATCTTCCAAATAGAGATACAGAACTATAAGCTCTGGTTCCACTATCAAACGTCTTCTAGTAATATGTCTGTTGTTGAGTTAACGCCTCTCCAGAGTCAATCTAAAGATCTAAAGGAGTTCCAGTGGCATGTTATCTCAGTGTCCGTAGTCAACACAGATTTGTCTTATTACATCGATGGAACATTTATCCAAGGCGCGACCCTTAAAGGCCCTATTGTAGATGGAGGTGGACTGCCGCGCGTTGGACAAACACAGAGTGGTGGAAGCCAGTTTGAGGGATTCATGCAGGATATATTTATGTACGACCGTGCCATCAGTAACAGGGAGATCATGGAGGCACTAACAGGTAATCTGGAGAAGGCCTACATTGCAACAAATTGTCGATGTCCTCCCGGGTATCCCAAAATAAGTACCTCAAAACCAGCAAAATGTGCAAAGAACATAGAGAATGCAGAAGATGAAGTGTTCCGTTTAGCAACTACTGCACACCCTAGCGAGTACATGACTGATGCAGATACAACAACGTACTGGCAATCAGCAGTGACAGACAATGCGACAGTGGAAGTGGATCTATTGTATCAAGAACTACAAATCTTCTTTGTGATTATGCTATTCTATGGGCCCCCACCGGAAGCAATACTTATTGAGAGATCACGTGATCGGGGTTCTACCTATAAACCATGGCAGTACTTTGCTAGTGATTGTCAAAGCTCATTTGGAATGGAAAACAATGGAAATCTTGTGAATCCTGACTCTATTAACTGTATACAGTATCAACGGTGTGAGTGCCATGGCCACGCCCAAAAGGTGACATTCATCAAGGGGAATTCCTCATCTCCTGGGAGGTGCCGATGCGAGTGTGATCCGAGTACATTCACTCAAGGAGAAAAGGCATCTAACGTCAGGATTCAGCTATACAACCACACACTGATCCAAAATGAGAAACACCGATACTTTGCTCTCAAAAGAGTTCTTGTTACCGGGAGGTGTGAGTGCCATGGCCACGCCCAAAAGGTGACATTCATCAAGGGGAATTCCTCATCTCCTGGGAGGTGCCGATGCGAGTGTGATCCGAGTACATTCACTCAAGGAGAAAAGTGCGAAAGCTGCCTTCCCATGTACAACAACAAAGCGTTCCTTCGAGGCACAAACGACGACCCGTACCCATGTGTCAAGTGCGAGTGTAACAATCACGCTACTGCCTGCTACTACAACAGCTCCCTAGACCCCTCCCCTGCGTCACGAACTGTGGGGGGAGGTGGCGTATGCATCAATTGCCTGCACAACACCGCCGGTCAGTTTTGTCACGTGTGCCGTGACGATTTCTTCCGGGAGCCCGGGAAAAGCCTCAGCGCCGTCGACGTGTGTTCGCCATGTCAGTGTACTGGACCCGGAGTAGAAACAGGAAAAACTAGTTGCGCCAGGGATGACAGCACGCCCGGTGTCATAGCGGGCCAGTGCGAATGCAAACAATACACTCAGGGACGCCAATGCGACGCGTGTAAACCTGGCTTTTACGATCTCAAGTCAAGCCACAGCACCGGTTGCGTGACATGCGGGTGTAACACTGCTGGCACCGTGAACAGAAATGCGTCATGTGACCAAAGTCGCGGCCAGTGTTATTGCAAGTCTAACGTGACAGGAAGAACGTGTGACACGTGTGAGAGTGGGTTTTACGGATTGCGTGACAACGACCCTTCCGGTTGCAGAGCTTGTGAGTGTGACCCGTTTGGTACGTTACCCGGAAGTGTGTGTGACGCGGGCAGCGGTCAATGCCGATGTAAAGCAGGCTCCACAGGGCTTCGGTGTCACTTGTGTGAGGACGGATACCATTCTCTTGATAGCTCGGGCTGCAAGACCTGTAATTGCTCTACCATCGGCGCCAAACCTGGTCTAGTTAACACATGCGACAAGACCAATGGCCAGTGCTATTGTAAGACTTACGTCGAGGGTAAGACTTGCGACCGGTGCAAGACTGGGTACTACAACCTCACAACAGTCAACCAGGACGGGTGCTCCCTGTGTTCGTGCGATCCAAAGGGTATCCAAGGGTCGTCCCTTACTTGTGAGGTGTCTTCTGGGAACTGCACGTGCAAGAAATACGTGAGAGAGCCGACCTGCGGGCAATGCATGAAGGGATACTTCAACCTCAGCAGCAGTAATCCGGAGGGGTGTCAAGCGTGCAATTGTAACCCCAAGGGGACCCTGGGCGGGGACCGTACGCCAGCAGGCGAACTCGAGTGCAGTGGTAGTAATGGCAAGTGTGCCTGCCTTACCAACGTCCAAGGGCTTCGCTGCGATCAATGCGTCTCCGCTTACTACTGGAATCCCAGTGGTTATGGCTGCAGTCCTTGTAACTGTGACGCATCTGGCTCTCTGGCCACCAACTGTAACTCCACGGGTTACTGCCAGTGTAAGCCGAATATCGGCGGGCGCAGGTGCGACAGGTGCATGCCGGGAAGCTATGGAGGCCCCGGAAGCTGCAAGCCGTGTAACTGTAACATGGCCGGGAGTCTGTCAGACACATGTGACGACTCGGGCAAGTGCAATTGCAAGCCAAACGTCCAGGGAGACAAGTGTGATACTTGCAAAGATGGCACGCAGAACCTACAGGTTAACAACGACTTCGGATGCAGCGGAGTTCCGTCACAGCAACCCGCTCCAGTGATCACTGTCAGCTCATCGCGTAGACTCGACCTGGCGTGGTCCCCCCCAGATAACCCGAACGGGATCATCCTTCGCTACGAGCTTTACAGGAACGGCACAGAGGTCTACCGAGGTGTGATCCGGGGGTACAACGACACCAACCTACAGCCCGACACTCTCTATATTTATTACATCATTACCTACACCGAGGCTGGCTCTACGCGGAGTGCGAACAACGGTGAGGCACGGACGCTCGAAGACGCACCGGAAAGTATCGACCAGCCATCGATTACCGATATTCAGCCGAGGAGCGTGAAGGCATCGTGGACCGCTCCGAACGCCCCGAACGGTATTTTGACAGAGTATCGACTTCTGTCGGTAAACAATCGGAATTCGTCGGAAATCGTGCACTTCGCAGGACTGTCTCTGAGCGCGAGCGTTGACAATCTGAGACCATTTACTAATTATAGCTTTACAGTGGTGGCTTGTAACTCTGGCGGATGCCGCCGAAGTGTTCCGACGTCTATCACAACATTGACGACAGCTCCCGACTTCCAGCCGATGCCTACCGTGAGCCCGCAGCCTGGCGGTACGGTGGTCCACGTGACCTGGGATGAGCCCCCGGTGCCTAATGGGAATATATACATGTATGAGATCTATATGCGGGGGAGGCCGTTCTCTGGAGCTGGAACTTTGAAGTTTAAACTGTATCCCCAAAATAACCCCGAGGACCCGCGTAACACATCGGTCAGCGGACTAACTCCCTTTACAGAATACGAGTTTCGGGTTGTGACTTACACGGCCCCGACCAGCGGTGATACGAGCAGTGAATGGAGGAGACAGCGGACTGCCGAGGGAGTGCCCTCCGGTGAGTCTGCAATGAGCCCGAGCGCATCACCGGCAAGCAGTAGCTCAGTACAAGTCACGTGGTCTCCTCCCCAGACTCCAAACGGTATCATTGAAAGATACATTGTAAAGACTTACAGCCCACCCGCACACAACATTGTTGCTAAGCAACAAGAAGTCAACGTTACGTCATTAGAGGTCGTGGGCTTACGGCCTTACAGCGATTACAAGTTCACTGTTTCCGCCTGCAATAGCTACGCGTGCACAGGCCCCAGTTCCCAAGCTTCGGCGCGGACATTGCCAGCCGCACCGGAAGGTCAAGGTGAACCGGAAGTAATCCATACCAATTCTACTTCCGCCACGCTGAACTGGACTCAGCCCCAGACTCCAAATGGTCCACTGCCACCGGCGTATAACCTTTCGCGCGCTTTTGCCGCAATGCACTACCCCCCACCTGAAGTGATCGCTGGTGCTCATTTCCCGGGCAACGGGTATTACAAATTTCCGGGAAGTTACGTCAGAGAGGGTACTACCAATGAGATCGAGTTGTGGTTCCGCACCCAGTATCCCGATGGTTTGATCCTGTTTCTATCGGACAGCTCGCAAGCGGACCTGCTTGCTGTGGTGCTCCGCGAGGGGAAACCCTGGTTCATCTTTGACTGTCAAACTGGACCAGCGGCCTTCACTGTTAGCGCAGCCGTCACTTTCGATGACAACCAATGGCATCGCTTACAGTTGACTCGTAAAGATAGTGTCGGTACTTTGACAGTAGATGGGATCTACACGGCTTCTGGTTCAAGTTCCGGCGCCAGCACTTTCATCTCCATGGGGACCGGTGTCTACATTGGCGGGCTACCCACAGATTTCATCATCACTCGTTCCGATCCTCCCGCGGCCAGAGTGGGCCGGTACCCATTCATTGGTTGTATTAAAAGTGTGACGTCACAGGGGAGTGGTCCGTGGCAGTGGGAACAAGCGGTCGCTAAGGAGGGTGTGGACCCGGTCATGAACGCCTGTCCTGTCCGTGACAACGAGAAGAAGAACTTACCCGGGGTTTTACTACGAGGCGGTGGTTACATAGCTCTCGCTCCCAGCGTCTTCAATGGGGGTAACGGCATTTTCGTACTTTCCCTCTCTTTCCGGACATACTTCAAGTCCGGACTCTTGTTATTCACCTACGGGCCTTCATCCCACGTCGCGGTCTCACTGGTCAGCGGCCAAATTAAGGTGCGGTTACAAAGCCCTCTAAAAGAAGCTGTGTATACTTCCGCGGTCGCCAATGACCTATGCGATGGGTTCTGGCATCGTGTGGAAATCACTGGAGTCGGAAACTTTAGCTTCGTCTTCACCGTCGATGGGGTCAAAAACGTTGAGACCGCTGTTGATAAAATCGCAGTTACATCTCCCTTGTACATTGGCGGGATACCGCTGGACAATAACAATGCAGTCGCGGCAGCTAATAAAGCAGGACTAGATATTCAGGATACCTTTGGTGGTTGCATCCGGGACGTAACAACCGACACGAATGTTCTGTTTGGTCGGGAGGTACTGGCAATGAGAAACTCCGACTTAGATGGATGTGTTTCTAATAAAACACTGAATGTCACCCAACCCAGTAGCGCATGCGCAGTATTCCAGAGCACTGTCATCACTACCCAAAATACTGTGCGGTATTTCGACACTGGCGTACAGCCGTTTACAGACTACCTGTACAGAGTGAGCAGTTTCCAAGCCGGTACAAGCGGGTCAGCGGATAGTGCTTGGATGTACATGCGCAGCGGGCAAGGAGATCCACAAGGTCTTTCTGCGCCGACATCCGCTGTCCCCTTAAAGGGCGGTCGCACAGCTAGCGTCACCTGGAATCCCCCAACTCTACAAAACGGCCTCATCACGCACTACGTCATACGAGCCTATGACGCTTTCGCAAGCGGTAATCCTGTGGATTTCCGCGTGTCTGACCCCGCCCTGCTGAATGTGACAATAACAAATCTGACGCCGTACACAACATACCGTGTGCAAGTGGCGGCGTATACCCAGGGGGGTAGTGCCGAGGGGCCAGGCCTCAGCGTGACTACACTACAAGCAGCTCCTGAAGAAGTCCCTACCCCCACTGTAAAGGCCGCACCCTTCGCCTTTATCCTCACATGGACCCCTCCCGCCAAGCCGAACGGGGTCATCACCCTCTACAACCTAACGCTAGACGGTCGTCTGATGTATAGCGGGCTCACGCGGGCGTTCAACATCTCCGGCCTTGAAGTATACAACGAGTATACCCTGCAGCTACTCGCTTGTACCGCGGAGGGGTGCACCCTTGGCCCCGCCCTCAAAACACGTACCGGGGAGCTCCCCCCTGAGGGACTTAAGTCACCCAGTATTGTAGTACAGGGCAATGACTCATTGCTTGTTCAATGGGATCAGCCAACTAAACCCAACGGTAAACTTATCGGTTACGAAGTTTTGATGGCTACCGTGGACGTACCCTCAGAGTACAGAGTGGCGTACAATGGTTCTGAACGCCAACTCAGCGCGGAAATAGATGGACTTATAACCGGCACCTTGTACTACGTCCGAGTCAAGGCCTTCACGAATGGCGGCGGGACGGTCAGTAACGCTTCCACGGCCCGGACGGTGTCCGGTATTCCTAGCGGGATCCCGGCACCGAGAGTGATCGCGTTGAGTCCCAGTTCACTCCTAGTGATCATCCGTGACCCGTTGAACCCGAACGGTGTCATCACCCGCTACGAGATTTACGAGGACGGAGGGGTCGTCCCAGTCTTGAACGCGACCACCAAGCAGAACTACACGGCCACAGAGTTCCCACCGTACAGCCGCCACACCTACCGCGTTCACATGTGCACCATCAAGGGCTGCAACCCAGGCGAAGAAGCCGTCGCCTACACCCAAGAGATCGCTCCTAACGGCACCGTACACCTCACCGCTACCCTCATTAACCCGACCACCGTTCGCGCAAACTGGTCCCACGTGGCCGTACCTAACGGGCGACTATTCTATAATCTGATGGTCAGCGGTCGCTTTATCGTGCGCGGGTCCATTACCATGGAGACGGAGTTACGTGTTGAGAGGGCTGCACGCGTGGAGTATGCCGGGAGAGAGTTTGAATATGCTGGACTTCTGCCGTATAATCGTTACGAGTTCTTTGTCAACGCGTCTAACACCGTCGGGTATATACTGAGTAACATCATCTCAGGAACGACCGGCGAGGCGGCTCCTGACGGCATCAGACCACCAAACGTCACCGTTCTGAACTCGACAGCCGTCATGGTCTCATGGCAACCGCCCGCTCTCCCGAATGGCGTGTTGCTAGGTTACGAGCTGCGTCAGAAGTCAGGTGACCTCGAGACTGTTGTGTATCGAGGGAATGGCTTAGAGAAGCTTGTCACGGACCTGAAACCTTACACTCTGTACCAGTTCCGCATCAACGCTAATACCAGCGCGGGGCCTGGATTCGGTAACTGGACGAGTGTAGTGACCGATGAAGCAGTCCCAGGCCCCCTAGACCCACCCCGCCTTGTGCCCGACTCAACGGATGTCCTCCTGGAATGGAACCGTCCCGTCCCAGAGAATGGCGTAATCGTCCGCTTCGTCATTTTCCGGAACGGAACCGAGGCTGTCCGTATCCCAGGCAACGTGACGCGACACAGGGTGACCGGTTTAAAGCCATTCACCTTTTATACGTTTGCCGTGAACGCTTGTACTACCGTGGGTTGCTCGCGCAGTGGGGACGCGCTCACGCGGACCTTGGAGTCAGTACCCGAAGGCCTTAGCGCACCGCGTCTCACCGCCCTCGCCCCGAGACACATCAAAATCCAGTGGGACACCCCCACAGTCGCCAACGGCATCATCCTCTACTACTCCATCGATCGTCGCGAAGTCGGTGACGTGTCGCCTACCAATATCACGTCCATCAATGCCTCGTTACCGCGCGAGTACGTGGATACCACAGCAAGCCCGGTGACCACATACCAGTATCGCGTGGTGGCGTTCACTACCGGTGGGGGTACCCCTAGCCCGTACAGCAACATTACCACCGGCGAGGGAGATCCAGAAGGCATCAGCCCGCCCACCGTGCGCGCCCTCAGTCCCTTCGCACTGCACGTGGTCTGGACCACGCCCACTAAGCCAAATGGTCACGTGATACGCTACATCGTGCGCGTTCTGGAGACTGGGTCTAACAACACTATAAATGACACGTCGGTGTTTGAGTTCAACGTTACGGGCTTGATGCCGTATATTGAATACAGCATCGTCATTTCCGCTTGTACAGCCGGGGACTGTGGTAGCAGCCAGCAGACAAAAATGCGCACGCTTGGAGCAAACCCCTCGGACCAGCCCTCCCCGACAGCCAAGGCTGTGTCGGCTACAGCACTTCGGGTGGAATGGGACCCACCGTCAAGACCTAACGGCGAGATCAGGCGATTTGAACTCTTCAGAATGACACTGGACGATCCAACCAATCCGAACTTCACGGCCACGCATACGTTTGTGAAGCTAACGCTGACCAGCAATATCGCACAGTTTTATGACGATACGGGACTCGGGATATATTCACTGCATCAATACAAGAACCGTATTGTCGAGTCTAAAGCCTCACCACTTGTCTTTCAGGTTACAGTGTTCACTTCCGAAGGCAATTCCACCAGTCTTCCTTCCCTTGGTTTCCGTACCGGCCCCTCCCCTCCCCTCTCGGGGCCAAATGTCACTGCCAAAGCTTTCAATCATACGTCGGTACTTGTCACGTGGTCTCCACCAGTACTCAGTCTTCTCCGTGGCGCGGTCAAGGCTTACACAGTGTCCTACGAGCATGTAACGTCATCCACAAAGTTCAGGTTTGGGACCGTTACCGGTAACGTGACTAGTCTGGTTGTCACACAACTCAAGCCAAGCTCCGACTACAGATTCTGGGTTAAACTGGACAACGGTGCTGGTGAAAAAGAGAGCGATCCGGTCACTGAACGGACGCAGGATGGAGGATGGAGGCGCGTTGTATTCTATGTCATGAGGATGGAGGCGCGTTGTATTCTATGTCACGAGGATGGAGGTGCGTTGTATTCTATGTCACGAGGATGGAGGCGCGTTGTATTCTATGTCATGAGGATGGAGGTGCGTTGTATTCTATGTCATGAGGATGGAGACCCCGTGGCTGTTGGCACACCTCCTCTTGTCAATGTGACAGGGTTCCACGTGTCGGTGGACTGGAGTAACTGCTTTACATTGAACGGGCCTCTTGACGAGTACCTACTTCTCGAGGATGGGATTATCGTGTATTCGGGAAGGAGGGCATTCAGCGACTTGCCAAACAGGCCAAGAGGAGGTGAGATAAGATATACAATGATACATTACCTGGGAGTGTACTTGTGGGCTTATGTTTAA
>jgi|Nemve1|59990|gw.18.225.1
GGCTTCGCTGCCCCCATCTTGTACTCGGAGAGCAGTACGGTCATCCGGGTCTCCTGGACCTCGCCCACCACGCCCAACGGACAGATCTCCGCGTACAAGATCTACGCAAATAATATGCTTCGAGTGAACGCCTCTGCTAACCAGAGAGTTGCCTCAGTGAGTGGCCTATCGCCATACACACAGTATACCATCATGGTATGTATCAATGTGGAGGTCTGTACCGTGTACACGTGTACCCGGAGCCCGACAAGCACCGCGCGCACCCAGCCGGATGCTCCTAGCGGGCTCGCTGCCCCACAGCTGACCGCGGGACCCAACACAATGCGCGTGGACTGGGCGCCCCCAGCACAAGAGAATGGAATCATGCGAAGTTATCAGCTGTACCGTAGACGAGTGTTCCAGTGCCCCACCAGCCCTCCCCCCACAGCAGTGTGCACGTACGTCGAATGCACCATATCCGACCAGCTATGTGGAGCAACATGCTACAACCCGGCACAAAAGCTATGCTGTGACGGACTCCTCCATGATAAAGACGCGCGCAAGTCGTGCTGTGACTCGGCCTATCTTGTGAAAAACAGCGCCAACGATGTATGCTGTGGGAATCAATTCTACGTGAATAGACCAGACTACAAGTGTTGTTATGGCAACTACTTGCGTGTGCCCTCGGGGAGTGTCTGTTGCCAGGGTAACGGAGGCGTAGTGGTTGGTTTTGGAGACACATGCTGTAGTGATACTCCATATTTTGTCAACAATTCCAAGGTTTGTGTCTGTGGCAGCCTGTACGACCCCCTCCCCGCCCGGAAGTGCTGTGGTGGTAGAGTGGTAGCTAGTGCGCAGGTCTGTTGTGGCGATGCGGCCAAGGGCAATGCGTATGACGTCACATCCGGTAAAGAGTGCTGCGGGCTTGATTACGTGACGCGTGACCACACGCTGTGTTGCGAAGGAGCACTTGGTGCTTACAAGGTCTACAACTACTCAAGCGCTGCCGACAAAGCGGCCCGTAGTGACCAATGCTGCAAAACGAACCGAGTGGCCATCGGTCTGAGCTGTTGCAACGATCGTGGCTACAATGCCTCTTACCAGGTTTGCGCGGACAAATCCAGCTCTTCCCAGACCGGATGCGGAAATGGTGCCATATGCAACTCGTCCCAGGCCTTGACAGCCCGTTGCAACCGCTGCGATTTCGACTCCTCGTCCCTAAACTGCGGATTCGTCAAAGGGTACTACGCCCCCACATTAGTTACGCCGACAGCTCGCACATGCGCATCCGAGTATGTCGAGCTTTTGAACGGAGTGCCCGACCCCAACAAGTTTACTTTGCTGGATGTTGGACTTTCTCCGCACACGCTGTACGAGTATTACGTGGTTGGGTACAACGACGAAGGGAACACCACTAGTCCAACGGCCAGAAACCGCACCCTGATGGCCAGTCCAGAGGGTCTGACCCCGCCCATCGCTATCCCAGTATCTGCCACGTCAATAAAAGTCACCTGGAAACCGCCTACAGTTCTCAATGGCGTGTTGAAGGAGTATGTTCTCACGCGTATAAATCAGCAGAGCAACCAGAGGGTTGAAGTCTACAGAGGACTGAATGAGTCCTTCCTGGACACCTCTGGCCTGGAACCTTTTACAGGCTACATGTATCAGCTGCAGGCGTGTACAACAGAGTGCGCGGCGGTTTTGTCCGCGGTTGTGTTTACCGGCCAATCCAGGCCAACCGTTGTCAGCCCGCCTGGTCTAGAGGCTCTCAACTCTACGAGTATACGAGTCACGTGGACGACGCCGCCTAAACCGAATGGTGTGATCATAGCTTATAATGTGACTCAAGTCGTCAATGGATCTTACGGGATCCTGCTAAACCCTAACGATAACGGTCTCGCGATGTCTCTGATTGTTATCAACCTAAGGCCTTATACTAACTACACCTTCAAGCTAACTGCGTGTACGAACATAGGATGCGCGGATAGTCCACCTGCCAGTGTTCTCACTATGGAGGCCGCACCTGAGAGTATGCAGGCTCCGAGGCTAACCCCTCGTTCCTCGAGAGAGGTCGAGGCGTTATGGCGAGAACCCGCAGTCCCTAATGGTATTGTCGTGCAGTACTCACTCTACCGTAGCTCCCGATTGGTATATTACGGAACAGACGTCTGCACTAAAGATAACCAAGAAAAAGACGAATGCATATTCAAGGACAAAAACCTTACTCCCAATACTCTGTACAACTATAGTGTGACTGTCACGACAGGAGGTGGAAACACGTCAAGTCCCATTGTTACTGTTACAACACCGGAGAGCTCACCTGAAGGTATCCCTCTGCCACGGCTCACCGCACGCTCCGCCAATGAAATCTACGCTGAATGGGACGCACCAACCACGCCCAATGGGGTAATCATCGCTTATGGCATTATTGTCGACGGTGCGCAATATAATACGAGCCTGGTCCGTAATAAACTGGTGACAGGACTCACGCCGTACACCCGCTATGCCTTCCAGGTTACCGCGTGCACGGCTCAGGGGTGCGGTATTGGTGACCGGAAATTCTTGCGCACCCTTGAGGCACCGCCCTCGGGACAGGGTGCTCCTACTGTGATTGCCAAAGAATGGAACGTAGTAACGATATCCTGGAGCCCTCCAAGTACTCCAAATGGAATCATAACCTCGTACGAAGTTCAACGCAGAAGCGACAATGAAGTGCCAATAATAGTTTGTCTGAAGAACCAGCAGACCGGTTTGACAACGAATTGTCTAGACAGCGGAGGAAGCCTTCGCGGCTATACCGTCTATCGATACCTAGTGTATGCGATAAATGGGGCCGGCAGATCGCCCGGCCCATATGCTGAGGTTCGCACGATGGAGGGACCTCCCAGTGGGGTAAAAAAGCCCGCTGTGACAATCATTAATGCCACCGCGGTAACGGCTACTTGGGACGCACCTCAGGAGCCCAACGGGATTATCCTCCATTATGAGCTGCGCTATCAGGTCTTCTCCGCAGCGAACGTGCAACCCCAGGTTGCCGGAAGAGTTGCTGCTAATGTCTTTAACTTGACGGTGAATGTGTTCAAGCCAAATACGAATTACGAGTTCCTGATCGCGGCCATCAACAGCAGGCACGAGGGGGTCAGTGCATGGGCGTTAGCCAAAACCAAAGAGGCACCACCCCAGGACTTGAAACCGCTCCAGGCAGAGAGGATCTCAGGAGGTACGAGCATGAGGTTGTACTGGGAAGAACCTGGTAGTCCGAACGGTCGCATTACGGAGTATAATATCTACAAGGACGGAATTCAGTTGTATCGTGGTACGACTTTGGAGTACACTGTGACCCGGTTGACGCCCTACACTGCGTACGAGTTCCAGCTAGAGGCATGTACCGCAGCGGGATGTACGAGGGGTCAGATGCAGACCCTGTACTCGGCGGAGGTGACACCGACCGGACTTGCCCCACCCACCACCGGCTTTACCAACGATACGTCTGTCCTCGTGACCTGGAGACCACCAGCAGTGCCAAACGGTGTCATACAGCGCTACGACGTCATCCGCACCAGTACCGCGCTGCCAGCGCGTCGTCGCCGTCGAGCATCTTCAGAGCTGATTATTTACTCAACTAATAACACCAACGCGTCACAGTACCAATACCTTGACACAAACCTGTCACCTTACACGCGCTACCAGTACAAAGTACGGGCTCTTAATAAAGGAGGACAGGTGGACAGTGATTGGATAACAGTCGACACTAAAGAGGCACCCCCAGGAGGGGTAGCCACGCCTACAGTTAGTACAATGGACGCGTACAGGCTTAACGTGTCTTGGACAGTACCTACTAAACCAAATGGGATCATCCAGTACTACCTGGTCTACAGGAATGGTAGTATTGCGCACAAAGGCGAGGGGCTGAGTTTCCTGGACTCGGGAAAAGAACCGTACACTGCGTATAGTTACACAGTGAGCGCGTGTACCGGAGGGGGCTGCACGGAGGGCGGGGAGGGCGTTGGCCGGACTGCCGAGGCAGCACCCACCGATGTTTACCCTCCTTCCCTTACCCCTGTTAGTGCGTATGCTATACGAATTGAATGGAGAACCCCTGGCAAGCCGAATGGAATCATTACAGAATTTGAAGTCTATGAGGGCAATACACGATTGTTCTCTGGTCTAGACAAAGCAATAACGAGCAGCGGACGTAAGCCTTATACACTGTACTCCTTCATTTTGAAGGCGTGTACTCGCGCAGGGTGTAGCAGCAGCACCCCTGCCTCTGCCCGCACACTTGAGGCTGCCCCTGGTATCATGGCTGCACCGGTAGCGACCGTGGGCGGGGCCTCCCTTGTTAGAGTGCAGTGGAGCCCCCCATCTGAAATGAACGGCGTCCTGCTGTACTATTTACTCACTCGGGACTCGGTCATCATATACAATGGCACTGACCTCACCTTTAACGACTACACTGTGGCGCCTTATAAAGTCTACTCATACAAGGTCAAGGCGGTTAATAGCGCCGGTCATGGCCCGGACAGTCCGGCAGGTACAAACCCAGCGACAAACCCTGGCGCACCGGATAATGTTGCCACGCCCAAGTTGACGGTCCTGAGTGCGAATTCCATCAGGGTTCAGTGGACGCCACCTGGAAAGCCTAACGGTGTCATCGAGAGATACTTTGTGTTGTACAACAACCTTGAAGTGAACGCTGGGCTTGACCTTGTCAGGGTTCTCACGGATTTAGACCCGTTTACACTCTACGCTGTCCGAATCAAAGCCTGCACCACATCAGTAGCTTGCAGCACCGGAACATCGGCTACGGCTCGCACCCTTGAGGCACCGCCTTCACAGCAAGGACCTCCAGTCTTCCCCATCAATGAGATCACCGCCAACTCCATCCTCATAACTTGGTCCGGACCGGTTAAACCTAACGGAAATATAACTCGGTTTGAGATTGAGCGCCGGGTTTTGAGCCGATCCAGTGTCAACGTAGTGTCATACGGACCGGTTGTCTCGGTCTTTAACGGCACGGATCTCCAGCATAGGGACCCCACTGTCAGTCCATATACCGAGTATGAGTACCGGGTGACGTCATTTAACAGCGCGGGGAGTGCAAGCAGCAGCTGGGTCGCGACTCGTTCCCTGACGGCACCGCCAGCTGGTGTACCTGCGCCCACGGTCGTCAGCTTTACGCAGACCAGCGTCACGGTTGCCATCAGTCCGCCCCAGACCCCCAATGGAGAGATCAGAAGATACGTGTTGGTGGTTGGTGCGAACAATATATCTTCCAATTTAGAAATGCAGCGCCTAGCTTCCGGTTTACAGCCCTATACCCAGTACCCTTTCCTCGTATTGGCATGCACGGACGCTGGGTGCACAGCAAGCCCAACAGTTACTATTCGAACAGCTGTCGGAATTCCGTCCGAGTTCTCCGCTCCACGGGTTGTCAGCCTCGGTTCCCGTACGGTTGTGCTGGCTTGGGATGAGCCATCCAAACCTAACGGTGTTATTCAAAGGTACGATATTAATTTTAACTGCGCATGCCCTTGGAGCAAGTGTCCTTTGAGGCTACGCTATAGTACTATAGCATGCGTAGGACTGGAGCGAAGCTACAACGTGACTGGCCTCGCCCCTTACGTCACGTACGACTTCATCATCCGCGTCTACAATACACGGTACAGCGGCATGTCGGACATCAAGGCCGTCATCACGTCAGCTGAAGACCCCGTGGCTGTTGGCACACCTCCTCTTGTCAATGTGACCGGGTTCCACGTGTCGGTGGACTGGAGCAACTGCTTTACATTGAACGGGCCTCTTGACGAGTACCTACTTCTCGAGGATGGGATTATCGTGTATTCGGGAAGGAGGGCATTCAGCGACTTGCCAAACAGGCCAAGAGGAGTCCCATGCTCCCACGATGTTCCACTATATATAATTAACCTCGTTTCTTATCAATCGGTTTATTCTCGTCCAGGCACGGGTGTTCTCCCCACCGCCTCTGCACGGGAATCAGTCCCCTTCTATCGCAGCATCTGGTTCATCGCCGTCATCGTCCTTGTCGCCATCCTAGTTCTCTTCCTCCTCCTCGCGCTATGCCTCAAGAAACGCAGCGGGGACCGGACAGTCTACGTCCGAGAACGCGAGCCCCTTCCACCACGCACTAAG
>jgi|Nemve1|239674|estExt_fgenesh1_pg.C_180031
ATGTCAGAGAGTTTATTCTCCCTCGAAGTTCACGTAGAAAGCGTACAGAACTTGAAAGTTTCTTGCTCGATTCCTGCAATCACTTACAGACTTCTCGACTTCCCAACTTTGATCATTCATCATGTCTCTCCTCTTACAGTTGACAAACTCCGGGAAAAAGCAAAGCTAGCCAACCTAGGAAAGAACACTGCTTTCCCAGAGCTAAGGGATCGCTTCGGAAATGTGCCATTTAACAAGGGGAAATCATGCTTGTTCAGAATGAACGTAGAAGATTTGCACCAGAAACTTCAGGTGACTCCGATCTATGTGATGCTAGTCGACGTTTGGCCGAAAAAGCCTAAACTAATAGGAAGTACAACGATCCCACTAAAGAGATCCATTGACAGGATTATAGATGACGTTAAGAAAAATGGAGTATCTGTACCTTCCTTCTCAAAAGAGGAAAATAAATTTGATATCTTTAATTTGATGGGGAGTAAAGTTGGGAAAGCTGTTCTGGGAGTTAGACTGTTGAGTCTTGGAGGATCTCTTATCCCACATATCCCTACTGGTGCAATAGTTAGGAGAGAAGATAATAAGGATTATACTTCTGTGCCAGAGCCGCCAGATGAGGAGCCAATAAAGAGTGATGAGGAAGAGAATAGTGTTGCTAGCAATTTTTTACTGAAACCGTCAGAGGTTGAGAAGCAGAATTCTGAGACTCAAACGGAAAGAAAGCCAGCAAAATATCCAAAGCCAGTTAAAAGGGAAACCTTGATTAGTGAAGATGTACTTATAACTAACACAGTTTGCCCACCTCCCTTGTTTTACAACATAAAATCTCACACAGAAAATAATGCTTCAAGAGAGAGGATAGCAAAGCGAAGAGAATATAGGGATCATGATGAAGAATGTGGTGATGATGACGATGATGATGATGACAGAGATAGCAAAATGTGTAGATCTGTCATGATACAAACTGAACCTACCACTGATGATCATGAGAAACCAGAGCTTGCTCATACAAATGTCAAACTCAATAATTTTCCATTGCTGAATGCCCTTGTAAAGGAGTTGTCACAATTACACACTGAAACACCTACTGCACACAAAGAACCTAATTTACCAGCCATGGAACTGAATAAAAAAATTCTAGCAACACCAAGAGCATGTACAGCATGTATTGCTTCACAGGCATCTGATAAAAAGAAGAAACCAAAAAGGCCTCATTCTGTGCCATCTTCTCAATCAAAACCAAAAAGTGTTGTAGGGTTACAGAAAAAGGTGAAGTTTAAAAAGACCAATTTGACATATGGTATGACAAGAACTCAGCTTATGAGGCTAGAGAGAAACAAGAACAGTAGGTTACCTGAGAATGCCAGCATTCCTGCAACTAGAGTGAACATGAACAGTAAGTTACCTGAGAATGCAGGCATGCATACAGGAAGAGGGATAAAGAAAATGGTAACAGAGGGAAGGAATGATCTTCATGGTGGGAGAAACATGGACTTTGGTGCTACTCATGGTGTCTTTCCCAGAATGGAAGATGGCGGTGCCAAACTTCAAACAACAAAACAAAACACCTTTCAAATCAGCGATATCCCCACAGGAACAGTGGTCTTAGGACAGGGAAGGGAGCAACTTGTGTCTCCTGGTGTGGAGTACAGTTGTGCTGATAGTGGAGTGAAAAGAAACAGTCTGGAGATTAGCCTTCCTCAAGTAGAAAACCAAGACTCAGATGACAGCATTGATGACATCAACAAAAGCTCTGGAAGTGAGACAAAGCAATCCCAGCCCCACCCCTTACAGGATCCTGATTATTCCCACACAGGTATCCCAAGAGAACCAAGCCAGGAGTCTGACTTCCTACCAGCAGTTGACCGATCCAGGACATCTACTGCACTCTCAATGTACTCTGATGACTTTGAGGCAGTGCAAGGCTCTGATTCTAGGTCTAATAGTGTCTCGTCCAGATCTTCCTATCATTCTGTCATATCACAAGCCTCAAAGACCAGGATTGAGCCTGTGAGATCTACTCAAAGCCCTCTGAAAGTCCAACAACAGAGAAAACATTTGACGATGGGTCAGGGGTTTGCAGCTAGTGGCTCTTCTATTCAAGACAGCTCCTCTAATGAGAGGGAAGTATTTGTGGATTCCTTAGAGGTGAATCCGGGAGTGACCTTACAGGACGAAGATTCCAGGAACTCTCCTGGCTTAGACAATGAAATGATGTCTAGGGAATCGGCTTGTTTGGACGATGCAATGTTTTCTGACGAATTTCACTCTGTTGGTAGTAGTGGGAACGAACTTTAA
>jgi|Nemve1|32594|gw.18.48.1
AAGAGGTATTACTGTGATGTTTGTAAGACAACATTTGGAAAGAAATGGGGTCTTACTCGACATTTGAAAACCCTTGCTCATGCCCAGGTGACAAGCAATAGTCAATGCATGTGTGGAAATTGCGGCAAAGACATGGCTACTCCAGAACGACTTGCTAAACACATGGAGACCCATAAAAAAAAGTTTGGGTGTGACATTTGTGAGAAAGAGTTTGTGTTTTATTCTAGTCTAGAAAAACACAGGAAAGTCCACCAGGAGAGAAACCCCAACCGCTGCCACCTCTGTGAAAAGGAATTTGATACCCCATCAAAGTTGAAAGTACATATGCGCAAGCACACACAAGAGAAACCATATGAGTGTGAAACCTGTGGCAAACAATTTAGAGGAACCAGTGATCTTATCCGGCATAAGAGAATACACACTGGGTGTAAACCATTTCTCTGTGAGGTTTGTGGTCAGGGTTTCAACTGCCATGCAAATAGGAATCGCCACTTGCGAACAGTACACTCTAACATAAGACCATATACATGTAACAATTGCCAGAAAACATTTAAGACTAAATGTGATTTGAAACAGCATATTTCAAGACACAATGCAGGGAAGCATCAGTGCAATGTTTGTAAAAAATCATATGCTGACTTGAAAAATTTAGAGGATCATTTGCGAAGTCATGTTGGTGAGAAACCATATGAGTGTGAGATCTGTGGGAAAGCTTACTCTATTCGTGGAAGTTTGTCTGCTCATATGAGGGTCCATAAGCTGGAAAAACCCTAGATGCTTGGACTGTCCTGAAGTGTGTACTTCAAAGAAAATGTTAGTCAATCATAGACGGATTCACAATGGA
>jgi|Nemve1|199909|fgenesh1_pg.scaffold_18000033
ATGAATGTCTCAGACGTACCCCAACTTGAAAAGCGTGCAACCGATGAAGCCACTGTGGGCAAAGAAGTGGCCGCAATTTCTAAAGCATATGAAACTATTTTGAGTAATATCGGAGAAGATAAAGACCGCCAAGGGCTACTTAAGACCCCAGAAAGAGCGGCAAAGGCAATGCTGTATTTCACGAAAGGTTACGAAGAGAAAGTTCAAGAGATTCTTAATGATGCAGTGTTTGATGAAGATCATGATGAGCTAGTCATTGTCAAAGACATTGAGATGTTTTCTTTGTGCGAGCACCATCTAGTTCCGTTTATGGGGAAGGTGCATATTGGATATTTGCCAAACAAGAAAATTGTTGGATTGAGTAAGCTAGCAAGGCTTGTTGAAATGTTTAGCAGGAGATTACAAGTCCAAGAAAGGCTCACCAAACAGATTGCCATGGCGATTGTCGAGGCTGTCAATCCAGCAGGAGTGGGTGTTGTCATAGAGGCAAAACACATGTGTATGGTGATGAGGGGCGTGCAGAAACCAAGTAGTGAAACAGTCACTAGTTGTATGTTAGGAGTTCTAAGAGAAGACCCTAGATCAAGGGACGAATTCCTGACTCTCATTCATAAAAGAAAATTATAA
>jgi|Nemve1|199910|fgenesh1_pg.scaffold_18000034
ATGGGGCAACGCCACGGGACGTTTGTAGGAAAAGTCTTGGGCTACGAGAGTTGTGATGCAACCAAATTCAGGCAAGGCTTGGTTCAAGTAAGAGGGCGCAACAGAGAAGGCATGCGACGAACTGTACATGCATTCGATTTATGGAATTTCAGCGATCCTTTGCTACTCTCGCAAATCTATTCGAATGCTGTAGAACCTGAGAGTTTGATCTATCTCAACTCCCAGAGAATGGTGTTCGATGTGGAAGAAATCGAAAACGCCTTCGAGTGGGAGACCTTTGAGGACGGCAAGCCTTACCTTGGAACATACAAAATGGAAATACCAAGTACGAAAAAGCGAGTACGAATGATGACCATGAAGATGGACCTCAAAGACTGGATCAAGATCGACAAGACATACGCGGCCCAACAAAAAGAGAAACAGAGGCTCTTGCAACTTCACCGAGACAAGGTTTTTGTCACCAATCACGATGACAGCACGAAGCTGGCAAAGAGAGAGCTGTTAGAAATGCTTGCTGAATACTTACCAAAGCGCTTTCCGGATAAGTTCGAGTCAAGAGAGAACGGAATCTACAACAAGATGCTAAAGGAGTTCATATCGACATCAGACGGGCCAGGCGAGGAGGACCCGCTGTTCAAATGCGGGCGGCTGACCCAGGAGGATTGGTGTGTGATGGAGTGGAGCGAGGAACACCAAGCCTACGTCCTTACTGCAGGGATCGTCTACTTTCCTATGCGATGGTCGTTGCAGCAAAAGTGGAATCTGCCGATGCTTGGTAACATAATCATGTTTGACATTCACCAGCCCGTAGATGGATTCGTAAAGCACCTCAAGTCCATGGTGTACGACTTATTCAAGAGCATGTCCCCAGACGCCCCCGTGTACCGCGGCAACTGGGCTGTATTCAATGACCTTGAAGGCCCCCTTGACCTGTACACCCCAGAGGGTCACGAAACCCGCAATGCTGCCATGGAGGGGGTGCGCCCTTACGAGGGGGAGAAAACAGGCAAAGTTCTCACATTCCGGTGCGAGTATCAGACCCTGCGCAAACTAGAAAAGAGCAAAGCTATCATCTTCGGCATTCGCACTTATCAGTTCTTCTTAGAAGACTTCAAAAAGTTCCCAAGAAATGATGCTGAAGTGCTTGTGAAGGTTATTGAGAAAATCCACCCCGACTTTGTTGAGTACAAAGGCGCGAAGTTTTGGAAAGATGCCGCTCTTAAGTACCTGAAGTATCACGTTCTGGGGGAGAAGGATCCGGATGCAGATCGCTGGGGTCTGACGTCTGCTCCGACTGGTTTTCTGCTTGCTGGTGCTGTCATGGCTATTGGAGTCGCCTGTTTTCTTCGATATAATCAAAGTTAA
>jgi|Nemve1|199911|fgenesh1_pg.scaffold_18000035
ATGAAGGAATTTCTGCTGATAGTTCAGATAATTACAATCATCTCGCTACCAAAAGGCGAAGGAGCACCCAAACCTGTGGCCTTCTACCCTTTGAATGCTGTCCACGAGACACGTGACATCAGCGGCAATGATCTTCCGGCTGGAATCGCGTCTGGCGTGACACTTGTCAAGGGACCTGATGGAAGAGAGGATGGGGCGTATTACTTCTCTGGGACGTCCAGTAGCTACATCGAGATCCCTTACCACGCAATGATCGACACAAGATACTCCCTCACTATACTGACATGGGTACGCCCTGAAATGGAAGGTCCAATTGTCCAATACTATCGCTCTAATTGGGGCGTTCATTTGTGGATTTTGGGATCAACAACCCCACAGTTATACGTAAAAGTAATGACTCTTTTGCTTACGGACACTGATTTTACAACGAGTGAAGATCTCATTTGGCATACTTGGTACTTCGTGGGGTTTAGCTATGAATATACATCAGGACGCTTAAAGCTCTTTCTGGATGGAGTAACTGTCAGGGAGATATACATCGGAACATTTGAGACGGCAACAAACGGAGAGATCCGCCTTGGAGCAGTGACTCCAGCAATTGCAAGTCAAACCTACCGTGGTTGCATCACATGCTTACAGATCTACAAAACAGCTCTCAGCCGGAATGAGATGCGAAACGAAAGTGGAGCCTGTGATGAACTAAGCTCGCCATGTTTCAATTTCGTTCCAATTCACGAGTTAACTCAGGCTGCAAACCGTACTTGGTACCGCCTGGATGGCGGAGCTGCAAGACAAATTACGACTCGCTGCCCGCAAAGCAGTCTGGGACTTAGTGGTTGGATGAATGGTTCTCATCCTCAGAGGGAGACTGGGCCTGTAACACGTGACCTGTGTTTCGCTAACAGGAGCGGTTCTTGTGAGCACGAGGCCTTAGTGACAGTTCGTCAATGTTACGGGTATTTCGTGTACAAGTTCCTGGGACTTCCTTCTGGCAAGCTGAGGATTTCTACCGAGCAAGGTATCTGTGATTTCAGCGGCATTCCCACCTAG
>jgi|Nemve1|239675|estExt_fgenesh1_pg.C_180036
AATCAATTTATGAATTGAAATTTGCAGAAACAGTTATTTTTTACCCATATTAGTATTTTTAAATACTAATCAGAAGCATATATTAACTAAATTTAAATAAGCACCTCATCTTTGTCATATGAGTGGTAACAACAGTCTTTATAGTAAATATAAGCCAATATCGTACTATGGTATACTAGAGTGCTGTTGGACATTATTTTGTTTCTGTATGGATGATTTGCCAGTGGATGATGGCTCAGGGTCTATTGACTGCTGTCAGTGGCAAAAGGACGACCCAGATGAAGACAGAATCACGTTAGAGCTTGGAGAACTCATCTGTGTTCAGGGAAAAATCACAGCTTTTCGTGAAAAACGTCAGATCACAGTAGATTTTATTTACCCTCTAGAGGATAAAAATTCAGAAGTACTTTTCTGGTTAGATGTGCTACATCTCCGTAAAACAGTCTACAGTAAACCCTTTAATCCCTCTGGGGAGTTAAATAGCTCTGAGGCATCATTGCCCACCCTCAAAGACCTCGCCCAGCATATAAGGGGACTTTTGAAGGATGGGAATATTGGATTTAGAAGTATCTGCTCTCAGAAGAAAGTTCAGGAATTAGCAGAATTGGTTCAAGTCACTGGAGATGGGACAAAGGTTGACTCAAACTCAACTGCTACGACCATCAGAAAAGCTTTAAGGCTCTTGGAAAAGGATGGTGCGATATACCACAGAGATGCCTCTGATAACTATGAGGTCATAACTCATTCAAAGCATTTGGCTCCTGCCATACTTAATATTGTACAGCATTGCACTAAAGACCTAAATTCAATTGCTTTGAAAGCCTTTATGATACTCCCTTCGTTAATTCTACAAAAACCCTCCGCTACCTCTAAAAGCAAAGAACATAGTGCGGCAATAGAGCGAGTTTCTCTTTGGAAACAGGGTGACTTAAATATATTGATGAAGGAAATACGATTCATCCAAAGTAGATTTGTGAACTCCAAAAAAGCCAGGTCTGTCGAAGATATTTCAAGAACTTTTGCAAAGTTAATCTTTCAAGGGAAACTTTCGGCAGCGATCGAAATGTTGGACAGGGAGAATTCATCGGGTTTACTGAAACTGTCTGATGACGTGTTAACCCAACTGAAGGAGAAACACCCATCCCTCGCTGAGATCGGTGAGGAGAGTCTCTTGCATGGTCCCACGGGTCTTGTTCCACCAGTTATATTCGATCTAATAGATGAGCAGCGGATCTTTGACTCCGCCCTTAAACCAAAAGGCTCTACGGGCCCCTCGGGCATGGATGCTGAACTGTACCGTCGAATTCTCTGTTCTAAGAATTTTGCTACAGAAGGAAAGACGCTGAGGGAAGAGATCGCTATTTTGACTAGAAATCTGTTGAAATTTAACTACCAGCCATCTCTACTCGAAGCCTACACTGCCTGCAGGGGAATACCGCTGGACAAGAAACCAGGAGTCAGACCGATTGGAGTTGGAGAGGTGTTGCGCCGCATTATGGGTAAAACTGCCTCATCCACGTTTAAGGAGGAAATAAAGGAAGCAGCTGGTCCTCTGCAAGTATGCGCAGGACATAGTGCTGGTGTAGAAGCAGCAATCCATGCGATGAGTCAGGGGGGCATTGGAATACCAGATCTAAAACGTGAAGCCCCAGAACAGTTCAAAGCCTCTTCTGATATCACTGCGATTCACGTTGATTCCATTGTTGCGCAGAGCTCGAGTATGCCTGCTAATGAGCAATTAGAAGAGTTGAAAAGGGATATTAATACCCAGAGGAGAGCTAGTGCAAAGTCGAGAAGAGACCGGATTGACGAATCGTTATCCCCTGACTTACTCCATGCGGTGCAGCAGACGAGAGACAAAGAAGCAAGTTCATGGCTAAATGCTACCCCAATCGAAAAAAGAGGCTTTGTAGCTCAGAGGCATGACACCATCAGAGATCTCTTGACAGCTCACATAAGTAAAGTGTGCAAAAATGTAGAAACAGAGCCACTCTTGCAACCACTTGACAATGAAGTCTTTAACCTGCAATCCACTGTTACAAGCAAAGAAGCGAGGCTGGATATAAAAGCAGGAGGGTTCTGGACACCAGGAGTTACAGCATTCTTTGATGTACGTGTGACGCATGTTAACTCCCAGTCTAACCAGAACAAACCCACAGAAACTATCTTCAGAGAACAAGAGAATGAGAAGAAGAGGAAATACAACCAGAGAATAATCAACGTAGAGATGGGAACTTTTACACCACTAGTTTTTGGCACAAATGGAGGCATGGGGGTAGATTGTAAGAACTTTCTAAAATCCCTTGCAGAAAAACTGTCTATTAAGAACGGCGAGGCTTATGCCAGTGTAATCTCTCACGGATACGTATCGGACTTTCTTTCGCAATTTTAA
>jgi|Nemve1|239676|estExt_fgenesh1_pg.C_180037
CGCGGAACGTGTCCCACAAGTCCATTAGATTTGCGGAAAGCGGATCGAGATGGCCTGGACACTAGTCCTGCTTGTCCTGTTAGGGACATCAAGTTGTTTAGACGCAAAGGAGCTGCACAAGAAGATTGACATCAGCGCGCTGCTAGAGAGCGGCTCAGGAAGCGGAGAGGAAGGGTCCAGTGGCAGCGGTTCAGCGCCAGAACCCGTGCGCGACCAGGATGTCGACTGGAAGCAGTTTAAGATCAAGCCCGAGCAATGCTTGGACAAAGGCGAGAACTGTACAGGAGATCCTGAGCAATGCCAAGAGAACTGGCAAGAAATGGTGGTCCAATGTCCCTTTAGCTGCCGCTTCTGCTCCCAGAGATCTATAGACGATGTGACTGAGTGCACAGATGCGCGAGGCGCTGCGTGCAAAGACTGGGCCGACAACAGGAATGACTGTCTGCGCTTTCCTCAGTTCATGTCCACGGAATGCACCAAGTCCTGCAAACTCTGCGGAAAAGAAACCAATGGGAAGAAGTTTGACAAAGACGTTAGATGTATTGAATGGGCCAAGAATGGCTACTGCAATGAGGGTGAACTTTACAAAGAGAAGTGCCCCCACAACTGCGAGGTCCACAAAAGTATTAAGAAGGAACCAAAGGGTCCTTATCCTTACCCAACTGAAAGCCTGTACCCCTACCAGTACTGGCAACTATACCCCGCCCCGGGACCAGCACCTTACCCACCATACCCATATCCCACAGCCGCACCTTACCCATATCAATACTCCCCCTACCCATACACCCCCTACCCACCACCACCATACCCAAACCCATACCCACAACCACCATACCCACCACCACCACCACCATACCCAAACCCATACCCACAACCACCATACCCACCACCACCAGCACCATGCTCTGGACCTGGACCATGCCCCTACCCAGGACCCCCACCACCACCCTACCCTGCACCTACGCCATACCCACCACCACCACCGCCATACCCAGAGCAAGTACCACCACCACCACCACCACCACCACCACCACCACCACCACCACCGTACCCCTACCCCTACCCCTACCCAGACGAGTCTGAGAATACAAAGCATAAGAGCAAAAAGCATGCCAAACACCATGAAAAACACCACAAAGAGAATCACTCTAAAAAATCTTAGGTGTTTAGAGTTATCGACAAATAGTTAAAGTATTATTTCACATCCTTTTATTTATTAAAAAGCTTTCGAATCGATTATATCAATTGTTGCATCAAAGTAAAATACATAGTTTGGCATAGCAAATCTTATTATGTAATTGTCTGGCCTAGAAAATCTCATAATGTAAAAGAATTTATCTAGACGAAAACGTAAAATATAGTATATTCAATAAAAACCAGTTTTGTTATAGTG
>jgi|Nemve1|199914|fgenesh1_pg.scaffold_18000038
ATGAATGGCGGGATTTGCGAAGCAATTGCTACATGTCCCGGTTACATCTGCAGATGTGGGACTAATTTCACAGGAATACACTGTGAAGACTGTAACCAGCGCGGCAATGCCTTAGGCATGGAGAGCCACCTCATACCCGACGACGCCATTACTGCTTCCTCGTTCGAGCCCGCATACCAACCATACAGCGGTCGCCTTAACGCAAAGGGGTGGATAGCCTTGGCAAACGACACAGGCAACCCATACTTCCAGGTCCGATTCGGGCAGGAGAAGATTGTATCAAAGGTCATCATACAGGGGGTCCTCGGGGATAAGGTGGATGACCACGCATGCGTAAAGACGTTGTATTTTTCGTCGAGTTTGGATGGCGTACGATGGGTGGATAATAGACCCAGGGATTTCAGTGCGTGTCAGGTTTTCTATGGACAGACAGAGCTGGTCTTTGCAGCCCCCATCCATGCGAAATACATCCGCATTAACCCAACCAACTGGTTCCGGCGACCAGCACTAAGAATCGAATTATACGGCTGTGATCCACCAAATAACACTTAG
>jgi|Nemve1|88294|e_gw.18.371.1
ACAGGATTACCAAGAGGGAATGGTACAATAAGCACAGGGTTACCGAGAGGGCGTGGTACAATAAGCACAGGATTACCGAAAGGGCGTGGTACAATAAGCACAGGGTTACCAAGAGGGCATGGTACAATAAGCACAGGGTTACCGAGAGGGCATGGTACAATAAGCACAGGGTTACCAAGAGGGCATGGTACAACAAGCACAGGATTACCGAAAGGGCGTGGTACAATAAGCACAGGATTACCGAAAGGGCGTGGTACAATAAGCACAGGATTACCAAGAGGGCATGGTACAATAAGCACAGGGTTACCAAGAGGGCATGGTACAATAAGCACAGGGTTACTCAAAGGGCGTGGTATAATAGGCACTAAGTGA
>jgi|Nemve1|53835|gw.18.211.1
AAGAGCCACCAATCAAGAGCCACCAATCAAGAGCCACCAATCAAGAGCCACCAATCAAGAGCCACCAATCAAGAGCCACCAATCAAGAGCCACCAATCAAGAGCCACCAATCAAGAGCCACCAATCAAGAGCCACCAATCAAGAGCCACCAATCAAGAGCCACCAATCAAGAGCCACCAATCAAGAGCCACCAATCAAGAGCCACCAATCCAGAGCCACCAATCCAGAGCCACCAATCCAGAGCCACCAATCCAGAGCCACCAATCCAGAGCCACCAATCCAGAGCCACCAATCCAGAGCCACCAATCCAGAGCCACCAATCCAGAGCCACCAATCAAGAGCCACCAATCAAGAGCCACCAATCAAGAGCCACCAATCAAGAGCCACCAATCAAGAGCCACCAATCAAGAGCCACCAATCAAGAGCCACCAATCCAGAGCCACCAATCCAGAGCCACCAATCAAGAGCCACCAATCAAGAGCCACCAATCAAGAGCCACCAATCAAGAGCCACCAATCAAGAGCCACCAATCCC
>jgi|Nemve1|239677|estExt_fgenesh1_pg.C_180044
GCGATCACTACATGTTTTTGGCGACAAAACGATGATCACTTTGTTGACTCAATTCATTCACCTAAAGTGAGCAGTTTTCAAATTGAAGTGGACAGTTTTCAAATTGAAGTGCCGTAACTTCAAGTATTGTCACTTAAAGTTATAGCAATTGATTTCTATTAACAAGGGTACATGATGTCGGAGTGTATTAATATCAAAACCGAAGCGAGTTTGCTGACTGTTGTTCTGACCTCGGCTAACACTACAGAAAAAAGAAACCCTTCAGAATGGCTCGACCTCCGAAGCAAAATTGAAGATGAGAAGTTTCGCCAGCTAAGCGCCGATTTAGAGCGAAGAAGAATTCGAAAGTATAACTTCCACTTGGAAGAGCTGCAAAAGGTTCAGAATGAACTTAAAAACTTACAGATAGATAGAATGAGATTTGAACGGGAAAAATTGCTACGTAAGAGGAATATTGCTTCTCTTGCAAAGGAGCGAAAGAAAATTTCTAAAACGGATGTACACGATCGAACAATTCTACCGATGAATGAACGCATGCTAGGCGGATCAGCTTCAATCGCTTTCGACCCTAAAGTAGAAAAAACTAGGAGATTCCGAAGGTCAAAGACAACAGGTAGTATTGATATTTACAGGCGAAGCAATAAAGATGAGAAGTATTCAGAGAATCAGGATGATATTGGTGAAGTAACGATGAATTTCCCGTACCTCAGTGATCGAGATGTAATGAGATTCCACAAGAGCTGTAAGTCTGCAGGAAATAGCACCGAGTGTCGAAGATGGGGAGCCGCGTGGCTTTGTGCCAAAAAGGAACAAGATTTTGCTTTTGAAAAGGGCAAAAGATGGACGAAGCATCTTTTGAACGCCGAGAAAGAAAAGATGAAGATTCTTAGTGAAAAATGGGCCGCTTTGCGAGATAGGCGATTCACAAGCGCATTTTTAAATCTTGGATTTGGACTTGTTAACCTCGAGAACAGTTCCGTGAAACCAGCTCATTCGGAATGCACTGATAGCAAGGTTAAAACACACGACAAAGCTGAAGTCCAGTCTGAGAAATCTTCAAACCGCCTAGAGAATAACCAAGGCGGGGGAATCGACAGTTCAACCGATGATGAAATATGCAATGAACCGTTCTTTTCAGTTCAAAAGAGTACCAGATTTAAGAACGTTTCTACTGGAGGTAGCAAAGATAATACCGCGTTACTATTTATGTCTCCCTTCTCAAAAGGAAAAATTTATAGAGATAATGAAGAAAAAGAAACAAAGGAAAGAAAAACATGTGGTAAGGGTAAAAAGGATAGCCAAATAAAAGTAGGTGAATTAGACAAGTTAGTTTCCGAAACCGAAACATTGTTTGTGGATAAAGCAGGAGGAAACACAGCAAATCAACAGAACAACGCACCCTTTTTACCGGCTCTTGACAAAAACCGGTCTGGCTGATAAACAGATTACAAGGTCTACCGACCTGTGCCGTACCTACTAGTGTAACAAACATTGGAAAGCTTTTTCCACGTGAGATGGAATACCGGGCCGATTTGTCAATTTTTTCCCACTTAGATATAGAGGATAGAATTAAGAGGACCTCACCAGATATGTAATGGAGAATGGTCGTGATTATTATTATATGACAACGTTTATAGCGCGCTTTGATTG
>jgi|Nemve1|239678|estExt_fgenesh1_pg.C_180045
ATGTCGACAAGAAAGGTGTACGCGAAAGAATGTACCAAGGGACATGGACAAGTTACGATGGGAAATATCATTGCGCAGTTGGAATACAATGGTAAAACCATGACAAACTTAAAAAGAAATCCCATGCAAGGATCTGCTTTAGTTAAGTCAGGAGTTATTTTGGACAAGAGCAACAAAGTCAGAAAAGGCTCTATGAATATTGAAGCTATGCGAAAAAGTTTGCAGAAACAAATTGAAAAGCAAAACAATGCCAAGAAAAACAAGACACGACGAATAGTAGAGAATAGGCCGAGAAAAGCATTGTCTTGTTATGTTGGTAGTGAAGGGGAAAGTGTAGGGACTTTAGGTGATTTGAGTACATCTCAGTCTAGAATTTCAAGCGCTAGAACACAGACAAGAGTCCAGGAATTCAATACTGGTATTACATTACCTGGAAAAGGTACCAGGGAAGAATATACCAGTACCAATGAAGAGGATAACAGTGGAGTTAGTTCTAAACAGCGTGGTAATATCTATAGCCGTCATTTAGATCAGGAGGAGTCAGAGTCGGTTGTTAATTCTACAGCGAGTGGTGGTGAAAGAAAACTGAGCTCTGTCTCAAGAAAAACCGTTGCATCGTCTCAAACGAGTACAAAAACAGCTATCAGAATAAGTCTATCGCAAGGAAATGTCAAAACGGCAAGATCTGATGATAAACAAGAAGAAAGAGAAAAAGAGAGGAACAAGAAACCGGAAAACGAGGAAGAGTTCATAAAGAAATTATCCGACCCCTCACTTAAATCATCCTTAGAAAAAATCATTCAAAAGAGAAGAAACAGTGTAAAGTTCGTTACGCTACAAAGTGGTGGAATCCGAGTGATCAATCACGAAGATCTATGCTCTGTTATCACGGAAGAAGAGAGTAAAATCTCAGTCTTGGAGTCGGAGGTTGAGCAAAGAAAAACACCTACCCTTGACACCAGCTCTGAAGCAAGTACAAGCAGAAGAGCCAAAGATAATACGCCAATGAAGGACAAGGAATGTAAGGGAAGGTACTCTCCTCTCGATCGGTCAAGTCAAGCAAGCGGAAAATCCTTCTATTCCATGGGTATCGCGAAAGAATACGACTCCACAGACCTATTCAAGAATAGATATACATCAAGAGATCTCTCCTCGGCGCTGTCTCATGTAAGCTCAAGGTCTGGAGTGACTCGGAAGTCTACACAAAAGAACAAGAAAGAAATCATGACTGAAGAAACTCGAGTTATTTTACCAATGTCAGCGAAGAAATACCGCCCTATATTGACGGCAAGTAAAGAGAAGCGACGAGTTAGGTCGGCATACTGCGCCAGTAGAAATAAGGAAGATAAATTATTAGATCATAGAGATATTGTACGGGACTTTTTAGTGATGTATGCTAAGGTGAAAACGGATAGTAAGAAAAAAGCGGACTTTATGCAGGAATATAAAGAAACTTGCGAAGTTCGCATGATGAGTGCGACACCCGAGTTTGTCGTCAAAAGTGCGATTGGTCAGTTCCTAACGCGCGCTTTCCCATCAGGGAAAACTGAATCGTATGATTTCGGCAAAGACCAGAAGTATGAGGACTTACAGAGAACAAAGTTACTGAAAATTAAGACTTGTATGCAGCAGCTGGCTAGTTTGGCTTGATAATAATAATAACCATCGACTGGATAATTACTTACCATGAAGTATCATCACGTAAAAAAGGCTTGTAGAATAGGCTATAAAGGGAAGTAGAGATAGAAGATAATGGACAAATATAATTTAGACTGGGATGTAAGAATCTTGAGGATTGGATCAATCGAGTCGCAT
>jgi|Nemve1|239679|estExt_fgenesh1_pg.C_180046
ATGGCTGACGACGAGCGAGACGACAAATTCTCAAGCGAGGAGGATATGGAGACAATATGGAAAGAATTGAGCAAATCCGTTCGTGAACCGTCACGACTGATAACGGTGTATCTGGGAAAGGATGAAAACGGATTTGGTTTCAACATCAGAGGAGGGATAGACCACCCTCATATTGGCTGTGACCCTGGTATCTTTATAACAACTGTTCGTGCAGATGGGGCTGCAGGAAATGATGGTCGACTTAAACCAGGAGATAGAATTCTAGCTGTCAATAGCACAAGACTAGACAATGTCTCTCATGAGCAGGCTGTCAGAGCCTTCAGGGTGTCTGAAGATTACGTCTCCCTCCTGGTAGAGCAGGGTGCCGAAGCTGAAATAATGGGAGCTCAATACTATCCAACCACCCCTCGCACGCCCAAGAGCCCTGGCGTGGGAGTCTCGGACCAAGTGGATTCCTTCCCGCCATCTATACAAGTGAATGGTGAGGGTCAACACAAACCTGACGTTGTTTCTAAAGTGACAGCATTCTTTGGTACCACTGCTGGGGCATTATCACTTGGTATTGTGGCAGGAAGCTTAGTTGTTTTTGTTGGACTTAGAATATATAAATCTGGAACAAAATAAACTCTACAACTACAATGCCTTTTCCCAGGTATTATTTGATGGACCATTCCCAGTCATTTTGTTGTGGGTTTTAAAATGATTTGTGGTTCTGAAATGTTATACCATCGAATGTCATATAAAACTCCTCCAAAATGCTTACATTTGTATAAACAAATATTTCTTCTGAACAGTATTATTTGAGTTTTGTGCAGTAGATTATCCTTTGTAATTTAAAATTAGTCACTTATCAGATGTATCAAGAAATATGTTTTACGGTAAAGTATGTATTTTTTAAGACTTTGTGAAATAAATTATTAAT
>jgi|Nemve1|239680|estExt_fgenesh1_pg.C_180047
AAATGACCACACAAGTTCCTAAGTGGTTGAATTTCTTCAAAGACGCTGGAATTCCAGTCACGCTCGCCACGAACTATGCCATCACTTTCTGTGATCACAGAATTCAAAACGATATGCTCCCTGATCTAACCAAGGAGATATTGCGTGACATGGGGATCACAGTTATGGGAGATATCATAGCAATCCTGAGACATGCTAAAGAAGTTCATGCACAGAGTGAAAGAGAGAAGGCAGCCGAAGCATTTTCATCTGAATCAGAAGTGAAAACACCCAGTCGAACTCCAGGCCGCAAAACCCCACCTGAACTCCAAGCTAGGAAAGAGACTCCAGCCAGTCGTATGGTTGACAGTTGGATTAGTAATCAAAGACTCCAGAGTGGAACTAGAAGTCCAAGCAATGCCAGTAATTCTCCACGCAATTCACCATCACTGAAGAAAAAGTTAAAGATAACAACTTCCTCTGAATTTGAACCCAGAGCCAAAGTTCCAACAAAGTCTCTGTCCGACCGATTTGGTGGCCGACTAGGTGGTGTAGGTGGGGCATCCTTGGCAGCAACGAATAAAGTGGTACCAAAGGTGCAGAGGGTCAGTTTGAGCCCAGGGGGGCAGGTGACGGTAAAGCCAGCAAGGAGAGTGCAGGGGGCTGTGATTAAGCAGACAGTATCTAGCAAGCAGAAGTTGACTGTGGCAGTGGGAGCTAAGGGAAAGGGGAAAGTCTCCTCAGTCTTTGATCGTCTTGGAGAGGAACCCAGTGGTCCAAAACCTGTACCAAAGATGGCAGCAGCTGCCCCTATCAGGGCACAACCTCCACTGAAACCCCTCAAAACCAGCATCACTGCACAGAAAAAGGTCAAAACTCCTACGGAACCATCTTCATCCTCTGTATTTAGTCGATTAGGAGGTATCTCTGCACCCCAGGGCAAACAGCAAGTCTCCATAGCACCACTTCCAACTAGGAATCTTCAGCCATTTTTTACATCTGCTGATGATGATGACAATGAAGATGGCATAGATTACAGCTCGCACAGTGTGCTGCGACCTGTCCGGGAGAAGGAACCAGTCAAAGTCAAACCAGTCAAGCAGGTTCAACCTGTCAAGCGATCTGTCGGGCTTGTCTCTAGCAATGACGAATCGGGGCGATCAGTGTTTACAAGGCTAGGTCCTAAGTCATGAACATTAGTTAAATCGATTTTTAAATTCTTATCAAGGAGATTTTTAAGGACATCTCATAGCAAAAGAAAGACACTTATATACAGACTGTAGATTCAATGAATGGGTTTATAAAAAAACAGTTGAAGATCACTTCAAAGCTAGAGAAGTTTTATAAAAACAGTAAAACATTAAAAGTCAATGTGGCCTTATCTACATCTCATAAAAAAAGATAGGAACCTCCACACCACATTCTGTACATGCTACAGAAATTAATAAATTCTCTATGAATAGGTTCTTACAGAAACAATAGTTTACAAAGTGAGACTTACAAGTACAATGTTGATTTATCCACAAATCACACCTATTTATTGAAACTTCATATGCATTCATTTCAGGCAAGCTTTAAATAACGTTATAGCCGAATCTGTTGTTGTGCGACCGTCAGAGAATTCAAATCCATTTAGTGTTTGGGAATAGCGCATTGTCAATCATACCACCCTGACCAATCTATTCCTTGCTGTGTGCAGTCAAAAGGTTTATGACGCGACAGTAAGAACATGAAAGCCATGGATTGGTTTGGACGAATAATTGACTATGCGCTATTCCCGAACGAGGATTTTGTATTCGCTGAGGTCGTGCAACAACGAATTTAGCTATATTCATGTTTATAAGCAGTGGCACCCAAATTCAAGCTTTAGGCATTTTTTCATTCTTGACTTATTTCTCTCAATAATATTGTGCTTGGAATGCAAGTTTCCATTCATGAATAGGACCACATGCTGAGAGAAAGATCATCAAAATGGTGCAAAATTAACGTTTCCACAGGTGTTATAAACTGTTTTATTATATTGTTATTTGATGACTCACTATTATATTGGTATTTTAACATATTCCTGACATGTTGTTGATTAAACCAATTCTTTCTTCCTGTTATACTATCAAAACTTTAGATGACTTGAAACAATCACTTCCACAAATTTCATACTTTTTTGTATATGCAGCAAGAATGCAATTAGCAGGTCCAAACTTGCCACCTCCCTTGCCTTTTTTAAAATTCTGGTAGCACCTATATACTTGAACATTAGTTAAAAATCTGGCCTGCGTAGCAAGCGCAAAGGGCTTTGAAGGATGAGGGATAGACCCTGTGCACCTGGAGAGAAAGATGGAGTGAATAAAGGCGAAAGGGAGGGCTTAACAGCAAACCCCATGTTTTTTTACTGTACACCTCCTGCAAGATTGCTGTACGCATACTATTCATTTAACCCTGCAAAGGGCTTTATTAATTGTCAGTGGAAAAATTACCAAGCATCCAGACCTAAGAAATTTCAATTAGGAGGAATACTGGTTATGCTATTCATTTAAAACGCCAGAAATGCTTCTCGCTAAACTTAAATCAGAATGCGGATAATTAGGATAAGATGTTCACAGAGTGATGGTTTATAAAAAAAATGGG
>jgi|Nemve1|239681|estExt_fgenesh1_pg.C_180048
TCAAACCGTGCGTGCTTGCAAAGAAGAACGGAAAAGACTTTGAATTGGCAAATCAATAATGAATTACACCTCCAAAATACTGCTGCCTCTGTAAACAGAACTCTTTAGCTGATTTGAAGAGCCGAGGTGGCTTAACTGATATTGCGAGCTATTTGGTGCCTTCTGGAACAACAACAAATACGGTGGCCACGTCACGTAAATCTGAAGATGAAACTTGCAAGAAATTCGACTTCCACGATACGTCCGAGATGATATTTTCTATTTAATAACAGAATCAGACTTCCTGTTTCAATAACTTTCGGAACTGCTGATTTTAGGATGAACTGGGTATTTATTCTTCGCAGATTTTGCAGACTGCGTTCCTTCAGACGGACAGTGATCTTTCTGGTCGTCATTCTTGTCCAAATCTGGCTTGCTGTTCCTGTAATCTTTCAACATATAAAAGATAACTGGCCCGAGACCTTTGATGTGTCAGTTCCTGACAATTTTCAGCCACCGTTTCTACCCATAGTGATTTTCAGCTCATATAGACCGAAATATTTGGAAAAGACTTTGAGATCAATTGCAAGCTCTGGGAATGTCCAACCAACCACACCGTGTTTATTTATTTTGCATCATACAAAACACTCTACTATGGATGACATCAACGAGACTTATAAAGTCCTTGGAAAAATCACATTCTGTAGGAAGCTCGTCTCGACCTATGGCAATGATAAGGAAGAAAGGACCCCTGCTGTGTTGAAGTCACACTGGTGGCTAGTGATGAAAAAGATTTTTGAGGAGAAAGATCCTTTCCAGCTTAAGAGCAACAGCACCTACACTGGGGATGTGTTTTTCATTGAAGATGATGCAATTCTTTCACCAGATTTTATGGAGGTCATGTGGTTTTCCTTATATGTGAAAAATACCTTTCCGGAGACCTTATTTAGCACCTTACAAGGTATGGGGAGTGAAAACCTTGTTGAACATCAGCCAGATACTTTTGTTATCAGCCAAGTACCTGTGGTTGAAAGTGTCTGCTATTCCTTCAATGTCACTGCGTGGAACTATATCAAGAAAGTAGAGAAAGAGTCTGTAGCTTACACAGAAAAAGACTGGCCTTTAGCTCTGGGTCTACTGCTTTTCTACGATCGCAATGAAACTGTCCAAATAGTGGCACCAACAATTAGTCGGATCTGGCATGTAGGGGGAAAGGATCTCTCATCCACAGACCAGAGTGATATCCAATTTGGCTCTGATAATTTGCCTCCGTGGAAGAAAGCCAAGGAGCAAAGATACCTGAACATGCATAAAGCCAGAATCCTGCCTGGCATTCGAGACATGTATGGTCGCCTGTGCCACCCTTGTGAGCTGGAATCTCGGGTGACTAAATTTCCAAGTAGCAATTTTCCATGTCGCTGCTTCTGTCCAGTTAGTAATTTTAAAAAGTATTGGAACTGGCAGATAGCTGCATTTGTACCTGCCACAAAACGTATGGTACATTGTCAGCTTGTGTCCCATTTGATGATTATGGTTGTGTTTATAATCACTGGGGTGGTGATGTTTGGATATCTAATGGTATCAAAGTAGCCCTCCTTAAAACAGAATTAATATAACATAGAATTGAGAAAGCATAATGCCAATTATTACTTCTCCTTGACACTAGTGGCCATGATTTGAAGTATGAGTCAGGGCTGTAAATTATACCTGAATGATTCACTTTATTAAATATTATTTTGGATATCAACAATGGCCAAGATAGCGAAATCCAGGTTTTTGTAAGTAGGCTAGTTTTATGGGGGGACACAGTATT
>jgi|Nemve1|88464|e_gw.18.111.1
CTATCTATCTCTCTAAAAGCATTGACGCATTCTGTAATAGCATTGACGCACTCTCTAATTGCATTGACGCACTCTCTAATAGCATTGACGCATTCTCTAATAGCATTAACGCACTCGGTAATAGCATTGACGCACTCTCTAATAGCAATGAAGCACTCTCTAATAGCATTGACGCACTATGTAATAGCAATGACGCATTCTGTGATAGCATTGACGCACTCTCTAATAGCATTGAAGCACCCTGTAATAGCATTGACGCACTCTCTAATTGCATTGAAGCACCCTGTAATAGCATTGACGCACTCTCTAATAGCATTGACGCACTCTGTAATAGCATTGACGCACTCTGTAATAGCATTGACGCACTCTCTAATAGCATTGACGCACTATGTAATAGCAATGACGCATTCTGTGATAGCATTGACGCACTCTCTAATAGCATTGAAGCACTCTGTAATAGCATTGACGCACTCTCTAATAGCATTAACGCACTATCTAATAGCATTGACGCATTCTGTGATAGCATTGACGCACTCTCTAATAGCATTGAAGCACTCTGTAATAGCATTAACGCAC
>jgi|Nemve1|88549|e_gw.18.214.1
CTGTCGGAGTGGGGTCCAGTCCCCGCTGGAGTGCCTCAAGGTACCAAGCTGGGCCCATGGCTGTTCCTTCTTATGATAAACGATCTTAGGCTAGCCGACACCCACACTTGGAAATATGTGGACGACACCACAATTGCTGAACTGTTCCCCGAGGCTCCCCTGGAAACGTGCAATCAGCAGTATCCGCTGTTGAGGCCTGGTCGCAATCTCGGGGAATGCAACTTAACGCTGAAAAGTGCAAGGAGCTGAGGTTTGACTTTAAGAAGATCACCCACAACTTCCCTCTCCTCGTGATTGATAATCATGAGCTCCCCGTTGTCATGAACGCGAAGATCCTTGGAGTCACCATAACAGAAGACCTCAAATGGAACGCCCACGTCTCCGAATGTATTAAAAAAGCCAATAAGCTACTATGCTTCATTGTAATGTTAAAAAGAGCCCAACTCCCTGTTATGGACATTATTGCCTTTTATCTTTCAAAAATGCGC
>jgi|Nemve1|88569|e_gw.18.176.1
GAAAAGCCTGCTTTCTCGTACAACGCGCTTATCATGATGGCAATCCGCGGTTCTGAGGAGAAGAGATTGACTTTAAGCGGAATCTATGAATATATCATGAAGAACTTCCCTTACTACCGCAACAACAAACAAGGCTGGCAAAACTCAATCCGGCATAACCTGTCCCTCAACAAATGCTTTGTCAAAGTTCCCCGCAATTATGACGACCCGGGAAAGGGGAACTATTGGATGCTAGATCCCAGTGCAGATGATGTCATAATCGGCGGAACGACGGGAAAACTTAAACGTCGCAATCCTCCGTCA
>jgi|Nemve1|88268|e_gw.18.389.1
AGCAGATTGGCTATACAGACGGTCGATATAGACGGTGTGAGGAAATTATTTGGCGGTGATTCATGGAGAGTGAACATCCGTGGCCCGTCTTCTGTGTCGCCTTTGGTATTAGACCACCTTAATGGGACGTATGAGATACTTTTCCTGGTCAAACTTCCTGGTATTTACACAGTACAGGCTGTCCTGGAA
>jgi|Nemve1|199927|fgenesh1_pg.scaffold_18000051
ATGGATAATACCTTTGATGAAAGATCTGAAGTATGGATTGAACCTTTCTATGAATTACTCAACTGCCTTTTCCCCTTGGAATGGGTGTTCGGGGACTGGTATTGGTGGTTGGCATACTCCAATGCAAGGCACTCTGACCCAGAATGCTTTTTTTTGTCAAATAGTCTAGATGCTGGCAGCCGAGTCGAAGGTTTCTGCATTCCGCGATGCTTTGTTGCAGATTCAGAAGATTCCTTACTTGAAAACCTAGATAAGAAACCTTATTGGGAACCAGATCTGGATCACATGCGCATTACTGAAAATACTTTCAAAACTGAGTCAGGGAAAACTGCTCCAATATTCACTGTGAAGCACTTGCCTGAAGATCCAAGATATACTAGGCTGTTGCTAACACAAGAGTGGAAAGATGATAAATCGCACTACAAGGATGCCACATATCTTTGTCATTCCTATATTCTCCCACTCCCATATGAGGATAAACTTCTCTCAGATCATGATAGTAATGATATTCATGGTCCTGTCCGGAAGCTTCACAAACATGGGTTCCCAGGGTATGAAGAGGACTATGCAGCTGTTTTTAAGTATCCTACACCATGGCCTGAGCAAGCAATGGAGTGGCTTGAGCGTGTGCGCCCAAATGGATGGCCATCTCCTGAAATTGTGAAGGAGATTTTTGAGCAAGGCTGTCACCTTGCCCCCGTGGGTAGGGGAAAACATTTAACACAACCAGAGGATGCTTTACAATATATAAAGCACCCGGGGATAACGGAAGCTCAATCAAGTGCTATCGCAGCCACAGAGGGAGGAGCAAGGAAAGAAGATGGAAATCAAATGGACGAGAGAGAGTGGAGGCTGTCATTCTCAGTAGCAGAGAATATACTTGGACAGAATATATCCCCTTTGCAGCGGTACCTCATTGTGTTGATGAAAATGCTGAAGAAACATTACCTTCCTGATGTTATCTGCTCGTACCATTTGAAAAACCTGCTCTTTTGGGAATGTGAAAATATGGAGGAGATTTTTTGGAGAGAGAGCACCTCGGCCAAATGTCTACTGCATCTACTGGATCGCCTTGAGGAGTGTCTGAAACAAGGGCATCTTCCACAGTACATGATGCCAGAGAGCAATCTCTTCAAGGATGAAGACCCAGCAAGACTTGCTGAAGCAGCTTCTGTGGTAGCTGATCTTAGGAGAAACATTGTTTCAAGAACAGTGGGCTTCCTGAAGCGTATTGTCTCATTTGTGCAGCTTTCAAGTTTCTTTTACCAGGGTCTTGATCTGAGCAAGCTGTTGAAGCCCATGCAAGATAAGGGAATCAGTAGTGATGATATCAGGGAGCTGTTAAGATCGCTCTATGATCTTTTCATTGGGAAGTATAACAACATGATTTCAAGGTCAGGCAAGAATGAACAAGATGATGATGATACACAGAATGCAAAGAGGATTCCTTTCAATGCTTATCAGTCTGTTCTTGCAAGAACCTTGGTGAAGAAATGGCTCTTGGATCAACAAAGCTCACCAGAAGAAGAGTTCATTGCATTTGTAAGAAAAAGCACAAATGTGGATATCCTTGATAAAGATTTCATTCATGACACCACACAGTTTCTGTCCATAATGCAGCAAGAAGAAGAACCCACAGTTTATGTCCCATATTCAAGTTTTATGCAACACACTAAGGAAATGCAAGAGATCATTGCAATAAAATCACTTCAAGAAACACTGGAGCCAGTTAAGGATGTTTTGAGTCTAGTAAAAACCAGTGATTTAAAAGCAATGATTGACTCAATAGCTGAGAGTTTTCATGGGAAAATCGCAACCCTTTCCATGAGTGATCTTGAAAAAGCTGTCTTTGCGAAGATTGGTGAGCTTGCAGAAAAAAGAGCCAAGGCAGATGCTGACATTGCAAAACTCTTTAATAACCCAAAGCAGTAG
>jgi|Nemve1|199928|fgenesh1_pg.scaffold_18000052
ATGGCCGCTGCATACATGCTTCTCCGAAGAGCGTGTTCTAGCAGTGGTTTTAGGCTGATTTCACCGTTGTATGCAGCTCAAGCGTCTGCAAAGGCGTCCAGTTTAGCTCCAAGTTTCACCGTGCTATCTTCTCTGACCAGAGAGGAGTATGACAAACTCTGGGCTGCAGCGACAGGGGGGAGAGGAACAGGGCGTGGCAGGAAAAAGAAAGTCAAGAAAGGTGTCGACCCAGAAAAGCTCAAATTTGCCAGGGGTGGGACCCAGTGGGAGGGGTTCAACGCGCCTGTCATCCTTGAAGGGGACGTGGTAGAGAAAGGGCGACTTCCTGGTAAAGAGGATGACCAAGAGTTCAGGAGACCTGGCCAGTGGTTTGAAAGGGGATGGAGTGGAACGACATGGCCAGGAAGAAAAGCTGGTAACCCTCAGAGATCTGATCGAGAGGTTCTCAAGAATTTTGATTCAGTAGTGGTTGAGCTACGCCGGGTCAGTAATGTGACATCTGGTGGGAAAAAGAGATCCTTGCGGGCGCTTGTCGTAGTGGGTAACAGGAATGGTGCTGCAGGATTTGGGGTTGGCAAAGGAAGGACACCCATCAGTGCCATAAGAAAAGCAAGAAATAAGGCTGTTAATTATCTGTATTTTGTCGAGCGCTGTGACAACAGAACAAGCTTTGGCCTGAGTTGTCATCGTGCAATCAAAGAGATAGCAGAACTCCTTGGTATTGATGATATGAGGTGTAAAGTACTTGGACCGACCACGCCCTTAAGCCTGGTGCAAGCTGTATTCCAAGGACTTACTAGCCAGGTTCTCTAA
>jgi|Nemve1|199929|fgenesh1_pg.scaffold_18000053
ATGGCGGATACAACAGAAATTTCAAAAGTTATCATCGATGAATGTACGTGTGGTGTGTGTCAGGAAGAGTTTAATGAAAAAACCCGAGTTCCCAAATTACTGCACTGCTCTCATACACTATGCAAAGCTTGTGTTTCAGCGCTACTTGGAGGAGGACGAGGAATGTACAGAGAAATGAATAGTATTTTATATGGAAGGGCAAATGATCACGATTCCTTTAAATGTCCGTTTTGCAATGCAAGGCAGGTTACCGAACAAGGAAACGTGGATAACCTTCCAAATAATTTGACAATTCTTAGGCTGTTGGATTTCACAGAAGGGAATCAGGCAGCAAAAGAGCTGAAGAAAATGGTTGAAAAATGCAAAGATAGAATCGAGCGCCTACATGATATGACCGAACTTAAATTCGAACGTGAAATGGGCAGTAAAATACGTACACTAAACGAACATTTCGATGACATAGCTAAACATCTAGAGGAGAAGAGAGCCGTGGCAATTCGACAAGTTGAAGCTGCCTTTGAAATAAAGAAAAGTTCAACCACGGCACTGACGATTTTACGCAAAGCGCGAAATTCTATTCGCTCCGCAGATGACGTTTTGAAAAGAAATGATGCGAAGGAAATTATAGATAGTAGATCCAAGCTAGTTACCGAACTGCGAGAGAACTGTTTAGAAGGGCGCTTAGAAGAAGGGAAACTATTGATGGTCGAGGAAACACACCATATAGAGTTTGTTGCTTCCCAAGACATATATAAGCAAAAACTAGGAGAAGTTGAAGTTAAATATCTTCTTCAGAATAAGCCACGGTTATTAGGTCGTACGAGTTTGTGTAAAGATGTTTTTTTTGTCATCTTTGTGTCTTTAGGACTTCTCTCACTTAATTTGATAGAATCAGAAATGAGTCCAAAGCAAAAACTACGGGCACTTCAAGACGTTTTTCTAGACACAGTAACAAAGAATTCCAGAGTGATACAACTACAAAATTATCTGCCAATGATATCCAAGGAGACACATCAAGAGCTGGCTGACAGAACAGGTCTTCATGTGGTGGAGCTGAGAGAGGAGTATGGAAGACGGCCCATAGTGGTAGCAAGTCCTTCTGACAAAGCCTCCAGAGAGGCCCTAAGGAAAAGGATCCACCTGGATGATTATGACCTTGATAAGATTTTTGATCCTCATAAGGGACTGCACAGACCAAAGAAGCGTTCGGAGCTTTTCTGA
>jgi|Nemve1|199930|fgenesh1_pg.scaffold_18000054
ATGGCTAAGACCACAGAGAGATCCTCAAAGGCTAAGACAACAGAGAGATCCTCAAAGGCTAAGACAACAGAAGGATCCTCAAAGGCTAAGACAACAGAAGGATCCTCAAAGGCTTTGGGTTTTTTAGCGCGTAAAATAAAAGGACTCGTAGACTCGTTGTTCTACGATCTCTTTGCCACCTCGCCCTCGGATGAAGTCAAGCCCCGGGTAAAATCTGTACCCGTCTCGCCACCAATAGAAGTCGATTTTACTCCGGAAGAGCTGCGACTTATCAAGAGCTTTCGTCGCGAATTGGAGCGCACAGGTCTTCGGTTTGTTATCGGGTCAGAGCCGAGTGCCTTCCGGGTGATAGCGCACGAGTTACCGGCTGTTTTCGTAGAACGAGAGGCGTCCGAGCTTCGGCACCGGAGACGTTCCGTGGCAGCCAGCATTGTAAAGGACCTCATCCAAGAACAGCTGCAGCATCTAACGAGTGCATGCGGGGTAACCCCAGGGATTCCAAAGACCATACTGCGTGTGCTCAGCTCTCAAGCCTGCCACGGTGCAATCAAGTTTGGTGAGCCATTGGCAGTGGCTGAATGTGAGCAGCTTATCCAAGACCTGGCCAGCTGCAACCTCCCATTCCAGTGTGCGCATGGCAGACCTTCAACTGTACCTTTGATTGACCTCAAGCGATTGCCAAATAAGCAGGATGATGGCCAGCCCAATATAAAGAGGATTAAGCTATCAGCTATCTCTTCCACATATGGGAAACAATAG
>jgi|Nemve1|88316|e_gw.18.101.1
ATGATTCGACATCTGGACACGGGAATTCGCTCGCATTTGCGATCTGGGGTCGCCATTTCTACCCTGACTCAAGCAATTGATGAGCTTGTCACTAACGCTCTAGATGCGGGAGCATCTTGTATCAACGTTCACGTAGATATTCCTTCATTCCGGGTCCAAGTCAGTGATAACGGCTCTGGTATCACTAAAGATAATTTAGAAATTTTGGGTCAGCGCTACTGTACGAGTAAATGCCACTCGCTTAGCGATTTGCGCAAGTTGAGTTCGTACGGTTTCCGTGGTGAAGCCCTCGCAAGCATTCGAGATATTTGCGGCGTCCTGGAAATTGTCACCAAGCACAGTTCGTCGTACAAAACGTACTGTAAGTTATTCCGCAGTGGAAAACCTTTAACTGTCACGCAATCCTGTTTTCCGCGTTCTAACACAGGTACTACTGTCACAATTCACGACATCTTTTCCAATCTACCAGTTAGGAGAAAACTGCTATCTAGTGTTCTAGACTTCGAGAGAGTCCGCCAAAGGCTTCTTAGTATTGCGTTAATACACCCTGAAGTCTCATTTATTTTATTTAATGATGCAACTTTTCAAAAGTGCCTACAGACCCGGAAATGCCTATCAGTGACCTCAACATTCTCTCAGCTTTTTGGTAACTTGAAAGCCAGAAGTTTGAAGGATGTTTTCTCTGAGCACAAGCATTTCAAGGTGTCAGGTCATATAGGAATTGAGCCACACCACAACAAAAACTTACAGTTTGTGTATATCAATAGTAGGCTACTATTAAAGACAAAAATCCACAAACTTCTTAACTCTATGTTATCAAAGTCAAGCTTTATAAAGCAACTACCTAGTAACATGAGTGAAAATGATGTACCAATGAGGTCACCACCCCAAAGAAGCTCAGAGAAGAATGCCATTTTCATCATCAATATAACATGCCCCCTAATGGTATATGACGTCATCCTTGAGCCATCTAAGACATTGGTGGAATTCCAGGACTGGGATGGGGTATTA
>jgi|Nemve1|199932|fgenesh1_pg.scaffold_18000056
ATGACTTATGCTATGTTTATTCGCTTCTTTACAGTGGCCAAGGCAAAAGCAAAACTTGCTAACCCTACAGAAACCCCTTGGAACCATATGATTGCAAGTTACAGTGTTATATCTCCACCTGGGTTATTTTCTTCCAACAGAACTCTTATTGTACGTCTAGTGAGCATGGCTGGGACAGGCTATTTCTACACCATGACAAGAAATCGGCTGAAAGATAAGCTACAGCTGATGAAGTATGACCCTGTTGTTCGACAGCATGTTTTATTTACTGAGCAAAAGGTCAAAAAAGGAAAGAAGGGTTGA
>jgi|Nemve1|199933|fgenesh1_pg.scaffold_18000057
ATGGCGGGACATAAAGGCCACTTCGACGTCGTTGTCGTTGGCTCTTGTATGACTGATTTAGTCAGCTACGTTCCGCGTCTTCCCAAAGCTGGCGAAACCATTCACGGATCAAAGTTTAGTATGGGCTTCGGCGGTAAAGGAGCCAACCAGTGTGTGATGGCTTCAAGGCTAGGGGCAAAGTCTGCAATGGTAGCTAAGGTTGGAGATGACTCATTTGGACACAGTACTATAGAGAACTTCAAACAAAACAAAGTGAATGTTGATCATGTCACCTTAACCAAGAAAGCATTTACTGGTGTAGCTCCAATTTCAGTTAACAATGGAGGTGAAAATTCTATAACAATAGTAAGTGGAGCAAATGAGTACCTTGATGAAGATGATATCAAGCGAGCAAGATCCATGATTGTGTCGGCATCAGTCGTTGTTTGTCAACTAGAAATTCAACCAGATATTACTCAACTTGCTTTGGCTCTTGCAAGGAATGCTAATGTCACCACTGTATTCAATCCTGCCCCGGCGTCAGCGTGGCTAGACACTCAGTTCTACAGACTTAGTGATGTATTTTGTGCAAATGAGAGTGAGGCTGAACTATTAACTGGCCTGCCAGTCAAATCAATAGATGACGCTGAGAAAGCAGTGGTGATGTTGTTAGAGCGTGGAGCAGGAAGGGTGATCATCACTTTAGGTGCTAAAGGGTCTGTTATTGGATCCCAGCAAAACCCCATGCCTCTTCACATCCCGGTGACACCATCAGAAGCAGTGGATACAACGGGAGCTGGAGATGCGTTTATTGGGGCATTGGCATTTTACCTGGCCAAGTTCAAAAACTTATCGTTCAAGGAAATGGTCATACGTGCTAGCGAAGTCGCCAGAATGACAGTTTTCAAAGAAGGAACCCAGACGAGTTTTCCGTTCAAAGAGACCATTCCCTCGTCATTTTTCGCCCAATCTTCCAGTGGAGACCGGAAAACCATTAGATGA
>jgi|Nemve1|199934|fgenesh1_pg.scaffold_18000058
ATGGCCATAGTAATGGATCCGAAAGACTACGATTATGACGCCCCTATCCAATATATCAACAAGAAGCGTTTTAATTTCGGGCTGTGCGAGGTCCCCCTGTACTGGGCGAACATTCTGTTTGCCTTCCTAGCAGTAGCAGGTCAAGTTGGGCAGAACGTTTCTCTCCCTTTGTGGCTAGTAGCAACCAAGGAGTTCAGTACACCTAGCGGAAATCACACAACACTGCATGCAACTGATACAACCGGAGAGATGGACGCGTATTTCGTTGTATCTTTCGCTAGCATGTGCTTTGTGGTGATTTTCGGGATCGCAATTTTGGTGATGAGATTCGCTAAACCTGGGATGATAGGCGAAACAGAGCGGATGTTCCCGCATACCATTTTGTTTGGTGTGGGTCTGTGCGATGCGTTGAATGGTTCTTTGGTGGTGTTTGCGAGTCCACCAAGTCGTACTGCACCTTACCTACAAGCTATTCTAGGGAACTTCATCATCCCCCTGACCATTGTTCTAAGGTTTTTCGTGTTGAGAAAGAAGCCCACGATACTCAAGTTTGTTTGCGGAATGCTGGTTCTCTTGGCTCTGTTCATCTGTCTCTTGCCCTCCATTTTCCCGAAGCAGCTCGACCCCAGTCCCAAGGGGGCTGGAGAGGGGGCGAGCGGCCTAGCGGGCGTCCTATGGCCGATCTGTTTTATGCTCGGATTCGTAATCATGGAAAGCAAAGAGCATCCTAGGAGATCCATGAGCGTAGGGTACATACGAAACTACACGGAAAGCGAGGCACAAAAAGAGGGGGGCAAGGACCCATGGGCGTTAGTGTTATGTGCGGAGCGGAAACTGGGAAAGGGGGTGCAACAAAAGATCAAGGGAGGAGATCCTGGATCCGCGCCTAGCGCTCTGACCTATGTCACGCGAAGCGCTCTAACCTATGTCACGCAAAACGTCCTGATCTATGACACGCAAGGCGCTCTGACCTATGTCACGCGAAGCGCTATGACCTATGTCACGCAAGGCGCTCTGACCTATGTCACGCGAAGCGCTATGACCTATGTCACGCAAAGCGCTCTGACCTTTGTCACGCAAAGCGCTCTGACCCATTTCACACAAAACGCTCTGACCTATGTCACGCAAAACGCTTTGTCTAAAACATATTGTCTGGAAAGGAGAGTACCTGCCGCGGCGATGAATGTCATCGAGGAGAAAGGACTGAAAATGCAGAACATTATGTCGCGGAAGGGAATCAACATCGTGTACTTCTTGTTTTGGGAGTCGGTGTACCAGCTACTCTGCGTGCTAGCACTCTTCTGGGTGGACATCATACCTAGCTATGGCTTTGCCAACAGCATCAGTCAGTTTTGGAAAAATTGGAGCTTTGGTTTCCGATGTTTTTTCGGCGGCGCGGGCTGTAACGGCGTGCCTGGGACCAGAGGAACAGTTTTCGTCGTCATGTACACGATCTCGTATATCGGCGGCGGGTTTTTGTTACGTTACGCAGAAGGAGCCACCTTATTGGCTATTGTAACGTCTCTCGTAACTCCACTCGGCTTTATCTTCTGGACTCTGTTTGACTCTTCACCTTTCAAGTGGCATCCGGTTGGTCACGTGTCCACTTGGTATGCCCTTGGCGCGCTAGGCCTCATGGTTCCAGCTATATTTTTCTACAACTTTGGATCACCTGAGGTTGAACGCGAGTTGAGAGTTCGTGAAGCGGTCGATCCGCCCTATGAATACCGACCGGATTCACCAGGACTACGGGCTAACGAAACTGACCCTCTCATTCGCACATAG
>jgi|Nemve1|239684|estExt_fgenesh1_pg.C_180059
CTGCTCTCGACTCCTATACTACTCGCTACTGTTAGCTCAGAGAGAAGCTTGAAATATGCCTTTGTCCTATTTTGTGCTTTTGAAGCCTTCTGAAATCCGTTTTACTACAAATATAGTTGGTCGAATGTTCGACAATGGGTTACCCTTGACAGAAACATTGGCGCAACTAGTCAACGGTGAAATATTACTTGAAGACATTCCTAAGATTGAGGTAGTTTGGTATCAGGAAAAATGGGAGTGGTACACGCTTAATAACAGGCGATTATGGGTGTTTAAAGAGCTCGAAAAGACTGGGAAATGCAAGCTAATAAAGACGAGAAGAAAGGAAAGAATTGAAAACATCATCGACTACCCAGCGATGCTTTACGGTTCAGCAAGTTTGGCTAAAATTTCGAGAAATGCTAGCCCGGCAAATCCTCGGCGAAGCCCTGCTCCATACAACAGCCCGTCGAGACGCTCAAAGTCGACCTCGAGGTCCCCAAGCAAAGAGAGATGGAGTAAATTCAAGAGAGAACGTGTCGTCGCCTACGAGGAGCGGAACATAGCGGTGGAATATAGAGTTGAGAGAGGTGTTGACGTAAACATGGAAATCTCACACCGTCCTCGCACAAATAGTTCAAGCAGTGATAACAATAACAGGCAACTCAGTCTTTACAACCCAGACAAGCCGTCAGACAAGATACTGCATTACCGACAAGAGTCCCATGTTTCCAAGTTCCCTAAAAAGAGTTTCCGAAGCAATGTTCGCTTTCACCCATATCGCACTCCGAGATTGCTGAAACTAGAGTCGAATATCATAGGGCGCGAAATTCAACCTTACAGCAAACCCCACTCATATGTATGCGGCGTGATCAGCTTCAGATTCTGGCAAAAAAAGCGCACGGAGTTTTTCCGAAGTATTTATTCCATTAGCAACGGAAGAGTTCGAGATCCCGCAAGGTACGCGCGGTCACTCTACACGTGTGGGGTCTGTTTCAAGAGCTTCAAGTCTCGAGTTTCTCTGGAACAGCATTCAGAGGAGCTCCTGCACTGGGCGTGTGTCAGGTGCGGGAAGTTCTTCACCAGTCCTACAGCCCTTGGTCAGCACAAGCTAGCGCTGGGACATTCTGTGTTTTGA
>jgi|Nemve1|36619|gw.18.142.1
CCCCTGAATAGTATACCCCCTGGGCTACAGCGCCTGTATAGTGTACCCCCTGGGCAACAGCCCCTGAATAGTATACCCCCTGGGCTACAGCACCTGGATAGTATACCCCCTGGGCTACAGCCCCTGAATAGTATACCCCCTGGGCTACAGCCCCTGTATAGTATACCCCCTGGGCTACAGCCCCTGAATAGTATACCCCCCTGGGCTACAGCACCTGTATAGTATACCCCCTGGGCTACAGCGCCTGTATAGTATACCCCCTGGGCTACAGCCCCTGAATAGTATACCCCCTGGGCTACAGCCCCTGTATAGTATACCCCCTGGGCTACAGCCCCTGAATAGTATACCCCCTGGGCTACAGCCCCTGAATAGTATACCCCCTGGGCTACAGCGCCTGTATAGTGTACCCCCTGGGCAACAGCCCCTGAATAGTATACCCCCTGGGCTACAGCCCCTGTATAGTATACCCCCTGGG
>jgi|Nemve1|88429|e_gw.18.24.1
CTCAGTAAGATCCCGGGCCATTCATTGGCGGCATTTGGACTGTTTATTTGTCTCCCTGGTTACGCTGACGTGTTGCTGCAGGACAGATCGCGGGCGCAGTGTCTCCTTAGGCTGCTACTCGGCGCAGAGGATGATGGGAACGGTGGATCCGTGCTCTCCTCACAAACAGCGTGCTCTCTGCCGACCCTGCCATTTCAAATCCTACGCCTGCTGTATCACTCATCACCGCTGTCTGGCATGACCGGGGTCGCGCTGAGGGAGGCTTCGTTGCATCAAGGCGCTGTGGATTTGGTGTTGGTGTGTCTGGGTGTGTTGAGTCACCACGAGCCGCGAACCCTCGGACAGACGGACAGGCTTGCAATACAGACCAACTCTGGTGGCGAGAAGCAGTACTGGGCCAAAGGGACGGGGTTCGGCACGGGCTCAACAACCTCCGACTGGGACGTAGAGAATGCTATGAAGAAACAGCAGGCAGAGGAGGCGCATGTCACCTGCATGTTACAGGTTCTAGCGGCATTCATCCGCCCATCCGGGGCGCAGAAGATGGAAAGTCTTGCAGAGCTTGATTACAGTCCGGAGTATCCCGGATCAGATGGGATCCCTGTCTCAGTGGCTGATCTACTATCTCGATCTTGCCTGATACCCACGCTGGCATCATATCTACGCAACGACTCCGTTCTAGACATGGCGCGTCACGTGCCTCTTTACCAGGCCGTGTTGGAGGTCCTACGAGCGTTAGCCACGTGTCCAAGCCTTCTGAGCCTTCTCACACCTGGTGGCAGCGGTGAAATACAACAGGATGATAGCACTTGCTTGGCTTCCCTCATCAGCAAGATGAAGCAGTGTGTGGACACTTACTCGCGAACACTAAGGTACACCCGGTCGCCAGTGCTGAAAAACGCAAGACTAGTTCCAGACGATGCAGATGCCGAGGGACTGGCACTACTCATCCCTGATATCCAGGCCACCGCTCAACTAATCCAGGACGTCATTGCGCATGACATTGAGAGCCACGAGCCCACGGCTGGCAAGGCATCAGCGGTAGATGATGGTGCGTCGCTAAGCAACGAGGAGCAATACCTGGCGGCCATGAAACCGCTTCAGTTCGACACGTGTGAGATTGTCCCGGAGGATGGCAGCAAGCTCGAGTTTGTTGTTGGCTACCATTTCGCTTCCGCACTGCGGTCGGCCGTGTCCAGCGGTGATCCCGGTAGCCCTGCACGCGCACGACGACTCGCGCAGGAGATCTCATCCCTCTCCACGTCTCTACCGCTGTCCAGTAGTTCAAGCGTGTTTGTCAGATGCGATGAGGACCGCTTGGATGTGATGAAGGTTCTTATAACTGGTCCAGCTGAGACGCCATACGCTAACGGCTGCTTCGAGTTCGACGTGTACTTCCCACAGAACTACCCTGAGGCGCCCATGCAGATCAACTTCGAGACCACAGGCCACCACACGGTCCGCTTTAACCCTAACCTGTACAATGATGGCAAGGTGTGCTTGAGCATCCTGAACACATGGCATGGAAGACCAGAGGAAAAGTGGAACGCGCAGACTTCAAGCTTCCTTCAGGTCCTTGTGTCAACGCAATCGCTCATCCTCGTGGCCGAGCCTTACTTCAACGAGCCTGGGTATGAGCGATCACGTGGTACCCCGTCTGGGCAGCAGAACTCTCAAGAGTACAACGCTAACATCAGGCAGGCATGCGTGCGCTGGGCCATGCTAGAGCAGTTGCGCAAGCCATCCGCCTGCTTCAAGGAGGTAATCCAAAGCCATTTCTACCTGAAGAAAGACGAGATTCTTCAGCAGTGTGAGAAATGGATTAAGGAGGTGGAGGCGCTTACTCTGAAGAACTCTGGAGGCCGTGCCGTCACGCACCACTTCCACTCCCTGAAGCAACACACAGCTCAGCTGAAACTAGAGCTGGAGAAACTACAGCCTCCACAACCACATCACAGTGATGAGGATAGTGAGTAG
>jgi|Nemve1|199937|fgenesh1_pg.scaffold_18000061
ATGGCGGAGCTTCATGTTATTGGAGAAGTCATCGGAGCTAGTGGTTTTCCGTCACACAACTTATACTGTAAATGGTCTGTACATGTAGAGGGATCCTGGAAGCTCATTGCCGGCTTAAAAGAAGGGCAAACTCAAGTTGATAATCCTCAAAATGAGGAGGAAGCGAAATGGGGGCATCCGATAGATCTACATTTTGCCACAAAGGGGCTAAAAGGATGGCCAAAGTTCCACTTTCAAGTTTGGCACCAGGATGCTTACGGAAGAAATGAAATTTATGGTTATGGGTACTGCCATGTACCAACTTCGCCTGGGAGCCATAAAATTGACTGTGTAACCTGGAGACCGACTGGAAGCTGGAGAGAACAGTTGAGAACTTTTTTCGTTGGCGGAGCGCCTCAGTTGAAATCGTCCGATGTGATTTACAGCGGAAGTGATAGATATAGACTGAAGACAGAGGCGATGGGCACCGTTCATTTACAACTAGGAATTGTGACGAGAAACTTCGATAAGTTCGGTATAGAGTGTTAA
>jgi|Nemve1|88545|e_gw.18.92.1
GCACATCGATACGCACTAGCGGTTGGAAGCCCCGTGTTTAAAACTAACTTTGAAGACAGATGGAGTGCTGAAAAGCTAAAATTAACTGATTCCTCCAAGTTGCTGATCCCAATAGCCAATTATACTGCCGAGGGCTTTAGTGAAATGCTGCGGTACGTTTACTACGGCGAAGTTGAACTAAGCGAAAGTAATGTCATGGAAATCATGTACCTTTCAGAACAATACGATTTGCCTGGATTGCAAGTAAACTGTTCTCAATATCTGAATGAAATGCTTCAAGCAAACGATGTTCTTCATTGCCTTTTGAATGCTTTAGAAAAAGGCGATGAAAAGTTACAGCGCCAATGTTGGGAAGTTATTTGCAAGAAAACAGCAGATGTCGTGGCGTCTGATTCGTTTTTAAATGTTACGCAACAGCTGTTGTATAACATCCTACGAAGAAATGACCTGAGGATAAGAGAATTGGCTTTATTTAAAGCTGTTGATCGCTGGGCAGAACACCAGGCCGGTAGACAAGGCTTACTTATAGAGGCCGATAAAGTAGGCCATCTGAAGAGACGTGTACTTGGAGACCAAGCAATAAGACTGATACGATTTCCACTGATTCCCCAACAGCAGTTTATTGATGAAGTTTTAACAAGAGATGTTCTTCTCAAAGACGAAATTCTTGATATTTGTAAACATTTTTCT
>jgi|Nemve1|88621|e_gw.18.85.1
GTGAGATTGATAGCATCAGTACCTGGGCGACACGCTGGACTCAACAAGAACAAATGGGGTCATCTCAAGTTACGCAAGATTCTCCAAGAACATGGTCCACCTTCTTCTGACGTCACAACTAACTGGCCTGTGATAGGTCAGTTTTCAAGCATCGGTTCGCTGGGCCCTGACAAGAATAAGTGGCTTTGTGGCGAGTGGTTACAAAGCTTAGCTGCGACTTGTGGAAGGACGTTTGGCTCAAATGCTCCATTGAAGTTGGTATTCCCGACAGTTGATAATGTCCGCACAACCTTATGGTTTATTTCAGCGGGAGGTTCCATTCCTTACAGTCACAAGACGGCGGAAAAACAACCCTACTTACCGTCCTTCTTTTGCTCGTGGAACGCGACAAGCCGTGGTAGAAGCCGCGCCTCTCCTCACATCAAGACTTACATGCGCACGTCGCCAGATCACAGCAGGCTGGCATGGTTCATGGTCACCAGTTCGAACTTGTCCAAGGCGGCATGGGGGGTGCTAGAGAAGGGCGGTTCCCAGCTCATGATCCGCTCGTACGAGATCGGCGTGCTCTTCCTCCCAGCCGATCAGGTAACCGACCGAGAAGCAATCGATCAATGTCGGGATATACTCGGGGGTAACCGCTTGTCAGACGAACCTTGCACACACGTGCACGTGCCCTTTGATCTTCCGCCCTCTCCGTACAGTGACGACGAGAAACCTTGGATGTGGGATGTACGATACCTCGATAAACCGGACACAAATGGCAATATCTGGTCACCTTCCTGA
>jgi|Nemve1|199941|fgenesh1_pg.scaffold_18000065
ATGGCAAAACGAACGCGCTCTCAGACAGACATCAACCAGCAACTTCGCTTTGACATCCTAGACCCAAGTAAAGCAGGTGGGAGCGAGGCCGCAGCAGATGGGCCTTCGTCTCTTCAACAAAGCGCGCGCACAATGATCCTCCAATCAGTGGGGCTGAAGTACCTCGGGCGCATTGCAGAGCTTCCGTTGCCGAAGCCCATGATCAACATGCTGTCTAATCAGCTCGCTGTGGATGACTTTTTCGTGAATCGTAACGACCTTGATGGTGACCACAGGAATTACTGCGTGTACCCCGCTAAGTGTTTGCTTGACATGTCGGACGTTTTGTTGAAGTGTGTGCCGGAGTGTTTGGCGAGCGAGGAGGTGAATGCCGCGGTGGAGCAATGGACCGGCGTCGCGCACCCTAACCTCATGTCATACTATATTAAGTTTGCTCAGAGCGGCACTCAAATTGTGGTGTTTGAATACCCGCCATTTGCACTGCCTGACATCCTCGATAAACTACGCCGTGATAACAAAAGAATCCCGGAGTTTCTCATCTGGAAAGCATTCCACGAGTTGTGCTCAGTACTGAAGTATCTCCACGATCAGGGAATGTCCTACACAGGCCTCAAACCCGAGCGCGTTGCATTTACACAGGTTTGGATCTTGGGTTGCCTGTTGTACGAGATGGCCGCACGGGAGCCTGCGTACGCCAATGAGGGAACAGACATGTTTGGCGCCATGGCTAACATCATGGAAGGAAAGATCCCTACATCACTCGAGGGGGGGTACTCTGAGGACATGCTGCTCACTGTAAGAGACTGCTTACATAGCGAAGCGCATGCGCGACCGACGCTGGAGGACTTGCAGGCTCGCTCCAATGCGAAGATGGAAGCGCTCGTCCAGACTTACGCGGGAGAAAATATTACGTCATTATGA
>jgi|Nemve1|199942|fgenesh1_pg.scaffold_18000066
ATGGCTACGTGTTGCAGTTTAGACGCAGAGTTAGCATCCAAGCATGACAGTATCCAAGAGCAGACAGATAAAGTTCTAAAGAATGCCAGATGCCGCTCCCATCTGAATCATTACCTGGATGAGCTGGACCGGAAATTTAGTGTGGATTTGAGAGACCAGGAGGTGATAAATATACGGAAAGACATGGAATATATTGCTAGTCAATTCGCCAAGAAGGTCGCATGTCATGATGCTCGTTTCAAGGGAGAAATCCTAAACTCTGGAAGCCATTACGAAGGTTTACAAGTTTCGGCACCTGATGAGTTTGATTATATGATAGAGATAGAGGAATTGTCAAAACAATCGATGGTTGATTTCAGGCCGACGACAGATTCCGGATTTTTCTATGGTTATTCTAAGGCTTCCAATAGATGGAAAGATTGTATCTCGCTGTTTTGCACTGATCACAATCAGCCATTACGCTTACAAAGTATCTGCCCATTATGTTCTAATAATTCGAAGTTGTACCAACGCATTCTTGACCCAGAAAAAGTACAGGATGTGTTTAGAAAGATAGCTGATGAGGTGATGGAAGAACTGCTCCTTCCCAAGTACTGGGAACATGGGGGCTTTAACCGGCCCCGGTTCAGTGGACACAGAAAACATGGTCCAGCTACCATGTTCCAATTGATATATAGGACGGAGAAGGAAATAAAGATCAACATTGACATCACCCTGGCTATCAAGGTGCCAAAGCCAACACCCTCAGTGGTCTTGCAGTCCCTGAAAATCATGCGTCAAGAGCCATGCTCAAGCAGAATGGATGTGAGGATACTATTGGGAACTGACCCAGGAGTCCATATGATACCACTTTACTCAAAAATGATGCTTCAGAAAAGGAAGTATGCCAAAAAGCATGCTTGGCGGTTGTCAACCTCTCTGGTTGAGGGCAGAATATTTCAGGAACTCGGATATGATGCATTGCCAAGCAGAGCAATCAGGGTGATGAAGATACTCCGGAAGGAATACCTGACCTATTTCAGTCGTAAAACTGTACGCCAGCGACGTCCAAGAAAGACTGCTGCAAAGAAAAATAAAGCATCACAGAAAGAACAGGTCAGAAACCAAATCGAGGATGACACAACAGATCTGACTGATAATGATGAAGATGAGTCCAGCAAAACAAAAAACTACTTCATAAAGGGCGCCATTACAGAACTTCAGAAAGTATTTGAAGACCTTGATGTTACTTTTGACCCTGTGGTAATGAAACGCGAGCAGTATTAA
>jgi|Nemve1|239689|estExt_fgenesh1_pg.C_180070
ATGGCCGCCGCTCTCTTGGCGAAACTTTTGGACGGGGCGATTTTGATAGATGATTTTGCTCAAAACTTCATAACAACAGTAAATACTGATACCCAATCATCCATCACATCCGGTTATGGAACAACCCTGGCTGAATTTGTCCCCTTTTTCTTGGATTACCTCCGTGAAAGCACAAGCCATCACTTAGCCTCAAGACAGAGTGCCCTCACACCCAAGAAACTACCCGTCAGAAAAGCAGACAGATGCAATACCCCACAAGATACTCCCCAGAGGAGCTCCTCAAGAGGACTAACATTTCAGTCACATAAGACACCGTCTCCAAACCCTGCCTCTCTTTCTTCACATAGTCGGAGAGAGAGGCATCAGGGAAAGGGATCACCTATGTCGTCTCCTGCAATGCGACCGAGGTCACCTATGGTTACACCTGGTAGTCATAGCAACCATGATGCAGGAATTGGTGGGAAATCTAAACCAAATCTGGACAATTTTGAGGAGTTCCCGCCTATGGGTCTACCATCTACACCCAAAAACAAGAAGGGTACTTCCCGACGTATTGCTCCTACACCAGTAAAAGGCAGTAAAAGCTCTCTGTCACTTTTACAATCAGAAGTATACATGGTATCCCCAATAGAACCTGACTCGCCTCTTAGTCCAGCCTCACTTCAGGAGGAGAGAAACATGCTCAAGTCAATTAAATCCAAACAGCAGCGTAAAGGAGCTTCTCCTTGGGGAAACCGGAACAGTCCTAGCCCCCACAGGACTCCGCCCTATGCTAGTCTGGGTGACTTTATCGTTAGCCCCAAATCAACTTCTGTTAGGAAGTCTCCTATCACAGAGAATGACAAAAAAGAAGGCAATGCTGCAACAACTCTTCCACAATCCCCACTTGCAATTGCTGATACAAGTGTTTCTGGACAAAATGTTTCTGATGGGAATAGAAACTCAAAGAATTGTTCTGATAATGATATATCAATGGTTGGTGGAGATGAAAAATTGGAATTAAAACACAACAAATCATCTGAGAACTCTTCAAATGCAGCACATGTGCAAGTTTCTGCAGAACTATCTAAAGTAACAGACAAACCTAAACTTACTATTTTGGCTGTGTTATATGTCAGTCTGATACAAGGAAGTCTTGTCCCAAATCTCACATCTGAGTTATATTTTGTGACTCAGCTACTAACTACAAGGGTGTGCTCCCAAACTCCAGATTCTGTTGAGGCAGAGGTGAATATCCTCTACTCCTTGCACAATTGTGTCCAATTTTCGGTCTTTGTTTTAGAAAAGCTACAAAGAATTATTTCTCTTCTGGATAAAGGAACATTACGGTTATTAGCAGAAAATACTAGAATTGCTGAATTTTCACCTGATTTCCATAACTGGTTAGTCAAGCAGCATGAAACACATTCACATACTAAGGCTGTAGATGTATCCACCTCCTCCCCTATCGGAGGAGTACCGTTCAGTGCGGACAGAGACAACAGAACTAACTTTCCATCAGACAGGGCATTCCAGAATTTCAGGAAACAAAGAGATGCATTCTATGAGTTGGTGAGAGAATGGGAAGACTCACATGGCAAGCCAGGCTGGAACATGGAAGATAATATGGGAAATAAAATAAGATTACTTGTCCATCAAAGGTCAGATCAAGCTAATTATGTTCCATTTGCAAGGCTCTTCCAGTCTCAGCTATTACAGATGTGCAAAGGCGAGTCTACCCATGATCCTATGCTGGCAAACCTTCGCAGGACAAACCCTGACAAATTCCAGAGGTTGCAGGAGCGATTTGTCACCCCTCTCTCCCTGGGGGGGCCATGTCCACCACCGACATTCACAGAAGTACAAGAGTTCTTCAAGGGTTTCATCCTATGTGCAGAAAGTCATTCTTTTAGTCGCCATCTTATGGATCACCTGATACTCAAGATTACAGAGTTAAATGAAACAGTTTTCCCACTGAATGACCCCAAGGAGGAAGCTTGTGCTGAGGGATCACTACAACACAAGGACATCAGGCAAGGGTTTGGTACTTGCCTGGAAAATCTGCGCATACTGGCCAAGTTTCTGGGTTTCCTGGTCTTTGAGCCATACCATGGTGCCGCTAGCAGCACCCATGAGTCACAGATTGCCATGGCTGTCAAAATGAGGGATAAGGTCCCCCAGCCGTTTGATGTCCTACAGTGTATACAAACAGCTTACAAGCAGAACAGACTTGTGGTGACCCTCCCCTGGGTAGTGGAGTTCCTTAGTATGATGGATCCAGTAGCACCACACACACAATACTATGGAAGCACTTTAAGGATTCTTTTCCAGGTCTACAGGCATTCACAAGAGGTCTCTGCAAAGCACAGTCATTTGCTGATCAGTGTCTGCTTAGGGTGGCTATTTGAGGTTTTGCCTGTGGAATCACTTTTTTTCAAGTCTCTGACCAGCGAACCACTGGAGCAAGAACCTGTATCAACAGAAAGAAACATGAATCTTGACTCAGCTGAACTTGTTGAGCAGCAGATGATTTACTCCTGGTATCCATTCCTTGGGGAGATGAAGACTGTTCTTACCGACTCCTGTATGGGGCTGTCTTCCAAGTCAGGACCTGTGAAAAAGATTACCCCTGTGTCTACTGAACCGCCCACAAAGATTTCGTCTGAGAGGCGACAGCTACTGAGTCAGTTGGAGGAAAACTTTTTTCGCATTCAGCCCGAGTCTTTGAAGCGCACATCTGATTTTGTGATTGAACGTTTCTGCTCCAACATTCTTGTGCACATCAAAAGTGTTGTGGTGCCTACTGCTCTTCAGAGTGGCGCGAAACAGGTAGAAAGCTACCTGGCCTCCACAGGCTTCCCACAGGACGTAAACTCCGATCAGGCCAAGGAGAAATGTCGACCCCAAGTGCTAAGTCTCATTCACACGGTGACCAGCGATGCTGTTCAGCAGGCTCTTAAGTCACTGGA
>jgi|Nemve1|75062|gw.18.384.1
CTATCGTGGATGGTAGTAAAAGAAAGGATTCTATCGTGGATGGTAGTAAAAGAAAGGATTCTATCGTGGATGGTAGTAAAAGAAAGGATTCTATCGTGGATGGTAGTAAAAGAAAGGATTCTATCGTGGATGGTAGTAAAAGAAAGGATTCTATCGTGGATGGTAGTAAAAGAAAGGATTCTATCGTGGATGGTAGTAAAAGAAAGGATTCTGTCGTGTATGGTAGTAAAAGAAAGGATGTCTTGGATGGTAGTAAAAGAGAGGATTCGGTCGTGGATGGTAGTAAAAAGAAGGATTCTATCGTGGATGGTAGTG
>jgi|Nemve1|88266|e_gw.18.164.1
TGCCTTGAAGGTTGGGAAATCTACCAAGCTAACCACTCCTGCTTTAAGTTTGTGAGTGAGAAGCGACCATGGAAGGATGCAAGCCGTTATTGCCAAAACATTGGAGGAAATTTGACCTCGATACACAGTGCAAAAGAGAACGACTTTGTTTCTAATTTAGGGGAAGGAAACGCCTACTGGATCGGCCTCAACGATCTCAAGAACGAAAAGGCGTTTGTGTGGAGTGATGGAACATCGGTAGGCTTTACACAATGGGCTTTTAAAAGACCAAGTGACAATGGCAAAGATAAGGATTGTACTTACCTTTTAAAGCAGTCCAAGACTTGGATCGACTTTTCCTGTGCCAACAGTTACCCCTTTGTGTGCCGATACCCCTTAGAGCCGGCATGA
>jgi|Nemve1|88325|e_gw.18.57.1
ACCCCTCCTTCCACCCTTCTCTATTCCCCCAGGGAATCGCTCTCTTACCGACACAACTTAGTCCATTGCCAGAGAGTATCCAATTCTGCATCCCCTCCTTCCACCCTTCTCTATTTCCCCCAGGGAATCGCTCTTTTACCGACACGACTTAGTCCATTGCCAGAGAGTATTCAATTCTGTATCCCCTCCTTCCACCCTTCTCTATTTCCCCCAGGGAATCGCTCTCTTACCGACACAACTCGTCCATTGCCAGAGAGTATCCAATTCTTATCCAATTCTGTATCCCCTCCTTCCACCCTTCTCTATTTCCCCCAGGGAATCGCTCTCTTACCGGCACGACTAAGTCCATTGCCAGAGAGTATCCAATTCTGTATCCCCTCCTTCCACCCTTCTCTATTTCCCCCAGGGAATCGCTCTCTTACCGACACAACTCGTCCATTTCCAGAGAGTATCCAATTCTGTATCCCCTCCTTCCACCCTTCTCTATTTCCCCCAGGGAATCGCTCTCTTACCGACACAACTCGTCCATTGCCAGAGAGTATCCAAATTTTGTATCCCCTCCTTCCACCCTTCTCTATTTCCCCCAGGGAATCGCTCTTTTACCGACACAACTCTTCCATTGCCAGAGATCCATTGCCAGAGAGTATCCAATTCTGTATCCCCTCCTTCCACCCTTCTCTATTTCCCCCAGGGAATCGCTCTCTTACCGGCACAACTAAGTCCATTGCCAGAGAGTATCCAATTCTGTATCCCCACCTTCCACCCTTCTCTATTTCCCCCAGGGAATCGCTCTCTTACCGACACAACTCGTCCATTTCCAGAGAGTATCCAATTCTGTATCCCCCTTCCACCCTTTTCTGTTTCCCCAAGGGAATCGCTCTCTTACCGACACGACTTAGTCCATTGCCAGAGAGTATCCAATTTTGTATCCCCTCCTTCCACCCTTCTCTATTTCCCCCAGGGAATCGCTCTTTTACCGACACAACTCTTCCATTTCCAGAGAGTATCCAATTTTGTATCCCCTCCTTCCACCCTTCTCTATTTCCCCCAGGGAATCGCTCTTTTACCGACACAACTCTTCCATTTCCAGAGAGTATCCAATTCTGTATCCCCTCCTTCCACCCTTCTCTATTTCCCCCAGGGAATCGCTCTCTTACCGACACAACTCTTCCATTCCCAGAGAGTATCCAATTCTGTATCCCCTCCTTCCACCCTTCTCTATTTCCCCCA
>jgi|Nemve1|239690|estExt_fgenesh1_pg.C_180072
ATGCAAGTTTACCTACCCAATCCCAACATGGCGGACGGTTTCGGGAAATCCGTCGATTCTTTCGACGAGAGTTTTCTTTTTTCTGAATTTGAAGACAGTGGAAAACCCAAGTCCTCGTGTTTATCATTTCCCGAAGCATTTGTAAAGGAGGAAAGCTCGCAGCACCAATCAATGGAAGATCTGAAGCTCGAAAATTATCGTTTGAAAATGGCACTCGGCAAATTTATCTTTCCCGGGAAAGATTCGAAAGTACTACCTCAAAATCCAATCGCTCAAGCGACCTTCTTTAGCAACCAACAATCGTTATCAAGCCGCAGCAGAATCGAAGCGTTCCTAGCAACACTAGGAGTAGCACTTCAAGGGGAAAACTCAAAGTCGTCAGAGGAAGATGATGAATTCATATATCCACATGTTCAGCCTTCTTTGGAAGAGTTCAGCGAGGTCCTGGATGGTTTTATTGATAACACGAATAAGAACTGTGATTCGGTTGTGAGTTGTGTGCGGTATTTTGATATCTATTGCGTTGACTGCTGTGGTTTACCGCTTCATGAGTTTAATCCACGTGATAGTAGTGGTTGGGATATACCGTTATACGAACAAGTCTACTTTGTAGCTTTACCCTTTATCGAGGATAGCTCCTCCAAAGTTCGTGTTTCCCGAAAGAAAACGTGTTTCAATTGTGGAGCTGTAGGACATGCCCTTAGTAACTGCCCTGAGCCACACAATCAAGCACAAATAGAATCCCAACGTAGAAAGTTTTTGAATAAGTTCACATCACCTATAGTCAAAGGCTCTAGGTATCACATAAATGAGAAAAGGTTTGGAGAGTTCAAGCCAGGAGTTATAAGCCCTAACTTGCGCGAGGCTTTAGGAATTGAGGAAAATGAAGTGCCACCATTTGTGTATAAGATGCGTTGCCTTGGTTACCCTCCTGGGTACTTGCCGTCATCAAAGAAACCAAGTTTGCTTCTTTATGATGCCACTGGAAATGTTGATGATTATATCATGGATGATGATGATGATGAATGTCTAGACAATGATAAATCATCAGAGGAAAAAAGTAATGACAAAAAGTCGTTGTTTGTCAAATACCCAGGTTTCAACTGCCCTTTACCTGAAGGTGGAATAGATTGTGGTACGAAGATGGGTTTCCCAGCAATGCAAAGACGACACCAAATCCAAGAGATGGAGTGGTGGTACAAACAAGGTTCTGCTCAGAAGATTTCTCAGTCTAGAGAGATTCGTAGACGAGACAGAAAGAGAAGACTTTCAGATACAGAGGCTGGAGTGAGTGACATGGACTTAGATGATGAAGTTTCTGGCCCAATACATTTTGACCTAGGCACTCCAACAGATTCTCCGCACTCCAAAGATCGCAAGCGTGGTCGCTATGACAACAACCAATCAGCAGATGAGGGTGGTGGCTACTCTCCTTGCCACCCTGGACTCCAGATTGGAGAGGAAGAGGAGAAGTTGATAAAGAGGTTACACCAGAAGCATCATCTACCAGCTGTCACACCCTCGCCATCACCAAACACAGAGTTAAAAGAGAAGGGTGGCCCAAGCAAGAGAAGGGTCAAACGGAAGAGAATCTCTACTTGTAGTAAAGAAGAAGGGGAGCTAAGTGAGGAGGATGGTGAAGAGAAATATCAGGATTATGTGACTGTAGATGAATGGGTGGCAAGTGAGGAGGAAGAGGTGCAAAGTGAAGGGGAAGGGGTGCAGACAGAAGAGGGAGGGGGAAAAGAAGGGGAATTAAAGGGCTATCGTGACTGGTGGGTTGAGGAACCCCTGGCTCCATCTAGTAAAGGGCATGGTAAGACCCATTGCTCCCCGCCTCCTTTGCCTGCAGTCAAGTTACCGATGGACCTACTGACTAGGTTTTACACTAGTAGTACGGTGCTACAGAAGGTCAGCTTTGAAGATAGAGTGATGTGGCTGGACCCTGTATACGGCAACATCCAGGTGTCATCAGGGCGCTACGATAAGCTGAAGGAGATCTTACAGAAAGTCAAGAAAAGAAGGAGGTAGTCGATTTATGTAAACTCTTGATTCAAGTGTCCTGAAGCATTAGTGGCAATTTGGAATCACAACTTGGAATTACCAAAATTGATTACAGGATTCTGGATACATTGCCAGAACAATGATGGCAGTGTTCATGTTAGATTTAACCACACACTGAAAGAAAAATGTGGTAGTGTGGACTGGAATCTAACAGACTTAATTCCTCTACCGTAAATCTTACATAAGGTACTTAATGTGTTTTTTGGTCTTCCATATTTTTAAAATCTTGCAAATGATATATTTTTTATAGAAGAATGACCATAATTTCATTATCTTTTACCACAACTCGTCGAGATACTATAGCTTGGGTTTATTATTTTGGCATAGTATTTCATGCTCGTTTTTATGACGTTAGTATGACTCAGCCTTTTTGTGTCTCCGATTCTAAGTAAACACAGACTTTTAGAAA
>jgi|Nemve1|88271|e_gw.18.148.1
ATGGGCTACGGTTTGAACAAGTTCGTCGGTAAAATTGATCAGAATTTACTGTGCAACATTTGTGTAGGGGTGTTAGAAAATGCCATAACTACAATTTGCGGCCACTCTTTTTGTGAATCCTGCCTTGAAACGTGGCTAAGCAGACCAGAAGTTCAGAGCTGCCCAAGTTGTAGATCGCACGTTTTGAGTTTAGATTTAATCCCTGTTCACGCTATCAGAGGTCTAGTAGATGGTTTATTAGTTCACTGTGAAAATGCTGATAATGGCTGCGACATTGTTACACGAATGGACAACATGAAGTCTCATTTGGAGTCTTGCCCTTATGGTCTTGTCCAGTGTAAAGCCTGCGAGGTAAAAGTCAAAAGGATCGACCTACAAACTCATCATGAAAACTGTGAA
>jgi|Nemve1|199950|fgenesh1_pg.scaffold_18000074
ATGGAACCTCCGTGCAAAAAGGTAGTCAGGAAAAACAGCGAACCACACCGGGAGGACGCATTCACCGATACCATCATGGAGGAAATCGACAGTCTTTTGATGCAGCAGAACTTCTTCACTGATCTGCTCAGGAAAATCGAGAATTTCACGCGAGTACCGCGGCGTATCCAGGTACTTCTGATGGTTCTATTTACGCTACTCTACGTCGCCGAAGGCTACGCTGCTGCGTGTTTTTGCAACGTTATTGCCGTCGTCTTTCCAGTCTACGCCTCCATCAGCGCCATCGAGAATCCAGACTACGAGATTGGCACAAAATGGCTGATGTACTGGGTCATCTTTGCTTTCGTTAACTTCATGGAGGTTTTTATCGCGTGGCTGCCAAGTTTTTACTTGCTGAAATTCTTGTTTCTTGTCTGGTGCATGGCGCCCGGGAGGGTAAGTGGCTCCGAGGTAATGTATTTTAGAGTCGTGAGGCCTTTGGTGATGCGACACAAAGCGAGGGTCAACGATGTCATTTCCGACGCTGCGAAGAGGGTCCGACAGGTAGCCGAGCGAACAGTGGATGATCTTGTGGCCTCCCGAGCGGCGGGGAAGATAATCGGTTTCACACACGAAGGGGTCACGAATGAGACACCAGCGATCGAGCAGCCTGAAAACAGCATTGACATTGACAAAACAGATTAG
>jgi|Nemve1|239691|estExt_fgenesh1_pg.C_180075
ATGTCTAATTGGGGTAGAAATAATGGACCAAGACAGCAAAAGAAGCGGACCTTTATATACAACACGCCAGCAAATCATCCTCCGGTCGCCAATTTTGTCAACAATCTACCACCACAACACAGTGGCTTGACAAGCGAAAATGACATTTCTTCGCCACGAAAGAAGCGAAAAAGCTCCCATGGGGCTACGAATGATAGAGCAACAGAGAATCTATTAAGGGATCTTCCGCCAGAGGCATTCGATGATGATCTAGGCGATGAATTTGGGATCGATGACGACGATGCACTGTGCGAAGTTGCGTCGCTTGCAGAGCTCCAAACTCAACAAAGTGTGCAAACCTCTGCTGCTAGTGTTGGGGTGTCTGGGGTTGGGATTTCGAACACCACTAGACGGAATCGAACATCTGTCACATGCGGACCAGACACTGATACAGGGATAGAATTCTCTGAAAGTCTTTTGGATGATTGTGATGAGCTTGAAATGATAAACGCGATTGATAATGTTTCAGGTTCTGTTAATCAGAGATCTAGTTGTACCTTTGAAAAGAGGTCAGCAGATCAGATTAAAGGTAATGCGAACTCTAATGCAAGGCCTCTACAAAAAGGGATTGTTTTAAAACCAGATGCTACCACCAATTTATTACCTAGTAACCAATCTGAACAATCCACAAATGGCAAGGCAATTGAGGCTAAAGAAGTTTTTAGTGATAGTAGAATACAAAGCTTGCAGAAAGAGATTGAAGAGTTGAAGGAAAAATACAGCAAAGCACAGAGTAATGTACAGAGTCTTGAAGAAGAGAAATATGGTAAAGATGGTGAATTGAGAATGTTGAAAGAGTCTTTGGCTCATTTTCAGGCAGAAGAAGCAAAGAAGCGAGAGCAGATTAGAGCTATGGAGGATCAACGTAAGCAAGAGCAGTCAGAAAAGGAAAAGGAATTACAAAAACAGGTTGAGCATCTAACAACACGTTTAAAGTTCCAGGAACAAGAGATTGCCCAAGCTATGGAGCAACGAAAAAAACATACATCCAAAAATTCTGCTGATGAAATTTGTAGTCCTTACCGAGAGCCATCCATTGCTGGAAACTTTCAGAATACTACTCCTGTAAGAGGGATCCCTATGGGAAGCTCATTCTATGAGAAAGAGAAGCGCCTTACTAAAGTTAATACAAATGAAATAACTACAGACAATTCTGAGAATAGTTACTCGGAGACAATCTCCAAGAGTTTTTCAGGAGTTTTTCCTGTGCTGGAGGAAATGAAAGAAGAATGTGTTTTGAGTAAAAGTATTCTCAGAACTGACGTCTCCTCAAAAGGGGTGGAAGTAGAGCTTTTACAGAAGCTCTTTAGAGCTCAAAATGTTGAACTCAACAGGCCTGACTACTCATCTGATGCTTTGACAGAGGAGGAAACTCTTGTCTCGTTGCTGCGACCAACAGCTAAACCATCTACTTTTGATAACACCACTAAGAAATCTGAAGAGTTAGATGTTCCTCCTACTCTTTTGCTATTTGAGACTCCATTAACATCTAAAACACAGTCTGGCTCATCCTTTAAGGATTCAAAAGCAGACCAAGAAGACTGTGTAAAATTAGCATTTGAATCGTTAAACGAACTCCTCAACAGTGAACAAGTTTCTCTGGGTAAACAAAATCCAAGTGTATTTGATATAAAAGATGCATGTGCAAGAGATGAAACTTCTGCCATTCACTCTGCTGTTGGTCTTCTACCTGTCCTTGAATCACATATTGCTTTGTATTGTGACCTACGCCTAGACAAGGATGAAAGCTTAACCAGTACATATTCTGGGGGAGTTGATATGTCAGATCAACAAGATGCTTGTACTCCTGATAGGGAAGGAGCCCAAGCATTAAGTGAGGCATTGAACAATTGTATTAAGTCTTTACAATGTCTTAATGTCCTGGTATTGTATAGTGTTAATGTTTGTGAGATGATGCTTAGATCAGCGAGGACTCTCAAAAGGGGAGATAGGAATGAGGACAACGAGAAGGAGAAAGGAAAAGAAGGGGAGATGGCAAGCTTGGTTGAAAGATCTGTTCTTTTGGATTTGACATACAAGCTGCTTACCAAACAGCCTAATGAGCCAAGTACAATTTCACATGCAGCCCTGCATGTTCTAGCATCTCTGGCTCAAAAGTGCCCTAACAAATATCAGAACAGATTATTTTTGCTTTTGACTGAGGGTCTTCTCACTCAGTGTTTGACCAAGAATCCGTCCTTTACCATGCTATCGCTTGTCATGTCAGTCCTTATTCCTATGGCTGCATTTGACTCTGCAGTTCTCCCTTATCTTTGTCCACAATCAGATGAGTGTCTTTTAGTGAAGATTTACCAAGGTGTGCTAGATGATTCATGTGACATACTGCATTCAACCAAGACAACAGTCCAAATGCAGGTTGTGGAGTTTCTTAATAAGCTGCTTTCAAGACATCCAGAAGCTTTGTCTTTTCTTTTGGACACAGAATGCCACTGCACTATGGAGCTAACCAAGTCTCTTGTTCTGATGCTTTACAAAGAGATGGTTTTCTTGCAAAAACAGGATTCAAGTTTGATTCTTCTCGATGAGGGAGCAAGATTGTTCTTGGAGCACAGACTGGAAGTAGTACAGCAGTTTGCTAACCTCATCCTTGGGGTTTCAAGACTCTACCACAGCCTTTCTGGAACTATCAGTGAGACAGAAGTGATGTCACTGCAAGACCTGGCTGAGTTAGACCATAGTGAAGATCTGGAAATACTACAGTTTGGGGACGAAGATGATGCAGAGAACATGGATATTGATGGATAG
>jgi|Nemve1|88472|e_gw.18.213.1
ATGGAAGAGTTTAGAGCCCCTTACAAGAAACTGCCGCGCAAACCCCCGCGACATTTCAGTCTCTTCATGAGAGAAAACTTCGCAAAAATAAAAGCTGAAAACCAGGGGATGTCCAACCCTGATATAATGCGAGAGCTAGGGGCTAAATGGAGGAACCTGCCTTTTTCAGAGAGAGAAGAAATTCGCCGAAAATCCGAGGATGCTCAGAAAACTTATGAAGCTGAAATAGTTGAGTTTGAAGATCAACTGAGTGAAGGAGAGAGAGAGTTTCTTAACGTGCAAGCCAAGGATAAGATGAAAGAGCTTAAGCAGAGGAAGATGAAGCTGTTGAACTTTCCCAAAAAGCCAGGCACTGCATTCATTTATTTTCTAACAATGGAGCGAGAAAGCTTCCCCAGGAGGGAGGGAGAGGGGATTACTCAGTGGACCCAGCGAATGGCCGAAACGTGGAGGGATATGAGTGATGACGAGAAAGAGATGTACCGCATGGCTAACAGGCGAGCAGTGGAGAAATACAACGAGGAGGTTACGGAGTGGAAAGAGAAGCATGAGAAAGACTAG
>jgi|Nemve1|199953|fgenesh1_pg.scaffold_18000077
ATGATTACTGGACCTATTTTTCTTCGTAATTCCTTGATTCGACAGAGATATCCTCCGGCTAAGCTGATGTACAAGCAAATCCAGTATTTTAGTAGCGAAATCCCGCCAAAACCGAAACCACCTCCAGGAATTTTTACATTGTACTATTTTGAAAAGGCAGAACAGTACCTACAAAATCACTCTGGTGTGAAGCCTAGTGAAATCATACAACGTCTCGGAGATGAATGGAAAACTGCTAGCCTTCAAGAGAGAGATTTTTACCGGAAAAAATATCTCAGTCTTCTAGAACTGTACAAATCTGAGCTTCAAGATTATGAGAACAATCTAGAAGACGATGAGAGGATTCACCTAACTCTCCAGGAAGAAATGCGGCCAGAAGAAGCTAACGCCTCGATGGACCTCTCAAAACGGCTTGAATTTCCTCAGAGACCTATCACAGCCTTTGGGTATTTCGTGAAAGCGGCGAAAGAGCAATTCCCGAAGCAATCAAGCCAGTCATTGGCATCTTGGATCGAGCAGTTGACAGAAAAGTGGCACTCAATGAATGACGAAGAAAAACAGCCCTTCAGAGAGGCGAGCCAACGAGCTTATCAGAAGTTTGAAGAGAACAAAGAAGAATGGAAAAGTGTCTTCAGTTTGGATGAAGTTGGAGGATTTGTGCGTAAATGA
>jgi|Nemve1|30443|gw.18.12.1
TCTAGGCAACTAAAGTTCTCCACAGGCAAACTCGCACTGCTTGCAGATGGATCGACCGTCACTCAGTATGAAGACACCTCTGTACTAGTTACAGCAATCTCATCCAAGAAGCCATCAGAAAATTCCTTTTTGCCTTTAGTGGTTGACTACAAGGAGAAGGCTTCTGCAGCCTGTCTTATTCCTACGACATTCCTGAGGAGGGATCTGCTTGCAAATGAACGGGAGATACTGGTCTGTAGGAGAATTGATCGTTCTGTGAGGTCTCTGTTCATGAAGGGTTACACATATGACACACAGATCATATCGCATCTTCTGGCCGCTGACCGGTTCAACAATCCCGATGTTGTGGCTGTGAATGGAGCATCTGCATCACTTGCTTTGTCTAGTATCCCTTGGAGAGGACCTGTAGGAGCTGTGAGAATTGGGGATGTTGATGGTCAGCTGGTGGTGAACCCCTTGCGGCAACAGCTGGAGCATAGTCAGCTTGATCTAGTCGTCACAAGCAGTGAGAGCAAGATAGTGATGGTTGAAGGGTTTGCTAAAGAGGTCCCTGATGAGAGACTTTGTGAGGCCATAAAACTTGCATTTTCTGAGGCCCAGCCAATCATTCAAGCAATCAAGGAGCTTCGTTCATATGCGGGAAAAGAGAAAAAGCATTTCGACATCATATCTCCCTCACAACAGCTCAGTGATGCAGTTGAAGAGTGGGTATCTTACAACAGATTCACCTTTAAAACCTCCAATGTTTCTTTTTTTCAGCTTCAGAGAGATGACAGAATATTTGGACTTAGAGATGAATGTGTAGAAATCTTTCAAGATCAATTCCCTGATTCTGGTCCTGGACTCATTGAACAGGCTTTCAATGCAGTCAACAAGTCTGTGTTCAGAGCAAATATACTGGAGAAACTGCAAAGATGTGATGGTCGCCAGTTTGATGAACTGAGAAGTATTGATTGTGACATCAACTTATATAAAACCCTTCATGGCTCATCCTTATTTAAAAGAGGAGAGACACAGGTATTTTCAACTGCAACGTTTGGATCTGTCGGTTCTGCAGCCAAGGTGGACACTATATCTGAAGCTGTTGGGGGCAGCAAAGAAAAGCAATTTATGCTGCATTATGAGTTTCCACCTTTCTCTACAAATGAGGTGAAACAGAGGCGAGGAAGCTTTGATCGTCGTGAGATAGGACATGGTGCGCTAGCAGAGAGAGCTCTAGTCCCAGTTCTCCCTGATGAGCTCCCTTTCACGTTACGTTTGACGGCCGAGGTTCTTGGATCAAATGGCTCGTCATCCCTTGCCTCGGCGTGTGCTGGTAGTCTGGCTATGATGGATGCAGGAGTCCCAATCAAGTCACATGTAGCTGGCTCTGCCTGTGGACTGGTGACGAGCTCTGATGCTGAAGATGCAAGCAAGAGAGATATTGACAATTACCAACTATTGACAGACATATTGGGCATCGAGGACTACTTGGGAGACATGGATTTCAAGATCGCCGGTACAAGGCAAGGAATCACTGCCCTTCAGGCTGATTTCAAAGTTCCTGGTCTTCCCGTAGCCATTGTAGAGGAAGCGATCAGAAGATGCTCAGTTGATCGAGCAAAAGTATTGGATGTTATGGAAGAAGTTATCCCAATTGCAAGAGAGTTCAAGAAAGACAATATTCCTGTGTCAGGGAGTGTCCGGGTGCCTCTGAGTAAGCGTGGCAGGCTGATTGGGACAGGAGGGATGGTCATACGAGCGCTTCAACAGGAACTCGGCGTGTCCATAGATCAGGTCGAGGAGGAGGAGTTCTTGGTGTTTGCGCCTGATCAGACTACATATGACGAGGCCATCTCTAAGATCAACGAGCTGCTTGTGGACACTAATATATTTGAGGAGTTGACCTCTCGACTGACAGAAGGCGCTATCTACGAGGGCAAGATCGTGGAAATGAGAGCATATGGACTCATGCTAGAGCTGTTTGCAGACTGTCCTACAGTCTTACTTCATGTCCGAGAACTGGACCATGCCCGGGTTCATAGACCGGAGATGCTGGGTTTCAAGGTCGGTGATTCTGTCAGCGTCAAATACCTCGGTATCGACAACAAGGGCCGACTGAACATCTCAAGGAAAGCTCTCCTCCCTCCC
>jgi|Nemve1|199956|fgenesh1_pg.scaffold_18000080
ATGGAAGACTTCGCGAGTCGAGTTCGTACCACGTGGGTAGAGGAGATTGTCTGGCAACTTCACCACGACGGAAAGCTGGACGATCGACCAACTTTTGTTAGAATTCCTTTTCTAGAAATTCAGCCGTCAGGTGGTGTTGGCCCAGAGATTGAAAAAGTCGATAAACTTGTGCAGGAGCACAAGCCACGGATATTCAAATCGCACTTTGGTTATGATATTATACCTAAAGGCAATGCTGGCGATGACAGGCCGAAGTATGTATGCGTTATGCGAAATCCTAAAGATGTGGCGGTCTCCCTGTTTCATTTCTACCGAGGCATTCATCACATTCTCTACGAAGGGACTTGGGACGAGTTCTTCGAGCTGTTTATTAAAGGAGATGTTCTTTATGGCTCGTGGTTTGATCACGTGCTCAGCTGGTGGGAACATCGTGACGACCCGAATGTTCTCCTCCTCAAATACGAAGACATGGTCAAGGACCGACTAGGAGCAATCAAGCAAATCGCCTCTTTCGTGGATAAGAATATAAGCCCTGATCTGGTGCAACTTGTCGCAGATCAGACATCATTTGACGCTATGAAAGATATGCCAATGTTTTCATTGAAGGGATTTTACAAGGAGACGGAGAAGTTCATGCGCAAGGGAAAAGTTGGCGACTGGGTGAGCTACTTCTCGAGAGAGCAGAGCGAGCGACTGGATGCCATTTACAATGAAAGAATCCGAGAAACTGGGCTCGAGTTTGACTTTCAGTGA
>jgi|Nemve1|88487|e_gw.18.191.1
ATGGCGGCGGATGCTTCTGAAAATCAGCTTGGGGTATCATGGCATGATAGTGCCTGGATTCCTAGCTTAAGCCCCACTAATGTACTGGACTACTTCTCACAAAGGACCAACCCTTTTTATGACCGTACTTGTAACAACGAGGTCGTGAAAATGCAACGATTAGACCCCGCTACGTTACTATCAATGACGGGAATTGAATATAGCGTTATTCATGTCCAGGATCCCATCTTGTTTGTAATTCGCAAACAACATCGCCATTCAGCAACTCAAGTTACACCTATGGCAGATTACTACATTCTAGCGGGCATAGTGTACCAGGCTCCTGACATGTGCTCAGTAGTCAACTCAAGAATGCCTTTAAAAAAAAACATACCAAGTTCATGCACTGGAAAGGAAACCAACAACCTTTTTGAACTCTCAGCTTTGCATAACTTCCAGTCAGCATTCAAGGAAGCTGTGTCATATTCAAGATACCATCCTTCTAAAGGCTACTGGTGGCAGTTTAAAGAAACTCAGAAAAATTCGAAACAGAAAAAGGAACCTGCTGGAAACCAGGAAACAAGCTCTTTGTTCCAGCGTGAAGGAGTCAACCTTCTCCTTGGGGAACTCTCGAGGAGGTTTCCACCAAACTTTCTTAAAAACCCACAGACAACAACAACACAAATCAAGAAAGAACCAGAAACAATAACAGAAGAAGCTACAAATGAACAAACAGATGCTACAAGCAGAAACAGCGAACTTGCAATGAACGGAACCCAACCAGTAGTGACGCAGCCTAGAACTCAG
>jgi|Nemve1|161101|estExt_gwp.C_180226
ATGTTGGTGGTCACGTTGGAGCGGCTCCCCTCTGTTCTTTCCCACGATTGCCACTATTCCTTAAATCAGGCGTGGCTATCCGAGGCTGGGGCAGCGCCAATAGTCTCAAGTCCACTCATTGTTGATGTCAATGGCGATAACATTAAGGATGTCGCTGTGACAACATTTGATGGTCAGGTGTCAGTCATTGATGGAAGCACTGGACAGTGTCTTAGTGGATGGCCGATCACTATTACTGGCTCAAATTTTCATGCAGCACCGCTGATGTATGACATTGATAAGGATGGCCTGATGGAGATGGTTGTGACAACATCAGATTCTAAAGTGGTGTTTATTGACATGGATGGACACCTCTTATATGGAAGAACATTGCAGGTACTTTATGCACTACAGCAAAATTCACCAACACAAGGGGACCCTTTATGGTCCCAGCGCCATCCTGGGCGATGCCCATCTGGGGTGTCAACAGATGGGGTATGGGTGTATGTTGACCCTCATGTTCTTTCCACACCTGTAATCACTGATTTCAACAATGATGGACACGAAAATGAGCTTGTTGCTGCTGTAAACTTTTATTTTGGACATGAAAGGATGTCGTTCACACCACCACTCACTGCACTCTCAGAAGAAGAGGCAGAGAACTACCTTGGATGTGGCCTTGTCGTTTTTGACCTTGACTCTGGGAAGATCATCTTTCATTCTATTCTAGAGGTCACAAAGAGATCAAGCCCATATCCTGGGTACTGCCTGTCTTCACCAACCATAGTTGACAACACAAGTGTGGTTATTGGCACCTCCACAGGAAACCTCTTCCTTGTGAGCAGCAGGAAATCTCAGCCAGAGACACTCACCTCCATGGATAGCCTACAAGGACAGGTCACAGTAGCTGATGTAAATGATGATGGGGCAGTAGAACTGGTATCAATTGATGATAGCGGGAATGTAGCTTGTACAGATCTCTCTGGAAAAATGGTTTGGGAAGGAAGGGTGTCTGGTTCTGCCGCCGCAGGTATCCGTGTTGCAGATATCAACGGAGACGGGCCGTTAGAGGTGGTTTTTGCAACTTATGATGGATATATTTGGGCTTTGAGTGGTGACCAAGGAAAGGTCGTACCTGGCTGGCCAGTCAAAATGCCGGATGATCTGCGGGCAGCTGTGCTAATTACAAAGCTACTTCCAGGGGAAAGCTCTGGTCTCGATATTGTTGTCCCCCTTCTTGACGGAACTTTAGCCATCATCCGGGGAACAGACCGATGTACTGAGATCATCAGGACTGGTGTGGACTCACTCGCCTCGGCTGTTACTGCTGACCTGCTACCATGGAAACCGGGCATGGAGCTGATTGTGGGGGGTACTGACGGTACATTACTCTGCCTTGGATACCCTGGAAACACGACCAAGGACGGACATGTACATGAACAACTGTGGCTTAGAGCTGAATTCGCCATTTTTTTTCTTTCTAAGGTTGGCGTTTCCCTTACAAAGGCCACGCGGCTCCTTACGCAGTTTAGCGGCTCGTCGTACCCCCTAGAATTCGAAATAATTGATATACAGCCCAACGATCTAAGGTGGAATAACTACAAAACAAAGGTATTATTTGGGAACAGACAAGTAGCGCTGAACAAGTCGTTTGATGCCCCTGGGGTGTACATGGAGAATCTCGTCCTGCCGAGTGAGCCACTAAGGGCCGTATTGACCATCCGAGTTACAACTCCAAACAATCAGTGCTTTGAAGACTCTTTCCATGTCAGCCTCAATACACACTATCTTGAAGACATCCACTGGTATCTGCTGACACCATTTCTGACGGTGGCTTGCTTGCTGCTAGTGCTGATCGGCAACGCTCCGGGATCGGACATTTTACCAACCATCACTAAGAAGAAGTAGCGATGGATTGTGTACAATAATGGATCTGGTAAAACTCCCGGCATCCGACATTTTGCAAATCGACAATAAGAAAAGGTAGCCATGGATTGTGTACGATAATGGATTTGGTAGAACCCCCGATATCCGACATTTTACCAATCTTCCACAAGAAGAGCTAGCAATGGATTGTGTACAATAATGGATCTGATAAAACCCCCGATATCCGACATTTTACTAAT
>jgi|Nemve1|71732|gw.18.366.1
TTACCTCTTATTGCCAGGGCTTATTACCTCTTATTGCCAGGGCTAATTACCTCTTATTTCCAGGGCTTAATACCTCTTATTATCAGGGCTTTTTACCTCTTATTGCCAGGGCTAATTACCTCTTATTGCCAGGGCTTATTACCTCTTATTGCCAGGGCTTATTACCTCTTATTGCCAGGGCTTATTAACTCTTATTACCAGGGCTTAATACCTCGTATTGCCAGGGCTTATTAACTCTTATTGCCAGGGCATATTACCACTTCTTGCCAGGGCTTATTACCTATTATTGCAGGGTTTATTACCTCTTATTG
>jgi|Nemve1|88578|e_gw.18.171.1
AGCTACCCACATGACGTCAGAAGCAGAGAGGGACTCACTTCGATCTATAACGAGCCTGTTGTCAAGGCGACGGAATACGAGCGACCTTTGAACGGCTGGAAGAGAAAATATGGACCTCTGAAACACAGCGGAGTCGTCGTTCAAACAAAAGACGGAAAAACCCATCTTGTCCATAAAGGGAACGATTATGGCAGGTCTAGTAATACTGTCGTCGTAGACACAAAGCATATGAGCTCAAAGTGGGAGAGAACAGGAAAGAGGCGACCGGGAGAGACTGTTGGCGATTTCGTGAAGCGAGGCGGGAAGGATTACAACGCGATGAATGACAACTGTCATGATGCTACCAAGAACAACATGGATCCGAAGGGAAAGACACCGTAG
>jgi|Nemve1|39330|gw.18.178.1
CTGACGGCAAGCCTGCGAGAACTAGCGATGCTGCTGATCGTCATGGCATTCCAGACGGCAGTCTTCTCCAGTATTTTGTACTTTATAGAGCGCCGTCAGCCTGACACAGATTTCCACAGCGTACCCAGTAGCATGTGGTGGGCCATTATCACCATGACAACGGTAGGCTATGGAGATGTGTCGCCAAAGACGTGGATGGGAAAAGTCGTTGGAAGCGCATGCGCAATATGCGGTGTCCTCGTCATTGCACTTCCGGTTTCAGTTGTGGCCAGCAACTTCAGCATTTTCTAC
>jgi|Nemve1|88242|e_gw.18.309.1
GGTAAACCATATCTACGTAATACAAGTAAACCTTTCCTACGTACTACAGGTAAACCATATATACGTACTACAGATAAACCATATCTACGTACTACAGGTAAACCATATCTACGTACTACAGGTAAACCATATCTACGTACTACAGGTTCACCTTTCCTACGTATTACAGGTAAACCTTATCTACGTACTACAGGTAAACCATATATACGTACTACAGGTAAACCATATCTACGTACTACAGGTAAACCATATCTACGTAATACAGGTAAACCTTTCCTACGTACTACAGGTAAACCATATCTACGTACTACAGATAAACCTTATCTACGTACTACAGGTAAACCATATCTACGTACTACAGGTAAACCATATCTACGTACTACAGGTAAACCATATCTACGTACTACAGGTAAACCATACCTACGTACTACAAATAAACCTTATCTACGTACTAGATAA
>jgi|Nemve1|36427|gw.18.136.1
AAGACCAGCTCATCGAGTAAAATAGTACTAAACGTTGGAGGCTTCAAGCATGAGACCTATATCAGCACGCTACGTAACATCCCTGACTCAAGGCTTTGTAACCTAGGTGAAAGACACCAGAGCATGAACAAGGCTTCGGAATACGACGCCAACAAGAACGAATACTTTTTTGACCGCCATCCAGGAGTTTTTGCGCATATATTAAACTATTATCGCACGGGCAAGTTACATTGCCCGAATGACGTCTGCGGTCCTGTCTTTGAGGAAGAGCTTCAGTACTGGGGTATTGACGAGGAGCAGGTGGAGACGTGTTGCTGGGAACTTTACAAGCAGCACAGGGAAAAACAAGAAAAACTCAAGTGCTTTAAACTCCCCGGATTCGACGACACAGAAGAGAGCCCCTTGCTGACGTCTCAAGACTCTGGGCTCTTCGAAGCAGAGGACGTGATCTCCTGGTGGTCTCGCGTGCAACCCAAGATCTGGAAGAGTCTAGAGGAACCGCACTCCTCTCAACTAGCTAAGGTG
>jgi|Nemve1|199963|fgenesh1_pg.scaffold_18000087
ATGTCCAAAGGGACTACAATCAAGGATGCCCTGAGCAAATGGGAGGAAAAAAATGGAGCGAAGGCGTCAGAGTCAAAAGAGATCAAACTTATTGCCCAAATGCCTCCTGTAGAAAAGATGGATGCCTCCCTGTCTACTTTGTCAAATTGCGAAAAGCTATCACTCTCAACCAATTGCATTGAAAAGATTGCAAATCTCAATGGTCTAAAAAATCTGAAAGTCCTATCATTAGGACGAAACAACATTAAAAATCTTAACGGCCTGGAAGCTGTGGCTGACACTCTTGAAGAGCTGTGGATTTCTTACAACAATATTGAGAAACTCAAGGGAGTTGGTGTGTTGAAAAAACTCAAGGTTTTGTACATGTCTAATAATTCTGTCAAGGCTTGGGAAGAGTTTACAAAACTGGGTGAACTCCCTGCACTTGAGGATTTGCTTTTTATTGGTAACCCACTTGAAGAGAAACATTCATCTGATGGAGACTGGCGTGGGGAAGCTACTAAGAGGCTCCCGAAATTGAAGAAGTTAGATGGTGTGCCAATCGTCAAGGAGGAGGAAGGGGATGAGGAGGAAGACTCCTGA
>jgi|Nemve1|88469|e_gw.18.4.1
ATGTATTCTGAGTGGGTTTCATTGCGCCATTCTTTACACTCCAATAAAGGAAACAAAAGTGTTTTGAATCATTTCCCAACACTTGTCGGGCGTGATGTTGCACACTCAGTTGTCCAGACACTTATTCATGAGCAAGGAATGCCACAACAGAAAGTTCTCTCAACTCCATCTGAGGTTGACTGGGCAATGGAGGTTTTCTGTTATGGTCTGACTCTACCCATGACAGAGGCTGATGGTGAGATCATTAAGGGCTGCGTCAATGTGTACACCGAGTGGTTATCAGTGCTGCTGAAGTCCAACCCAGGAAAAAGCATCCCAGATCCATTAATCCATGAACCAGACAAATACTCACAGAGAGTTTTCCATCATTTAAGAAATCTGTTTAAAATAAGAGTCGATGATGGCAGTAATCTTGCAATGCAGGCTTCATTATGTATACGGGTACTTCAGTTTCTCAAGCATTTGACGTCAGAAGGAGAACTAGAGCCTGACACGTGGGAGACATTACTGTGTGTCTTGATGTCAATCAATGAACAGCTGTTATCCACACCCTACTCCCCAGGGGGGCTGTCACAGCATTTGTGTGATATTTTGATTAATAGTTTACTTGAGATTTGGCTTAATGCATGTGTGCAGTATTTCCCAGCTCCATCAATGTGGAAAACATTGCAAGAACTATGCATGGCCTGGCGGCACCACAACTCAATGATTGAGTACTGGAGTAGCACATCCTTATCACTTACAAGGAAAGTTATCAAATATCTCTATGGCTCAACTTTCTCCCTGCCACCTGTCGACAAGAAGAAGAATGATGTGCAGGTGCCTGTCATTACAAACAAGGATACTCTTCTACAAAGCTGGTTTAGGATTTTGCACATAATTGGAAACCCTGTTGATCTATGTAACAGGGAATTAATAAGCGATACTCCAAAGTTTAAAGAATTTGCGCTCGCCTCTGAAGAAGTTATGAACCCTTCTGCGCACCCTTGCTTGGATGGGCTACCTCAGATATTTCTGCATGCAATGAAGGGTGTATCAGTATTAGTCAATAACTTCCTTGGTGTCACAATAACACAGGAGCAACCTGTGAAGCACACGCCAATCAGTGCGCCAATCAAATCCTCCAGCCCATCTGTTGCTAAGAAGCGTGAGCAAAAGTCACTGAGTATTGGCTTGGCTTTGGGCTTGGGGGATTATCGAGGGATCGGCATGAGGTCCCAGACAATGCCTTCTCGACACAGCAGTGGAAGTTCCCCCATGACTAATTTTGAGTCTCTAAAAGACAATGGAGTGACTGCAACCCCCAAAACACCACCAGCCTCTTCTCTGTTCTCTAAATCTCCGGTCTCTTCAAATCTTCCCTCTGTCGATAGCTTGTTGGATTTGTTTGGTGCATGGTTATTCGAGGCAGCTTTTGCTAAGACTGATATGAAGTCAAGTTACACTGCATTGGCAGAGGGGAGCTTACTTGTGTTTAAACTACAATGTGATTTGTTTACCTTCAATGCCAATATGACTTCCTTGTGCCTTCTTGAAACTTGCAGTACTGGAAGCACAAGCAGCCTTTCCAAGCGTGAGATAATGGACGAAGAAAGCTTTGAGCCTGGTAGGGCAGAAGCGTATGGTGCCTTGTGCCGTATCTTTTGCAGTCAGCCTTCTGGCCAGGAAATAAGACCAGTATATCTGTCGAGCATCCTACTAAACTCGCCAGACTTGCTTCGAGTGAATCTTCAAGGTGTCCAGATCCTTCTTCCACACCTGCTGTCAGCCCTGGAAATAGTGCTTCCCAAGCGACAGATTCAGCTAAGGTGTACTGTTTCCACGACAGAGCTAAGACGTTCTGCCATTCACCTGCTGCTCTCCATGTTGTGTTTACCCCTGCATTTCCAGTCTCTGCCAATCCAGGGTTATTACCAGAACAAGACATGTGAGGAAGGATCCACCGTTCCTTCTCCATTGACCTTCTTGTCACTTAAGCCGCGCATGACACGCCTTCTTCTGGAAGCCCTGCAGTTTGAATCAGATTCCTTTAATGTGCAAATCCTTCTTGGAGGAATACTGCTACTGATACAAGACTGTGAGACGGCAGACTCTCTCGGGATATCCCACCCTTGCCATGGAGGATCAGTAGGAAGCAGCAGTACTGAGACAGACTTGGTGGATGCTGCCACTAAGGGAAGGGTGCGCTGTAGCACTGGAGGAAGCAACCCCTCGACTGTGTGCGGGCTGTTTGTGCAGCTTACCCACATCCTTTGTAACAAACTTGTCGTCACACGTAGCAGTAAGTGGAAGCCGGATGTCCATGTCACCTTGGCTGCCTTTGAGGTGTTGTCTGGGCTGGCACAACTAAGCACCCAGCATCTGGATAAAACCGAATGTAAAAGCACCATTCACTGGTTGTGTGATTATGTGACATATCAAGCCAACAAGCCAGCCACGCACCACTCACGTGACCTACACTCCATGATAGTGGCTGCCTTTCATTGCATCAAGACATGGATCATGTCACACGCATGGCTAATGGATGCAGAGGACTGTTTACAAGCGGTGATGGAGGTTGTAGAGCTTGGAATATCTGGGAGCAAGTCCAAGGGCCCTCAAGCGGTTAGCGACAAGGAGCTGAAGCCAGTGTCATTCCGTGTACGAGCAGCAGCTGAAGGGCTTCTCACCTGCATCATGGAACACGTGGGAGCGTTCCCCCCACCCTGTGGTCCGGTTGCTCTGTCGTCGTTACTTGACGAGGAAGCTCTGCTTGCATATTCACGTGCAAACAAAGGACTTGTGCACCGCCGCTTTCGTTACTTCGTCTTGCGAGATAACCAGCTCATTTTAGGGCTTCTAGAAGATTCCCTCGAACCCAAAGATGTTCTTCCCACAGTCTCTGCGATCGTGCGGTCTCCGTCAGGTCGTCACGTGTGGACCATGCAGCTCAGACACTTCTCCCGTAACAAACATGTACGCAGACCCTCGCCCCTTGCCCACCCCCCACAGGCTCGCATGAACACCAAGCACCGAAACTTCCCGGTATCCGCCGAGGCTGTGCCACTTGCACAAGCTGATCGTAGTATTCCAGAGCTTGATAACATCTTGGACGAGAAACTGTGTGAAGTTCAGGACCACATGCGCACGCTGATGCAAAAACAGGTACACCATGAGAGTGTTGTCCAGGCCAAGGCAGAGAAAGAGATGTCCGAGCTGAAGTACCCAAGCGCAGACACCGAGAGCAAACCCCTAAGACCTGTTGAAAACTTCTACGCCTCTCGCCTGCTGCTGTCACACCTTGGTTTACTTACACTAGATGCTCTGGAGGGTAACCCGAACAACTCATTCGACGACGCGTCACTCGTAGCACTCGACTCGTCACGAGCTGGGTTCCAGGCCGCTCTTCGTGATCTAGACAGGCTTCCAACGCGAGTCCAGGATACTGTCTTTGTGTTTTACGTCAAGGCTGATCAGAACGAGGCTGATGCTATTCTCGAAAACGAGCTCAACACCTGTAAACACGGCAAAGTATTTGTCGAGTTCCTACTCTCACTTGGGTGGCCTGTAGATATCGAGACGCACCCTGGGTGGACTGGGAACGTAGAGAGAGCCTGGGTACGAACCTCGACGCGCGAAAGAAGCCATTTGTCGCTGGACGAAAACGTCGCGATCGTGGAGCCGGAAAGCGTCGACAAGGAGGTGAATCAGATTCTCTATTACGCAGACATTCGCAGCGAGGTCGCCTTCGTCGCGCCTGCACTGCTACCGCAGTATCAGCGGTTTCGTAGAATGATTGTTAAGGCGGAGACATCCGAGGAGGAGACGGAGGAAGCCGATGAGCCCCCGACTGGTCATCGGCGTGCGCGGTCGGGCAGTATGGGGAGCTTGGAGATTAAGAGTAGCAGTACTAGTAGTATGGAGCTAAGACAACCTCTGGCTCCGGAAGTAAACGTCATTGTCACGTGGCTGGAGCAGTTCAGCGACCACGCCTGCTTGCCTGTGGACGACCTGTTGATGGAGATGGACTTTGGAACCTCGTCAACAGGCCTGGTAGAAAAGGACACTGTAGTCATCTTTCTTAATTCGCTCAAGAGCGGTCTTTACCGCGTCCACATCCGCTCTACCATTAGGTCTCCCGTGGGGGGTCCCCTCGTGGACGGTATGGTCGTAAGTCGTCGTGCTTTGGGGAGTATGGTTCGTCAGACGGCAATCAACATCTTTCACCGCAGACGACTAGAAATTGACACATACTCCCCTCCCAAAGTCTGTCGTAAATTGAAGATACAAGACATTGTCAAGAAATACCGCCGCGAGATGTCTATACCAGAGTTTTACGTGTCTTTGTTTAACCAAGGAGACTAA
>jgi|Nemve1|239697|estExt_fgenesh1_pg.C_180088
ATGCTTTGGTTTCTTAGTTCATTCATATGCTCTTTGGGAGAAACCACAGGTATCCCATCTCTAGAAGAAGTTATTCAAAGTGGGTTTGAGAACCAAAATGTCGGAACAGAGAATAGCGTACAAAAATTGATTGTGTTTTGTTACCAAATTACGTTGTTGTGGGCAGAAACAAAACCTGGTGCAGCAATCATGAGTTTTGCAAGGCTGCTTTCTCGATGTGCCTCTTCTGTGGGTAACAGTTATAACAATATTAATTTTCTTTACAATGTTGGCTCAAAACGTTTTCTTTTTGGCTTGTCGAAGTCTTGTAGATGTCGTTTATACTCACCTAAAATCCCAGGAAGTATTTCAATGAATGAATTTGATCAGAGAAACGCCGTAAAGCTGAGAACAAACGAGCACCCGGGAAAAAAACTGCGAGATAAGATGAGCAACACCTATACCTCAAGGGAATTGCTGGAACTGTACAAGCGATTTAACAGCGGTGTCGCGGTTTCTGATCGTGTAAAGATTCTTGTACGCTTAGCGAAATTTAAATATGATGCTCAGCTACAGAAAAACGATCCATCGGAGATTGAAATACTAGATTTACTTCTTGAAGAAATCAAGCATAACGCCTCAGAGCTGAAACCATTTGAAGTTGCAGATGTTATTTGGTGTCTAGGAAAACTCGAAGTTTTTCCTGACACCTTTTACTATTTTAGCAGTGTGCTAGACTCAATGGAAATTGAATCATTTTCAAACACCGACCTTGCTATGATAATGTGGGGTCATGGTAGATTTGCTGGAATTTCGCCCATTCTTTACAGCCGTTTAAAGAGAGAGATCCTCACCAGGGGTGTTGAGAATTTCCAGACACGAGAACTCTGCCAGATTGTATGGTCTGTGGCAAGGACGCTGAAAGGGAGTGCTAAGCTGCTGGCTGCCATTCGGGATGAAATCCAACAGCAAGATATCTCAAAATTTAATAAGCAAGATCTCTTGATGTTCATGTGGGCTTACTCTGAAGCAGGGTTGAATGTCAAACCACTGTTCCGTTATTTCAAAGCAGAGCTCCTAAGTGGCAATCACCTTGAAGTGTTCAGCCTTCGGGACATTTCCCAGGTAGTTTGGGCTTTTGCTAATCAAGGAATTAAAGCTCCAGAGTTATTTGCCAAGGTTGAAAGGGAACTTTTGCTAAGAAGGGAAGTTCACTTTGATGCTCAGAGTTTTGTTGTAATTGCATGGGCATTTGCCCACACTGATAATGCAACACCAAGACTTTTCAAGTTCTTAGAAGGCAAACTGATAAATATAAACTTGAGAAACTGGTCATTGCATAGGCTTTCAAGGGTTCTATGGGCATTTGTGAAAACAGGGCATTTGACCATGAAAATACTAGAACAGATTTCCTTGGCAATGCTTGGACATGATTTTGCGGAATTCAGTCAGTCTTCCCTGGAAGAGCTAGTCTATGCCTTGCAAGAGACATCATTACGACTCCCGCCTCAACTTGTATCTGTAGTTGAGGCTGAATTGCAACATCATGAATATTGGAGGGAGTCTTTAAGAAAATACTGCTTGTCTGACTAA
>jgi|Nemve1|239698|estExt_fgenesh1_pg.C_180089
ATGGCAGATGCGCGAAATATCGCAGATAACTACAGGCCAATATCTATATTGCCAGCTATTTCTAAGGTTATTGAGAGAATTGTTTACGAGCAAGTGTACGATTTTCTCACGGAAAATCAACTGCTTAATAGATGTCAATCGGGTCTCCGAGGTATGTTTGCTGATGATATTTACATCACAATACCAGGAAGTGAAGCAAATGACATAGAACATAAGCTAAAAATTGACCTTGAAGCCATAGAAGTACTCTCGGGAAACAAAGATCGTAACACTGTCGTCACTCATTCAGTTGGCCCGATCTACGCCCGCTATGTACGATTCTACCCCCAGACATGGCATGGCCACATTTCGATGCGAGTTGAGTTGTACGGATGCCGAAGAGGATTTGTAGATCCACTGGTAAAATGCGCTGCACCATTAAAGAAGAAAACCAAAGTCACGGCCTCCTCACAATGGGATGCAAACCACTCTCCCGAGCGATCAAGACTAGATACAATTCGTCAAGGGCACAAGATTGGCGCTTGGTCAGCTAGGCACAACAATATAGCACAATGGCTACAGATTGATCTTGGCAAAGCTACGAAGGTTACAGCAATCGTGACCCAAGGCCGCTCCGACCTAGACCAGTGGGTGACTCAATACAAGCTAGAGTACAGCCAGAACAGAGTTCACTTCCATTCCTACCTCAGCGGCAAAGTCTTCCAAGGCAATCATGATAGAAACAGCAAGTTGAGCCATATTCTCAAGCCCGCTATCATAGCCAGATACATCCGTGTGCGACCCCAAGCTTGGCATGCGCACATCTCCATGAGGGTGGGGCTTTATGGCTGTCGGAAAGGTTTCAAGCCACCTCCACTATGGTCATGCAAGCATACTCTGGGTGTTCAATCAGGGTTCATTAAAGACGCGCAGATGACTGCCTCCTCCATATGGGATAACAACCACGGTGCCGCAAATGCGCGACTCAACAGACAAAAGATCGGGGCCATAACTGGCGCGTGGTCTGCAAAACAAAACGATAGGTTGCAGTGGCTGCAGGTTGACCTAGGGAAACTTTCCAAAGTTGTTAAGGTAGCGACCCAAGGGCGCCAGGATCTCAATCAGTGGGTGACAACTTACAAGTTGGCGTACAGCAGAGACGGTGTGCTCTTTAAATACTTCCCAAAGGTACTCTCGGGAAACAAAGATCGTAACACCGTCGTCACTCATTCAGTTGGCACAATCTACGCCCGCTATGTACGATTCCACCCCCAGACATGGCATGGCCACATTTCGATGCGAGTTGAGTTGTACGGATGCCGAAGAGGATTTGTCGCTCCACCAGTAAAATGCGCTGCACCATTAGAGAAGAAAAACAAAGTCACCGCCTCCTCACAATGGGATGCAAACCACTCTCCCGAGCGATCAAGACTAGATACAATTCGTCAAGGGCACAAGATTGGCGCTTGGTCAGCTAGGCACAACAATATAGCACAATGGCTACAGATTGATCTTGGCAAAGCTACGAAGGTTACAGCAATCGTGACCCAAGGCCGCTCCGACCTAGACCAGTGGGTGACTCAATACAAGCTAGAGTACAGCCAGAACAGAGTTCACTTCCATTCCTACCTGAGCGGCAAAGTCTTCCAAGGCAATCATGATAGAAACAGCAAGTTGAGCCATATTCTCAAGCCCGCTATCATAGCCAGATACATCCGTGTGCGACCCCAAGCTTGGCATACGCACATCTCCATGAGGGTGGGGCTTTATGGCTGTCGAAAAGGTTTCAAGCCACCCCCACTATGGTCATGCAAGCATACTCTGGGTGTTCAATCAGGGTTCATTAAAGACGCGCAGATGACTGCCTCCTCCATATGGGATAACAACCACGGTGCCGCAAATGCGCGACTCAACAGACAAAAGATCGGGGCCAGAACTGGCGCGTGGTCTGCAAAACACAACGATAGGTTGCAGTGGCTGCAGGTTGACCTAGGGAAACTTTCCAAAGTTGTTAAGGTAGCGACCCAAGGGCGCCAGGATCTCAATCAGTGGGTGACAACTTACAAGTTGGCGTACAGCAGAGACGGTGTGCTCTTTAAATACTTCCCAAAGGTACTCTCGGGAAACAAAGATCGTAACACCGTCGTCACTCATTCAGTTGGCACAATCTACGCCCGCTATGTACGATTCCACCCCCAGACATGGCATGGCCACATTTCGATGCGAGTTGAGTTGTACGGATGCCGAAGAGAAAAGACAAGAACGACCAAGGAAACGAATAAGCGATTTTTTATAACATGTTTAACGTAA
>jgi|Nemve1|88546|e_gw.18.5.1
GATGACCTTGGGATAGCCGAAGATGGTGCTAATTGCATTTCTAAACTATCATTCTGGTGGGTGCGTGGGTTGATGAATAAGGGTGCCAAAGGTCACCTGCAAAATGCAGAGGATTTATTCCTCTTGCCAAAGAGCTTACGGACTGTTCACTTGAGGCAAAAGTTTCTAAAGGAATTTTACTGCTCTAAATCGCCAGCTCCTGAGGCCCAAAGCAAACGAAGGACAACAAGTAGTGAAACATCTGGGTTTAGTGACAGTGGGGAAATTGATGTTGGATTCAGTGGCAATGATGAAGTCTTTGAGCAAGGAACAATAGTAAAAAGAACTCTGTTGGGGGGTCTTCACTATGCATTTGGTCTACAGTATTTTTCTCTTGGGATTCTCAAGCTGTTTTGTGACTGCCTTGGGTTTTCTGGGCCTCTGTTACTGCATGCTCTTGTCTCCTTCATGGAAAATAAAACGGAGCCTGTTATTCACGGATACTACTACGCCATGGGTGTACTTGTTTCTGCCTTGCTGACAGCTCTCACCAACTGTCATTTTACTTATTGGGTGCATAAAATCAGCTACAAAATCAGAGCAGCCATCATAACAACAGTCTACCACAAGACCCTGGCTGTCAGCACCACTTCACTTGGCAAGTTTTCATCTGGAGAGGTGCTAAACTTCATGAGCACAGATACCGACCGGGTTGTTAACTTTGCTAATAGCTTCCATCAATTCTGGAGTCTGCCATTTCAAATTGCAGTTTCGCTTTACTTACTTTACCAGCAGGTTGGCTTGGCATTCCTAGCAGGACTGGGATTTGCTCTTCTTCTTATTCCCTTGAATCGATGGCTAGCCATCAAGATTCAGAAGTATAGCACAGAGATGATGACTCAAAAGGACAGCAGAGTTAAGATAATGAATGAGATTCTATATGGCATACGGGTCATAAAGTTCTACGCATGGGAAAATAATTTCAAGAACAAAGTCAACACATTCAGGAATGCAGAGTTGAAGAGCTTAAAGGGGCGCAAGTATCTAGATGCGTGGTGTGTTTACTTCTGGGCAACAACCCCTATAATCATCTCAATCCTTACCTTCACGACATACGTTCTGATGGGAAACCAGCTCACAGCTGCAAAGGTTTTCACCAGTGTGGCGCTATTTCAAATGCTCATCACTCCCCTGAATGCCTTTCCCTGGGTCATTAATGGCATGATGGAGGCCTGGGTCTCAGTCAAGCGCCTCCAGGCTTTTCTCACTTTGGAAGAGCTGGACCCTGATAACTATTATATTTATATCCCAGCCCAAAGTGCTGGTGATGCTGTCCAGATTGTTGATGGGCACTTTAGCTGGCGTTACAAGCCACCGCAACAGGAGGCTAAAGAAACAAAAGATGTAGAAAACTTAGCAGAGATTGAGACCGAAGTAAAGTCAACAGTAGGATTGCTGAGTGGCCTTAACCTCTCAATTCGTAAGGGTCAGTTGATTGGAGTGATAGGTGGAGTGGGTTCTGGTAAGAGCTCCTTGCTGTCTGCCTTGACGGCGGAAATGGACAAACTAACTGGCCAGGTATTCGTGGCTGGACTGGATGGTGGATTTGGACTTGTTGCTCAGGAGCCCTGGATTCAACATGCTACTGTGAAGGAGAATATTCTATTTGGCAAACCCTATGACGTGGACAAGTACAGTGACGTCATCAACGCATGCGCACTGAGAGAGGATTTGCAAAGCCTTCCTGCAGGGGATGACACTGAGATCGGAGAAAACGGAGTCAACCTGAGCGGAGGACAGAAAGCACGAGTGGGCCTTGCGCGAGCTGTATATCAGAATAAGAGTATTTATCTATTGGATGACCCGCTGGCCGCCGTAGACGCACACGTGGCGGCTCACCTCTACAAGCATTGCATCACAGGACTCCTACGTCATAAGACCGTCATTCTTTGCACGCATCACACCAAGTTTCTTTCCGGCGCCGATCACGTGATCGTGATGAGCAACGGCACCGTCATGCACAGCGGGCCGCCTAGCGAGATCCTCAGCAGCGAGCGAATCTTGAGGCAAATATCGCGTGACGTATCACGTGAGCGTTCGCTGGACGGAAAGGAGGGAGGGGAGGATGGGGAAGAAAATGCTGATGAGCCAACTGGTGATGGGAGGCTGGTGGAAGAGGAGGCGAAGGATGTGGGCGCGGTCAGGCTGCACGTGTATGGTTCATACTGGCGTGCCATTGGTCATTGCTTAGCAACCAGTATACTGCTATCCCTCCTGTTAATGCAAGGATCACGCACCATCGGTGATTGGTGGCTCGCATACTGGATATCCCACTCCAAAATCGATCACACAGATAACGCTACGACTATCACGCATCACTCTCATGACAGCACACATCCCGAGGCCCCCTATGCTGCGCCGTTTCTAAGGGGCGTAAACATCAAGAAGAATACTCTCAAGTTCTATCTTGTTGTGTATGCAGGGATCGCTGTGGCGAACACGGTGTTTACTCTGTTCCGCGCATTCCTGTTTGCTTATGGTGGTATCAAGGCTGCAAAGACCATACATCAGCGACTTCTCAGCAGCATCTTGGCTGCACCCATTTCCTTCTTCGACATTACGCCGATTGGAAGAATTATCAATAGATTCTCCTCTGACGTGTACTCCATTGATGACAGCCTGCCCTTCATGCTCAACATTTTCCTGGCCCAGGCGTACTTTGTAGTAGCTTCTCTGGTGATCACCTGTTATGGGCTTCCCTGGATGGCGCTGTTGGTGGCACCTCTCATGATCATCTACTATTATCTACAGGGTTACTATAGGAAGACCTCCAGAGAGTTAAAGCGTATTATTACCGTCACCGAGTCTCCCATATACGCGCACTTCTCCGAGACCCTAACAGGGCTAAGTACCATTCGTGCTCTGCGCCACACCCAAAGATTTCGCACTGAGAATGAAGAGCGCTTGGAGGTGAACCAACGAGCTAATTACTGTGAGATGGTGGCGTATGTGTGGCTGGTGCTGCGTCTACAGGGCATTGGTGTCGCCATCAACGCGGGCGTGGCATTCCTTGCTGTGCTCGAACATCATTTCCACACAGTTGATCCAGGGCTTGTTGGGCTGGCCATGTCTTATGCTCTGTCAGTCACCCAGAGTATTGCCGACATGGTAAACTCTTTCGCTGAGACAGAGAAACAAATGGTCAGCGTCGAACGTGCCGAGCAGTACATTACCAGGATACCTGTGGAAAAGCCTGGTGGTTCGAAGGTTTGTCATGCTCATATCTTGCTGCTCTCGAGTTTAAGCGATATTTCCCGGTTATTATCTTCGTCATGGCCCACCCATGGACGTATTCGCTTCCATAACATAGTTCTTGTCTATAGACCTGGGCTCCCCCCGGCATTGCGTAACGTGTCTTTAGAAATCCACGCTGGAGAAAAGGTTGGTATTGTGGGCCGGACTGGATCTGGTAAGTCAAGTCTCTTCCTGGTCTTGTTCCGCATGGTGGAGGTGGCTGAGGGTGCGGTCATACTGGATGGGGTTAATATCGCGTCGCTTCCGCTGGACAAGCTGAGGTCTCGACTAGCCATCATTCCACAAGATCCGTTTCTTTTCAGTGGATCCGTACGCGACAACATCGACCCGTGGGGAAAGTGTTCGGACAGAGACCTATGGATAACACTTGAGCGATGCCATCTCCAGCAACCAGTCAGCGATCTAGGTGGCCTTGATGCTGAAGTTGGTGAGCGCGGGCGTAATTTCTCCGCTGGTCAGCGGCAGCTAGTGTGTCTCGCAAGAGCTATGCTAACTCGTGCAAAGATTCTCTGTATTGACGAGGCGACCGCTAGCGTGGACATGGAGACAGACCGGTTTATCCAGCGGACCATACGGGAGGCATTCAGGACGAGCACAGTGCTAACAATAGCACACAGAATCGACACAGTTATGGACAGCGACCGTGTGCTGGTGATGAACAAAGGGACTGTTACCGAGTTTGAAAAGCCCGACACGCTAATGGCCAATCAGAACTCACTGTTTTACAGTCTTGTCCACAGTAGCTGA
>jgi|Nemve1|88486|e_gw.18.62.1
ATGGCGGATTTGCTCAAGCCGGGTGATGTTGTCAGACAGCGATGGAAAATTATAAAGAAAATTGGTGGTGGTGGTTTTGGGGAGATATACCGGGGCTTAGACCAGGTAACAAAGGACTATGTCGCCATCAAATTGGAGTCAGTTCATCAATCGAAACAGGTCCTCAAGATGGAAGTTGCTGTGCTCAAGAAACTTCAAGGAGTCGATCATATTTGCAAGTTCATCAGTTGTGGTAGGAATGAGAGCTTCAACTACCTGGTCATGTCCCTGCAAGGATCCAACCTTGCTGAGTTGCGCCGTAGCCAGCCAAAAGGCGTGTTTTCCCATAGCACCATGCTGCGTCTTGGTACCCAGATCCTAAAGTCTGTCAAGTCAATTCATGAGGCAGGCTTTCTCCACCGCGATATCAAACCTTCTAACTTTGCCATGGGGAACACTCCAGATACAGTGCACATCTGCTACATGCTGGACTTTGGCCTGTCTCGGCAGTTCACAAAGGCAAATGGTGAAGTTAGACCACCCCGTAACACAGCAGGTTTTAGGGGAACAGTGAGATATGCTTCAATCAATGCCCATGAAAACAAGGAGATGGGTAGGCATGATGATTTGTGGTCATTTTTCTACCTCATGGTGGAGTTCACAGTTGGGCAGCTCCCATGGAGGAAAATGAAAGACAAGGAACAAGTTGGAAAAATGAAGAAGACGTATGATATTGCCAATCTTCTGAAGTCAATGCCTGGAGAATTCAAGCAGTTTGTTGACCACATCTCCAAGCTGAAATATGAAGACAAACCTGACTACAAGATGTTGCTAGGTCTGTTAGAACAAATCATCAAAAGAAAAGGAATCAAGGAATCAGACCCATATGACTGGGAGACAACCCCATGTGACTGCTCCCAAACCACCCACACAACAAGTACA
>jgi|Nemve1|88466|e_gw.18.103.1
ATGAAAGACACGTACGATTTCATACATTGGGATGATAAACTGTGTCCTGTGTCCAACTGCCGGATTTCTTACAACAAGTCCGATCTGCCACAAGCCAATGCAGTTATTTTTCATGGAAGAGATATGCTCACGATGGCACAAATGAAACAAATTCTACCAAGCAGAACTCCCACTCAAAGATGGGTATACTTTATGCATGAAAACCCACATTATACGTACTACGACCCAGCTATCTATAACGGGCTGTTCAACTGGACGATGACTTACCGAAGAGATTCGGACTTTTTTGTTCCGTATAATTACTATAGTCGATTAAAACCCGAAGACATGTCGAAATCAGAACGGAATTACGCCGAGGGGAAGCACAAGCCCGTATCATGGATGGTTAGTCACTGTGGAGAGCTTCGGGAGACAGTCGTGCGCGAACTGTTGAAATACATCCAAGTCGATGTGTATGGTCCATGTGGGAGAAAATTTAACCAGTCACATCACTGCGACAAGGCGTCGGGTAACTGCTGGAGGATTAAAAATCAATACAAATTCTACTTGGCTTTCGAAAATAAAAACTGCGTTGACTACGTCACGGAAAAATACTGGTACACACTACTTGAGTCGACCGCTGTCCCCATAGTCCTCGGAGGATCAAATTACGATTCAAAGGTCGCTATACCCGGGTCTTTTATCAATATACTGGATTTTTCCTCGGTCCAAGCTCTAGCTGAGTATTTAGATTACCTAGATCGTAATGATACGGCGTATAATGAGTATTTTCGTTGGAGAAGGCATTTCAAGGTTAAAGTCTCGGAGCCGTGGACATGTCAAATGTGC
>jgi|Nemve1|31583|gw.18.32.1
GATTTTCAAGATGACATCAAAAGACTCCTTCCAATTTGCAAGAAAATCGACTCAAGATTGTTGCAAATGCCCCTTGAGAGTTTTATTGACAATTATGGAAAGGATGTAGGATGGACTGGCTGTGAAAATAAACTAATGGAATGCTTTGAATTTATCAAGTCTGGGGACCATATCTTGCTACTGACCGCCATGTTGTTGATCACTTCATCTCTTGAGCATTGCATGGGTGATGTTTATTTAATGCACAGTAAAGATTCACAATGCCCAAAGCACCTGAAAGATTTGTTGTATAAAAAAGAGCTAGAGGAAGTGTTTAATGAATATGTGATGCAATGCCTTCGCATGTTGATAGGCCCACCTGGGAGCTTGAACTTGCGGAATGTTTTGTGGCATGGATTTGTGGTGCCAACTGAGATTCCACGCAAGTATGCCACAACTCTTCTTTACCTTGTTGTGCTGATGGGAAGAACCTTAAGAGAGAGTTGTGCCATCACTTTAGGCTCAGCTCCACGCCCATTGATACTCTTCCCAAAGGAGTCGTTGCTTTATGAGGTTTTTCCTTCTCTTTCTGCTAAAGAGTTAACTCCCATCAAGCGCTTGGTATCAGGGAGTGCTTTTTTTCTCATCAAATATGACTTCTATATGGATAAAGGCATTGGAATTCTTTGAACATCAAAGATTTGAATTGACGGTCACCCTGTTGCTTCCTCAGCTGGAACACGCCTTGCGTCAAGTGTTTGCTTGTGTGAACAACTGCACTTACAGAGCACTCACAGCAGACAGCGCTACACTCTACACTACATTTGATGAGATTTTAGCGGAGACTCTACCAGACGGGACGACTAACTCTCTTCGAAGTGCAGCTGGTGACACGTACATGGACATTCTGTTGGACATGCTGGTCTATCCGGACGGACCACGTGTCCGGGATCGCGTAAGTCATGGTGAAGCTAGTCTGACCGACTTCCCTCAGCTTCTTGCTAACCATGTCCTGTGTGTCTGTGTGGCGTTCGCCATACGCTTTTACAAGAAAGTCAAGGGTATCATTGGTACAATTTTAGATGCTGCAGAAAAATATGAATCGATTTTCCACCCAATACAGGCACTGAAAAGGCGCATCAAAAAGTTCCTACAATTTTTTGAGAAATTTGAGAATATTCCTATCCCAGAAGATGAGGATTTTGATAATGGCTCTTTTGTTACCGAGTCAGCAGATTCCCCGAGTGTTCTCCGATTGTGGCTCGACTTGCACAGAGTCGGTTCCGGCGATGCCCTTGCAGCACCTTTGGAGAAGTCATGTACAGATCTATATGACTCAATAGTTTCAGCGGCTTTAGTTGGTAGAGTAACTACCCTGTACAGGACTCGCCCAGAGCTTGAAATCGTCTCCTTGTTCTGTTCTATCATTGATCGCTGCCTCGCAACTGCAGAACAGGTCCTGGCAGCCGTCAACCAGCGCCACGCACAGTGGATAAACAAGGAACTGCACTCGCGACAAAGAGCCAACTACAAGCGCTTGCGTGCCCATCTCCCCTTCATCCGGGACACACTGAAGCTAACAGTTGGCGTGGTCGCGCAACATTTGGCTGATCTT
>jgi|Nemve1|239703|estExt_fgenesh1_pg.C_180095
CCAAAAGTCCGAATTTAATTTCGAACGAAAAGCTCGAGCTAAAACTGGAGGCTTTGAAGACCGGTAAATCCCGCTGCAAAACTCAAATCGTCTGACGTGGCTAACACTTCTTTATGATGTGTTTATATTGTTCACACCTCCTCGTCTATTTGTCACAATTATTTTGAGATTGTTGAAACAGGTTGTTTGATATGGCCTCAAAATTTCCAGAGAAGTTTGCAGCAGGAAGAGGACGGGCATTGCAAGCAATGAAATGCATGCCACTGGAAGCAGAGAAATTTGCTAGAAGGAAGAAAATGCAAGAGCTATTTATCAAAGGTGAAGTATCTCTCAGGGAAGAAATCCCTGAAAGTCTACTACGTCTACAAACACCACACTCTATTAAAAAATCTGTGAAAAGAAAAACATCAGAAGATGGGAAGGCATCAAATAATACTAACATGTCCAAGAATATGGATGACAAGGCTTTCCTCAAGAGAACCTGCTTTATCATCAACAGTGAAGCCTGAAATAGGAAATGGCATTCATCATAAGGGAAAAGATATATTGAATTATCAAGATACTGTAAAAAGTGATTTAGTTGCTGTTACAAGAAAAACTGAGGGTGCAATAAGCAGTAACACAAGGCCATTACGGAGGCCAGAGAAGGCAACAACTAAATCAATGAATGCCATTAAGTTTGAAGACAAAGAGTCTGTGCCCATCTCTACAAAAAGCAAGATTAGATTGACACAAAAAAGCAAGAAAGAAAGTGGTGTTGACGAAGGTGCCATTGGCCATAAGGCTTGGCTTGAGTGGGAGAAAAAGGTTGTGGTTAAGGGTTCTTTGGATGATGATGACCTGCAGGAGATTGCCGTAGTGGAGGACAATGATGATATCAGTGATGTCATAGTCCACCAATACATTGATGCCTTGCATAAAAATCAAAAGAAAAAAGGGCTTAAACATAACAATAAGATCACTCCAAACCAGGTGCAACAGCTAAGTAAGCTCAAGTCAACTTCTAACGCTGACTGTGTGCGTGTAGCACCTGGCACATTGCCTAACCCCCCTAAGGGAGATGATAGGTGGGGCGGAGTAGAACTGAAGTCCGTCAGCGCACCCTCAGGGTGGGGCAACCTGGAGAGTGATGGGTTGAATCGGTACAATGACGGCTCGGCTTGTTGGTCATCACAAAGTAACCCTTACGGTGGTGTCAGTTGGAGTAACTGTTCTTGATGAAATGAATTAAGATCTGATTGTGACTCAAAGTTCTGACAATGAAATTGCCAGCATTTTCTTGGTCAAGCACCAAAATATCTTAAATATTCTTTTTAATTAAAAAAATCTGTCTTGCCTTTTCAAAGTTTTTTTTTATTATTTTATTGCCAAAGGACTTATAATAGACTTATTGGCAGATCAAGACTATAAAATGGATGGATAATAAAAAAAACTTCAAAATTCAAATAAATGGGGGTAGATGGGCAACCAACCCCCTGGATCTTCCCTTGACTGCTGTTATACACTCCTTTTTTAAAGAAATTTTAAAACTAACTCATCTGTATTTTATTTTACAATACAATTTAAGGTAATATCTTAATGGTTTTATCTGTATTTTTAGCTACAAAGTAGCAGAATAAAGTCATAGCAGGACAGTT
>jgi|Nemve1|35957|gw.18.125.1
GTATGTGTTCATTTGACTACCAGATGCTACTGGTATGTATGTGTTCATTTGACTACCAGATGCTGCTGGTATGTGTGTGTTCATTTGACTACCAGATGCTGCTGGTATGTATGTGTTCATTTGACTACCAGATGCTGCTGGTATGTATGTGTTCATTTGACTACCAGATGCTGCTGGTATATGCTGCTGGTATGTATGTGTTTATTTGAGTACCAGATGCTGCTGGTATGTGTTCATTTGACTACCCGATGCTACTGGTATGTATGTGTTCATTTGACTACCAGATGCTACTGGTATATGCTACTGGTATGTATGTGTTCATTTGACTACCAGATGCTGCTGGTATGTGTTCATTTGACTACCAGATGCTGCTGGTATGTGTTCATTTGACTACCAGATGCTACTGGTATGTATGTATGCTGCTGGTATGTATGTGTTCATTTGACTACCAGATGCTGCTGGTATGTGTGTGTTCATTTGACTACCAGATGCTGCTGGTATGTATGTGTTCATTTGACTACCAGATGCTGCTGGTATGTGTTCATTTGACTACCAGATGCTACTGGTATGTGTTCATT
>jgi|Nemve1|88448|e_gw.18.124.1
CTACAGTGTCTAAAGGCGGAATACGGGAGATATTTTAACTCCAAGTCGGAGGCCCGGTGGGGCTGGGGGGTTAATGCGAAATTCGCTTGGTTCACACAAGAGACTCCAATGCTGGCCCTTCCCGTGTACTATATGCTGTCGACAGGCCGTTTGGGATGGAATCCAAATTCTGTGTTACTATCGTTTATCATTATTCATTATTTTCGACGGGTGTTCATTTACAGTTTCCAGCTGAAAGGAGGAAAACCTACTCCAATTTCCCTGTGGCTTATGTGTATTGTATACACCCTAACCAATGGATATATACATGGCCGCTACTTCACAGAGTATGCTAAATATGACAAAAAATGGCTCTCAGATCCAAGGTTCTTGTGTGGAACTCTCATGTTCTTTACTGGGCTTTTTCTTAACATCCAGTCGGATAATATTCTTACTAGTTTAAGAAAGCCAGGAGAGGTCGGATATAAGATCCCAAGAGGTGGTCTTTTCGAGTATGTGTCCGGTGCAAACTTTTGCTCTGAGATTTTAGAGTGGAGCGGCTTTGCACTTGCAAGCTGTAGTTATCCAGGTTTCACATATGCATTCTTCACCCTATGCAATGTTGGACCCAGGGCAATACAGCATCACAAGTTTTATGTGGAAAAGTTTGAGGATTATCCAAAGTCTCGCAAGGCCCTAATACCATGGTTGCTGTAA
>jgi|Nemve1|88457|e_gw.18.96.1
ACTCTTATCAGTATCTACTCTCAAGACTACCAGAAAAAGACGCGCAAGAATCACCACAGACATCACAAACCAGATGTTATGGAGCGCTACTATCAAAGATATTTGTTAGAGAAATCACAGAATTCAGATGAACCAGTTATGCTTCGATTAGCTGAAGAGGTTGATCTGTCACACTCATTGTTTGCAAGAATCATTCTAGAGAGACATCTTGCCACAACTTGCTATGAAGGAGACCACCCACCTAAAGCAGTTGTCAGTCAAATAATGAAGGATCCATTTCTTTTGGAAGACAAAGTTTTGGCTTATGAAATACAACAGTGTATTCTGAATGACCCAAACTATGGTCCTCTAGTGGATAATATCAAGCGATCTGTCGGCTATGAGTATGAGTTCATTCTGAAGGAGAAACTACAAAACAGAAATATTGAATTTATTGATGAGGATATTATGAGGGCCAAGGGATATGACAAAACTCCCGACTTCAAGCTGGAAATACCAATAGCTGTAGATGGTCACGTTGTTAACTGGATTGAGAGTAAGGCGTCGTTTGGCGACGAGTACAACCATCAGGCGTACCTCAAGGAACAGTTCTGGAGCTACTGGAACAGGTTTGGTCCTGGCCTGGTCATCTATTGGTTTGGCTTTATTGATGAACTGGACTGTAACAGAGAACGAGGGATATTAATCAAAGATGAGTTTCCCGTAGATATAGTTACACTCGACGCCCTGTTGGACTAA
>jgi|Nemve1|239707|estExt_fgenesh1_pg.C_180099
TCGGATAGAGCTTGTGTGCACCAAAGGCAATAACTCACTGACTTGGTAAAATGTTCATCACGGTACTTTACGGGGACGAGGAGTCGTTATTGTTCAACCCGAGCTGTACGGTGGTAAATTTGCTCGATAATATCAGAGAAAGATGCGGATTCAGCGACAGTGGGAATATTCTGGACCTGACAGATCAGACAGGTCTCGTCTTAGAGCTAACAGACCATCAGAGTGACAACGCGTCCAAATACCTCACACAGAAAGCCGAGTACATTCTGGTGGAGAAGCGCGTGCAACAGACCTCGACAAGCGAGCCGAACAGCTCGCCCTCACAGGACATCACATACGTACCTCTTCTGAACAAACTCGACAAATTCCCTAACTACCAGATGCGAGTAGCGCAACCCAGTCCCTCCCCGGCCAGTACGGGCGGCGGGAAGCATGGAAAGACGAGGAAAGGAAAGAGAAGGAAAGCTAATGGAGACTAGAAGAATACTACATAAAATACTTGACAACCATGCTAATCATCAAACAAGTGTACATAGTGAAAAAAGTTAGATGAAAACGTTTTGTACATAGGGCAAAGTCTATCATATTCTTTGTCATTGCATCCGGTACAACAAATTCTGTTGACACGAAACCCGAAGCAATACACTGAAAATGAATCAATTTCTGTTGACACGAAACCCGATGCGCAAAAAATGTGTCTCTTCAAAACGTAGTTAAATAACGGAAAGTAAATTTCGGCTTCAAAAGTGAACACCAAGAAAACTTGTACCTCTGAACCCCCGTTAAGTAATAATAAAAAAAAAATCCTTTGACAATACGTACCGTATTGCCCGCTCGACAAAGTACAAGACAGACATCATTATTGTTCGACGTATTCCGACTGGAAACCGCGCGATTCCAAGAAGTCGCACGACTAAAAAATGTCGTGCTCCCGCTGCAGACCGCACGAGTCTTTGTGAAAATTACATATTGGGAGAACTGCTTATGAAAAGGGTATTAAATCATTATCAATTTTACAGAAGTCCTGCTTGCATGCGAATGTCTCTATAAGAAGTGCGTGCGAAAACCCAGAGGATGAAAAAACAAAAATACTAAACGGTCCGTAGCGAGCGGATCTTGAAACGC
>jgi|Nemve1|88322|e_gw.18.73.1
ATGGTGTGTGGGCGTGCTCCCCACCCCCAAGATGGTGCATGGGCGTGGCTTTGCTGCCTTTCAGCTGCGGTGTGCAACTCGCTTCACTTTGGTTTCACACAAAGCTTTGGAGTCTTTCTACCTATTCTTGCTGAAGTGTTTAATGAAAACAGGGAAAAAACAGCATGGGCAGGATCCATTGCACTGTTTCTAACATTCCTGGTTGGTCCTGTGGCAGCCCTCCTGTCTCAACGCTTCTCCCCTCGCACAGTCACTCTGGTCAGCGGATTATTGTGTGCAGCATCTCTTCTCTCTACCTCATTTGCCACCAGTATTGTATACATATACTTCACATATGGAGTCCTTTTTGGCACTGGGGCCGGTTGTATACTCAACATGGGCTATGCTGTGGCAAGGCAATACTTCACTTCAAGATATCGCTCATTGACTACTGGTGTCATAGCGTCAGGTGCAGGGGTGGGTGTTATTATGACAGGACCTATACTTCAGGCTGTTATAGATGCAGTTGGGTGGAGAGACACCTTAAGGGTGATGTCAGGGATCATGCTGATTATATATACTGACAATGCTTCACCTGATGTTCCGCCAGCAGATAACCAAACCAATCCTTCAGGACACAAAACACATTGCCTTGAAACATTCATAGACTGTTCCGTTTGGAATAACCGCTTATTTGTGATCGGTGCGATTGCCATTTTCTTGGCGTATCTGCCCTTATTTGTGCCTAACATACACATCGTCAGGTTTGCCACAGATCTCCACATATCAAGCGACAAGGCATCATGGCTTTTCACCTATATCGGAGTCACATCCACAGTGTGTCGTGCCATAATTGGGAAAGTGTTGGATATGAGATGGGTGACACCCTTACAAGGGGTACAGATTTCCTCTTTACTGATGGGCGTGTCTATCATAGCTCTCGGATCAGCTACTGAGTACACTCACTTTGTGGTGTTTGCAGTGTTTTACGGTGTCGGAAATGGTATTTTTGTAACAACACAAGCTGTATTCTTCCAGACTAGTGTTGCACCTAGCAAGAGTGCTATGGGTATGGGGATGGGGTTCATGACATGCTCAGTTGCTATTCTAATTGGCCCTCCAATTTGCGGTAAGTCATTAAGCTCATTGATAAGACACTACGTCAAGATATTTTAG
>jgi|Nemve1|239708|estExt_fgenesh1_pg.C_180101
ATGGAGCAGCAAAATGAAAAGGCTAAACTACTGTGTCCACACCCTTTAGACATACAAGTCCTACATCGATCAAAGAGAAAGTCTTGTGCACGAGATCTTATCTTACTTTTCTTGGCTATCGCCGGTCAAACTGGACAAAATGTCATGTTGCCGATGTGGGTCGATTCCGCCGGATCAACAAACGCGTCTATGTCCTCACATGACTTCCCGTCACATGATTTCCGTCCCTTCACCGATCAGTACTTTATTTTGTTTATATCGTCATTAGTTTTTGCATTGGTGTTTGGACCGATTGCCTTAGTTAAGGTATGGCTTTATCCAGTGCAGGAGTATAAATACAGCCGTGCACCTCAAAGGTATCTTGTGCCTGTTGGTGCCGTGTATGGGCTAAGCGCTGTTTGTATTGTGTTTGGAGCAAGTGGGGAAAGGACAGCGCCTTATTTGCAGTCAATATTATCCACTGCTAATATTCCGGCTACACTATTGATAAGGTTTATAGCACTCAAGAAAATCCCCACAAAAAGGAAATTTGTGTGTGCCATAGTGACTCTGTTATCACTATCTCTCTGTTTAATGCCATCGATAATACCTACAATTGACCCCCGCCAGCATTCTGACCAGGGGGGTGCAAAGGGCGTGGCTGGAGTCCTATGGCCCATGTGCTTCATGCTGGGATTTGTGCTTTTAGCTGTGGCTTACATTCTAATAGAGTATGCCGTCTCAATGGTGTCTGCATCTTCTAGTAAGCCTCCTGATGTCATGCATATGATTGGCTCAACCAACTTCTATCAGTTTCTGACGCTGGCGCTTTGCTTCTGGGTGGATGCCATCCCTGGGTTTGGAAGCACAAACAGCATAGCCGAAGTCTGGAAAAAGCGAGGGTGCAACTTATGTAGCCATTGTAGAGGTAATGCTATTATAACCTACATTGGTACCATCTATCCCCTGGAGGGCGAGGGTGCAACTTGTGTAGCCATTGTACAGGCGATCGTGACGCCGCTTGGGTTTTTGTTTTGGACATTGTTCAAGGAACAGCCAGGCTTCCATTGGCAACCAGAAGTCAGTATCACCACGTGGTTTAACATCGTTGGTCTAGTGATCATGGTTCCGTCTATCTATATCTACAACACGGGGTGA
>jgi|Nemve1|199979|fgenesh1_pg.scaffold_18000103
ATGCCTCGCAAGGCCTCTTTGTACGAGGGCGTAGCGATCGCTTACTTTGGTGTATCAAATCATGCCTCGCAAAGCCTCATTGCACGAGAGCGTAGCGATCGCTTGCGCAAACTCCCTACCCAGGATGTTGAGACAGCGAGAGCTGCGCTCCGTGAGACCGTGTACGACAGCCATGATGTAACTTTGGCCATAGGCAAACTCCCTACCCAGGATGTTGAGACAGCGAGGGTTGCGCTCCGTGAGACCGTGTACGACAGCCATGATGTAACTTTGGCCATAGGCAAACTCCCTACCCAGGATGTTGAGACAGCGAGGGTTGCGCTCCGTGAGACCGTGTACGACAGCCATGATGTAACTTTGGCCATAGGCAAACTCCCTACCCAGGATGTTGAGACAGCGAGGGTTGCGCTCCGTGAGACCGTGTACGACAGCCATGATGTAACTTTGGCCATAGGCAAACTCCCTACCCAGGATGTTGAGACAGCGAGGGTTGCGCTCCGTGAGACCGTGTACGACAGCCATGATGTAACTTTGGCCATAGGCAAACTCCCTACCCAGGATGTTGAGACAGCGAGGGTTGCGCTCCGTGAGACCGTGTACGACAGCCATGATGTAACTTTGGCCATAGGCAAACTCCCTACCCAGGATGTTGAGACAGCGAGGGTTGCGCTCCGTGAGACCGTGTACGACAGCCATGATGGACACTTTGATCCCGAGGAGTAA
>jgi|Nemve1|239709|estExt_fgenesh1_pg.C_180103
ATGTTAGGAGCGAGTGTACAACAGGCGAGGATACGCTCGTCAGTGCTGCTACTAGTGTTAATATGCTGGCTGATTGATCAACCGGTTCTGGCGAGGCAGGACTGCGACTTGAATACGGAATGCAAGGAGGGAGTGATATTACCGAAATGGGGTGGCGATCCGAGCACAGGCGCTCGTATCGGTCGAGCTTTCGTCTATCTCTTGTCCCTGCTATTTTTCTTCCTAGGCGTTTCGATCATTTCGGATCGGTTCATGTCCTCCATCGAAATTATCACGTCCAAGGAGAAGGATGTAAAAATCAAGGACAAGGTTTCTGGCAAGGAACGAGTCTTAACCGTGAAAATCTGGAATGAAACCGTTTCGAATCTAACGCTAATGGCGCTAGGATCGTCCGCGCCTGAGATTCTCTTGTCGGTTATTGAGATTATAGGTAATAATTTTAAGGCAGGGGACCTCGGCCCGTCCACCATCGTAGGATCTGCCGCGTTCAACCTGTTTGTGATTATCGGAGTGTGCGTCTATGTTATCCCCGATGATGAAGTGCGTAAGATCAAGCATCTGCGAGTATTCATCATAACCGCTGCATGTTCCGTGTTCGCGTACATCTGGTTGTACATTATCATCGCCGTGAGCAGCAAAGGGGTGATCGAGATCTGGGAAGGCATTCTAACTTTCCTTATGTTCCCAGCTCTGGTGGGATGCGCGTATATTGCAGACCGAAGACTGCTGTTCTACCGAGCACTACGCGGGAAAAGGCGCAAGCAGAAACGGGGAGGGGTGTCTGTGATCCAGACCGGGGATTTTGATGTGATCGGGGTAAGGATCAAGCAGGACGGGTTGACGCCTGAGGAGGGGGCCGAGGAAAACGGCTATCCACTACAGACGGTAGAAGGAGCCGAGGACCTGGAGGACGATTATGCCCTTCATGACCTGACCGAAGAACGCAAGGACAAGGCCATTCAAGTGCTTAGGGACATCAAGGCTAAATACCCGAATGCCGACCGTGAGACAGTGGAACGCCTGTTGGAGCAGGAAAACCTGCGCTTGCAGCCCAAGAGCCGCGCGTTCTACCGCATCGAGGCGACCCGTAAGATGGTAGGCAGCGGAAATATTGTCAAGATGAAGCATGACAAATTGGAAAAAGCGAGCTCATCCGTGGCAGACGTAAAGCTCGAGCTGAAAGACCTGGAGTATGATGACCCCGAGGTTGTCAAGGTCTACTTCTCCCCGGAAGAGTACGAAGTCAAGGAAAACTGCGGAAGCGTGTTTATGACTATAACGCGAGCTGGCGGGGACGTCAACAACACCGTATTCGTGGATTTCAAGACCGAGGACGGCACCGCCAAAGCCGGCGACGACTATGACAAAACCGAGGGCACGATCTGCTTTAGGCCCGGCGAGACCGAGAAAACCATTTCTGTAGTGATCATTGACGATGATGTCTTTGAAGAGGATGAACACTTCACCGTGGCCCTCAGCAACGTTCGCATCGCTGGACCCGATGGAGACTTGGTGAGAAACACGTACCGAGGCCCGGCAGGCAAGGTCGCGAAGGGTGGCCGGGCCACGATTGTGATCTTGGATGATGACTACCCCGGCTTGTTCACCTTCGAGGACGCGTCCATGGAGGTACCCGAGGCTGACAGAGTCGCACGGGTCAAGGTGACGCGAAACACGGGTGCGCGAGGCACGGTCCGGCTACCGTATCACACAGTGGAGGGGACTGCGAAAGGAGGAGGTCAGGACTACGAGGATGCGGTAGGGGAGCTCGAGTTCCTCGACGATGAAACTCACAAGATCATAGACATTGCCATAATTGATGACGAGGATTATGAAAAGAAAGAGACATTCTCTGTCATTCTTGGCGAACCTTATGTTGTAAAGGAGGATGCTCACTTTCCTACTGATCATGATGAAGAGATGGATGAGGAAAAGAAACGCATAGAGGAGCTGGGAAAGCCCCGACTGGGGGAATTTCCCAAGATTGAAGTAATTATCATAGAAAGCAAAGAATTCCGCAACACAGTTGATAAGATGCTTGCCAAAGCCAACCTGGCTCTTGTAGTCGGCACATCTTCATGGAGGGAGCAGTTCAAAGATGCCTTTACTGTTGGTGGCAGTGATGATAATGGTGATGATGAAGGCGAACCAGCTCCACCAACCTATGGGGACTACATGATGCACTTCTTGACAGTGTTCTGGAAGATTCTATTTGCATTTGTCCCACCCACTGATATCTGGGGCGGATGGGCATGTTTTGTTGTGTCAATTCTCTGGATTGGTGTTCTGACTGCAGTTATTGGTGATCTAGCATCACACTTTGGTTGCACCATTTATCTGGCCGACAGTGTGGTTGCTATTACATTTGTTGCCTTGGGAACCAGTCTTCCAGATACCTTTGCCAGCAAAGTTGCTGCAATCAATGACGAAACAGCTGACTCTTCAGTGGGAAACGTCACCGGTAGCAACTCTGTCAACGTTTTCCTTGGTATTGGCATTGCCTGGTCTGTAGCTGCCATCTACCATGCAGTGAATGGAAATGAATTCAAAGTGGACCCTGGATCTCTAGGCTTCTCAGTTTGTGTCTTTTGTATTGGTGCCGCTTTTGCAATAACTTTAATGATGGTTAGGCGAAGCGCCAAGGTTGGAGGAGAGTTAGGAGGGCCACGGCAAATCAAAATTATCACCTCTATATTACTGGTGGCTTTGTGGGTTTTATATATCTTGTTATCGTCTTTGCAAACATACTGTCACTTTGACCCAGGATTTTAGGTATTTTAGAGGCATTCTAGATCAATAAGATGAATCCTAGAGCTGCGTCAGGCAACATGGGCTGCAGTTTCAAGGTCGTGGCCATCAATTTTAAAAACAGCTGGGATGTTGATGCATCAGTTCATCACATGAACTGATGGTGAGACCCATGAAATAAACTAAAGTATAACAAACATTGGGTAGACTTGGTTGGACGCAGTTACAAGAATGCAATGAGTTCTATGAAAAAGTCTAAAAAATCTAAGAACAATCTTTAAAAATTATCAAAGTTAGCAATAGTTGTTTAAGGCAATAGGTTATGCAGCCAGCTTTGGTAAATTATCCCTCCAAGTGAGTTTGACTGGTCTCATAAAATATGAATCTACTTTATAGGTATAGTGGTCCAAAGGCCATTAGGAAAACCCTTATCAGGCAAAAATTTTGACACTCCCAATTACACAGAGATGCAGAAATTTTGATTCTGTTAAAAAATTCTCAGAGACGTACCAGCATTGTTCTGCACAGTAGTTTGTGAAGTAACTAACAATAACTATTCTAATAACTATGCTAGTTTTAAACTGTATATCCTTTCTAACATCAGATTTTTAACATTGCAATGACCATTATTAATAAAGTCATTAGTGAAATAGGTGCTTTCCATGAGGAAGTTTCAGTAGCCAGATTAACCATTAGATATAGAAGAAAGTGCCCTACTAGAGAATTTGTGGTATTTTGATAAGCCTCATAATGATTTTGGGGAAGGAGCTCTTTACGAAAGTGATGTAGGATGAGTTTTGGTATTAAGTTATTTCTGTATCCAATTGTCATCACGATAAAAATATCTCTTACAAGGAGTAATTTATTTTCTGTCAAGCTTAGTCTATCAAAAATGTATAAAACTGGCATGACCTGCAATATTTATAGTCTGTCTGTATTCATAGCCTGGGTTCCAAAGTTTGGTTTTGAATTTCTATTCTCAATTATGGTAAATAATTGAAATATCACAAAAATTACC
>jgi|Nemve1|239710|estExt_fgenesh1_pg.C_180104
GGCAATCTGAAAAAAAGAGAAATTCAAATGTTTTTACTCAGAGAATAATATCACCTGTGATATCGCTGCAATACATATCTGTACCAGGTGAGGTTGTACTTGGGAATGTTCCAGCCGTAAGATGTCCTGGTTCTCTGAGCTAGCAGTGAAGGCTGAATCCCTTCTGGAGAAAGTTGATAATACCGCAGCAAATGTTCTCACCAAAGAGGAGCAACAAGGGTATTTTAGGAATATCCCTCTAGATGTCCCTGAGTCTGGCGATGAAGGTGTATCACAGCCACCAGCAGATTTGAGTTCCTCATCCACTAGGGTCAAAGACACAAGTCAGATAGGGCCATCTGCACCTACAAGGCCACGCCTCCCTGTTTCAACCCCAAGGCAGCCACCACCCAAGCCTAGAGAAAAGACAGATGATCTGTTGTTTGAATTTCTAAACAGCAATGCTCCGTCTGCCAAGGAAAAAAAGCGTTCCTCTTTGGATAGTCCAAACTCGATAAGAAAGTCTATTGAGTCTCCTTCACAGACGTCTATAGACAGTAGGGATGGTGATGAGCATGTAGTTACTGAAACAAGCACTCCTGCAGACATATCTTTAAGAAGCACCCCAGAGCCCAGTCATCCAACTCCACCCTCTACCCTTAATATTGACCCCACCCATGAGCCCCCATCTCAGACAATGGAACATGAATCACCCAATCAAGCAGCACCTGCCGTCCACCATCCTGGTAATGACAGGGTGTCGAACCTTGAGTTGGAGAACAAGCTATTGAGGAAAGAGGTGTCGTCACTCAATGAAGAAATGGTTTCACAACTGCAGAGAGCTAAGGATGCAGAAAAACGAGCACAAGAAACAGATCGGCACCTTGACCATGCTCAACAACAGCTGTCAATCAACGAGGGCATCATTCGACAGCTGCGTCAAGCAGAGGATGACTTCAATGAGGCATTATCTGCTAAGGACTCACAGCTGGCTGTGTTGAGAGTACGAATTCAGGAAGTAGACCAAGAACTGCAAATCACCAAACATGCTCTTCAGGAGCACCAACTTGATCGTGAAAGGCTCCTTCAAGACCATACAGACTCTGCTGGTGTGCATAGCCATGCTCTTGATGTTATGAAAGAAAGACTAGAGGACGCAGAACGCAAGCTGGCGATGGAACTAGAGGCACGACACAATGTGCAGCAAGAGTCCATGGATAGGCAGAACAGACTTGAGCAAGAACAACAATCAATGGCGGAATCCATGAAAACACTACAGAAGAAAGTCCAGGAAGAGAAAATCAACCTTGTCACACCCAAGTCAACCCTGTCACACCCAAGTCAACCCTGTCACACCCTTGTCAACCTTGTCACACCCTTGTCAACCTTGGCACACCCTAGTCAACCTTGTCACACCCTTGTCAACCTTGTCACACCCCAGTCAACCTTGTCACACCCTAGTCAACCTTGTAACACCCAAACATTGTCATCCTTAATACATGGCACAGATAAAGCAAGTGAGCAAACTGCAGCATTGAAGATGGCAAAAGCCAATCTTGAAGCTGCAAGACAAGAAATGAAGGACTACAAAGAGAAAGCTGGAAGAATTTTACAGGCCAAGGATAAAGTGATCAGCACCTTGCGCGAGGGTAAGCAAGGTGACGAATCCATGGGTGCCGTGACATCAGCAGAATTTGATGAGGTTTGCCAAGAACGGGATGCCCTAAAAGAAGAATTGAATCAAACGCGGTACCGCATGGAGCAGGTTAAGACAGACCTACAGGATGCAGAGCAACACCAGCAAGCAGAGGCTGATATAGCACAGGAGAAGGTGGAAGGCCTAGAGAGTGCACTAGATGAGGAGCGCAAGAGACGAGAGGCGTGTGAGCAGGAAATAAGACAACATATGGAGGATCTGCGCTTCTCTCAGAGTGAGCTCCAACGATCAAAGACCAGCCTTATGAATCAGATCCAGGAACGAGAAACAGAAATCCAGCGATTGAAAAACCAGATTGCTACTAAAGCACTGACGTCAACAAGCGAGGCTGAGCTGGAGAACAGAGTACGTGCGCTGACAGAGAACTTGATCCAAAAGCAGACAGTCATCGAGGCGCTCAGCACCGAAAAGAACTCCCTTGTGCTACAGTTAGAGCGACTAGAGCAGCAGTATCGGGACGTGCAGGCTTCAGCGAACAGACACATGAATGCAACAGCCATGCATATGGGAGATGCCGACGACAGTGACGACAACACACTGTCTCGAGTGAAGTCGATAGCATCGGTTATGCCATCACAAATAAACGATTCGCGAAGAGTCAAGCGAGCCGTCAACGAGATCGACAAGTGCAGGGTCTTGCTTCACGTGTGGGTCCTGGTCGTCCTTATGACGTACAAACCTGAAATCCACACATCAAATTCTCCCGGACTACCACAGGGACCCCAGTAGCACAAGTGTCAACTAAATAAGAAACGACTGAAAAACCAAATTGCAGGGGACCTCCTTCGCGCAAGGAATGAGATCATCCATCATGAAAGACAGGATCAAGAGCCATGACAAAACCCGATTATGTGGGAGCCCACCCACAGTGACTTCGCTAAATCAGGTGTTTTTCCTGCTCAGGAAAGGGTAAATGGGTCAGGTGTGAAGAGGGATGGGCATTAGCGTCATACCACAACAAACCCACGACACGTGCGCCCGCTGGGCAAGGAGCGGTTATTTAGCCTTTTCCAAGTGTGGCAGATAGCTACGTCTGACACGTCTAATTATTTTGTGGATAGCATTTTTTGTGAACGCGTACACTTGTTTTCACAAAGATTTAGATATAGGGTAGAAGGGTAAGCTGTGTCAAAAGAGTTGCACGACTTACGCGCAAGCATTCGGATGTGCTCACAATCGGGTATTT
>jgi|Nemve1|234286|estExt_fgenesh1_pm.C_180017
CAAAAATGGCGGTGCTTCATAGCGGCTTCAAAGACGTCGTCGTTCCTAGTGATATCCACTCATTCCCTCGCTATGTCCTCAAACATATGGAGTCATATGGAGAAGAAACTGCTATGGTGGACAGTACATCTGGGAGGTCTTACACATATAATAAACTCACAGAAATGATAAAGAAATGTGGCTCAGCTCTCATCAGACAAGGTCTGCAAACCAAGGACATGGTAGCTGTACTTCTTCCCAATATGCCAGAATACCCTATTGTGTTTTATGGTGTCACTTCAGTGGGTGGAATAGTGACTACAATAAATCCAGCATACACAACTGATGAAATTATCTACCAGCTAAAAGACTCAGGTGCAAAGTACCTTGTGACAGTACCTCAACTAGCACAGAAAGCTAAGCAAGCAGCTGACCAGGCTGGGGTTAAACGTATCTACACATTTGGATATGTAGATGGCTGCAAATCTCTCTTTGATTTGCTGCATGAAGATGATGGTGGATCATATCCTGTTAGTGTTTCAGTTAACTGGAAGGAAGATGTAGTGTGCTTGCCATATTCAAGTGGGACCACTGGATTGCCTAAAGGTGTCATGCTGACTCATTATAACTTGATCCACCATGCTGCCATGTTCTCTAACGATGATGTTATGTCCAGTGAAGATCTTATCACTCTTGGACTGTTGCCGATGTTTCATAGCTATGGCCTGAGTATTCTTATGGGTGTCTGTCTCATCAAAGGTGCCTCTGTTATTTGTATGACACAGTTTGAGCCAACTCATTTTCTAGAAGCCATACAGAAATTCAAGATCACTATGTTACCAGTAGTACCACCAATTGTCCTCTTCCTGGCCAAACACCCACTTGTTGAAAAATATAACTTGATGAGCATAAAACAAGTTACAAGTGGTGCAGCCCCACTTGGCGCTGAGCAGATAAATGCCTTGATGACAAGAATGCCATGGATTACAATTTTAAGACAAGGATATGGTTTGACTGAGACTAGTCCAGCGGTAACCACATCTCCTCTTGGCAAGTGTAAGCCTGGTTCAGTTGGTGTCTTACTTCCAGGTCTTAAAGCAAAGGTTATTGATCTAAAGACAGGGGCATTACTGCCACCCAACCAGGATGGTGAAATATGTGTAGCTGGCCCAACTATCATGAAAGGCTACTACAACAATCCAGAAGCCACAGCAAAGACAATTGACTGTGAGGGTTGGCTCCATACTGGTGATGTTGGTCATTATGACAATGAAGGACATTTCTATGTGGTTGATAGAATCAAGGAGCTTATCAAATATAAGGGTTTCCAGGTACCACCTGCAGAACTTGAGGCGCTGCTTCTTTCTCATCCTAAAATAACAGATGCTGCTGTCATCGGTGTACCTGATGACGAAGCCGGCGAGCTCCCGAAAGCTTTGGTTGTTACTAGTGGGGCTATAACAGCTTCAGAAGTCCAGCGGTTTGTTGCAGAGCGAGTCGCATCGCACAAGAGGCTCCGAGGAGGTGTGGAGATTGTGCAGAGTGTCCCTAAAAATGCAAGTGGAAAGATTCTAAGACGTCAGCTAAGGGAACGCGAGAAAGAAAGACTTGCTCTGAGACATAAGCTTTGAACTTTTATAGAAACTTTTGTAAACCAATAGAATTCACGTCGATTGTCATACTAGTTAAGGGTCGTAAATCATCTTAGAAAGGCGGATAGATTAGGGGAAGGGCTAGATAATCTTCCCTTGTCGTTTTTGGGTAAAATTTCTGTGATGCCTGAGTTTTCAGCCAACCCTATAAAACCTCGTTGACGAGTTTACGTTTTCACTCACCAAAATCGCCAAATCCCTTCAATCAGGGTCTTGGGTGTTAACTCTGTTTTAAAATGTTATATTTTTCGCAAAAAAAAAACATTTCTCGACGACAATCGAGCCGATCTCAAACAATATATAGTGTGTCAAGATTGTCAAATAAACTGCTATTTGAAGTT
>jgi|Nemve1|239712|estExt_fgenesh1_pg.C_180106
ATGGCGTCGCTGCGAAGAGGAGCTACAAGTTCTTCTCGAATTGTCAGACAAGTTGTTACAGCGTCTAGAATGAATGCTACGCGTATTTCGTTAGCAAGGGTGGCAGCATGCTTACCTGCCATCCACAGGAATGCAAGCGAGACAAACATGGTGAAGCAAGCACATCAAAAGTACTTTAGTTCTTTCCCAAAGTTTCCTGCAGCAACTATAGTCTCGTTAATTCCAACAATAGAGGGAAGCTCATTAGAAGAAGGCGGATCAGGATCCAGTGAGGTTTTAGAGTCCCCTAGTGGTGAGGATGAGGGGCTAGTAACTCCGGCGGCAGGTGTTTTGGACGACTTATGACACTAACTTCACCTGAGAGAATAAAGCGCCAAGCACTACCTGTCTTTACTTTTCGGATAGATGTTTAAAACGGTGAATAGTTACTACAATTTGAAACAAGCCATGTAGTGGGACAACTTGTATCTCTGTACACTTCATAGGCGCTCATCATGAATTTGAGCATGCATATTTTTAGGTAATATTTCCCATGTTCTTATTTCTTTCTATTTGGCCTATTTTGGCCAATAAAAGTTCAGGAAGTATGAAGGCTTATTACGAAAGCATGCATGCTTGATTAAAAAAATTGCAAACAGTTCTCATGGTTTGATGCAAAAACTAGTGTAACGTGTGGGTAGTAGAAAGAACTTGTGAGAAATACTGTTGCTTGCAGTGCAACATTGGTGTGTTTTCCATTTAGTTTTATGTAACATGTAGTTTTGTGGCAAGATTCTCTCAGGTGATGCACTAATCTTGTTTTGACAAGAGATAATAAAGTTTTTAAGCCCAGTAGGGGATTTTGTCTTGTAAATTTTAAGCCTAGAATAATATTAAATATATTTTCTGTTAAATCATTGTGTGTCAAGTTTGATTGTTTTATTTTTTATGAATTTGCACTATAACTCCATAATTTATGACAATAAACTTGTTACTACAGTAAAGTCTGTAACAGTAATAGTTGTTTATTTACCCATAATATTTTCTATACAAAGTTTACAAAAACTTGCCACACAAGGAAATTCTTGCTACTGCCCTAGTGTATTTATCTGAAATGCTGATAATAGTTACATCTTAGCTTGGTGTGAGACATGTCTAAGCCCCTTCATATTTTATAGTGAGGGATGCTTTCTCCTTCTGTTTACAATGAAACTCTGGTTTTAGAAACTCTTTTTGTCACAAATCCTTTGTGTCACATCTCTGTAGGCCTACATTTTGTCATCCTGGCAAATTATCAAGTGTAAGAAACCATCCATTCCCTTTGGCTGGTTTGGAAAGTTTTTCAATATTTTTGATTGAATTTTGTAAATGAATTATAAAAAACTGTTTCTAAATGGTTGTTTTAAGATTTGTCTATTTTGATAGTGTTTTACTATTGAATAAAACAATAATAATGGTATGG
>jgi|Nemve1|88290|e_gw.18.245.1
TGGAAGAAGATAAGAAATATGATCCATTGGTCTCCCTTTGTACAGAGCTTTAAAAAGAAATACCCATGGGTTCAACTAGCAGGCCACCAAGGGTGTTTCAAGCCAGGAGAAAATGGTGCCATTCTTAAAAAATCTTGTGACAGGGAAAGAGAGTCCCTTATCAAACTCATGAGAGACATTCTGAGACCTTATGTTCCAGAATACAAGAGAGAGGTGGAGAAAAATGGAGAGAAATACATTGAAATGCAAGATCTTCTTCAGGATTTTGACACACCTTGCTGTGTCATGGATTGCAAAATGGGCATCAGGACATACTTGGAAGATGAGATAGCAAAAGCAAAATCCAAGCCACGTAAGGATTTGTACCAAAAGATGGTAGATGTTGATCCAAATGAACCTACAGAGGAAGAACGAAATGAGGGCGCGATAACCAAGCCAAGATACATGCAGTGGCGAGAAAGACTAAGTTCATCAGCAAGTCTAGGGTTTAGGATTGAGGGAATCAAGAAAGGGAATGAAAAGCCAAACAAGGACTTTAAGAAAACAAAAACAACAGATGATGTTTATAGTGTTTTTACGGATTACATAGAAAATGATGATCAGCTTAGATCTAAATATTTAAGAAGACTTAAAGCAATACGAGCAACACTAGAAGCATCAGCTTTTTTTAGTTCCCATGAGGTTATTGGCAGTTCACTTCTCTTTGTTCACGACTCTAGCGGGCATGCCAGTGTGTGGATGATTGACTTTGGAAAGACTGTCCCAGTTGCGGATGGGCGTGTCTTAGACCACCGTACCCCTTGGCAAGAGGGTAACCATGAAGATGGATACTTATGGGGACTTGATAAAATGATTGATATCTGGTCACAAAGATAA
>jgi|Nemve1|199985|fgenesh1_pg.scaffold_18000109
ATGTTTGGTGAAAACGAATGCACGAAAGTGACAGCGCCCTCCGAACTCTCGTTCTCAACCGCGACTCTGTCTATTCTTATCACCCTTACAGCATTTCCCGGTAATCTCCTTGTCATACTCGCCATAGCTATCGATCCTAATAAAAATCTAAGAAGTCCGTTCAACTTTCTCGTCGCCAATTTAGCCGTAGCGGATTGTCTTGTTGGATTACTGGTGGGCCCCATATCTGCCGTGTGGCACATGTGCGAGGGCTTGGGCAGATGTGCGGAGTACGAGGCGGGGGTCGTTAGATCCATTCACATGTCCTTCTTCATCTCTTGTACGGCTTCGTTGTTCAGTCTAGCAGCTCTTGCCATTGATCGTTTTCTTGCCATCACAACTCCATTAAAGTACCGGCTGTTGCTGAGCCCGTGGAGGATCGCCCTGGTGTCTACGGTTATCTGGACAGTGGCGGTCTGTTTCCCATTGATTTATCTTGAGGTCGGCTACATTGCGTACACTTTTGTATTCGCGAATACGGCCGTCTTGGCAACCTTTGGAGTCTTGGTTTTCACTTACGTTAAGGTCTTCCAGAGTCTACGCGCCCAAGTGCTGCAGTGGGACCAGCTAGGAAATAATCGCAGTGCTAACGGCGTGCGACTCAGGGCCGTCCGATGGGAGCAGAAGATCACCAAGACCTTCCTGATCATGCTGGCGCTATTCATCGCGTGCTACCTTCCCTCGTGTATCGTCATCTACGTCATGAACCTCTGCAATCACTGCAGTTGCGTGATGATTCACGTGTTGCGTGACATGCAACTCATTCTCGTCATGGCCAACTCAAGCATGAATCCGCTGGTCTATGCCTACAGGCTCAAGACGTTCAGAAGTGCCTTCAAAAAGATTTTACAGCGGTGTTTCAATGCCTATCGCCGCGCAAAGCAGGGGTCCTTTTCGCTCAGTCAGTCGCAAGAGTCAAGTGGGCTATAA
>jgi|Nemve1|88501|e_gw.18.41.1
ATGGTCAACGAAAGCGATGGTCTAGGTATCGAGTTTTTGCATTCAAAACAGCTTTTAATCGGATTGAACCAGCTCCGTCAACGAAAAGAGCTTTGTGATGTGGAGTTGTGTGTTGGGAATGTACAAATTTCGGCACATCGGGTTGTTCTTTCTGCTTGCAGCGCCTATTTTGACGCTATGTTCACCGGCAATCTACTAGAAAGCAAAAAGCAGGTGATATACATTAAGGGAATAGATGAGACGGCGTTACAATTATTAGTGGATTTTGCGTATACTGGTAAAGCCGAGATCACCCAGGAAAACGTTCAATTGCTTTTACCGGCTGCAAATATGCTTCAACTTTACAAAGTGAAAGACGCTTGTTGCCAGTTCCTTTCTGATCAGCTAGATTATTCAAATTGCTTGGGGATTAGTAAGTTTGCCGAGGCGTTCACGTGTCAGACTTTGGTTAAAAAGGCGAAGAAATTTATTCAGGATAATTTCAGGAGTGTGGTTGAACAAGAAGAGTTTTTACTTCTGCCCTATTCTCATGTTACGGAACTTTTAGAAGACGACAATTTATGTGTCGATTCAGAATCAGTGGTATTCGAGGCTGCAGTTTCTTGGATCAAATACAGGATAGTAGAAAGAGGTCCTCTGTTATCCAACCTTCTTCAGTATGTCCGGCTATGTCTGCTAAACATTCGCTTTCTTTCTCAGTGTCTTGACACGAATGAACTTGTCAAGGCCGACAGACAGTGCCAAAATATAATCAAAGACGCTCTCAAAAAACGCTTATTACCCGCTAGAAAATCCCATAAATCGTTGATAACACAGAGGAGGGCTCCTACTCGAATATTTGCTGTTGGGGGAAAAAATGGTTTATTTGCCACACTTAACAGCGTCGAGTTTTATGAACCGCGAACTGAGAAATGGACAGAAGTCGTCCCGATGCATTTGCGACGATTCGAGTTCGGAGCATCATTTCTTGAAGGAAAGCTGTACGCAGTAGGGGGACTTGTGTGCGGGACAGGAACCAACCTAGGCAGGGCACCTTTCCGCTACTGTGACAATGGCGTTGAGTGCTATGACCTTGTGAGGGATGGGGAGTGGACAAGGGTTCCACCCATGCATCAGTGCCGAAGCAATCACAGTGTTTTAACTTTAGGTGGTTACTTATATGCACTTGGTGGTTACGATGGGAACTCATATCTGAATACTGTGGAGCGTTACTGCCCCAAGACCAAGGAATGGACAATGGTGTCTCCAATGATTTTCAGTCGTAGTTGTTTTGCGGCAGAAGTCGCAGATGGGTACATATATGCATTCGGTGGGTACGGCCCATCTTACCTGAGCACAGTAGAGAGGTATGACCCCAGTATGGACGCATGGGAGATGATGCCAGCGATGAGCATGGTCCGTATCAACTCTGGTGTTGGTGTTGTCGCTGGCTGTCTATATATTGTTGGTGGGCATAATGGAGTCTCCCACTTGCAGAGTGTTGAGCGGTTCGACCCCATCACTAATGAGTGGTCCATGGTTGCACCGATGGGCCGTCCTCGCACAGGTTTAAGTGTGGCTGTACTTGATGGACTGCTGTATGCTATTGGAGGCCATGACGGCTCCGGCTATCTGAATCTCACCCAGTGCTATGACACCATCTCAAATACCTGGCACTCCGTCAAGCCTATGAACTCCAGTAGGTGTAGTTTTGGAATTGCTACTGTTTAG
>jgi|Nemve1|88446|e_gw.18.365.1
TATAACTCCCCCACCCATCCTCTCGTGCCATGGTATAACTCCCCCACCCATCCTCTCGTGCCATGGTATAACTCCCCCACCCATCCTCTCGTGCCATGGTATAACTCCCCCACCCATCCTCTCGTGCCATGGTATAACTCCCCCACCCATCCTCTCGTGCCATGGTATAACTCCCCCACCCATCCTCTCGTGCCATTGTATAACTCTCCCACCCATCCTCTCGTGCCATGGTATAACTCCCCCACCCATCCTCTCGTGCCATGGTATAACTCCCCCACCCATCCTCTCGTGCCATGGTATAACTCCCCCACCCATCCTCTCGTGCCATGGTATAACTCCCCCACCCATCCTCTCGTGCCATGGTATAACTCTCCCACCCATCCTCTCGTGCCATGGTATAACTCTCCCCACCCATCCTCTCGTGCCATGGTATAACTCCCCCACCCATCCTCTCGTGGCATGGTATAACTCCCCCACCCATCCTCTCGTGCCATGGTATAACTCCCCCACCCATCCTCTCGTGCCATGGTATAACTCCCCCACCCATCCTCTCGTGCCATGGTATAACTCCCCCACCCATCCTCTCGTGCCATGGTATAACTCCCCCACCCATCCTCTCGTGCCATGGTATAACTCTCCCACCCATCCTCTCGTGCCATGGTATAACTCTCCCACCCATCCTCTCGTGCCATGGTATAACTCCCCCACCCATCCTCTCGTGCCATGGTATAACTCTCCCACCCATCCTCTCGTGCCATGGTATAACTCTCCCACCCATCCTCTCGTGCCATGGTATAACTCTCCCACCCATCCTCTTGTGCCATGGTATAACTCCCCCACCCATCCTCTCGTGCCATGCTATAACTCTCCCACCCATCCTCTCGTGCCATGGTATAACTCCCCCACCCATCCT
>jgi|Nemve1|88278|e_gw.18.22.1
ATGATCATCCTGATTATAATGTGGTTCTACACGGAGTCCATTCTTATCACAATACTACTCGCCGTGTCTGTCGTCAGCGCGTTAATCCTCGCGTATTTCGTGTATATGATAATTTTGAGGCTTAAATTCTTCCCCTTCCTGAACATCACAACGCTGATCTTTCTCGTGGGAATAGGTGCCGATGACGCCTTTGTGTTTTGCGACGTCTGGCGACAATCCAAAAGAGACCATCCCGGTGCGTCGCTTAGAACTGTTACGTACACCACCCTAAGGCACGCTTCTACGTCCATGTTCGTCACAAGCTTCACGACAGCCGCGGCGTTTGTTGCAAACTTCTCCTCGGAGATAACCACCATTAAGTTGTTTGGGTTGTACGCGGGGGTGGCCATCTTGGCAAAGTTCTTGCTCATGGTCACGTGGTTCCCAGCAATGGCGGTAATTAACGAGAAGTACTGTTCGCGAAGGGCTTGTAAGAAACGCGAGGATGAGGCTTCCTACATGGAGAGTTGTTGCTGTAAGGTGTTCCGTGTCTTTTACGAGTCCACCGTGACCCAGTACTCGCGTTACGTGTTTGAGGAAGCCTTACCAAATATGGTCATCAAGTACCGGTTCCTCTGGATCACAATCTGCTCGCTTCTCACCGCGCTAGGTATGATGGTCCTGCTTGCACACCCGGGCCTTCAGTTCCCCACGTCAGCGGACTTTCAGATGTTTTCTTCGTCGCATCCGCTAGAAGCTTACGAACTTAACTTCAAGAACAAATTCCGATTTGAGATGAGTCCGTCCCAGGAAAGCGTCACATTCCCTATTGATATCTTTTGGGGGGTTGAGCCTGAGGACTATGGCGATTCACTGGATCCTTACGACTACGGCAAGTTTGGCTGGGATAAAACCTTCGACTTTATAAACCCTGACTCGCAAAAATGGTTCATGGAATTTTGCAGAAGATTTCGCGGAGAAGAGTTCTTTGCTAAGAAAGCAGGTTCCGAAAAACAGTGCTTCTTAGAAGTATTCTATAACCAGTCTTGCATGGACGAGCAGGTGCCTGAGCTCTGTAACTACCCATGTTGTAGGAATTCATCCTTTCCGTATTCGCTTGATGTTTTGAACTTCTGCACACTGTCATCTGCGTACAAAAAAAGGATCTTGAGATTCAGAGCACAGGATAACACCCTGGGTAGCTTCATATATGATACATCCGGGAACCTTAAAGGACTCTGGGTGCGTATCATGAGCAATATAAGGCTCTCACGCGCATACCAACCTGCCCACACTTTCTGGCATCGTATTGAATCGTGGGCTCAGAAGGAAATGCGCTCGGCGCCACCGGGCATGCGCAAAGGCTGGTTCATGAGTGACTTGGAGTACTACAACCTCCAAAGAAGCCTATCACGTGGTACCCTCCTGTCAATGAGCATCTCCATAGTAACGGCCTTCGCGGTGATGCTGCTGACCACTTAGAATGTGCTTGTGAGCGTTTATGCGATCCTTAGCATCATCGGTACCATCTCAGTGACTATAGGAGCGTTGGTTCTGAATGGATGGAAGCTGAACATTCTTGAATCCATCACGATGTCGGTAGCGGTGGGTGTCAGCATCGACTTCTCTATGCATTTCGGCGTCGCGTTCTGCCTAGCACCAGACAAGCATGACCGCAAGTCCAGGGTCAGGTACTCAATGTCCAGGATGGGATCAGCCATCACCATGGCAGCGGTCACGACATTCATTGCAGGTGCTATGATGATGCCTTCAGACGTGCTCTCCTACCTCCAGATGGGTCACTTCCTCATGCTCGTCATGGCTGTAAGCTGGTTTTTCTCCATCTTCTTTTTCCAAGCGCTTTGCGCTACTATCGGCCCGCAAGGCGATATGGGACAGCTGAATCTGCACAAACTGCTC
>jgi|Nemve1|88459|e_gw.18.226.1
ATGCTAAATTTCTCTTGCTCGTGTATTTCGCAGCACCCTTCTACAGCGACATTCCTCATACTCTCAAAACGATTCAACTCTTCTGGTTACCAGGCCTACCGGTTCAGTCGAACCGCGTCGCTCTTGTGCCTGGGTCCAGTTCATCCACTGCGCATGTTTTGCATTCTTCTCATCACACATCCATATTTCGAAATCATAGTAACTCTTGTTATTCTAGTCAATTGTATAATTCTAGGACTCAACGATCCTCCCGAGGAGGCAGAGTATATATTTACAGCTATCTACACGTTAGAGATGATCTGTAAAATCATCTCTCGTGGCTTTGTCAAGGATTCATACGCTTACCTCAGAGATACGTGGAACTGGCTAGATTCCCTAGTGGTGTTTTTAAGTTATTTATCGCTAGCTCCTGACATTGCGAGTCTATCAGGCATCCGTACACTTCGTGTCTTAAGAGCCTTCCGCACGATATCAGCTCTTAAAGGTCTGCGCGCCATGGTGAATAGCCTTCTACGCTCACTCAAGCTACTCACCGACGTCTTGGTTCTGTTTCTATTTTCCCTGTGCGTGCTGGCGCTTATTGGTCTGCAGCTCTTCACGGGGGAGCTCAGGAATAAGTGCGTCTTAGAAACGGCCAACGCAACAACTATAAATAACCCGAGCTCATGGTATCATAGAGAAGGGGAGCCGCTACTCTGTGGGTTTTCAAGCACAGCGGGGAGGTGTCCGGCTAACTACACGTGTGTGGCGCACGTGGGACCCAACCCCGACCACGGCTTCACCAACTTTGACGACATCGGCTGGTCTCTTGTCATGGCTTTCCAAATCCTTACAATGGACTTCTGGGAAAATCTCTACGATAGGGTTTTGCGCTCCATGGGAGAGTGGTACATGATGTACTTTGTGGTTGGGATTTTTTCGTGTTCGTTTTATCTGCTGAATCTAGTTCTTGCTGTGGTCTACATGTCATACCATCACGAGATGAACCTCACCGATAACGAGGTAACGCAGTCACAGGTAACGCACTCACCAGTAACGCAGTCACAGGTAACGCACTCACCAGTAACGCAGTCATGGGTAACGCACTCACCAGTAACGCAGTCACGGGTGTCGCAATCACGGGTAACGCAGTCACTGGTAACGCAATCATGGTTAATGCAATCACTGGTAACGCAATCACCAGTAACGGAGTCACGGGTGTCGCAATCACGGGTAACGCAATCACGGGCTCACCCAAAAACGGACACCATTCAAGTTCTAGAGCCACTGGAGAGCCATCTGTACCCCCCAGACGAGGAGGAAGAGGAGACGAAACCCCTTACCCCGCCCAGCTTGAATGGTATAGTCCTGGGCGAAGACCAAGAGAAGGGGGTCTTGTGCCCCAAGTACCCACGCTTGTCACGGGCGTGCTCTGCTTTGGTGGAGTTCATCCAGCGGCCGCTGTTCGATGGGATTATCGCGGGGCTTATCTTACTGAACACCGTGGTGCTCACCATGTACTACCACGGGATGCCTGACGATCTCACCTTCGTGCTCGATATACTCAACGCGATCTTCACGGGTTTATTCATACTAGAGATGATTGTCAAGATATTCGCGTTCGGGCTGGTTAAGTACATCTGCAACAAGTGGAACTTGTTTGACAGCGTTATCATCATAACTAGCGCAGTCGCCTACTTCCTAGGTACTTCCACGGGCGTCAGTATATTCCGCATACTACGACTGCTTCGCGTGCTGTACCTGGCACAGTCCTGGGAGACGATGGCTAAGTTAATCCGCGCAATTGCGCATAGCGTCGACCCGATCTTTAACATCACGTGCATCCTGGGCGTCATCATCTACGTGTTTGCTGTAGTGGGCATGCGCGTCTTTGGACCGCATTATACCGCTGAAGCGTTCGGCTCACGAGGTATCCCGAGATGGAATTTCACAGATTTCACGCACTCCTTTATGATGGTGTTTCGGATCCTGTGCAGCGAGTGGGTGGAGCCTCTATGGGACTGTATGCGGGTCACCAACACCGCGGCGCTGCTGTTTTTCCTGCCGGCTCTTATCGTCGGTAACTTTATCGTGCTGAACCTGTTTGTAGCGTTGTTGTTGAACTCGTTCGCCAAGAAGGAGGAAGATCTGCACAGAGAGGCATCAGAGCAGCCGTACGTCAACCCCTGCTCGTGCCTCGCCCACCTCACGCGCACACGCAAAACGCGCATGTACTATACGCAGGCAGTCAATAACAACAAAAACACCAAGCGCTACATCGTGGAAATTGACGACTGCTTTCCTGAATGTTGCATGAATGCCTGCGGCTGCACTTCCGGCCAGCAGCACTTTTGTTGGCTAAAGTTTCGGTGCCGCGTGCGCTGTTTTGTCGAGCATCGCTATTTTGAGTGGTTCATCTTGTTCACCGTCATGGTCAGCAGTTTTACACTGGTGTTCGAAGACATTCATCTTCATCAGAAGCCCGACCTGGAACGCGCCCTTAACTTCCTGAACTTTCTGTTCGCCGCCATCTTCAGCTTGGAGTTTATCCTAAAGGTTATCGGTTTCGGCTTCGTCTCCTACTTCACGTCCGTCTGGAACTGTCTCGACGCACTTATAGTCTCGGTATGTGTTTCGGTGGCTTGCTTGTTCGAGAACCCAAACCTCTCCGTGTTCCGGTCATTTCGGACCGTTAGGGGACTGCGACCGCTTAGAGCTATCTCCAGACTTGGTGGGATGAAGGTTGTCATTAACGCGCTGTTCGCGGCGATCCCTGGGATTGGCAGCGTGCTCGTTGTCTCCATGCTCTTCTGGCTCATGTTCAGCATCTCAGGCGTGCAGCTTTTCGCAGGTAAATTCTACAAGTGCGTGAACGCAGAAGACGAGAAGCTGTCACCTAGCGTAATACCGAACAAGACCGCTTGTTTGGACCACCCGGATTACAGATGGGTAAACGCTAACGTGAATTTCGACAACGTCATAAATGGCTTCCTAGCACTGCTGCAAGTGGCAACATACGAAGGGTGGATGGAGGTTATGGCAGACGCTGTGGATTCGACTAAGATTGACCAGCAGCCGTCATACGAGGCAAACCTGATTGCGTACGCATACTTTGTGGTGTTTATTATCGTCGGCTCATTTTTCGTATTGAACCTGTTCGTTGGCGTAATCATCGACAACTTTAACACTTTGAAGAAAAAGTATGAAGAGATTAACAGTATGGGGATGCTACTGACTGAGTCGCAGAGGAAATGGGTCCAAATACTGATGGCTGCAGCCAAACGAAAGCCTCCCTCAAATCGTCTTAGACCGACGGATTGTTTCCGCGGCAAGCTATTTGATCTGGTATCCAGTAACCAATTCGAGGTGTTTATTCTGACTGTTATCATGTGCAATATGGGTATGATGATGGTGCAGCACTACGACCAGCCTCCACTCACCACCGTCATTGGTAATTACGTGTTAGTCGGCATCTTCCTGTTAGAGGCGATTATCAAGATCATTGCAATGAGACTTCATTACTTTAAAAAGGCCTGGAGCATCTTTGACTTTGTGGTCGTCGTGTCTTCCATAGTAGGTATGTATCTAGGGATGAGCACGGAGTCAGCGGTTGTTAGCCCAGGCCTCTTGCGAGTGCTTCGGGTATTCCGCGTCGCCAGGTTACTAAGGGTGGTCCAGTTTGCCAAGCGAATCCGACAGCTATTGGTCGCCATCATCATATCGATGCCTGCGCTTTTCAACATCGGTACCCTTCTCTTTCTAGTCATGTTCATTTACGCAATTATCGGAATGTCCTCGTTCGGGAACATAAAGAAACAGGGTGCATTGAACGATCTGGTCAACTTTGAGACATTTAGTAGCTCCATTATCCTGATTTTCCGGTTGGGAACCGGTACTGGGTGGAATGACATATTAGACGCCTTGGTGGTTCAGCCTCCACACTGCGACCCCAACTTCGGAGGACTTCCTAATGGGAATTGCGGGTTCCCGATCGGTGCAGTCTTCTATCTCGTAACGTACATCGTATCCGTGTTCCTGATAATCGTGAATATGTACATCGCCGTGTTGTTAGATAATGTAAATCGCGCGCATGAGAACGACGAGTTCGGCCTATCCAAAGATAAATTCAAAAGTTACTATCACACATTTGCGAACTTTTCAATGGGCAAGCAGTTTCTGCCGTTGCGTGTGTTGCCCGAGTTTCTCGCCGCGCTGGACAAACCCTTTAAAATTGCACATCCGAGTGAGGAGCTAATACGCAAGATGAAGATCCCCGTCCGCGAGGGGGATCTTGTGCACTGCTTTGATCTGCTCAAGGTACTCGTAAAGAAGATTCTAGAACAGCACGGCGAGTCACCGGAAGTGTTCGAGCAGATCACCATCCGTATGGAAGCTCAGTTCCGGAAGTCGTTCACCAAGAAGGTGTCGGCTGCGATCATTGGTTCCACAATGTTA
>jgi|Nemve1|161147|estExt_gwp.C_180340
GTCTAACCCAACTTTTAGTGTATCTAACCCAGACTATCGTGTGTCTAACCCAACTTATCGTGTATCGCTAACCAGACTCATCAAGTGTCTAGCCCAACTTATCGTGTGTCTAACATAGACTGTCGTGTGTCTAACCAACTAATCCTGTGCTTAATTCAACAAATAATGTCACCGACTAATTGCGAATCTAATCCACTTCATCGTGTGCGTAACCCAACTTATCGTGTTTCCAACCCAATTTATCAAGTGTCCAACCCGAATTATCGTGTGTCTAACTCAAGTTATCCTGTGTCCAACCCGACTTATTGTGTGTCTAACTCAACTTATCGTGTGTCTAACTCAATTTGTTGTGTGTCTAACCCAACTTATTGTGTATCTAGCCCAACTCATCAAGTGTGTAGCCCAACTTATCAAGTGTCTAACCCAACTTATTGTGAGTCTAACCCAACTTATCGTGTGTCTAACCCAAATTTTCTTTCAAACCCGACTTATCGTGTGTCTAACTCAACTCCTCGTGTGTCCAACAACCCGACTTATCGTGTGTCTAACCCGAATTATCGTGTGTCTAACCCGAAGTATCGTGTGTCTAACCCGACTTATCGTGTGTCTAACCCAACCTATCGTGTATCTAACCCAACTCATGAAATGTCTAGCCCAACTCATTGTGTATCTAACCCAGACTATCGTGTGTCTAACCCAACTCATCAAGTGTCTAATTCAACTAATCAAGTCCCAACTTCTCGTGTGTATAACTCAAATTATCGTGTGTCTAACCCGACTTATCGTGTGTCTAACCCGATTTTTCGTGTCTCTAACCCGACTTATCGTGTGTCTAACCCAACTTATCGTATTTCTAACTCGACTTATCGTGTGTCTAACCCGACTTATCGTGTGTCTAACCCAACTTATCGTGTATCTAACCCAACTCATCAAGTTTCTAGCCCAACTTATCAAGTGTCTACCTCAACTATAGCCTATCTAACCCCGACT
>jgi|Nemve1|180393|estExt_GenewiseH_1.C_180344
GAATTTATGGTGTGAAATCATGCTGGAATTAGGTCATCTGTCTCTTTATTACTGGAAAATTTCACAGGCAAAGGAATACTTTTCTAAAGTGCAAGAAAAAATAGGAATCACCTTCAATTTAACAGGTGCTCTTGGTAAAAGGACAAAATTTCAAGAAAATTTTATTGCACAGCTTAAGATCCAAGTTGACAGTAAAGCTTCAAAAGACAATGAGCCATCACTTGATCACCTGGTTGGCCATGGGTTACCAAAGAATGTAGCCCTTGATGATGACACTGTTCTTGAGTCTGTAATGTTCAAGGAGCGAGACAAAGTTGTCAAAGATGTCCAGCTGTTACCTCTAGAGCAAGCCATGATGCTGTCACAATGTGTTTTCTGGAACAAGTCTAAAGCACATGACAATCTTTCCTCACAGGAGCTTGTTACCTATATAGAGAGTGTCACCAGATACCCCACCACGTGGTGTGTCCACTTCCTGGCCTTGTTCATGCGTAGTAAGCTTGAGGAAGATAAGACCAGGAAGAAACAACGCTCAATGATGCAACTCGAGACTCTAGTCAACGCTACAAGAGAAGCCACACCCAAGGCTTCAAGTAGACACTACTTGTTCTACTGTACCCCACTACCGCCAAAATGGAAAGTCGAGCGTGAATTAGCGCAGGTGCTGGTATCATTGCACGCCTTCAAGAGCGCTCTTGACGTGTTCTTGCGCCTGGAGTTGTGGGAAGATGTCATTTCTTGTTACCAAATTCTCGGCAAGCACGAAAAGGCCGAGAAACTCGTGCGTCAGCAGCTTGCAGTTAATGAGACTGTCACCCTGTGGTGCCTTTTGGGAGACATCACCAAGGAAGCTGAGCATTACGAAAAGGCATGGGAACTGTCCAATCATCGGAGCTCACGTGCCCAAAGGTCCCTGGGACTTCTCCACCTACGAGCTGTTAGGTTTGCAGAATGCATCCCTTGTTTCAAGAAGTCCTTAAAGATAAATGCGATTCAGGATGGCGTGTGGTTTTCCCTCGGGTGTGCTGCCATGGCAACAAATGACCTTGAACTTGCCAATAAAGCTTTCCATCGCTGCGTCAACTTGGATTTTTCTAATGGCGAGGCATGGAATAACTTGGCCAATGTCTGTATAAAGCTCAATAATAAACCAAAGGCTCACTCGGCACTGCAGGAAGCACTCAGGTGTAAATACGACAGCTGGCACATGTGGGAGAACTTCCTCCTAATTAGTATGGACATAGGGGCATTCCGGGACGCCATGAGAGCGTACCACCGGTTAATGGACCTTAAGGACAAGTACAAGGACGTCGAGGTGCTGGGTTATCTGGTTAAAGTAGTGACGGATGAAGCTCCTGATGTTAATGGCGTATCTGCGTCAAAACTGAGACCAGAACTTCTTCAGCTCATGGGTCGAGTTACCAGCCAGATCACCACCAATGCTGCAATCTGGAAAATGTACGCCGACCTGTACATGAACAAAGACTCTGCTGAGGATACGGAAAAGGCCTTGGGGTTTCTCGTGAAAGGTCACCGTTGTAGAAGCCAGGACCCGTCTGTCGCTAATAACGTTTCAGCGCTCAAAGAATTTGTGAAGGAGACAATAGATCTCTCAGACGTCTACGAGAAAGTGGCCATAGCCAAGGACAGTGCACAAGCCATTCAGCTACTATCGTCCGCAAAGATGTCCATCAAACAGCTCGTGGCAAAAATCAAGGTATGCTTGGCTAATGTC
>jgi|Nemve1|62505|gw.18.256.1
CTTGATGACAATAGCCAAGTATACCTTAATGTCATTAGCCAAGCAAACCTTGATGACATTAGCCAAGAATACCTTGATGTCCTTAGCCAAGCATACCTTGATGACAATAGCCAAGCATACCTTGATGACAATAGCCAAGCATACCATGATGACAATAGCCAAGCATACCATGATGACATTAGCCAAGCATACCATGATGACATTAGCCAAGCATACCTTGATGACATTAGCCAAGCATACCATGATGACATTAGCCAAGCATACCTTGATGACATTAGCCAAGCATACCTTAATGTCATTAGCCAAGCATACCATGATGACATTAGCCAAGCATACCTTGATGACAATACCCAAGCATACCTAAATGTCATTAGCCAAGCATACTTTGATTACAATAGCCAAGCATAACTTGATGACATTAGCCAAGCATACCTTGATGACAATAGCCAAGCATACCTTGATGACATTAGCCAAGCATACCATGATGACATTTGCCAAGCATACCTTGATGACAATAGCCAAGCATACCATGATGACATTAGCCAAGCATACCTTGATGACATTAGCCAAGCATACCTTGATGACATTAGCCAAGCATACCTTGATGAT
>jgi|Nemve1|199991|fgenesh1_pg.scaffold_18000115
ATGACAAAACCGGTCGCCTACTGCAAGTTCGTTCTCAACTACCCCAAACTGTCATTCGCACTAGCTCTCAGTGGTCACGTGCTTGCTATCATGGTTACCATGGTGCTTCAGGGTAGTGGCTATGACATCCTGCCCATGGACTTCACCAAGGTTCCAATGGATCTGTACACAGATGAGACCAGGCTTCATCCTGACGCGTGGAACGAGGCAGCAAGCGACTCGCGCGTTAATTGGCAAATAAACACTGCAAGCCGGGTCCAGGACGAAAGGGTCATGATTGCAGTGTGTGGTGGGAATGGTAATGGTGTTGGTGTAGGTTTTGATGATTATGTTTTAGTAATTATAGTGGTCGCGGTGGTGGACATGGTGAAAGTGTTTATGGTTATATTACTAATGGTGTTGATGGTGGTGGCGATTTCGATGATCATGTTGTTCTACGACCCGAATTTTGATAACATTCCAACAATTCTTGAAGCAGCCAAGGATCTCCCTGTCACAAGAGGTATTATTGAATTCCAGCTGGGCAAAGATGCGTCTGTTGGAAATGGAAAAGCGACTGCATCGATCATCCGCTCTAGCCTGTACGCAGGGTACCCACTGAAAGGGTTCAGAAACACCGCGGATCAATCACTGACGCAGGAAGAGAAAGCACGAGCCAATGCCAAAGAAGCGTTCAGCAAAATACTGGATTCCACGTACAAGAATGGACTCGGAGGAATGAGCTTCCGGTACAACATGCAAATACTGTTCGCGGAAGCTATCGAGTCGTTGGTGATTGGTGACCTGCTACTGGTAGTCGCTAGCTTTCTCTTCATCTTTATCTTCATGCTCTGCCAGACGCAGTCCCTTTGGATCACAAGCTGGGGTCTCTTCAGCATCGTCTCGTCGTTCTTCGGCGCCAATCTTATCTACCGGATCGTACTGGACTATCGTTATGTGGGCGTCTTCCACGTCCTTTCTGTGTTCATCATAGCTGGTATTGGTGCCGATGACGTCTTCGTGTTCCTCGACACATGGCGTGCCGCCAAGTCCACGCATCGTGACCATTCCTTCCTGGACAAGCTTTCATTCACGTATCGTCACGCAGCGGGCGCCATGTTGATCACGTCAACTACTACATTCGTGGCGTTCATGTCTAACGCTCTCTCTCCGCTTCTCGCGGTCTCGAGCTTCGGCGTCTTCTCTGCCTTGATCGTGATGGTTAATTACTTATCTGTTATAATCTTCTTCCCGACGGTGGTGGTGACGCATGAGCTGTTCTGGACAAGCTGCAAATGGCCTTGCTGCAGACTTCGATGCTGCCGACACCGCAACAATGAGGTTAGAGACGCTTCTCTGGACGCCGAGCAACCCCGGGACATCACACAGACCATAGCACAGTTCCTCGGCGATGTGTTCTACAGCAAAGTGGTAATTCATCGTATCGTGCGATGGGTGACATTGGCGCTCTTTGTTGCCTTAGTCGTGTTGGCTACTGTCTTCGCCACCAAGCTCAAGCCAGACGAAGAACAGTTAGTAACAACAGGAAAGCTGAGTAGTATAAATAGATGTAAAGCTCTTACAGCACGTTACAAGGCTCCTGCTTCTTCACCAGTGCGTAATGTCAGCTCAAGCCACTATTATAACAGTCTTTGGGGCGAGACCGCTAAAAATTTCTACTCATTCTATTTTTCACAGATTGAGATAATAGGGCCAGGAACCAACTGGTATGACGTCAGAATACTTCAAAACGAGGCTTTCCCTCCAAGCAAGGAGGACCGCGTGGTGAAGGTCTATATTGTGTGGGGGCTGCAGACCCGTGACCGCAGCTCCTGTCACTTTACGGACTACAAGTGTACAGGGTCCGCGCGGTTTGACGAGAGCTTCGACATGAATCCTCCTCCCTGCCAGACCGCTATGCTGAAACTGTGTAAGAAGCTGAAGTCACTTCCCGCCAAAGATATTGATGAGATGAAGATCCGACTGGACCCGGTCACCATGAAGCCTGTTGTACGGTGTCACGTGGACGCCATGGAAGATTATTACAAGACCGAGAGCCTTAACCCTAAATACCCGAACGAAACCACTTTCAAGATACCGCTGACCAGCAACAAAGTGTATCAGCTGATGCGGTACAGCCCTCCGCTGTACAACATGTCAGCGGTCACCGATGACTTTTACCGGTACTATGAGGTGGCGCTCGCTCATTGGTTGACTCGCGGCAACACGACTTACACTGACGACTATGACGAGTACAGTGGGCTACTTGGAGGAGAGATCGACACGACTGCAGTGGACGATGGGACATTTCAAGGTGGACATTATGGTAATCACCTTCTGTATACGTCCTTCGTGATCGACACAATTCTCACTAACAAGGATCTGGCATACGCTACAGGTTATCCTGTGTATAGAGCCTGGGAAGACTTTGTTACAAAGGAGGTTCTGGTAGAAAATGCCACCCGTGGTATCCTTATCAGCCTTTGCCTCACCTTCCCCATCTTGCTGCTGATGCTGGGGAACTGGGCCGTCGCCCTTCTGTGTATTCTCACCATCTCCTGTATCACCGTTGGTGTCATCGGCTTCATCACGATGTTTGGTTGGAAACTCGGAGTCCTCGAGTCTCTAAATCTTACGCTCGTAGTCGGGCTTGCTGTGGATTACGTGGTTCATCTGGCGGACTGCTACGTCAACTGCCCGTCCGCTTGCAGACTGGATCGAGTCAAGTTCACGCTAGGTCACGTGGGCATCTCAGTGATTTCCGGTGCCTGCACCACGTTGGGAGCAGCAATGTTTATGTTTGCCGCTAAAATTCTATTTTTCTTTCAATTTGGGGCTTTTATATTTTGTACGATAGGTCTATCCCTTTTGTTTTCGCTGTTTTTGTTTACGATCCTTCTGGGACTGGTCGGACCACAAGGGTCCTTTGGGTCCCTGGCCCCTTTTTACGAGTACATAAAAGACTGGATGCGAGGGAAGGGTAAGAATGATGTCCCTTGTATGCAGTGTGACGGCAAGGGTTTCCATCATTCCGAGAAAAAGACATGTGATAATAACAATCCAGATTTCTAA
>jgi|Nemve1|199992|fgenesh1_pg.scaffold_18000116
ATGACGGCCTACATATTCAGACTTCTAGTACAAAGGCCTAAATTGTGCTTCGGTTTTCTCTTGGGAGCCCATCTTGTACTTATAATCACTACTGCTGCACTCTATTTCTCTGGATATGATATTCTTCCGGCGGATTTTACTCAGGTGCCGTTGAATTTAGAGACGGACGAGCGAAAATTGCGGGCAGATGCTTGGAAATTCGCAAGGCAAGATTCCCTTGTTACGCTAAATCCCATCATAGTTGGTGATCAAAGCGAAAGGAGTGTACGTCGGGATGCACTTGAAATCGTCTACGAGACTAGAGACGGGAATGTCTTCAGCAGGAGGAATCTTAAAGTCATCGAGAAAACAGAAAAGGAGATTTTCAACAACAAAATATACAGGGACCACCTTTGTCTACTGGCGGGAAAAACGAAATGTCAAGCTCCATTGTCAATAATAAGATTTTTTGACGGGAGTTTGAAATCAATTCATCCGGATTTGTATGATCCGGAGTTTCGAAGAATTCCTAAGGTGCTCGCAAGGGCAAGTAGAATCAATTTCACTCGAGCTATGCTGACATTCCACCTCGCAAAAGACGCAGTCATAAGTTTAAAACAAAACAAAGCGTCATCTCACTATACTCGCTCGCTGTTCTACATCGGTGCTCCACTGAAGGGATTTTTAAACGCAGAGGATCGCCCGGATGAACAGTGGGAAAAAAACCAAGAATACGCAAAATCGGCTTTCGCAGACCAACTAGAGAAGAAGTACAAAGATGGGCTGGGATCTATGAGAATGTACTACTTTTTAATAGCGCTATTTTTTAATTCAATTTCACAACAAGTTATTTACGACCTCCTTCTTGCAGGCGCAAGTTTCACTTTCATCTTTCTGTTCATGCTTTTTCAAACTCAATCTATATGGATCACAAGCTGGGCTGTATTTAGCATTTTAAGCTGCTTTTTTGGCGCGAATTTCGTGTACAGAATGATTCTCGACTGTCGGTATATAGGGATTTTCCATGTTTTGTCGGTGTTTATAATTCTAGGCATAGGGGCGGACGATGTGTTTGTATTTCTCGATACTTGGCGCGGGTCGGACCAGCGCGCTTTTCCTAACCTCGCAGCAAAACTCTCCTTCGTTTATCGTCGTGCCGCTAGCGCTATGTTTATAACTTCTGTGACGACAATGGTCGCGTTTACCACAAGCGTTTTCTCCCCGTTACTCGGCGTGTCTACCTTCGGGATATTTTCTGCTCTTCTGGTGTTTGTAAACTACTGTTCGGTCATCACTTTTTTCCCTACTGTTGTCATCACTTATGAGCTGTACTGGAAAAACTGGAACTGGAATTGTTTCTCTTCGCTTGGATGGACGGAAGCGCAAACGAGGGAAAATGAGTTTGTGGAAGAAAGAGAAGTGGAAATGAGCTGGCAGGAGAAATTTCAGCAACCGCATAAGTTAATCGTGCGATTTTTCGGGGGGTTATTCTACACCAAAGTTATTGGACATAAAATCTTCCGATGGGTGATAATTGGGTTTTTCGCCGGTGTTATATCTGTATCCGTCTTCTTTGCAGTGCAGCTACAGCCGGACGAGGAACAGTCTAAAACGAGCGAGTTGCTACTGGTGATTCTTTGGTGGGTTCGACCAATATTCGAAAGTACCCCTGTCCGTTCCCACTCTTCCCTCTATTCTAAGCTCACAAGAAGGTTTTCTTGTTACCAGGTCGCGGTATGGGGCAAGGGGACTAATTGGTACAGCATCAAGCAGCTTCGAAAACTCGCGTTTCGCCCGAGTCAAGAGGACAAAGTGGTCATCGTGAATCTCATCTGGGGACTGCAGCCGCAAGACCGTCGCTCGTGTCACTTTACCGACTACAAGTGTAAGGGGAAAACAGTGTTTGATCACAGCTTCGATATGAACCCTCCGCCTTGCCAGATGGCTATGCTGGAATTTTGTCACGAATTGAAGACCCTCCCACAGAGCGTGGTCGATAAGCTGAGAATTCGTCGAAGTGCTGTGACGGGAGAAATAGAAGTTCATTGCTTTGTGGACAAAATGAATAAATATCTCAAGAAAGAACAGAAGAAGCCGATGTACCCAAATAACACAGTACTAACCCTGCCGACCAACGGGGCTAAGGCGCAGATACTAATGCGTCACAATGGAAACATTTTCAATGTGTCACAGCTGACGGATTCCTACTACAGATACTATGAGGCTTTAATGGCATTCTGGTTGACTCAGGATAACACCTCTTACTCTAACCCGGACTATATCACGTACGGCAAGCTGATTGGTGGACAGCTCGACGAGACCGAGACATCTAATACGCCGAACTTCCAGGGTAACAGGTACGGCAATCGACTACTCTTCGCGTCTATTGAGATCAACACGACCATCGTACCTACTCGCATGGGCCACGTGGAGGGCCTGGAGGTGTACGACCACTGGGAGGCCTTTATGCAGGAGAAGACACATTACACATGTGTTACACATGGGCCACGTGGAGGGTCTGGAGGAGGTGTACGACTGCTTGAAAGCCTTTATGCAGGAGAAGGTCATGTGAATGGACTTAAGATGAAGAAAATGCCGCCATCTTGCCGTAATGGATTCCAAGCCACACCCACGGCGCATAACGCCTGGCACTGGCTTAAGGTCCAGGAGGTCCTCGCGAGCACGGCTGTCCGTGGAATACTTATGAGCCTTGGACTAGCCATCGGTCTTTTAACTCTAATGACCACGAATTGGATCGTGGGTCTCATGGCGGGTGCTACCATTGCTTGCATCACCGTCGGCGTCGTCGGCTTCATCCCATTGGTCGGCTGGAAGCTCGGAGTCCTCGAGTCCCTAAATCTAACGCTCGTGGTCGGGCTTGCTGTAGATTACGTGGTCCATCTGGCGGACGGCTACGTGCGATCCCATAACCACTTTCGCGGTGACAAGACTCGTGACGCGCTAGGGAGTGTGGGTATTTCGGTTCTGTCAGGCGCTTGCACTACCCTCGGCGCCTCAGTCTTTATGCTCGCGGCAAAAATAGTCTTCTTTTTTCAATTCGGGATTTTTATGTTTTGTACAATAGGCCTCTCTATATCCTATGCTCTATTGTTCTTCACGACCCTTTTAGCGTTGGTTGGACCCAATGGTAACACGGGCTCTATGCTGCCCTTATGGCGTTACTTCCGAGATATGTTCGCTGGGACTCAGGAAGAGACAGAACCTGAAGTGCTTTGTGAGCGGTGTCGCAGCCGCGTGCCTTACAAATCTCCAGAGAAACTTATGTATGGAACAGCCACCTATACATCAGCAGTATAG
>jgi|Nemve1|88458|e_gw.18.88.1
AGGATTGTGGGCGGGGTCGTGAGCAGTGAAGGCCTATGGCCATGGCAAGTGGCACTACTGCTGAACGATCGTCAGGTGTGCGCGGGCTCGCTGATCGAAGCTCGATGGATAATTACCGCTGGCCATTGTTTTAAAGGTATGATGATCGGAAATCTCTCTCTAACTCGCCTGGAATGTGGCTTGCGGCGTCACTCATCCAAAAGACACTTTGAGCGCGCCCAGCAAGTGAAGCGAATCATCGTACATCCCAAGTTCAATGGAAAGTTTGTGAATGGCGACTTTGCCGAGCCTATCGACTATGACATAGCGCTTCTGGAATTAGAGCAGCCAGTGCTGTTTGACAATCGCGTTTATCCGATATGTCTTCCACCGTCCAACATGGAGGAGCCTGCTGGCAAGATCTGCTACATTACCGGGTGGGGAAGGAATGGCTGGCGAGGGCACAGATCAAAATTCCTCAAACAAGCCGCTCTGCCGCTTGTATCACGTGACCAATGCAACCGCATGGAGTCGTACAATGGTCAAGTGCACAAGACATCACTGTGCGCGGGGTTTAATGACGGCAGTGTTGACGCATGTCAGTCAGACAGTGGCGGGCCGCTGGCTTGTCAGGACGGCGGGCGCTGGTACTTGACCGGTGTAATCTCCTGGGGAAAGCAGTGCGCACGGCCGCTCAAGTATGGCGTGTACGCAGATGTGAGGGTCCTGGGACCGTGGATTAGACACGTGATTCAGGACGTGAACAAAAGTGAAATGTGA
>jgi|Nemve1|88442|e_gw.18.381.1
CGGCACGAGTCGACGATATTAATGCTAGGACTGGATGCAGCGGGAAAAACAACGATTTTATACAAATTCATGCGCCCAAACAACTCGACTACTACAGAGTCAATGCAGCCAGCCAAAAATGTACATTTTGCAGTATGGGATATCGGAGGGCAACCAAATCTACGAAAACACTACTTTACAGATGATAAAAGTGGGTTGATTTATGTTGTAGACAGCACCGATATACAGCGATTAAACGAAGCTCAACTTTTGGGCATTCTTCAGGAGAAAGTAATGGTAGATGTTCCGGTTGTTGTGGTTGCGAACAAGCAGGATTTGCCGAATGTGCTAAAAGCAGGCGATATTGCAGAACATCTGGGGCTACTTAAGCTCAAGAGGAACCCTTTGCATGTACAGGAAGCGTTTGCCTCAAATGGAGACGGCTTGTGCGAGGGTATGGAT
>jgi|Nemve1|239716|estExt_fgenesh1_pg.C_180117
TTTCTCGATGTTGCAGAAGTTCCAACATGGTGTATAAAAGTGCATACCAACGCTACTACCGGTCGCCGAAATGGGACGACTTTTCCGTAGAAGAGTACAAAGCGAGAATGAACTATCGTCAACAAAGACGGAGTGTTGAACACAGACATGAACCGTGGCTATGGGAAAGCGACATTGAAGACAACGACATCGAAGAAATAGAGTCGGCCAGAGATGCGGATAAAGTAGCCGAATTACCGACAACTCCGCCCGATGTAAACAAAACAAAACCTGTAGAAGCGTGGTTAGAGAGAAAGGAGCATAGAGAAGATTCTTTGAGTGAACACGAACGAGAAGAAGTAAAGAACAAGCACAAGCCCATGATAAAAGCTGACGCTACTTATAAAGTCAAAAGCGATCAAGCAAGACCGAATCATGAACGTAAACAACGCTCCCCAGAACGTGTAAAGAAGCGCGAAACCCGTCGTAGAACTCGCAAAGACTCTCCTTCTAGAGATATAGAGGATAAACGGCGAAATCCACCGTTTTTACCGTACGGTTGGGCGAACGACGGTCCCGTAGAATACAAGAAAACACATAATGTGTTAGCTGCAGAACCGGAGGTGTTTCCTGCGGCTCTGCGTGCAGCCAAGCGCCGCCAGCAAGGCATCAGACAGAGGACAATGGCACATGAGGAAGCCATAAGAAAAAGAGAAATTGTCCCCCCTGCTGTTGTTGATGAGCCTTTTCCGTACTACCCTAAGGGGCTTTGGATGACAGAGTACCAGAGGAACTTTTGTAGGCAAGATGATGTCAAAAAACATTTTTTTAGGTGAAATTATATAAAGCTTGTAGAAAGAACTGTAGCCTAATTGTAAAAATGTTATTTAGAAAGTTTCACGGCTGGTTCAAAATTGTTCTTAGTTAGAATAGAAATATTTTAGCATATTTACATTATGTAGTGTTTATTTCAATAAATATGTTATGGTATAGT
>jgi|Nemve1|199995|fgenesh1_pg.scaffold_18000119
ATGGCGGACACGAGCGAATGCCAGAGCGACAAAACAGTAAAAGAAGAACCATTTCAATCCGTTAAAACCCGGAAAAGACGAAAAAATGATAAAGAGGAAGAAATGGACACAGTTGAAAGTAGAGCTAGACCGAGTTTTCCGCCGGTGAAGGCGCAGAAGTTAGCGGGTGGGAAATCAGAAACTAGAAAAATCCCAGTGCCATCTCATCGTTACACACCCCTTAAAGAGAACTGGATGAAAATATTCACACCTGTGGTTGAGCACTTAAAGCTGCAGATTCGTTTCAACCTCGGCAGTAGACATGTTGAAATCAGGGCATCAAAGGAAACGTCAGATATTGGGGCTGTTCAGAAGGCGGCTGATTTTGTCCAGGCATTCATTCTTGGCTTTGAAGTTGAGGATGCCCTCGCCCTTATTCGACTGGACGATCTGTTCTTGGAATCATTTGAAATTGCTGATGTAAAACCTTTAAAAGGGGATCATTTATCCAGAGCAATTGGCCGAGTTGCAGGCAAAGGAGGGAAAACAAAGTTCACAATAGAAAATGTTACAAAAACGAGAATTGTCCTTGCTGAAACAAAAATTCACATATTGGGGTCCTTCCAAAATATCAAGATTGCAAGAACTGCTATTTGTAATTTGATTTTAGGGAGCCCACCTTCCAAGGTCTATGGAAATATGAGAGCAGTGGCTAGCAGATCAGCTGAGAGATTTTAA
>jgi|Nemve1|199997|fgenesh1_pg.scaffold_18000121
ATGGTTCTTCATCGCTGGTCTGATGGAATCAATTCTTCCAAAAGTAGTAACAATACAGATAGCGACACACCGGGCTCTCTCACCGCTGCAGTGGTTTATATGGCAGAGGGCTCTCTGATCTTTTCCTTTAACTTCACTACAATACTTGTGTTTGCCGTAAATGCTCATTTGCGCAGGCGCTCTGTGTACTTTGTCCTCAGTTTGGCTTTCTCTGACATGATGTCTGGAGCAGTGGTCGCGATTCATGGACTAACATTAACAAAATTCAAGTTTAATCATAACAAGGAGTTATTGGTTAATTGCACTAACACTACGGATGTCCTATTTTTCGCTGGCTCTTTACTTGGCCTGCAACTGATCGCTCTAGAGCGCATGTGCGCCATAGTCTATCCAATACGTCATCGGAACCTCACCAATCGCGCGTATTCATTGGCTATTGCTATCCAGTGGGGAGCCGCGATAGTTCTGACTGGTATTTACGTCATACGCTCCCCGAAGCTGTACTTCATCGTCGCCAGTATTGTTCTGGTAGTTGGCCTTGTGACTGTTGCCACATGTTACTCCATCATCCTCATCACCTTTAAGCAACAGAACCGAGCGCATCGCCAAGTGACGGACACGGCACAGCTCAAGTCTCAGCGACGAAAGAGACGGCTGGCGTTAACGTTGTTCATCGTAACAGCCCTTTCTCTGTTAACTCTCACCCCGACCTCCGTGCTACTCGCGCTTTACTCAGTGAACGAGGTCACGCCCTTAAGTACGTGGATTGCGACTGGGATGCGGTTTCTCAACTCGATTGGGAACCCTTTGGTGTATGTTCTGCGGTTGAATGAGTTTAGACATGCGCTGTTTATGTTATTGTTTAAGTGCGCACGTGATCGACCTATAGGCGTAATACGACAATGA
>jgi|Nemve1|64340|gw.18.282.1
GGTAACTACAAATGCGTTTGCACAAGTGGATTCACAGGGGCAAATTGTGAAACAAATATGGATGACTGCGCGGGGAGCCCTTGCCAGAATGGCGCAACTTGTGTCGACGGCATCAATAAATACACATGCACCTGCGCTGGTGGATATACAGGGACACATTGTGAAACAGATATCAATGAATGTGCAAGCAGTCCCTGTCTGAATGGAGCGACGTGCAACGATGGCGTGAACTTGTTTTCTTGCTCTTGTGTCCCTGGTTACATTGGTGTTCGCTGTGAAACCAACATTAACGAGTGTGCCAGTAATCCATGTTTAAATGGGGGGACGTGCTTAGATGGCGTAAATAAATACACGTGCTCATGTGCATCGGGTTACATAGGAACAAGATGTGAA
>jgi|Nemve1|239717|estExt_fgenesh1_pg.C_180122
GAAACCCTCTGTCAAAGAAAACATGGCGGACACAAGCGAAGTGCCATCAGAACAGGCGGCGGCGACAGGCGAAGAAAGCAACACAGGCCAACCGCAAGAGGCTATGGATACTTCCCCTCAGGCTGAAATTGGTCTTACAGAAAACCTACAGAAAATCATTGAGAAAGAGAAAGAAGAGGCCGACAAACCCACCAAGGCTAAAGTTGATCTGCAATCACTACCAACAAGAGCTTATCTTGACCAGACAGTTGTGCCCATCTTGCTTCAGGGTTTAGCAACACTCGCCAAGGAGAGACCTCCAAACGCCATTGACTACTTGGCAGCCTACCTTTTAAAGAACAAAAGCCAGTATGAAGAGAGCCCTTAGATGTATACTGCCTCATATACTGCTTTATTTTGTATGTACATAAATACAGAGTTGCACTTTAAACAGCCTTGAAGCTTTGCATATTGCAGTTTTGGTGATATGGGTTTATGTACAATGTATATTGTTTTGCTAGAGTATTTGTCAAGGAATAGGGGAAGAAGTAAGTTTAAGGTATAGCCTGTTTGCCAGCTCTCACTTAGACTTAGCGAGGTTTATTTGGAAACAACAACAAAAAACTACCAAACACTATGGTTTACTATACAGAAGTGCTCTCTGAAACCATGCAGCCCCTACTTCGCTAGCAGAGGTTTCCCCCTCTCTCACTGGACACAAAAGTTGGGACCCCAGAATTAAAAATCATTTTTTACTGTTATATGCAGATAGCAGGCTAAACTGTCCAACAACAATTATCATATACTGTATTACAAGTGCATGATTTTTTCTTTCATAAACCACAAAATCATACTTTGATATATAAATGCATTCATATGCTCTGGAAACTCAATTTCCAGCTAGAACCAATTGATATGATCTGGATGTAACACATTATATTTCCGATGGTTTTAGTGAGATCTCCATGCATGTACATATGGTTTTAGCACCTCTCAAATGCCTTATCTTCCTGGAAAATTATGCAGAAACTATGACTAGCTGATACTGAGTAAAATTCTATATTATTTT
>jgi|Nemve1|88510|e_gw.18.146.1
GTCGCTGTGATGTACCGATTGATAACTCTTGATGCCACAAACACATTATTTAGAGTTCGAGGATCCGTTGGCTATCAGTACGCGAAATCTGCCATGGAACAACTCGGCTATCAACTGAGCGCTGCAAACATTGATAAGGAATTCCGGAAAGCTTACAAAATGTACTGGATCAAATACCCAAATTTTGGCGCAGCTCATAGAATCACAAGCAAACAGTGGTGGGGAAAGGTTGTAAGAAAAACATTCGACGGGAATATTCACTCTGAAGAAATTGAAGCGTTTTCGGTGCATCTGTACAACCACTTCGCCACTGGAGATCCATGGGAAGTATTCCCGGAAGTTATGCACGTTTTAACACAACTAAAGGGTGAAGAAGTCACTCTAGGAGTGATTTCAAACTTTGATGAGAGACTCGAGCAGATACTAGATAGTCTGAAGTTGAGGGAGTTCTTTTCTTTTATTTTAACTTCAAGAAAAGTTGATGTTTGTAAACCATCACCAGAGATATTTAGACTTGCTTTAAAAATGTCAGGAGTTCATTCAAAGGAAGCTTTGCATGTCGGGGATAATTTAGAGCTAGATGTTTTAGGGGCTTCTTCTGCCGGCTTTTCCAGTTTGCTGCTAAATAGACAGGACAGCAGTCACAAGCATGTCCTAGAGAATTTTAAGGTGATCCCAAATTTGAAGGCTTTGATAAAGTAA
>jgi|Nemve1|200001|fgenesh1_pg.scaffold_18000125
ATGGAATTCACGGATAATGAGTGTATTTTTGCTTTGGAGAATATGAGGTTATATGACAGGCTAAGCTTGTCCGCGAACCTTACCGGTCTGGAAGCATCTTTCAAAAGAGAGTTCTATGGGCAGCATTTAGCAACCAGGGTGCTGCTATCCTCTATCAAGGGCCACTTGAAGACAAAAGGAAGCAAACCGTTGGTGCTTTCTTTGCATGGTTGGACAGGAACAGGAAAGAACTTTGCCACTGAGCTAATCGCACAGCATTTATTTAAACATGGAATACATAGCAACTTTATCTACAAGTTTATTATCCCATTACACTTTCCACACCAGTCACTTGCTGCACTTTACAGGAGTCAGCTTCAGCAGTGGATCACATCGAATGTCACAAGGTGCTCAAAAGGGGGCTTGTTTGTCTTTGATGAAATGGACAAAATTCCTCAGGGTATCGTAGATGTCTTGAAGCCCTTTCTAGATGCAAGAGGGAACCATTTCTGCAAGATGATTTTTGTGTTTCTTTCTAACACTGGTGCAAAGCTCATTAACCAGCATGCATTAGAACATTACAAGCTAGGAGACGAAAGGGAAAAAATCGGTCTTGTCACATTGGAAGAACTTTTCCATCAGATATCTGAGAGTGACCCTAATATCTGGTATAATGATCTTTTGAGATCCGAGGTGATTGATCATTTTGTCCCATTCCTACCACTGGAGAGAAAGCATGTCAAGCAATGCATCCAAAGAGATCTGAGAGATAAAGGAAACCCTGCAGTTGAGGGACTAGTAGACCACATAGCTGATGAGATGACTTATTTTCCAGAAAGAGAGAAGCTGTTTTCTATTTCTGGCTGCAAGAAGGTCTCCTCGAAAGTTGATGTAGCTGTTGGGTGA
>jgi|Nemve1|180397|estExt_GenewiseH_1.C_180378
ATGAGTATACCAGAAGGCGATGCTACCAAGGGGGCTAAAATATTCAAGACGAAATGTTCGGCTTGCCATACAGTAGAAGCAGGGGGAAAGCATAAGACAGGACCTAATCTGCATGGCATGTTTGGGCGGAAAACCGGGCAAGCAGAGGGCTATACATATACGCCTGCCAATCTAACCAAAGGAATCACCTGGAATGATGAAACCCTATTTGTTTACCTGGAAAATCCCAAGAAATACATTCCAGGAACAAAAATGGTTTTCGCTGGAATAAAGAAAAAGAACGAGCGAGCAGACTTGATCGCTTATTTGAAGGAAACTACAACTAGCTGATGCAATCATCAGACTATAGCAGTCAGCGGTGTGTCGCCATCACGCATGTTGGATATTAATTTATAAAACTGTTTCTGACTAAAGATAATGGAATAAAAATATAAATAATATACTTTTAAAATAGTTTTAGTGATTATCTGTTAGCACTGGGTTAAATTTTAAACAAAGCACGCTATTTGGGAGTGTGGGGAAGGGGTGGAATCTAGACAATAACTCATTCATTTGTTGAAGTGTACAATTTGCATAAAACGTTGTAAACTGTC
>jgi|Nemve1|88314|e_gw.18.342.1
GAACGAGAAACAGAGACCGAAAAGTTGATAAGGAAAAGTAAAGCACAGCCATTCATACCAATTGGTATCCTTGGGACAACTGCAGCTATTGTGTGGGGTGTCATAGCGTACAGACATAGAGGACCTATGAGCACAAGCCGTTACATCATGAGGCTAAGAGTTATCGCCCAAAGCTGTGTGGTTGGATCTATAATGGTCGGCATGGGCATCACTGCCTATCAAGGCAATTTATATGCCAATGATGACCAAAAGAAGTAA
>jgi|Nemve1|200004|fgenesh1_pg.scaffold_18000128
ATGGCCCGTTCTTTAGAAATTGAGTCAATGGAGCCCTGGAAACTATTTGGTATATTACTTTGTTGCGACGTCATGGTTGCTATGGCAGCAACAGGAGCCCACGCTCCTTGTCCGCGGCCAGCGGTGGGTACCTGCACCTGTGTTCAGACTGGTTCCTACACGAATGTCAAGTGTCTGGGTCTGGACGAGTTTCCACTCGATGTGCCAATCAATACAACAAGTCTGACGATTAACAATGGAGCTATACGATTTGTTCCTCGAGATTATCTACAGCAGTTTAAATATCTACAAACTTTATATCTTGATTACAACCCTCTCAAGACCATCAAACCGTTAACGTTCGCAAATCTTTCGTCTCTTATGAATCTCCATATTTTGGGATGTAAACTTGAAGATATCCGAGAAGGAACCTTTGAAGGACTGCGTTCATTAGGAATATTAGATTTGAGAGAAAACAAGATCCGTGTTTTGAGGAAAGGGGTCTTCAAAGGGATAGTAGGCAACGAGTTTCAAAGGCTGGCTATAACCTTACAGTTAAATTCAATATCTAAAGTAGAAAAAGGAGTCTTTGAAGACGTAGCGGGTATCACAAAGCTAGACCTCAGCGAGAATAAGTTGGTCTCGTTCCCAGACCTCCAAGGTCTTGCAGAAAACGTGGAGAACTTAAATCTACACAATAATCTCATCTACGATCTGACCCAGCTCGGCTCTATGGGAGTAAAAACAATCACCCAATTAGATCTGAGTTATAACAAAATAAGGACGATAACCTCCAAGAGGTTCAATGCCGTTAATATCAGAAGGACGTTGAATTTGGCAAACAATGAGATAACGAGCATTCCTGAGGGATTCTTGGAAAACTCACCTCGTCTCAATGAACTATTTCTTCACCAAAACAAAATTCAGCACATTCATCAACACGCTTTCCGTGGAATGAACAACTTACAGGGACTCTATTTGTTCAAGAATAAGATAAAGTCTCTTTATGACGAAACGTTCTCTGGGTTAGTTCTTTCGAATTTGTTTTTACACAGTAATATATTTGTCAATTTGACTGGTACGCCATTTAAGGGAATAAAGAACGCAGCGGCAAACGTGTACCTCTTCGCGAATGGCGTGGCCCACATGAGCAATGACTTTCTGAGTGGACTTGCGAAAAAAGCTAGCGTCGCCGTTGACTGCAAGACCTTACTGGATTTGCCACATCTTGGAATAGAGTCGCCTCAAATAGTATGCGCACCGTACCACCTGAGTTGGGTAGTTGGTCAGAAGCATGAAGTCGCAATGGCACTGCGCAAATCTGGTTTTCGTTGTGAGATGCGATATGTAGATGACTGGGACTGCATCCTGTGTTCAGCTGGGACATATGGCGACGAAGAAAAAGAGAACTGCGTCACGTGCTCCGCAGGTGGCTTCTACCAGGACGACATGGGTCAGTCGAAATGCAAGGAGTGCAACATGGGTACGTTTGTACACCCTAATAACACCCCTGCCACCTCGCCCACCTCATGCCAAGCCTGCCCACAAGGTACCAATTCGGGCGACAAAGCCATGTACAGAGCTTGTAGTTGTCTGCCCAACTTCTACCGGCTTGATCGATTCGGCCGATGCAGCCCTTGTCCTGATAAGAGCCTCAAATGCGAGGACGACTACGCAATCCTGGTCAGCGGTTACTATTGGAAATGGACCAATCAATCAAAACGAGTCCAGTATGACAGCTTTATTTTAAACTTGTTAGTCAAGAATAGCACGTTCCAGACAGGTGTCACTGCGTTCAGCGGTAGCTTGCCGGCTCGGTTCAAATGTCCGCGCGACTCTTGTTTGGGTGGACTAGACTCTACATGCAAGGAAGGGTATCAAGGGCCTCTTTGCGCAATCTGCAAAAGCGACTACTTTGACAGGATGAATAGATGCATCCACTGCCCGTCCAAGCTGCGGGCGTCATTCCAGATTCTCGGGGTTACTGTGGCATTTGTCCTTGTGTTGTTGGCTGTCCTGTGGGGAGACAAGAAGAAAATTGATCACAGCAGGCGGACCGTGGCGGATGTGATTTTGTCGTGTTTTAAGATTGTCGTCGGTTTTTATCAGGTACTAACAAAAATTAACCGTAAGCTTATTTCTAGGATAGGAAACATTGATGTCTACCGTCGCCGTACTCGTAGCCGTACTCGTATCTATAAGTCCATAATTAAATCCAGCGAGTACGGCAGAATTAAGATCGACACTACGTGGAGTGCGACCTTTGAATATACGTCGAACCCAGTGTATTATCTGAATAGACATTCAGATTCGGCAAGACAGGAACGTAACGCATTGGTGATGGCTGGCATGTATTCGGCCTTCACCAACATCCAATGGCCTTCATCTGTTGTCTGGATGCAGAAGACCCTTCACTACATTCAACTCAACATCCTCGAGATAGCGCCTATCAGCTGCTTGACGGAAATACTCGCCTTCGACGCGCTACAACAGTTCGCGCTTGTGCTGTCAATCAACGTGATTGTCATGGCGTTGTTCCTAGTCTACCTCGGACTTAGGATCAGGGTTATTCAGAAGAAGAGTGCCTGGGACCAAGCAAAGAAGTACGAAAACGTGGCTGGAACCAAAAGTTCCTGTATCAGAAACATTTGCGTCTTCCTGTTCGCCACGTACCCAACGACCTGCACCAAGATCATTCAGATTCTCCCACCGAACTGCGTTCAGCTGTGCTTCGAATCCACGCATGCGCACTGCACAAGCTTTCTCCGCAGCGACTATTCAGTGCAGTGCCACACGCATGCGTACATTAGCTACTGGCGGGTCGCGGCAGGGTGGCTAGTTTACCCGATTGGGTTCCCTATGGTCATCCTAATCTTAGTGTGGAAATACATCAGACAACCGCAGGTCAACCGTGGTCAGAATAACCAGGGTACAGAGCAAGATAGTCTGAATGACCCTCAAGAGCTAGGGCAGCTAATTGCCAATGAGCGTGTTCGTGCAAATGCCATCTGCTACGCCCAGCCGCGCGCGGAGCCTAGCGTTCGATCAGGGCTGACATTGTTTTACGAGAACTACAAACCTGAGTGCTGGTACTGGGAAGCAGTCGAGATGGGCCGGAAGTTGATTTTGACTTCCGGTCTGGCGCTGATTGGTGAACATAGTCGCACTCAGGTTGGTCTAGGGGCAATCATCTCGGCGCTGTTTGCTATTATGTATGTTTACCTGCGGCCCATTGCCGACCAATTCGAGAACATTCTCCAAACAATTGCTCTGATGGCGATTTTCTTGAATTTGAGCATTGGCGTCATGCTGAAGACCCCGGATGACGAGGTGTCGGCGGTTATCAACCATCAAAATGATGACGTGGGCGTTTCTGTGATGCTCATCTTTATCAACACTGCCGTAATTGGTATTGTCGTAGTGGCATGTCTGAGGATAATAATCAAGCACGTCTACCGATGGTGCAAAACAGAGGATCGCCCTGGCTGTGCAGACTGCTGGGGGTTTTGCCTTAGCCTCGTCCTGCCGTGCCGACTGGGGTCAAACCACACGTCACGTGACTACCAATATAACATCAGCCTATTAGATGACGCTCGAACACGTTAG
>jgi|Nemve1|161158|estExt_gwp.C_180384
CGAAACTCTTCAAAAATACACCTGAAAAGTTCCCCTCAACCCCTCAAACTTGCTCTAACGTTAACAAATACATTGCCTCCCTAGGACGCTGCAGATAGTCCCGACATGTTGGATGACGAGAAGAATCGAACACAATCTGTGGACCTTTCTTCCGATAGCTCGCTGAATGTCGATATTTCAGATGCACTAAGTGAGAGAGATCGCGTAAAATTCACAGTGCATACAAAGACCACGTTGCCGGATTTCAAGGAGAGCGACTTCAGTGTTGTTCGAGAACACGAGGAGTTCGTATGGTTGCACGATAGATGTGTTGAGAACGAGGAGTATGCGGGTATTATTATACCTCCCGCACCTCCCAAACCAGACTTTGATGTGTCAAGAGAAAAGCTGCAAAAACTAGGAGAAGGGGAAGGAAACATGACAAAGGAAGAGTTTCAAAAGATGAAACAAGAGCTAGAAGCTGAGTACTTGGCAACATTCAAGAAGACAGTGGCGATGCACGAAGTATTCTTGACAAGGCTAGCATCCCATCCCAGCCTCAGGAAGGACAGTAACTTCAAAGTTTTCTTAGAGTATAAAGCAGAGCTCAATGTCCGTGGCAAGAACAAAAAAGAGAAGCTAGGAGGGCTGTTCAAAGGACTGGCAAAGGGGGTGGACGAAGTCCTGCTCTCAGGGCAAAAGGATGTTGATGAGTTCTTTGAGAGTGAAAAGAAATTTCTTGTAGAATACCACAACAAGCTAAAGGACTCTGTGCGCAAGGGAGACGTCATGACAAGATCACATAAGAACTGTGCAGATGTCTACATAAAAATATCCACTGGTATTGCAAGCATGGGGACCAGCGAGTACACAGGGCTAGACAAGTTTCTTAACAAGACAGGAGACTACTTTGAACGAGCACGTAAGCTTGAAGGTCGGGTGGCATCTGACGAAGACTTGAAGATGGTGGACCTGTTGCGATATTACATGCGGGACACTGAGGCTGCCAAAAATCTGCTCCACCGGAGAGCCAAGTGTCTAGCCGAGTACGAGAATGCTAACAAGGCCTTGGATAAGGCCAGGATGAAGAATAAGGAGATTGCTGAGAGTGCCCAGCAAAATGCCAGTGAAAAATTTGAGCATATGTCTGAGATAGCTCGCCAGGAACTAACTGACTTCAAAGCCAGAAGAGTGCAGCAGTTTAGAAAAAATCTGACTGAATTAGTAGAGTTAGAATTGAAACATGCAAAGGCTCATCACCAACTTCTCAAGAACACAATAGCCGCTCTTGAAGAATTGTAGATTGAAGAATAACCAAACAGAGCACAATCCCAGCCATACTCCCAAGTTGCTCCATGTCTAGGTCTCTTGATGGAAAAGCTATTATTGCTGTCTAGATCTCTTCCTGGATAAGCAGTGATTGCTCTTGTCTACTAGATCTCTTCCTGGAAAAGCTGTGAAAGCAGCCGTTGAATTTTAAGCTCACCAAACAATGTAAGAGTGATTTAAACTAAGGAGTCTCATTCATTCTAGTCAAGTACCGAGTATTGGAAGGTAACGCTATTGTAATATTTCCATTCGAATTTGGTAAATGAAGTTTGAAACTTTGTTTTTAGATGATTATTTCGAATTTTAATTGTTCTTCCAATGTTGATTGAAAACAATGACAGAATATTAAAGGTGAGACTGAGTTGGGCTCCTTAATCCATGAAACGGTTTGGAAACGGTACTGTGCACTAATACTAGACTATATTTCACTCCATTTGTCTGTTTTCTGTACTTCCCCTTTAGTTACATACTAATCACACGTCAGTGTCTCGTGGACCGCTGTAACTTGATTTGACCAAACTTGAAAATTCAAGCAAGATGAGGCTTAGATAACCTCAGTCTCACTGTGTTGGTAATAGCCTACGTGTAGCTGCTGACTCGCGAAAATATCCTGATATTTATTTTCGCGGGTTAGCGCCTACACGTAGGCTATGTTGGTAATCAAATCTGTGCTTCTCGGGTTAAAATAATTATTATAAGCCTGGTGGCGAGTTCTACGGAAGTTAGACACCAACAAGGGGTCTGGCATTGTCTGTTTAGTTATTTGGGGACATGTCAGAGCAGGTTATATTTTGTACGTAAAAAATACCAATAAATAAGAATTATAGCTGT
>jgi|Nemve1|33075|gw.18.64.1
ATCGGCATGGCCTCCCCTGAACTGCTTCAATTGGTGGAGAACTGCCCAACTGGAGCAGAGACACTGATCGCTCGCATCCTTAATATTATCACTGACAAAGCCGCGCCATCAAGTGACCTGGTTAGAAGGGTTAAAGACTTGTATCATAAGCGTGTATCTGATGTGCGATTCCTGATTCCTGTGCTAACTGGCCTTGAGAAGCAAGAGATCATTGCTGTGCTGCCCAAACTCATCAAGCAATCCCCTAGTGTGGTCAAGGAGGTCTTCAATCGGTTACTGGGGTGTTTTCACAGTTCCAAGGTATCTGGTACCAGTCCCCTCAGTCCGTCCGAGCTGCTTGTTGCACTTCACAGCATCGAGGGCAAGAGTGACATGAAGGCCGTCATGAAAGCGATCAGTTTATGTTTCGCCGAGAAGGCGATCTACACCCAGGAGGTATTGGCAATAGTCCTACAGCAGCTGATGGAGATCAATCCTCTCCCTACTCTCTTCATGAGGACGGTAATCCAGTCGTTGAGTATCTGCCCTCGACTGATTGGCTTTGTCATGAGCATCCTCGCTAAGCTTATCACGAAACAAGTCTGGAAGCAGCCGAAAGTCTGGCAAGGGTTCGTCAAGTGCTGCCAGATGACAAAGCCACAGTCTTTCTCAGTGCTGCTACAACTACCGCCCCGCCAGCTGGAGAGTGCATTCGAGATCTGTCCCGAGCTCCGCGACAACCTCGTAGCGCACGTCCAGTCGTTCACGCCCCACCAGCGCGCACATATCCCAAGATCCGTCCTTCTGATCCTTGATAAAGAAAAGAAAATCAAAACAGAAAAAAGCGAG
>jgi|Nemve1|218766|fgenesh1_pg.scaffold_365000001
ATGATATTTACAAGAAAATTGTATTTTTCAATGAGATGTTTTCCATTAACTATTTCTGGTGATAGCCCTGAGGATTTCATTGTAACTGAGCTAGATGAGAATGGGGAACTAGTCACCTTGAAGTCAGATGAATGCTCTGCTTTGCCGATACCACAGAATTCACAAACTTTGAAAGATCAACGCACCATAACTTCAGTCAAAGGGGAGAAAGAACAAGACACTGAGAGACACTGTTTCAAGGTGGAGGAAGTTTCTTCTGCTGAAGCAATTACAAAAGCACAAGCCCTTCTTGCGGAGCTTGTTGGCAAGGACAAGTTGAAGGAGGTGAAGGAAAATCAAGGGGCGGAGATAATTCTAGGCAATTTCAACAACAAAGATGACAGAGCTCTTGTACACCTCTACACACGGATGACTTTTCCAATGCTGAAGACATCAACACTACAAATAGAGGTAGATGAAGTATATTTACAGATGACTTTTCCAATGCTGAAGACATCAACACTACAAATAGAGAATGGGGAGCATGTTGTTGTTGTAAGGAAAGATCCTGTATATGAGGAACTGAAGAAACAGCTTCAAAACAAAGAAGACACTGACCGATTTGCTCACTGCACCAACAAGCAGACAGTTTCTACTTGCAGTCTTTCCGTGACTAACGACAAAACATCCAGAACCCAGGGTGTACACAGGGTGTGCACAGGGATGCACAGGGGGTGCACAGGGGTACAAAGGGATGTACAGGGGTGCACAGGGTGTGCGCAGGGTGTCCACAGGCTTGCACAGGGTGTACACAGGGATGCACAGGGTGTGGACAGGGGTACACAGGGATGCACAGGGTGTGCACAGGGTGTGTGCAGGGTGTGCACAGGGGTGCACAGGGTGTGCACAGGGGTACACAGGGATGCACAGGGTGTGCGCAGGGGTACACAGGGGTGCACAGGGTGTGCGCAGGGTGTGCACAGGGATGCACAGGGTGTGCACAGGGATGCACAGGGTGTACACAGGGGTGCACAGGGTGTGCACAGGGTGTGGACAGGGGTGCATAGTGTGTACACAGGGTGTACACAGGGGTACACAGGGATGCACAGGGTGTACGCAGGGGTGCACAGGGTGTGCACAGGGGTGCACAGGGTGTGCACAGGGTGTGCACAGGGGTGCACAGGGTGTGCACAGGGATGCACAGGGTGTGCACAGATCAAAGTCCGTGGGGTTCAGCCTTTGGCAAGTTCATCCCAAGGAATCACTGAGCTTGTAAAGACGGCCGTGAGTAACGTTTCCCGCCATGGGTTTGTGAACTACTTTGGTCCACAGCGCTTCGGCCAAGAGGACAACTCAGTGAATGCTAGTGACGTGGGGCTAGCCATGCTACAAGGGGACGTG
>jgi|Nemve1|587|gw.365.8.1
CTTGTTTGCGAATGGGGGGACTGTGAGCAAACCTTCTCGTTACATTCGTGTTTTTCTGAGTTCAGGGCGCATGTAGAGGGACACATACGAACACTACTGCCTTCATACTCCAGTCAACATAGCACTGACCCGATCCCGAGAGATTTTGAGTGCCCATGGAGGGAATGCGGCTGGCTTAACCCCAAAGACACTGACGAACTCATACGACACTTTCTTTTTCACGTCGTCCACACCAGGCTAAAAACGACAGGACGGGTTCGCTTAGAGAGCGGAAAATTTAATAAATGTGTATTGGAGGCTGTTAGTCGTAATCTCGTACCGGACGTCCCTGAAAAGTTCCTATGCGAATGGATGGACTGTAATTTACAGTTTAACTGCCCGAGTCGATTCTATGAACACGTCGAAAGTCATGTCATGTCGGTTGATAAAGAGAGGATTGTTAATGGAGGAAGAAAAACAACACACGTTACGTGCCAATGGACAGGCTGCATGACACGTGTTAGGAACCACTGCAAGCTGAGAGAACACGCTCATGTCCACACCAGAGAAAAAGTCTATGCCTGTCATGTCTGTGGAGGGATGTTCGCCAGCATGTCCAAGTTTGCGGATCATCTTTCCAGGCAGAACACCTCAGAGTTTGAGACTTTTCAATGTTCTCACTGTCTCAAGTACTGTGGATCCCAGCGCATCCTTAGAGACCACATGAGACACCATGTGAACAATATTAAATGTGAGTTTTGTGACATGACTTGCCCAAACCCCTCAGCACTTACACAGCATATCAAGTTTCGGCACTCGACACTCCGCCCATATGTCTGTGATGTTTGTGACTACAGTTGTAAGACATGCTCGGATCTTCGGCGCCACCGTGAGTCCCACAATGCAGTGTTCAGTTACACCTGTGCCGTGCAGGGCTGTGCCTTCTCCGCCAGGGCCATGCAGACTTTGAAAAGGCATTTCAAAATTACACATGAGGGTGGTGAATTAGCAAAGTATGAGTGTCACTTGTGTGGGGCGCGGTACACCAGGGGTACGGGGCTGACCAGTCACCTGAAAGCCAAGCACAAGTTCCGATGGCCTGCTGGGCACCCTAGATTCAGGTATAAAGAACATGAGGATGGCATATGGCGATTGCAGACGGTTAGGTTTGAAAGTGTCCAGCTGTCACAACAACTTAGTGAGAAG
>jgi|Nemve1|135947|e_gw.365.41.1
[truncated: 30,196,584 more chars]
