# Supplementary material for: Characterization of differential transcript abundance through time during Nematostella vectensis development
Source: BMC Genomics. 2013 Apr 19;14:266. doi: 10.1186/1471-2164-14-266 (PMC3680055; doi:10.1186/1471-2164-14-266)
Supplement: Additional file 2 — Data matrix. Matrix file containing the complete count data, statistics, and annotated results from various analyses (STEM, GO etc.). Detailed information is provided in the comments that precede the file header line. This is a zipped text file. [file 1471-2164-14-266-S2.zip]

Archive with 3 entries (2 files):
- Additional_file_7_matrix.txt
- __MACOSX/
- __MACOSX/._Additional_file_7_matrix.txt
