# Supplementary material for: Characterization of differential transcript abundance through time during Nematostella vectensis development
Source: BMC Genomics. 2013 Apr 19;14:266. doi: 10.1186/1471-2164-14-266 (PMC3680055; doi:10.1186/1471-2164-14-266)
Supplement: Additional file 2 — Data matrix. Matrix file containing the complete count data, statistics, and annotated results from various analyses (STEM, GO etc.). Detailed information is provided in the comments that precede the file header line. This is a zipped text file. [file 1471-2164-14-266-S2.zip › Additional_file_7_matrix.txt]

# Data matrix - Helm et al. - Characterization of differential transcript abundance through time during Nematostella vectensis development
#----------------------------------------------------------------------------
# Mitochondrial and ribosomal RNA sequences are in the last three rows, these were excluded from statistical analysis
# of differential gene expression
# 
# abbreviations: 	h = hours
#					d = days
#					rep = replicate
#					logConc = log concentration
#					logFC = log Fold Change
# 
# transcript	-	transcript name, as assigned in the file transcripts_Nemve1FilteredModels1.fasta, which can be downloaded at genome.jgi-psf.org/Nemve1/Nemve1.home.html, plus one read each of 28S, 18S and the mitochondrial genome
# length - transcript length
# count_rep1_2h	-	raw count data for replicate 1, 2 hours post fertilization
# count_rep2_2h	-	raw count data for replicate 2, 2 hours post fertilization
# count_rep1_7h	-	raw count data for replicate 1, 7 hours post fertilization
# count_rep2_7h	-	raw count data for replicate 2, 7 hours post fertilization
# count_rep1_12h	-	raw count data for replicate 1, 12 hours post fertilization
# count_rep2_12h	-	raw count data for replicate 2, 12 hours post fertilization
# count_rep1_24h	-	raw count data for replicate 1, 24 hours post fertilization
# count_rep2_24h	-	raw count data for replicate 2, 24 hours post fertilization
# count_rep1_5d	-	raw count data for replicate 1, 5 days post fertilization
# count_rep2_5d	-	raw count data for replicate 2, 5 days post fertilization
# count_rep1_10d	-	raw count data for replicate 1, 10 days post fertilization
# count_rep2_10d	-	raw count data for replicate 2, 10 days post fertilization
# normalized_count_rep1_2h	-	normalized count data for replicate 1, 2 hours post fertilization
# normalized_count_rep2_2h	-	normalized count data for replicate 2, 2 hours post fertilization
# normalized_count_rep1_7h	-	normalized count data for replicate 1, 7 hours post fertilization
# normalized_count_rep2_7h	-	normalized count data for replicate 2, 7 hours post fertilization
# normalized_count_rep1_12h	-	normalized count data for replicate 1, 12 hours post fertilization
# normalized_count_rep2_12h	-	normalized count data for replicate 2, 12 hours post fertilization
# normalized_count_rep1_24h	-	normalized count data for replicate 1, 24 hours post fertilization
# normalized_count_rep2_24h	-	normalized count data for replicate 2, 24 hours post fertilization
# normalized_count_rep1_5d	-	normalized count data for replicate 1, 5 days post fertilization
# normalized_count_rep2_5d	-	normalized count data for replicate 2, 5 days post fertilization
# normalized_count_rep1_10d	-	normalized count data for replicate 1, 10 days post fertilization
# normalized_count_rep2_10d	-	normalized count data for replicate 2, 10 days post fertilization
# average_normalized_count_2h	-	average normalized count data, 2 hours post fertilization
# average_normalized_count_7h	-	average normalized count data, 7 hours post fertilization
# average_normalized_count_12h	-	average normalized count data, 12 hours post fertilization
# average_normalized_count_24h	-	average normalized count data, 24 hours post fertilization
# average_normalized_count_5d	-	average normalized count data, 5 days post fertilization
# average_normalized_count_10d	-	average normalized count data, 10 days post fertilization
# logFC_2h_7h	-	log2 fold change for the interval 2-7 hours post fertilization
# logCPM_2h_7h	-	log2 counts per million for the interval 2-7 hours post fertilization
# PValue_2h_7h	-	p-value for the interval 2-7 hours post fertilization
# P_adjust_2h_7h	-	Bonferroni adjusted p-values (p.adjust()) for the interval 2-7 hours post fertilization
# logFC_7h_12h	-	log2 fold change for the interval 7-12 hours post fertilization
# logCPM_7h_12h	-	log2 counts per million for the interval 7-12 hours post fertilization
# PValue_7h_12h	-	p-value for the interval 7-12 hours post fertilization
# P_adjust_7h_12h	-	Bonferroni adjusted p-values (p.adjust()) for the interval 7-12 hours post fertilization
# logFC_12h_24h	-	log2 fold change for the interval 12-24 hours post fertilization
# logCPM_12h_24h	-	log2 counts per million for the interval 12-24 hours post fertilization
# PValue_12h_24h	-	p-value for the interval 12-24 hours post fertilization
# P_adjust_12h_24h	-	Bonferroni adjusted p-values (p.adjust()) for the interval 12-24 hours post fertilization
# logFC_24h_5d	-	log2 fold change for the interval 24h-5d post fertilization
# logCPM_24h_5d	-	log2 counts per million for the interval 24h-5d post fertilization
# PValue_24h_5d	-	p-value for the interval 24h-5d post fertilization
# P_adjust_24h_5d	-	Bonferroni adjusted p-values (p.adjust()) for the interval 24h-5d post fertilization
# logFC_5d_10d	-	log2 fold change for the interval 5d-10d post fertilization
# logCPM_5d_10d	-	log2 counts per million for the interval 5d-10d post fertilization
# PValue_5d_10d	-	p-value for the interval 5d-10d post fertilization
# P_adjust_5d_10d	-	Bonferroni adjusted p-values (p.adjust()) for the interval 5d-10d post fertilization
# blast_hits		-- the top 10 blast hits derived from the metazoan nr databse
# cluster_ID	-	cluster ID based on clustering analysis (which groups transcripts with similar sequences), raw cluster data can be found in the supplementary file: Helm_et_al_2012_cluster_analysis
# STEM_profile	-	plot of transcript change over time (profile) assigned to each transcript by the Short Time Series Expression Miner (http://www.cs.cmu.edu/~jernst/stem/), plots can be found in the supplemental file Helm_etal_2012_STEM_data
# jgi_id - Joint Genome Institut gene id
# GO_ID - Blast2GO annotation result - comma separated list of GO terms
# KEGG_annotation - names assigned to transcripts by KEGG analysis, data used: http://www.genome.jp/dbget-bin/www_bget?gn:T01037
# UniProt_reference_name	-	names assigned to transcripts by UniProt analysis, data used: http://www.uniprot.org/uniprot/?query=organism:45351+AND+keyword:1185
# 
# 
"transcript" "length" "count_rep1_2h" "count_rep2_2h" "count_rep1_7h" "count_rep2_7h" "count_rep1_12h" "count_rep2_12h" "count_rep1_24h" "count_rep2_24h" "count_rep1_5d" "count_rep2_5d" "count_rep1_10d" "count_rep2_10d" "normalized_count_rep1_2h" "normalized_count_rep2_2h" "normalized_count_rep1_7h" "normalized_count_rep2_7h" "normalized_count_rep1_12h" "normalized_count_rep2_12h" "normalized_count_rep1_24h" "normalized_count_rep2_24h" "normalized_count_rep1_5d" "normalized_count_rep2_5d" "normalized_count_rep1_10d" "normalized_count_rep2_10d" "average_normalized_count_2h" "average_normalized_count_7h" "average_normalized_count_12h" "average_normalized_count_24h" "average_normalized_count_5d" "average_normalized_count_10d" "logFC_2h_7h" "logCPM_2h_7h" "PValue_2h_7h" "P_adjust_2h_7h" "logFC_7h_12h" "logCPM_7h_12h" "PValue_7h_12h" "P_adjust_7h_12h" "logFC_12h_24h" "logCPM_12h_24h" "PValue_12h_24h" "P_adjust_12h_24h" "logFC_24h_5d" "logCPM_24h_5d" "PValue_24h_5d" "P_adjust_24h_5d" "logFC_5d_10d" "logCPM_5d_10d" "PValue_5d_10d" "P_adjust_5d_10d" "blast_hits" "cluster_ID" "STEM_profile" "jgi_id" "GO_ID" "KEGG_annotation" "UniProt_reference_name"
"1" "jgi|Nemve1|100014|e_gw.55.36.1" 714 NA NA NA NA NA NA NA NA NA NA NA NA NA NA NA NA NA NA NA NA NA NA NA NA NA NA NA NA NA NA NA NA NA NA NA NA NA NA NA NA NA NA NA NA NA NA NA NA NA NA "predictedprotein[Nematostellavectensis]>gi|156221846|gb|EDO42696.1|predictedprotein[Nematostellavectensis]||PREDICTED:hypotheticalprotein[Saccoglossuskowalevskii]||predictedprotein[Nematostellavectensis]>gi|156223072|gb|EDO43910.1|predictedprotein[Nematostellavectensis]||predictedprotein[Nematostellavectensis]>gi|156213752|gb|EDO34760.1|predictedprotein[Nematostellavectensis]||PREDICTED:hypotheticalprotein[Saccoglossuskowalevskii]||hypotheticalproteinBRAFLDRAFT_95833[Branchiostomafloridae]>gi|229283989|gb|EEN54727.1|hypotheticalproteinBRAFLDRAFT_95833[Branchiostomafloridae]||PREDICTED:similartohypotheticalproteinMGC2817[Rattusnorvegicus]>gi|293359180|ref|XP_575784.3|PREDICTED:similartohypotheticalproteinMGC2817[Rattusnorvegicus]||PREDICTED:chromosome6openreadingframe168_like,partial[Oryctolaguscuniculus]||predictedprotein[Nematostellavectensis]>gi|156222255|gb|EDO43101.1|predictedprotein[Nematostellavectensis]||hypotheticalproteinLOC76132[Musmusculus]>gi|74201391|dbj|BAE26139.1|unnamedproteinproduct[Musmusculus]>gi|123227618|emb|CAM22887.1|novelprotein[Musmusculus]>gi|123857901|emb|CAM23750.1|novelprotein[Musmusculus]>gi|148673600|gb|EDL05547.1|RIKENcDNA6230409E13,isoformCRA_c[Musmusculus]||" NA NA "NEMVE_v1g100014" NA "hypothetical protein" "Predicted protein (Fragment)"
"2" "jgi|Nemve1|100015|e_gw.55.200.1" 489 0 0 0 0 2 3 3 7 5 5 3 2 0 0 0 0 0.203508132165705 0.305262198248557 0.305262198248557 0.712278462579966 0.508770330414261 0.508770330414261 0.305262198248557 0.203508132165705 0 0 0.254385165207131 0.508770330414261 0.508770330414261 0.254385165207131 NA NA NA NA NA NA NA NA 1.00803750978148 0.123724060904776 0.340899978542656 1 -0.567803308983059 0.295636946114229 0.527234593107703 1 -0.879423567806239 -0.421040035576703 0.311506632482204 1 "predictedprotein[Nematostellavectensis]>gi|156221888|gb|EDO42738.1|predictedprotein[Nematostellavectensis]||predictedprotein[Nematostellavectensis]>gi|156218615|gb|EDO39510.1|predictedprotein[Nematostellavectensis]||hypotheticalproteinBRAFLDRAFT_226978[Branchiostomafloridae]>gi|229299008|gb|EEN69631.1|hypotheticalproteinBRAFLDRAFT_226978[Branchiostomafloridae]||predictedprotein[Nematostellavectensis]>gi|156221635|gb|EDO42488.1|predictedprotein[Nematostellavectensis]||hypotheticalproteinNEMVEDRAFT_v1g224033[Nematostellavectensis]>gi|156203105|gb|EDO27495.1|predictedprotein[Nematostellavectensis]||RecName:Full=Footprotein1variant1;Flags:Precursor>gi|66394858|gb|AAY46226.1|footprotein1variant1[Pernaviridis]||footprotein1variant2[Pernaviridis]||predictedprotein[Nematostellavectensis]>gi|156215021|gb|EDO35992.1|predictedprotein[Nematostellavectensis]||RecName:Full=Footprotein1variant2;Flags:Precursor>gi|66394860|gb|AAY46227.1|footprotein1variant2[Pernaviridis]||PREDICTED:ribosomebindingprotein1,partial[Rattusnorvegicus]||" NA NA "NEMVE_v1g100015" "GO:0016020,GO:0005783" "hypothetical protein" "Predicted protein (Fragment)"
"3" "jgi|Nemve1|100017|e_gw.55.28.1" 987 NA NA NA NA NA NA NA NA NA NA NA NA NA NA NA NA NA NA NA NA NA NA NA NA NA NA NA NA NA NA NA NA NA NA NA NA NA NA NA NA NA NA NA NA NA NA NA NA NA NA "predictedprotein[Nematostellavectensis]>gi|156221838|gb|EDO42688.1|predictedprotein[Nematostellavectensis]||predictedprotein[Nematostellavectensis]>gi|156211789|gb|EDO32880.1|predictedprotein[Nematostellavectensis]||hypotheticalproteinTRIADDRAFT_13187[Trichoplaxadhaerens]>gi|190588563|gb|EDV28585.1|hypotheticalproteinTRIADDRAFT_13187[Trichoplaxadhaerens]||PREDICTED:kinesinfamilymember6[Macacamulatta]||PREDICTED:kinesinfamilymember6[Macacamulatta]||KIF6protein[Homosapiens]>gi|219517840|gb|AAI43446.1|KIF6protein[Homosapiens]||PREDICTED:kinesinfamilymember6isoform3[Macacamulatta]||PREDICTED:kinesinfamilymember6isoform2[Macacamulatta]||kinesin_likeproteinKIF6[Homosapiens]>gi|146345445|sp|Q6ZMV9.3|KIF6_HUMANRecName:Full=Kinesin_likeproteinKIF6>gi|85539588|emb|CAJ58479.1|kinesinfamilymember6[Homosapiens]>gi|85539606|emb|CAJ58476.1|kinesinfamilymember6[Homosapiens]>gi|85539626|emb|CAJ58473.1|kinesinfamilymember6[Homosapiens]>gi|85539633|emb|CAJ58477.1|kinesinfamilymember6[Homosapiens]>gi|85539637|emb|CAJ58470.1|kinesinfamilymember6[Homosapiens]||unnamedproteinproduct[Homosapiens]||" NA NA "NEMVE_v1g100017" "GO:0007018,GO:0005515,GO:0005524,GO:0003777,GO:0005874" "hypothetical protein" "Predicted protein (Fragment)"
"4" "jgi|Nemve1|100019|e_gw.55.229.1" 414 0 0 0 0 0 0 0 0 5 7 40 36 0 0 0 0 0 0 0 0 0.633519112142862 0.886926757000006 5.06815289714289 4.5613376074286 0 0 0 0 0.760222934571434 4.81474525228575 NA NA NA NA NA NA NA NA NA NA NA NA 5.35878520458449 -0.463321937278228 0.00298324543566231 1 2.72591808652261 2.13880820399342 1.95132946328608e-11 3.67025558749478e-07 "predictedprotein[Nematostellavectensis]>gi|156221881|gb|EDO42731.1|predictedprotein[Nematostellavectensis]||PREDICTED:hypotheticalprotein[Saccoglossuskowalevskii]||predictedprotein[Nematostellavectensis]>gi|156224944|gb|EDO45766.1|predictedprotein[Nematostellavectensis]||predictedprotein[Nematostellavectensis]>gi|156224501|gb|EDO45326.1|predictedprotein[Nematostellavectensis]||PREDICTED:hypotheticalprotein[Saccoglossuskowalevskii]||hypotheticalproteinBRAFLDRAFT_234848[Branchiostomafloridae]>gi|229279137|gb|EEN49916.1|hypotheticalproteinBRAFLDRAFT_234848[Branchiostomafloridae]||predictedprotein[Nematostellavectensis]>gi|156210188|gb|EDO31384.1|predictedprotein[Nematostellavectensis]||predictedprotein[Nematostellavectensis]>gi|156215663|gb|EDO36617.1|predictedprotein[Nematostellavectensis]||PREDICTED:similartopredictedprotein[Hydramagnipapillata]||predictedprotein[Nematostellavectensis]>gi|156215807|gb|EDO36758.1|predictedprotein[Nematostellavectensis]||" NA "27;36" "NEMVE_v1g100019" NA "hypothetical protein" "Predicted protein (Fragment)"
"5" "jgi|Nemve1|100030|e_gw.55.76.1" 480 NA NA NA NA NA NA NA NA NA NA NA NA NA NA NA NA NA NA NA NA NA NA NA NA NA NA NA NA NA NA NA NA NA NA NA NA NA NA NA NA NA NA NA NA NA NA NA NA NA NA "predictedprotein[Nematostellavectensis]>gi|156221863|gb|EDO42713.1|predictedprotein[Nematostellavectensis]||hypotheticalproteinTRIADDRAFT_61433[Trichoplaxadhaerens]>gi|190579930|gb|EDV20017.1|hypotheticalproteinTRIADDRAFT_61433[Trichoplaxadhaerens]||hypotheticalproteinBRAFLDRAFT_126155[Branchiostomafloridae]>gi|229294485|gb|EEN65141.1|hypotheticalproteinBRAFLDRAFT_126155[Branchiostomafloridae]||PREDICTED:hypotheticalprotein[Strongylocentrotuspurpuratus]>gi|115955611|ref|XP_001183867.1|PREDICTED:hypotheticalprotein[Strongylocentrotuspurpuratus]||PREDICTED:similartoTACC1[Gallusgallus]||PREDICTED:transforming,acidiccoiled_coilcontainingprotein1[Oryctolaguscuniculus]||PREDICTED:similartotransforming,acidiccoiled_coilcontainingprotein1[Taeniopygiaguttata]||transforming,acidiccoiled_coilcontainingprotein1,isoformCRA_b[Musmusculus]||transforming,acidiccoiled_coilcontainingprotein1,isoformCRA_a[Musmusculus]||transformingacidiccoiled_coil_containingprotein1longisoform[Musmusculus]||" NA NA "NEMVE_v1g100030" "GO:0021987,GO:0032886,GO:0022027,GO:0019904,GO:0045111,GO:0000226,GO:0022008,GO:0015630" "hypothetical protein" "Predicted protein (Fragment)"
"6" "jgi|Nemve1|100049|e_gw.55.63.1" 696 1203 1116 1004 1290 719 730 136 254 345 258 368 296 152.424698381572 141.401465830287 127.210637718287 163.447930932858 91.1000483261435 92.4937903728578 17.2317198502858 32.1827708968574 43.7128187378574 32.6895861865717 46.6270066537146 37.5043314388574 146.91308210593 145.329284325572 91.7969193495006 24.7072453735716 38.2012024622146 42.065669046286 -0.087194031570083 8.0381978806753 0.565182942744089 1 -0.415796529221091 7.86946818495132 0.0169383801127785 1 -1.84845283412228 7.06073397229266 3.7602417080489e-28 6.17206073959147e-24 0.046855671104682 5.91102582087562 0.708568677258673 1 0.227951268747433 5.97957004127678 0.123747126394785 1 "predictedprotein[Nematostellavectensis]>gi|156221848|gb|EDO42698.1|predictedprotein[Nematostellavectensis]||hypotheticalproteinBRAFLDRAFT_213445[Branchiostomafloridae]>gi|229293362|gb|EEN64022.1|hypotheticalproteinBRAFLDRAFT_213445[Branchiostomafloridae]||PREDICTED:similartopredictedprotein[Hydramagnipapillata]||hypotheticalprotein[Homosapiens]||oocyte_testisgene1[Musmusculus]>gi|71152998|sp|Q8C9S4.2|CJ118_MOUSERecName:Full=UncharacterizedproteinC10orf118homolog;AltName:Full=Oocyte_testisgene1protein>gi|24460123|gb|AAN61566.1|AF349751_1oocyte_testisgene1[Musmusculus]||PREDICTED:uncharacterizedproteinC10orf118_likeisoform1[Pantroglodytes]>gi|332835062|ref|XP_508047.3|PREDICTED:uncharacterizedproteinC10orf118_likeisoform2[Pantroglodytes]||Chromosome10openreadingframe118[Homosapiens]>gi|156229682|gb|AAI52307.1|Chromosome10openreadingframe118[Homosapiens]||C10orf118protein[Homosapiens]||CTCLtumorantigenL14_2[Homosapiens]>gi|71152997|sp|Q7Z3E2.2|CJ118_HUMANRecName:Full=UncharacterizedproteinC10orf118;AltName:Full=CTCLtumorantigenHD_CL_01/L14_2>gi|32188236|tpg|DAA01463.1|TPA_exp:hypotheticalprotein[Homosapiens]>gi|85662608|gb|AAI05633.1|Chromosome10openreadingframe118[Homosapiens]||unnamedproteinproduct[Homosapiens]>gi|119569869|gb|EAW49484.1|hCG1781461[Homosapiens]||" NA "8" "NEMVE_v1g100049" NA "hypothetical protein" "Predicted protein (Fragment)"
"7" "jgi|Nemve1|100066|e_gw.55.95.1" 1371 165 135 126 94 124 85 188 239 157 111 145 162 24.0681289425935 19.6921054984856 18.3792984652532 13.7115401248714 18.0875635689793 12.3987330916391 27.4230802497429 34.8623201047263 22.901189357498 16.1912867431993 21.1507799798549 23.6305265981827 21.8801172205395 16.0454192950623 15.2431483303092 31.1427001772346 19.5462380503486 22.3906532890188 -0.518517883262867 4.89130858583054 0.0335187922063474 1 0.172752887684024 4.75786392203092 0.542532404128414 1 1.07421452255114 5.55028787239734 1.38168035512609e-07 0.00226789013490396 -1.25287142607411 5.50222296320692 4.92914856100334e-11 9.02872141918982e-07 0.284773311160681 4.84280643862804 0.0883254326967081 1 "predictedprotein[Nematostellavectensis]>gi|156221850|gb|EDO42700.1|predictedprotein[Nematostellavectensis]||PREDICTED:serine/threonine_proteinkinase38_likeisoform1[Macacamulatta]>gi|332232976|ref|XP_003265680.1|PREDICTED:serine/threonine_proteinkinase38[Nomascusleucogenys]||PREDICTED:serine/threonine_proteinkinase38_like[Meleagrisgallopavo]||PREDICTED:serine/threoninekinase38[Taeniopygiaguttata]||PREDICTED:similartoNdrproteinkinase[Gallusgallus]||serine/threoninekinase38[Xenopuslaevis]>gi|33417285|gb|AAH56129.1|Trc_provprotein[Xenopuslaevis]||serine/threonine_proteinkinase38_like[Homosapiens]>gi|114645551|ref|XP_001143341.1|PREDICTED:serine/threoninekinase38likeisoform4[Pantroglodytes]>gi|56749668|sp|Q9Y2H1.3|ST38L_HUMANRecName:Full=Serine/threonine_proteinkinase38_like;AltName:Full=NDR2proteinkinase;AltName:Full=NuclearDbf2_relatedkinase2>gi|20306369|gb|AAH28603.1|Serine/threoninekinase38like[Homosapiens]>gi|119616955|gb|EAW96549.1|serine/threoninekinase38like,isoformCRA_a[Homosapiens]>gi|158255546|dbj|BAF83744.1|unnamedproteinproduct[Homosapiens]||KIAA0965protein[Homosapiens]||Serine/threonine_proteinkinase38_like[Harpegnathossaltator]||PREDICTED:serine/threoninekinase38like[Monodelphisdomestica]||" NA "5" "NEMVE_v1g100066" "GO:0006468,GO:0007243,GO:0005730,GO:0005524,GO:0004697,GO:0003779,GO:0015629,GO:0000287,GO:0051128,GO:0005737,GO:0005886,GO:0009069,EC:2.7.11.13" "hypothetical protein; K08790 serine/threonine kina" "Predicted protein"
"8" "jgi|Nemve1|100075|e_gw.55.26.1" 741 0 0 0 0 0 0 0 0 3 5 4 0 0 0 0 0 0 0 0 0 0.437602344410791 0.729337240684651 0.583469792547721 0 0 0 0 0 0.583469792547721 0.29173489627386 NA NA NA NA NA NA NA NA NA NA NA NA NA NA NA NA -0.87188247699042 -0.742311336558837 0.406437129342612 1 "predictedprotein[Nematostellavectensis]>gi|156221879|gb|EDO42729.1|predictedprotein[Nematostellavectensis]||predictedprotein[Nematostellavectensis]>gi|156214334|gb|EDO35325.1|predictedprotein[Nematostellavectensis]||predictedprotein[Nematostellavectensis]>gi|156214327|gb|EDO35318.1|predictedprotein[Nematostellavectensis]||predictedprotein[Nematostellavectensis]>gi|156218028|gb|EDO38933.1|predictedprotein[Nematostellavectensis]||predictedprotein[Nematostellavectensis]>gi|156214311|gb|EDO35302.1|predictedprotein[Nematostellavectensis]||predictedprotein[Nematostellavectensis]>gi|156214041|gb|EDO35040.1|predictedprotein[Nematostellavectensis]||predictedprotein[Nematostellavectensis]>gi|156215072|gb|EDO36041.1|predictedprotein[Nematostellavectensis]||predictedprotein[Nematostellavectensis]>gi|156214330|gb|EDO35321.1|predictedprotein[Nematostellavectensis]||PREDICTED:hypotheticalproteinLOC557984[Daniorerio]||FBP32precursor[Moronesaxatilis]||" 1165 NA "NEMVE_v1g100075" "GO:0007155" "hypothetical protein" "Predicted protein (Fragment)"
"9" "jgi|Nemve1|100082|e_gw.55.165.1" 423 0 0 0 0 0 0 1 1 8 6 24 12 0 0 0 0 0 0 0.128406225660492 0.128406225660492 1.02724980528394 0.770437353962953 3.08174941585181 1.54087470792591 0 0 0 0.128406225660492 0.898843579623446 2.31131206188886 NA NA NA NA NA NA NA NA NA NA NA NA 2.11843639793495 -0.0458475657571527 0.0447516591005299 1 1.43494794538778 1.31732893061797 0.0032414245297399 1 "predictedprotein[Nematostellavectensis]>gi|156221893|gb|EDO42743.1|predictedprotein[Nematostellavectensis]||PREDICTED:similartopipeCG9614_PI[Hydramagnipapillata]||hypotheticalproteinTRIADDRAFT_58255[Trichoplaxadhaerens]>gi|190583456|gb|EDV23527.1|hypotheticalproteinTRIADDRAFT_58255[Trichoplaxadhaerens]||PREDICTED:similartopipeCG9614_PI,partial[Hydramagnipapillata]||hypotheticalproteinBRAFLDRAFT_240338[Branchiostomafloridae]>gi|229289171|gb|EEN59859.1|hypotheticalproteinBRAFLDRAFT_240338[Branchiostomafloridae]||hypotheticalproteinBRAFLDRAFT_63696[Branchiostomafloridae]>gi|229297010|gb|EEN67649.1|hypotheticalproteinBRAFLDRAFT_63696[Branchiostomafloridae]||hypotheticalproteinBRAFLDRAFT_63697[Branchiostomafloridae]>gi|229297009|gb|EEN67648.1|hypotheticalproteinBRAFLDRAFT_63697[Branchiostomafloridae]||PREDICTED:similartopredictedprotein[Cionaintestinalis]||Heparansulfate2_O_sulfotransferaseprotein[Brugiamalayi]>gi|158595459|gb|EDP34012.1|Heparansulfate2_O_sulfotransferaseprotein,putative[Brugiamalayi]||Heparansulfate2_O_sulfotransferasehst_2[Ascarissuum]||" NA "39" "NEMVE_v1g100082" "GO:0016021,GO:0008146,EC:2.8.2.0" "hypothetical protein" "Predicted protein (Fragment)"
"10" "jgi|Nemve1|100096|e_gw.55.222.1" 822 90 66 102 108 80 61 79 143 115 69 75 64 11.7935050001082 8.64857033341267 13.3659723334559 14.1522060001298 10.4831155556517 7.99337561118444 10.3520766112061 18.7385690557274 15.0694786112493 9.04168716674961 9.82792083342349 8.38649244452138 10.2210376667604 13.7590891667929 9.23824558341808 14.5453228334668 12.0555828889995 9.10720663897243 0.356783339270531 4.37479504443492 0.151849160507445 1 -0.327265154353425 4.45733146003552 0.181721884082147 1 0.698269455826742 4.71692490967918 0.00449687925437504 1 -0.851611041885634 4.66847765637281 0.000139171609781688 1 -0.315111404191441 4.00037188910145 0.155666031569278 1 "predictedprotein[Nematostellavectensis]>gi|156221867|gb|EDO42717.1|predictedprotein[Nematostellavectensis]||hypotheticalproteinTRIADDRAFT_31311[Trichoplaxadhaerens]>gi|190580737|gb|EDV20818.1|hypotheticalproteinTRIADDRAFT_31311[Trichoplaxadhaerens]||PREDICTED:CG5705_like[Saccoglossuskowalevskii]||proteinreleasingfactor,putative[Ixodesscapularis]>gi|215493201|gb|EEC02842.1|proteinreleasingfactor,putative[Ixodesscapularis]||PREDICTED:peptidechainreleasefactor1_like,mitochondrial_like[Anoliscarolinensis]||PREDICTED:similartopredictedprotein[Hydramagnipapillata]||peptidechainreleasefactor1_like,mitochondrialprecursor[Musmusculus]>gi|81874010|sp|Q8BJU9.1|RF1ML_MOUSERecName:Full=Peptidechainreleasefactor1_like,mitochondrial;AltName:Full=Mitochondrialtranslationalreleasefactor1_like;Flags:Precursor>gi|26347595|dbj|BAC37446.1|unnamedproteinproduct[Musmusculus]>gi|74186873|dbj|BAE20502.1|unnamedproteinproduct[Musmusculus]>gi|148671619|gb|EDL03566.1|mitochondrialtranslationalreleasefactor1_like[Musmusculus]||peptidechainreleasefactor1_like,mitochondrialprecursor[Bostaurus]||peptidechainreleasefactor1_like,mitochondrialprecursor[Bostaurus]>gi|122135943|sp|Q2KI15.1|RF1ML_BOVINRecName:Full=Peptidechainreleasefactor1_like,mitochondrial;AltName:Full=Mitochondrialtranslationalreleasefactor1_like;Flags:Precursor>gi|86826548|gb|AAI12807.1|Mitochondrialtranslationalreleasefactor1_like[Bostaurus]||PREDICTED:peptidechainreleasefactor1_like,mitochondrial[Callithrixjacchus]||" NA "38" "NEMVE_v1g100096" "GO:0016149,GO:0005739,GO:0005840,GO:0006444,GO:0006449,GO:0018444" "hypothetical protein; K02835 peptide chain release" "Predicted protein (Fragment)"
"11" "jgi|Nemve1|1001|gw.12.1.1" 1107 0 0 0 0 0 1 0 3 7 7 16 10 0 0 0 0 0 0.14586744813693 0 0.437602344410791 1.02107213695851 1.02107213695851 2.33387917019088 1.4586744813693 0 0 0.0729337240684651 0.218801172205395 1.02107213695851 1.89627682578009 NA NA NA NA NA NA NA NA NA NA NA NA 1.57792185189588 0.0389994005752348 0.0470738596113741 1 0.969167446339506 0.995635412139177 0.0949084849504033 1 "predictedprotein[Nematostellavectensis]>gi|156226793|gb|EDO47600.1|predictedprotein[Nematostellavectensis]||predictedprotein[Nematostellavectensis]>gi|156210644|gb|EDO31803.1|predictedprotein[Nematostellavectensis]||potassiumchannelalphasubunit[Polyorchispenicillatus]||hypotheticalproteinY73B6BL.19[Caenorhabditiselegans]>gi|14574486|gb|AAK68591.1|AC084197_11Shalfamilyofpotassiumchannelsprotein1,partiallyconfirmedbytranscriptevidence[Caenorhabditiselegans]||predictedprotein[Nematostellavectensis]>gi|156227969|gb|EDO48770.1|predictedprotein[Nematostellavectensis]||predictedprotein[Nematostellavectensis]>gi|156210106|gb|EDO31311.1|predictedprotein[Nematostellavectensis]||potassiumchannelproteinShal1.i[Panulirusinterruptus]||potassiumchannelproteinShal1.e[Panulirusinterruptus]||potassiumchannelproteinShal1.d[Panulirusinterruptus]||potassiumchannelproteinShal1.b[Panulirusinterruptus]||" NA "39" "NEMVE_v1g1001" "GO:0008076,GO:0005249,GO:0071805" "hypothetical protein" "Predicted protein (Fragment)"
"12" "jgi|Nemve1|10011|gw.156.1.1" 4446 1010 896 998 1004 621 529 927 1360 1018 730 673 627 129.690287917097 115.051978191801 128.149413209171 128.919850563134 79.7402661351657 67.9268933744004 119.032571187276 174.632466898269 130.717537722381 93.7365447321593 86.4173898695113 80.5107034891286 122.371133054449 128.534631886153 73.833579754783 146.832519042773 112.22704122727 83.4640466793199 -0.000672111596180355 7.79792895962415 0.987262894726409 1 -0.552762551314317 7.61370840094821 0.000409609883314999 1 1.03606052011308 7.98057857902544 2.96563980603254e-13 4.86780117762181e-09 -0.96943467553103 8.03626738849913 8.0817424254138e-11 1.48033276006305e-06 -0.338121243133615 7.23891796841732 0.0119408769664518 1 "predictedprotein[Nematostellavectensis]>gi|156215805|gb|EDO36756.1|predictedprotein[Nematostellavectensis]||PREDICTED:ubiquitincarboxyl_terminalhydrolase34_like[Anoliscarolinensis]||PREDICTED:ubiquitincarboxyl_terminalhydrolase34[Daniorerio]||ubiquitincarboxyl_terminalhydrolase34[Gallusgallus]||PREDICTED:ubiquitincarboxyl_terminalhydrolase34_like[Meleagrisgallopavo]||PREDICTED:similartoubiquitinspecificprotease34[Ornithorhynchusanatinus]||PREDICTED:ubiquitinspecificprotease34[Oryctolaguscuniculus]||PREDICTED:similartoubiquitinspecificprotease34[Canisfamiliaris]||PREDICTED:ubiquitincarboxyl_terminalhydrolase34[Pantroglodytes]||ubiquitinspecificpeptidase34[Homosapiens]||" 2472 "19" "NEMVE_v1g10011" "GO:0004843,GO:0071108,GO:0005515,GO:0006511,GO:0004221,GO:0004197,GO:0090263,EC:3.1.2.15,EC:3.4.22.0" "hypothetical protein; K11853 ubiquitin carboxyl-te" "Ubiquitin carboxyl-terminal hydrolase (EC 3.4.19.12) (Fragment)"
"13" "jgi|Nemve1|100111|e_gw.55.254.1" 339 NA NA NA NA NA NA NA NA NA NA NA NA NA NA NA NA NA NA NA NA NA NA NA NA NA NA NA NA NA NA NA NA NA NA NA NA NA NA NA NA NA NA NA NA NA NA NA NA NA NA "predictedprotein[Nematostellavectensis]>gi|156389150|ref|XP_001634855.1|predictedprotein[Nematostellavectensis]>gi|156214961|gb|EDO35933.1|predictedprotein[Nematostellavectensis]>gi|156221942|gb|EDO42792.1|predictedprotein[Nematostellavectensis]||PREDICTED:similartopredictedprotein[Hydramagnipapillata]||hypotheticalproteinTRIADDRAFT_61404[Trichoplaxadhaerens]>gi|190580088|gb|EDV20174.1|hypotheticalproteinTRIADDRAFT_61404[Trichoplaxadhaerens]||39SribosomalproteinL28,mitochondrialprecursor[Xenopuslaevis]>gi|82181742|sp|Q68EV6.1|RM28_XENLARecName:Full=39SribosomalproteinL28,mitochondrial;Short=L28mt;Short=MRP_L28;Flags:Precursor>gi|51261504|gb|AAH80094.1|MGC84279protein[Xenopuslaevis]||PREDICTED:39SribosomalproteinL28,mitochondrial_like[Susscrofa]||mitochondrialribosomalproteinL28(predicted)[Dasypusnovemcinctus]||unnamedproteinproduct[Musmusculus]||MitochondrialribosomalproteinL28[Musmusculus]||Mrpl28protein[Musmusculus]||Mrpl28protein[Musmusculus]>gi|72679514|gb|AAI00323.1|Mrpl28protein[Musmusculus]||" 1181 NA "NEMVE_v1g100111" "GO:0005840,GO:0003735,GO:0006412,GO:0005739,GO:0042254" "hypothetical protein" " Predicted protein (Fragment)"
"14" "jgi|Nemve1|100119|e_gw.55.184.1" 1887 1505 1114 1039 1229 1103 1043 350 578 288 179 127 149 212.154759043511 157.036811677389 146.46431537954 173.247972667425 155.486178887038 147.028181848759 49.3383160566304 81.4787048020925 40.5983857837416 25.2330244975338 17.9027603976916 21.0040259783941 184.59578536045 159.856144023482 151.257180367898 65.4085104293614 32.9157051406377 19.4533931880428 -0.279132803404752 8.1173029594914 0.0915125745543518 1 0.167164814940779 8.12934820517229 0.265991174663232 1 -1.164840218984 7.8032315101385 1.16167352713636e-15 1.90677092744162e-11 -1.57189241343063 6.52345495342746 1.34839769485813e-19 2.46986005767164e-15 -0.669268130486779 5.19793202524483 0.000180654924154297 1 "PREDICTED:hypotheticalprotein[Strongylocentrotuspurpuratus]||PREDICTED:hypotheticalprotein,partial[Strongylocentrotuspurpuratus]||hypotheticalproteinBRAFLDRAFT_128345[Branchiostomafloridae]>gi|229289057|gb|EEN59745.1|hypotheticalproteinBRAFLDRAFT_128345[Branchiostomafloridae]||PREDICTED:hypotheticalprotein[Gallusgallus]||hypotheticalproteinLOC100183762[Cionaintestinalis]||PREDICTED:hypotheticalproteinLOC100495334[Xenopus(Silurana)tropicalis]||PREDICTED:hypotheticalproteinLOC100534701[Daniorerio]||PREDICTED:hypotheticalproteinLOC750504[Pantroglodytes]||hypotheticalproteinLOC402160[Homosapiens]||PREDICTED:hCG18094_like[Rattusnorvegicus]||" 1174 "8" "NEMVE_v1g100119" NA NA NA
"15" "jgi|Nemve1|100129|e_gw.55.77.1" 321 169 160 179 151 155 102 63 116 62 49 35 34 29.5060457629093 27.9347178820443 31.2519656305371 26.3633900011793 27.0617579482304 17.8083826498033 10.999295166055 20.2526704644821 10.8247031792922 8.55500735137608 6.1107195366972 5.93612754993442 28.7203818224768 28.8076778158582 22.4350702990169 15.6259828152685 9.68985526533413 6.02342354331581 -0.0671366847094996 5.23239805692113 0.762906877717258 1 -0.113646172764368 5.20111284701702 0.575139440037113 1 -0.47684932777359 4.97617754800017 0.0396097939709761 1 -1.2689270990914 4.20169049462585 3.25304756115422e-07 0.00595860721776619 -0.595163838041301 3.16239783036824 0.0195722142780164 1 "predictedprotein[Nematostellavectensis]>gi|156221943|gb|EDO42793.1|predictedprotein[Nematostellavectensis]||PREDICTED:similartopredictedprotein[Hydramagnipapillata]||PREDICTED:similartopredictedprotein,partial[Hydramagnipapillata]||hypotheticalproteinTRIADDRAFT_7511[Trichoplaxadhaerens]>gi|190588459|gb|EDV28481.1|hypotheticalproteinTRIADDRAFT_7511[Trichoplaxadhaerens]||PREDICTED:similartoBcl2_associatedXprotein[Cionaintestinalis]||ApoptosisregulatorBAX[Salmosalar]>gi|209738244|gb|ACI69991.1|ApoptosisregulatorBAX[Salmosalar]>gi|225710784|gb|ACO11238.1|ApoptosisregulatorBAX[Caligusrogercresseyi]||ApoptosisregulatorBAX[Salmosalar]||ApoptosisregulatorBAX[Salmosalar]||rCG54570,isoformCRA_d[Rattusnorvegicus]||rCG54570,isoformCRA_c[Rattusnorvegicus]||" NA "8" "NEMVE_v1g100129" "GO:0008289,GO:0006922,GO:0043525,GO:0008053,GO:0048087,GO:1900103,GO:0006808,GO:2001244,GO:0051281,GO:0001541,GO:0021854,GO:0034644,GO:0002358,GO:0032403,GO:0060442,GO:0048754,GO:0031558,GO:0046982,GO:0032091,GO:0060058,GO:0005741,GO:0005789,GO:0097136,GO:0097162,GO:0008134,GO:0010332,GO:0042220,GO:0035108,GO:0042803,GO:0007281,GO:0045136,GO:0003707,GO:0035260,GO:0031072,GO:0001822,GO:0060011,GO:0009636,GO:0045333,GO:0046688,GO:0051087,GO:0060664,GO:0001764,GO:0006687,GO:0043653,GO:0001844,GO:0044445,GO:0043491,GO:0070059,GO:0033137,GO:0001974,GO:0002262,GO:0051412,GO:0030264,GO:0007008,GO:0044212,GO:0008635,GO:0060041,GO:0048147,GO:0043524,GO:0032976,GO:0000983,GO:0034349,GO:0006974,GO:0051434,GO:0032471,GO:0048597,GO:0009566,GO:0002904,GO:0008633,GO:0043497,GO:0033574,GO:0005757,GO:0008629,GO:0033599,GO:0015267,GO:0006309,GO:0008634,GO:0045786,GO:0043496,GO:0001101,GO:0048873,GO:0051260,GO:0007346,GO:0019987,GO:0046674,GO:0045893,GO:0060068,GO:0001777,GO:0006927,GO:0071383,GO:0009651,GO:0042475,GO:0021987,GO:0045892,GO:0042493,GO:0060770,GO:0043569,GO:0048515,GO:0051881,GO:0032461,GO:0002352,GO:0035234,GO:0090200,GO:0005625,GO:0010248,GO:0048678,GO:0043565,GO:0001782,GO:0007007,GO:0046902,GO:0005667" "hypothetical protein; K02159 apoptosis regulator B" "Predicted protein (Fragment)"
"16" "jgi|Nemve1|100135|e_gw.55.9.1" 1827 75 68 66 82 42 38 30 65 120 82 129 118 15.6738575141851 14.2109641461945 13.7929946124829 17.1367508821757 8.77736020794365 7.94142114052044 6.26954300567403 13.5840098456271 25.0781720226961 17.1367508821757 26.9590349243983 24.6602024889845 14.9424108301898 15.4648727473293 8.35939067423204 9.92677642565055 21.1074614524359 25.8096187066914 -0.0219463208743787 4.04978446180381 0.941060113256434 1 -0.639096025013892 3.83117497959709 0.0305751854453907 1 0.291491445480036 3.66068731403071 0.44265973139021 1 0.505652452465832 4.147326530796 0.0371698358835813 1 0.378746972792037 4.48370247190852 0.0345961031415296 1 "predictedprotein[Nematostellavectensis]>gi|156221894|gb|EDO42744.1|predictedprotein[Nematostellavectensis]||unnamedproteinproduct[Tetraodonnigroviridis]||SCY1_like2[Bostaurus]||SCY1_likeprotein2[Bostaurus]>gi|151556294|gb|AAI48033.1|SCYL2protein[Bostaurus]||PREDICTED:SCY1_likeprotein2_like[Ailuropodamelanoleuca]>gi|281353126|gb|EFB28710.1|hypotheticalproteinPANDA_018499[Ailuropodamelanoleuca]||PREDICTED:SCY1_likeprotein2_likeisoform2[Meleagrisgallopavo]||SCY1_like2(S.cerevisiae),isoformCRA_e[Homosapiens]||PREDICTED:SCY1_likeprotein2isoform3[Pantroglodytes]||PREDICTED:SCY1_likeprotein2_like[Pantroglodytes]||PREDICTED:SCY1_likeprotein2isoform1[Macacamulatta]||" NA "37" "NEMVE_v1g100135" "GO:0006468,GO:0043231,GO:0004672,GO:0002092,GO:0008333,GO:0005102,GO:0005524,GO:0090090,GO:0044444,GO:2000370" "hypothetical protein" "Predicted protein (Fragment)"
"17" "jgi|Nemve1|100139|e_gw.55.171.1" 423 0 0 0 0 0 0 1 2 3 2 3 4 0 0 0 0 0 0 0.140966617304658 0.281933234609317 0.422899851913975 0.281933234609317 0.422899851913975 0.563866469218633 0 0 0 0.211449925956987 0.352416543261646 0.493383160566304 NA NA NA NA NA NA NA NA NA NA NA NA NA NA NA NA 0.551027417750837 -0.742363719045766 0.778043771142489 1 "predictedprotein[Nematostellavectensis]>gi|156221870|gb|EDO42720.1|predictedprotein[Nematostellavectensis]||hypotheticalproteinNEMVEDRAFT_v1g78270[Nematostellavectensis]>gi|156197927|gb|EDO26089.1|predictedprotein[Nematostellavectensis]||predictedprotein[Nematostellavectensis]>gi|156218939|gb|EDO39828.1|predictedprotein[Nematostellavectensis]||predictedprotein[Nematostellavectensis]>gi|156222748|gb|EDO43589.1|predictedprotein[Nematostellavectensis]||predictedprotein[Nematostellavectensis]>gi|156217686|gb|EDO38598.1|predictedprotein[Nematostellavectensis]||predictedprotein[Nematostellavectensis]>gi|156210271|gb|EDO31458.1|predictedprotein[Nematostellavectensis]||predictedprotein[Nematostellavectensis]>gi|156220827|gb|EDO41690.1|predictedprotein[Nematostellavectensis]||hypotheticalproteinNEMVEDRAFT_v1g69844[Nematostellavectensis]>gi|156195781|gb|EDO25682.1|predictedprotein[Nematostellavectensis]||PREDICTED:zincfingerprotein551_like[Saccoglossuskowalevskii]||hypotheticalproteinCRE_03918[Caenorhabditisremanei]>gi|308240791|gb|EFO84743.1|hypotheticalproteinCRE_03918[Caenorhabditisremanei]||" NA NA "NEMVE_v1g100139" NA "hypothetical protein" "Predicted protein (Fragment)"
"18" "jgi|Nemve1|100141|e_gw.55.163.1" 297 26 17 26 44 22 32 4 8 16 13 13 8 3.41502184980196 2.23289890179359 3.41502184980196 5.7792677458187 2.88963387290935 4.20310381514087 0.525387976892609 1.05077595378522 2.10155190757044 1.70751092490098 1.70751092490098 1.05077595378522 2.82396037579777 4.59714479781033 3.54636884402511 0.788081965338914 1.90453141623571 1.3791434393431 0.628566160797774 2.67626901466792 0.116280024270182 1 -0.126926853654664 2.96997359547617 0.85197183230289 1 -2.10299562744559 2.27273438183653 4.12249165023331e-05 0.676665779469295 0.682170978255461 1.31566568025253 0.239850821055019 1 -0.372861435186317 1.3152392620404 0.411268399257223 1 "predictedprotein[Nematostellavectensis]>gi|156221836|gb|EDO42686.1|predictedprotein[Nematostellavectensis]||hypotheticalproteinBRAFLDRAFT_118878[Branchiostomafloridae]>gi|229273329|gb|EEN44181.1|hypotheticalproteinBRAFLDRAFT_118878[Branchiostomafloridae]||PREDICTED:polycombgroupRINGfingerprotein6_like[Xenopus(Silurana)tropicalis]||hypotheticalproteinTRIADDRAFT_28310[Trichoplaxadhaerens]>gi|190582857|gb|EDV22929.1|hypotheticalproteinTRIADDRAFT_28310[Trichoplaxadhaerens]||PREDICTED:polycombgroupRINGfingerprotein6_like[Nomascusleucogenys]||PREDICTED:polycombgroupRINGfingerprotein6_like[Anoliscarolinensis]||PREDICTED:polycombgroupRINGfingerprotein6_like,partial[Ailuropodamelanoleuca]||PREDICTED:polycombgroupRINGfingerprotein6_likeisoform1[Pongoabelii]||PREDICTED:polycombgroupRINGfingerprotein6_likeisoform1[Callithrixjacchus]||hypotheticalproteinPANDA_001793[Ailuropodamelanoleuca]||" NA "42" "NEMVE_v1g100141" "GO:0008270,GO:0035102,GO:0003677,GO:0005515,GO:0003700,GO:0045892,GO:0005667,GO:0045449" "hypothetical protein" "Predicted protein (Fragment)"
"19" "jgi|Nemve1|100150|e_gw.55.56.1" 648 1 0 0 0 0 1 1 1 9 1 1 4 0.0892594226338222 0 0 0 0 0.0892594226338222 0.0892594226338222 0.0892594226338222 0.8033348037044 0.0892594226338222 0.0892594226338222 0.357037690535289 0.0446297113169111 0 0.0446297113169111 0.0892594226338222 0.446297113169111 0.223148556584556 NA NA NA NA NA NA NA NA NA NA NA NA 1.64505529443839 -0.48951239614825 0.271547976643825 1 -0.879423567806239 -0.433226644832863 0.458804050629455 1 "predictedprotein[Nematostellavectensis]>gi|156221864|gb|EDO42714.1|predictedprotein[Nematostellavectensis]||conservedhypotheticalprotein[Culexquinquefasciatus]>gi|167872548|gb|EDS35931.1|conservedhypotheticalprotein[Culexquinquefasciatus]||predictedprotein[Nematostellavectensis]>gi|156223466|gb|EDO44301.1|predictedprotein[Nematostellavectensis]||PREDICTED:hypotheticalprotein[Rattusnorvegicus]||hypotheticalproteinNEMVEDRAFT_v1g65608[Nematostellavectensis]>gi|156199924|gb|EDO26591.1|predictedprotein[Nematostellavectensis]||PREDICTED:hypotheticalproteinLOC721842[Macacamulatta]||PREDICTED:hypotheticalprotein[Saccoglossuskowalevskii]||conservedhypotheticalprotein[Culexquinquefasciatus]>gi|167878321|gb|EDS41704.1|conservedhypotheticalprotein[Culexquinquefasciatus]||conservedhypotheticalprotein[Culexquinquefasciatus]>gi|167874601|gb|EDS37984.1|conservedhypotheticalprotein[Culexquinquefasciatus]||salivaryglandsecretionprotein4[Culexquinquefasciatus]>gi|167869466|gb|EDS32849.1|salivaryglandsecretionprotein4[Culexquinquefasciatus]||" NA NA "NEMVE_v1g100150" NA "hypothetical protein" "Predicted protein (Fragment)"
"20" "jgi|Nemve1|100165|e_gw.56.22.1" 1341 311 307 267 276 136 95 16 29 134 117 91 83 35.3370045267662 34.8825092916952 30.3375569409858 31.3601712198954 15.4528379924122 10.794261832935 1.81798094028379 3.29509045426437 15.2255903748767 13.2939856258252 10.3397665978641 9.43077612772216 35.1097569092307 30.8488640804406 13.1235499126736 2.55653569727408 14.259788000351 9.88527136279311 -0.258109187496739 6.05194015301773 0.164972141748305 1 -0.985398494104023 5.576450769541 1.66185863267977e-06 0.0245456520046802 -2.30920915303161 4.31933345160564 3.20621386180717e-15 5.26267943277029e-11 1.89320156572047 4.11130442841126 2.72807878009312e-12 4.99702190149656e-08 -0.439056908243951 4.4034404951195 0.0150917462538584 1 "predictedprotein[Nematostellavectensis]>gi|156221816|gb|EDO42667.1|predictedprotein[Nematostellavectensis]||predictedprotein[Nematostellavectensis]>gi|156214123|gb|EDO35120.1|predictedprotein[Nematostellavectensis]||solutecarrierfamily2,facilitatedglucosetransportermember3[Gallusgallus]>gi|121759|sp|P28568.1|GTR3_CHICKRecName:Full=Solutecarrierfamily2,facilitatedglucosetransportermember3;AltName:Full=CEF_GT3;AltName:Full=Glucosetransportertype3;Short=GLUT_3>gi|211439|gb|AAA48662.1|glucosetransportertype3[Gallusgallus]||PREDICTED:solutecarrierfamily2,facilitatedglucosetransportermember3_like[Meleagrisgallopavo]||PREDICTED:hypotheticalproteinLOC715915isoform6[Macacamulatta]||PREDICTED:solutecarrierfamily2,member3[Oryctolaguscuniculus]||AGAP007340_PA[Anophelesgambiaestr.PEST]>gi|157020182|gb|EAA04274.4|AGAP007340_PA[Anophelesgambiaestr.PEST]||AGAP007340_PB[Anophelesgambiaestr.PEST]>gi|157020181|gb|EAA45418.4|AGAP007340_PB[Anophelesgambiaestr.PEST]||hypotheticalproteinSINV_01010[Solenopsisinvicta]||hypotheticalproteinDAPPUDRAFT_61492[Daphniapulex]||" NA "12" "NEMVE_v1g100165" "GO:0022891,GO:0005975,GO:0005886,GO:0044281,GO:0055085,GO:0016021,GO:0015758" "hypothetical protein" "Predicted protein (Fragment)"
"21" "jgi|Nemve1|100173|e_gw.56.127.1" 471 0 0 0 0 1 3 0 2 0 1 2 0 0 0 0 0 0.112698039413788 0.338094118241364 0 0.225396078827576 0 0.112698039413788 0.225396078827576 0 0 0 0.225396078827576 0.112698039413788 0.0563490197068941 0.112698039413788 NA NA NA NA NA NA NA NA NA NA NA NA NA NA NA NA NA NA NA NA "predictedprotein[Nematostellavectensis]>gi|156221828|gb|EDO42679.1|predictedprotein[Nematostellavectensis]||predictedprotein[Nematostellavectensis]>gi|156219784|gb|EDO40661.1|predictedprotein[Nematostellavectensis]||predictedprotein[Nematostellavectensis]>gi|156228694|gb|EDO49492.1|predictedprotein[Nematostellavectensis]||hypotheticalproteinNEMVEDRAFT_v1g142840[Nematostellavectensis]>gi|156208422|gb|EDO29926.1|predictedprotein[Nematostellavectensis]||predictedprotein[Nematostellavectensis]>gi|156214087|gb|EDO35085.1|predictedprotein[Nematostellavectensis]||predictedprotein[Nematostellavectensis]>gi|156208784|gb|EDO30186.1|predictedprotein[Nematostellavectensis]||predictedprotein[Nematostellavectensis]>gi|156221133|gb|EDO41992.1|predictedprotein[Nematostellavectensis]||predictedprotein[Nematostellavectensis]>gi|156221132|gb|EDO41991.1|predictedprotein[Nematostellavectensis]||hypotheticalproteinNEMVEDRAFT_v1g49309[Nematostellavectensis]>gi|156196406|gb|EDO25805.1|predictedprotein[Nematostellavectensis]||predictedprotein[Nematostellavectensis]>gi|156208668|gb|EDO30106.1|predictedprotein[Nematostellavectensis]||" 507 NA "NEMVE_v1g100173" "GO:0007155" "hypothetical protein" "Predicted protein (Fragment)"
"22" "jgi|Nemve1|100176|e_gw.56.1.1" 333 93 88 108 133 40 32 15 53 39 45 59 40 9.46312814570526 8.954357815291 10.989439136948 13.5332907890194 4.07016264331409 3.25613011465127 1.52631099124278 5.39296550239117 3.96840857723124 4.57893297372835 6.00348989888828 4.07016264331409 9.20874298049813 12.2613649629837 3.66314637898268 3.45963824681698 4.2736707754798 5.03682627110119 0.341068314141278 4.58378176808548 0.183011570065555 1 -1.49305910382952 4.26792353056298 4.06698408290275e-08 0.000600693549044736 -0.0379255042764579 3.32002718492678 0.767704417023786 1 -0.276053695782953 3.21583547684441 0.695077234981684 1 0.325162454308966 3.19361791552389 0.275590588578447 1 "predictedprotein[Nematostellavectensis]>gi|156221758|gb|EDO42609.1|predictedprotein[Nematostellavectensis]||PREDICTED:zincfingerprotein420_like[Anoliscarolinensis]||zincfingerprotein263(predicted),isoformCRA_a[Rattusnorvegicus]||PREDICTED:similartohCG21167[Ornithorhynchusanatinus]||PREDICTED:zincfingerprotein271_like[Daniorerio]||PREDICTED:zincfingerprotein135_like[Anoliscarolinensis]||PREDICTED:zincfingerprotein729_like[Daniorerio]||PREDICTED:zincfingerprotein729_like[Daniorerio]||PREDICTED:zincfingerprotein358isoform1[Bostaurus]>gi|297476686|ref|XP_002688899.1|PREDICTED:zincfingerprotein358[Bostaurus]>gi|296485863|gb|DAA27978.1|zincfingerprotein358[Bostaurus]||ZNF167protein[Homosapiens]||" NA "32" "NEMVE_v1g100176" "GO:0008270,GO:0003676,GO:0006355,GO:0043232,GO:0005634" "hypothetical protein" "Predicted protein (Fragment)"
"23" "jgi|Nemve1|100191|e_gw.56.94.1" 942 42 25 23 25 42 39 54 106 68 57 40 42 4.7333176553791 2.8174509853447 2.59205490651713 2.8174509853447 4.7333176553791 4.39522353713774 6.08569412834456 11.9459921778615 7.66346668013759 6.42378824658592 4.50792157655152 4.7333176553791 3.7753843203619 2.70475294593091 4.56427059625842 9.01584315310305 7.04362746336176 4.62061961596531 -0.550253022176425 2.70691247043765 0.166552412468323 1 0.997776000571638 3.04172056501582 0.00306380430731896 1 1.02418286875931 4.12444711758294 0.000432190777990177 1 -0.936297657814961 4.16123127929694 0.000238338882992622 1 -0.517930931685785 3.36527400224962 0.0342289801699494 1 "predictedprotein[Nematostellavectensis]>gi|156221822|gb|EDO42673.1|predictedprotein[Nematostellavectensis]||ELAV2_likeprotein[Aplysiacalifornica]>gi|65307079|gb|AAY42042.1|ELAV2_likeprotein[Aplysiacalifornica]||RNA_bindingproteinElav2[Capitellateleta]||PREDICTED:similartoRNA_bindingprotein,putative[Nasoniavitripennis]||Elav[Platynereisdumerilii]||hypotheticalproteinSINV_01390[Solenopsisinvicta]||ELAV_likeprotein2[Harpegnathossaltator]||AGAP009952_PA[Anophelesgambiaestr.PEST]>gi|157014134|gb|EAA13895.5|AGAP009952_PA[Anophelesgambiaestr.PEST]||RNA_bindingprotein,putative[Aedesaegypti]>gi|108877490|gb|EAT41715.1|RNA_bindingprotein,putative[Aedesaegypti]||RNA_bindingprotein,putative[Aedesaegypti]>gi|108875486|gb|EAT39711.1|RNA_bindingprotein,putative[Aedesaegypti]||" NA "24" "NEMVE_v1g100191" "GO:0003723,GO:0000166" "hypothetical protein" "Predicted protein (Fragment)"
"24" "jgi|Nemve1|100198|e_gw.56.170.1" 990 31 22 42 37 7 9 14 25 28 11 22 12 3.92781849528574 2.78748409342859 5.32156054200004 4.68804142985718 0.886926757000006 1.14033440185715 1.77385351400001 3.16759556071431 3.54770702800002 1.3937420467143 2.78748409342859 1.52044586914287 3.35765129435717 5.00480098592861 1.01363057942858 2.47072453735716 2.47072453735716 2.15396498128573 0.502344180818883 2.90450183795518 0.15823576437592 1 -2.04130173964917 2.55727191305163 2.41516455666094e-06 0.035671980501882 1.3161712195739 2.00057307328985 0.0114415937082038 1 -0.578148189610881 2.25893279285304 0.151466785691786 1 -0.108180707395053 1.85112970398188 0.919202414404537 1 "predictedprotein[Nematostellavectensis]>gi|156221772|gb|EDO42623.1|predictedprotein[Nematostellavectensis]||PREDICTED:kelchdomaincontaining3_like[Saccoglossuskowalevskii]||PREDICTED:f_boxonlyprotein42[Nomascusleucogenys]||PREDICTED:f_boxonlyprotein42_like[Ailuropodamelanoleuca]>gi|281346225|gb|EFB21809.1|hypotheticalproteinPANDA_010344[Ailuropodamelanoleuca]||PREDICTED:f_boxonlyprotein42isoform4[Pantroglodytes]>gi|193786259|dbj|BAG51542.1|unnamedproteinproduct[Homosapiens]||F_boxprotein42[Homosapiens]||F_boxonlyprotein42[Pongoabelii]>gi|61212956|sp|Q5RDA9.1|FBX42_PONABRecName:Full=F_boxonlyprotein42>gi|55726980|emb|CAH90248.1|hypotheticalprotein[Pongoabelii]||F_boxonlyprotein42[Homosapiens]>gi|51701398|sp|Q6P3S6.1|FBX42_HUMANRecName:Full=F_boxonlyprotein42;AltName:Full=JustoneF_boxandKelchdomain_containingprotein>gi|39645341|gb|AAH63864.1|F_boxprotein42[Homosapiens]>gi|55664456|emb|CAH73774.1|F_boxprotein42[Homosapiens]>gi|56203756|emb|CAI22560.1|F_boxprotein42[Homosapiens]>gi|119572159|gb|EAW51774.1|F_boxprotein42,isoformCRA_a[Homosapiens]>gi|119572160|gb|EAW51775.1|F_boxprotein42,isoformCRA_a[Homosapiens]||PREDICTED:f_boxonlyprotein42[Equuscaballus]||PREDICTED:similartoF_boxonlyprotein42isoform3[Canisfamiliaris]||" NA "32" "NEMVE_v1g100198" NA "hypothetical protein; K10317 F-box protein 42" "Predicted protein (Fragment)"
"25" "jgi|Nemve1|100219|e_gw.56.117.1" 1217 0 0 1 0 4 1 1 2 11 12 8 10 0 0 0.174591986762777 0 0.698367947051108 0.174591986762777 0.174591986762777 0.349183973525554 1.92051185439055 2.09510384115332 1.39673589410222 1.74591986762777 0 0.0872959933813885 0.436479966906943 0.261887980144166 2.00780784777194 1.57132788086499 NA NA NA NA NA NA NA NA -0.650241853878372 -0.784936609600344 0.742282152265499 1 2.28224689837551 0.65147254128404 0.00471511678609357 1 -0.261406095922828 1.03150834652922 0.76600191973595 1 "TPA_exp:polpolyprotein[Schistosomamansoni]||PREDICTED:hypotheticalprotein[Nasoniavitripennis]||PREDICTED:similartopolpolyprotein[Triboliumcastaneum]||hypotheticalproteinTcasGA2_TC001491[Triboliumcastaneum]||hypotheticalproteinTcasGA2_TC002008[Triboliumcastaneum]||hypotheticalproteinTcasGA2_TC011272[Triboliumcastaneum]||hypotheticalproteinTcasGA2_TC011220[Triboliumcastaneum]||PREDICTED:hypotheticalprotein[Nasoniavitripennis]||reversetranscriptase[Drosophilamelanogaster]||RecName:Full=Retrovirus_relatedPolpolyproteinfromtransposon17.6;Includes:RecName:Full=Protease;Includes:RecName:Full=Reversetranscriptase;Includes:RecName:Full=Endonuclease>gi|1335613|emb|CAA25702.1|unnamedproteinproduct[Drosophilamelanogaster]>gi|224319|prf||1101404BORF2||" 2858 "22" "NEMVE_v1g100219" NA NA NA
"26" "jgi|Nemve1|100228|e_gw.56.173.1" 687 0 0 0 0 0 0 0 0 1 0 0 0 0 0 0 0 0 0 0 0 0.131038944445647 0 0 0 0 0 0 0 0.0655194722228233 0 NA NA NA NA NA NA NA NA NA NA NA NA NA NA NA NA NA NA NA NA "predictedprotein[Nematostellavectensis]>gi|156221793|gb|EDO42644.1|predictedprotein[Nematostellavectensis]||hypotheticalproteinNEMVEDRAFT_v1g148151[Nematostellavectensis]>gi|156205367|gb|EDO28340.1|predictedprotein[Nematostellavectensis]||hypotheticalproteinBRAFLDRAFT_125860[Branchiostomafloridae]>gi|229293539|gb|EEN64198.1|hypotheticalproteinBRAFLDRAFT_125860[Branchiostomafloridae]||hypotheticalproteinBRAFLDRAFT_101341[Branchiostomafloridae]>gi|229289162|gb|EEN59850.1|hypotheticalproteinBRAFLDRAFT_101341[Branchiostomafloridae]||hypotheticalproteinBRAFLDRAFT_211833[Branchiostomafloridae]>gi|229282056|gb|EEN52808.1|hypotheticalproteinBRAFLDRAFT_211833[Branchiostomafloridae]||predictedprotein[Nematostellavectensis]>gi|156215230|gb|EDO36195.1|predictedprotein[Nematostellavectensis]||putativeepidermalgrowthfactor[Strongylocentrotuspurpuratus]||fibropellinIb[Strongylocentrotuspurpuratus]||hypotheticalproteinBRAFLDRAFT_63459[Branchiostomafloridae]>gi|229287758|gb|EEN58461.1|hypotheticalproteinBRAFLDRAFT_63459[Branchiostomafloridae]||PREDICTED:neurogeniclocusnotchhomologprotein2_like[Saccoglossuskowalevskii]||" 137 NA "NEMVE_v1g100228" "GO:0005509,GO:0016020,GO:0005578" "hypothetical protein" "Predicted protein (Fragment)"
"27" "jgi|Nemve1|100237|e_gw.56.84.1" 1410 0 0 2 0 3 4 71 116 110 89 178 167 0 0 0.417969533711602 0 0.626954300567403 0.835939067423204 14.8379184467619 24.2422329552729 22.9883243541381 18.5996442501663 37.1992885003326 34.9004560649188 0 0.208984766855801 0.731446683995304 19.5400757010174 20.7939843021522 36.0498722826257 NA NA NA NA 1.91713475793656 -0.808302223026639 0.130840073609992 1 4.73444716568321 3.82142541778445 2.38739273568239e-28 3.91866643634908e-24 -0.491447185015953 4.58569083211694 0.0290571020722849 1 0.881989787200902 4.76774082941641 2.26036197458829e-07 0.00425151483800311 "PREDICTED:similartomyosinregulatorylightchaininteractingprotein[Hydramagnipapillata]||PREDICTED:proteintyrosinephosphatase,non_receptortype4_like[Saccoglossuskowalevskii]||hypotheticalproteinBRAFLDRAFT_114257[Branchiostomafloridae]>gi|229297815|gb|EEN68447.1|hypotheticalproteinBRAFLDRAFT_114257[Branchiostomafloridae]||PREDICTED:e3ubiquitin_proteinligaseMYLIP_like[Anoliscarolinensis]||PREDICTED:similartoMyosinregulatorylightchaininteractingprotein[Strongylocentrotuspurpuratus]>gi|115961346|ref|XP_001192459.1|PREDICTED:similartoMyosinregulatorylightchaininteractingprotein[Strongylocentrotuspurpuratus]||myosinregulatorylightchaininteractingprotein[Xenopuslaevis]>gi|54035094|gb|AAH84067.1|LOC494986protein[Xenopuslaevis]||E3ubiquitin_proteinligaseMYLIP[Homosapiens]>gi|84028296|sp|Q8WY64.2|MYLIP_HUMANRecName:Full=E3ubiquitin_proteinligaseMYLIP;AltName:Full=InducibledegraderoftheLDL_receptor;Short=Idol;AltName:Full=Myosinregulatorylightchaininteractingprotein;Short=MIR>gi|12804015|gb|AAH02860.1|Myosinregulatorylightchaininteractingprotein[Homosapiens]>gi|30582949|gb|AAP35704.1|myosinregulatorylightchaininteractingprotein[Homosapiens]>gi|56202482|emb|CAI19548.1|myosinregulatorylightchaininteractingprotein[Homosapiens]>gi|119575770|gb|EAW55366.1|myosinregulatorylightchaininteractingprotein,isoformCRA_a[Homosapiens]||PREDICTED:e3ubiquitin_proteinligaseMYLIP[Pantroglodytes]>gi|10834718|gb|AAG23789.1|AF258586_1PP5242[Homosapiens]>gi|33337501|gb|AAQ13408.1|AF006003_1BZF1[Homosapiens]>gi|33337503|gb|AAQ13409.1|BZF1[Homosapiens]||PREDICTED:e3ubiquitin_proteinligaseMYLIP[Equuscaballus]||unnamedproteinproduct[Homosapiens]||" NA "39" "NEMVE_v1g100237" "GO:0065008,GO:0005622,GO:0044257,GO:0016874,GO:0016567,GO:0032501,GO:0005515,GO:0042176" NA NA
"28" "jgi|Nemve1|100241|e_gw.56.68.1" 261 NA NA NA NA NA NA NA NA NA NA NA NA NA NA NA NA NA NA NA NA NA NA NA NA NA NA NA NA NA NA NA NA NA NA NA NA NA NA NA NA NA NA NA NA NA NA NA NA NA NA "predictedprotein[Nematostellavectensis]>gi|156221788|gb|EDO42639.1|predictedprotein[Nematostellavectensis]||predictedprotein[Nematostellavectensis]>gi|156218760|gb|EDO39652.1|predictedprotein[Nematostellavectensis]||hypotheticalproteinBRAFLDRAFT_139324[Branchiostomafloridae]>gi|229290664|gb|EEN61341.1|hypotheticalproteinBRAFLDRAFT_139324[Branchiostomafloridae]||PREDICTED:similartoputativecellwallproteinFLO11p[Strongylocentrotuspurpuratus]>gi|115956322|ref|XP_001194238.1|PREDICTED:similartoputativecellwallproteinFLO11p[Strongylocentrotuspurpuratus]||PREDICTED:hypotheticalprotein[Strongylocentrotuspurpuratus]>gi|115940158|ref|XP_001192694.1|PREDICTED:hypotheticalprotein[Strongylocentrotuspurpuratus]||PREDICTED:hypotheticalproteinLOC100492777[Xenopus(Silurana)tropicalis]||PREDICTED:adhesiveplaquematrixprotein_like,partial[Daniorerio]||PREDICTED:mCG145728_like[Saccoglossuskowalevskii]||predictedprotein[Nematostellavectensis]>gi|156214914|gb|EDO35887.1|predictedprotein[Nematostellavectensis]||predictedprotein[Nematostellavectensis]>gi|156227257|gb|EDO48061.1|predictedprotein[Nematostellavectensis]||" NA NA "NEMVE_v1g100241" NA "hypothetical protein" "Predicted protein (Fragment)"
"29" "jgi|Nemve1|100259|e_gw.56.184.1" 399 32 38 28 41 15 12 26 31 57 50 42 40 4.66775834038177 5.54296302920335 4.08428854783405 5.98056537361414 2.18801172205395 1.75040937764316 3.79255365156019 4.52189089224484 8.31444454380502 7.29337240684651 6.12643282175107 5.83469792547721 5.10536068479256 5.03242696072409 1.96921054984856 4.15722227190251 7.80390847532577 5.98056537361414 -0.0919937371071937 2.98792803484295 0.812895553869132 1 -1.10017869234954 2.57872040378438 0.00714205369643142 1 1.1151200418305 2.62459455855081 0.00664786436043087 1 0.325748331279642 3.32301149192397 0.352651938305005 1 -0.294112880219327 3.23510891621694 0.223178963659978 1 "predictedprotein[Nematostellavectensis]>gi|156221768|gb|EDO42619.1|predictedprotein[Nematostellavectensis]||dyneinheavychainisotype6[Tripneustesgratilla]||hypotheticalproteinBRAFLDRAFT_276972[Branchiostomafloridae]>gi|229290114|gb|EEN60796.1|hypotheticalproteinBRAFLDRAFT_276972[Branchiostomafloridae]||PREDICTED:similartodyneinheavychainisotype6,partial[Strongylocentrotuspurpuratus]>gi|115760508|ref|XP_794551.2|PREDICTED:similartodyneinheavychainisotype6,partial[Strongylocentrotuspurpuratus]||hypotheticalproteinTRIADDRAFT_33038[Trichoplaxadhaerens]>gi|190579625|gb|EDV19716.1|hypotheticalproteinTRIADDRAFT_33038[Trichoplaxadhaerens]||PREDICTED:dyneinheavychain1,axonemal[Daniorerio]||Dyneinheavychain1,axonemal[Dicentrarchuslabrax]||PREDICTED:LOWQUALITYPROTEIN:dyneinheavychain1,axonemal_like[Anoliscarolinensis]||PREDICTED:hypotheticalprotein[Hydramagnipapillata]||PREDICTED:similartodynein,axonemal,heavypolypeptide1[Canisfamiliaris]||" 1058 "22" "NEMVE_v1g100259" "GO:0003777,GO:0005858,GO:0006200,GO:0001539,GO:0005524,GO:0007018,GO:0016887,GO:0009612,GO:0005874,EC:3.6.1.3" "hypothetical protein" "Predicted protein (Fragment)"
"30" "jgi|Nemve1|100263|e_gw.56.123.1" 588 139 159 148 159 82 86 34 58 60 45 72 31 18.2144132779449 20.8351921668578 19.3937637779557 20.8351921668578 10.745193444543 11.2693492223256 4.45532411115198 7.6002587778475 7.86233666673879 5.89675250005409 9.43480400008655 4.06220727781504 19.5248027224013 20.1144779724067 11.0072713334343 6.02779144449974 6.87954458339644 6.7485056389508 -0.0286160822192991 5.11179001531654 0.86621487693408 1 -0.622135501395463 4.88989600605283 0.00940694244817593 1 -0.822677669239068 4.24454648976285 0.0022006264987875 1 -0.390145463702939 3.60293627557121 0.181905317707062 1 0.0611242699544795 3.36605873443193 0.918255327856739 1 "predictedprotein[Nematostellavectensis]>gi|156221787|gb|EDO42638.1|predictedprotein[Nematostellavectensis]||PREDICTED:DENN/MADDdomaincontaining1B,partial[Bostaurus]>gi|296478877|gb|DAA20992.1|DENN/MADDdomaincontaining1B[Bostaurus]||PREDICTED:DENN/MADDdomaincontaining1B,partial[Bostaurus]||PREDICTED:DENNdomain_containingprotein1B_like,partial[Anoliscarolinensis]||DENNdomain_containingprotein1A[Xenopuslaevis]>gi|82181812|sp|Q68F67.1|DEN1A_XENLARecName:Full=DENNdomain_containingprotein1A;AltName:Full=Connecdenn>gi|51258234|gb|AAH79977.1|MGC80703protein[Xenopuslaevis]||PREDICTED:DENN/MADDdomaincontaining1A[Taeniopygiaguttata]||PREDICTED:DENNdomain_containingprotein1A_like[Ailuropodamelanoleuca]||PREDICTED:DENNdomain_containingprotein1A_like[Xenopus(Silurana)tropicalis]||DENN/MADDdomaincontaining1A[Gallusgallus]>gi|60098527|emb|CAH65094.1|hypotheticalproteinRCJMB04_3i20[Gallusgallus]||PREDICTED:DENN/MADDdomaincontaining1B[Oryctolaguscuniculus]||" NA "32" "NEMVE_v1g100263" "GO:0016020,GO:0031410,GO:0045202" "hypothetical protein" "Predicted protein (Fragment)"
"31" "jgi|Nemve1|100266|e_gw.56.95.1" 882 193 178 280 271 194 115 53 86 92 76 76 70 24.782401552475 22.8563081675676 35.9537431849378 34.7980871539934 24.9108077781355 14.7667159509566 6.80552996000609 11.0429354068023 11.8133727607653 9.75887315019741 9.75887315019741 8.98843579623446 23.8193548600213 35.3759151694656 19.8387618645461 8.92423268340421 10.7861229554813 9.37365447321593 0.498789988530024 5.71032578320545 0.012919377215293 1 -0.587134333489977 5.73515465096101 0.00361319979945286 1 -1.10675290353971 5.01513486489019 5.39082292842358e-06 0.0884849675471446 -0.307933543301036 4.24569217201101 0.217148805063473 1 -0.113295909877041 3.96752821394656 0.576548694877141 1 "predictedprotein[Nematostellavectensis]>gi|156221821|gb|EDO42672.1|predictedprotein[Nematostellavectensis]||hypotheticalproteinBRAFLDRAFT_243699[Branchiostomafloridae]>gi|229281749|gb|EEN52504.1|hypotheticalproteinBRAFLDRAFT_243699[Branchiostomafloridae]||PREDICTED:mapkinasephosphatase_likeproteinMK_STYX_like[Saccoglossuskowalevskii]||PREDICTED:similartopredictedprotein[Cionaintestinalis]||serine/threonine/tyrosine_interacting_likeprotein1[Daniorerio]>gi|51859561|gb|AAH81407.1|Serine/threonine/tyrosineinteracting_like1[Daniorerio]||predictedprotein[Nematostellavectensis]>gi|156226584|gb|EDO47392.1|predictedprotein[Nematostellavectensis]||PREDICTED:serine/threonine/tyrosine_interacting_likeprotein1_like[Meleagrisgallopavo]||serine/threonine/tyrosineinteracting_like1[Xenopuslaevis]>gi|161611727|gb|AAI55901.1|LOC414599protein[Xenopuslaevis]>gi|213623204|gb|AAI69429.1|LOC414599protein[Xenopuslaevis]||LOC414599protein[Xenopuslaevis]||PREDICTED:serine/threonine/tyrosine_interacting_likeprotein1_like[Ailuropodamelanoleuca]||" NA "32" "NEMVE_v1g100266" "GO:0004725,GO:0008138,GO:0035335,GO:0006570,EC:3.1.3.48" "hypothetical protein" "Predicted protein (Fragment)"
"32" "jgi|Nemve1|100273|e_gw.56.26.1" 957 166 128 146 134 110 67 40 73 125 102 123 89 23.4004584725733 18.0437270149963 20.5811261264801 18.8895267188242 15.5063279035124 9.4447633594121 5.63866469218633 10.2905630632401 17.6208271630823 14.3785949650751 17.338893928473 12.5460289401146 20.7220927437848 19.7353264226522 12.4755456314623 7.96461387771319 15.9997110640787 14.9424614342938 -0.141831785034601 5.0287579471189 0.553974942901591 1 -0.41425810199622 4.83114040464211 0.0766647109216245 1 -0.601953727274349 4.38758740543375 0.0266856161988929 1 0.423914176377406 4.35564338744055 0.0649992336775816 1 -0.00960095483674457 4.44965087929437 0.942182340598826 1 "predictedprotein[Nematostellavectensis]>gi|156221801|gb|EDO42652.1|predictedprotein[Nematostellavectensis]||hypotheticalproteinBRAFLDRAFT_259929[Branchiostomafloridae]>gi|229280793|gb|EEN51558.1|hypotheticalproteinBRAFLDRAFT_259929[Branchiostomafloridae]||PREDICTED:hypotheticalprotein[Gallusgallus]||PREDICTED:targetofmyb1_like2(chicken)[Taeniopygiaguttata]||PREDICTED:TOM1_likeprotein2[Daniorerio]||PREDICTED:TOM1_likeprotein2_likeisoform1[Xenopus(Silurana)tropicalis]||PREDICTED:TOM1_likeprotein2_like[Ailuropodamelanoleuca]||PREDICTED:similartotargetofmyb1_like2isoform4[Canisfamiliaris]||PREDICTED:similartotargetofmyb1_like2isoform11[Canisfamiliaris]||PREDICTED:similartotargetofmyb1_like2isoform10[Canisfamiliaris]||" NA "12" "NEMVE_v1g100273" "GO:0005622,GO:0006886" "hypothetical protein" "Predicted protein (Fragment)"
"33" "jgi|Nemve1|100278|e_gw.56.102.1" 429 36 31 44 36 98 66 79 127 72 37 71 60 6.28531152345997 5.41235158964609 7.68204741756219 6.28531152345997 17.1100147027522 11.5230711263433 13.7927669542594 22.1731823188727 12.5706230469199 6.45990351022275 12.3960310601572 10.4755192057666 5.84883155655303 6.98367947051108 14.3165429145477 17.982974636566 9.51526327857135 11.4357751329619 0.183645519758129 3.0638382531303 0.638706751398499 1 1.27970316482093 3.96638701083368 8.11069763193782e-06 0.119795004023722 0.372841217616998 4.74839381450399 0.117441150110946 1 -1.49756077142591 4.33618837242051 6.87990085151976e-10 1.26019143897287e-05 0.353513718589864 3.57510669226259 0.114733057134855 1 "predictedprotein[Nematostellavectensis]>gi|156221783|gb|EDO42634.1|predictedprotein[Nematostellavectensis]||Bcl_likeprotein[Acroporamillepora]||PREDICTED:similartobcl_2_like4[Hydramagnipapillata]>gi|154705494|gb|ABS84173.1|bcl_2_like4[Hydravulgaris]||PREDICTED:predictedBcl_2protein_like[Saccoglossuskowalevskii]||Bax_likeprotein[Acroporamillepora]||PREDICTED:similartobcl_2_like4[Hydramagnipapillata]||PREDICTED:similartoBcl_w[Ornithorhynchusanatinus]||Bcl2l2protein[Musmusculus]||unnamedproteinproduct[Musmusculus]||PREDICTED:BCL_WEL_like[Oryctolaguscuniculus]||" NA "28" "NEMVE_v1g100278" "GO:0048609,GO:0071780,GO:0090201,GO:0051434,GO:0051881,GO:2001243,GO:0031966,GO:0006916,GO:0090005,GO:0097136,GO:0019953,GO:0042802,GO:0000910,GO:0048610,GO:0019901,GO:0048522,GO:0008283,GO:0046902,GO:0008584,GO:0034097,GO:0005813" "hypothetical protein; K02163 apoptosis regulator B" "Predicted protein"
"34" "jgi|Nemve1|100285|e_gw.56.66.1" 324 35 24 26 19 54 37 71 82 102 80 73 56 7.31446683995304 5.01563440453923 5.43360393825083 3.97071057026022 11.2851774102133 7.73243637366464 14.8379184467619 17.1367508821757 21.3164462192917 16.7187813484641 15.2558879804735 11.7031469439249 6.16505062224613 4.70215725425552 9.50880689193895 15.9873346644688 19.0176137838779 13.4795174621992 -0.460114811941686 2.56461852923892 0.267129439976221 1 1.25784314806465 3.11897319669067 0.000368207012864598 1 0.792294743120267 4.16784602428497 0.00288507291463379 1 -0.330910822873807 4.38603495640396 0.139471040288194 1 -0.406885489672751 3.95011443339308 0.0442464397004689 1 "predictedprotein[Nematostellavectensis]>gi|156221755|gb|EDO42606.1|predictedprotein[Nematostellavectensis]||PREDICTED:similartoaminopeptidasepuromycinsensitive,partial[Hydramagnipapillata]||PREDICTED:hypotheticalprotein[Strongylocentrotuspurpuratus]>gi|115946294|ref|XP_001180685.1|PREDICTED:hypotheticalprotein[Strongylocentrotuspurpuratus]||predictedprotein[Nematostellavectensis]>gi|156222025|gb|EDO42873.1|predictedprotein[Nematostellavectensis]||PREDICTED:hypotheticalprotein[Saccoglossuskowalevskii]||predictedprotein[Nematostellavectensis]>gi|156211381|gb|EDO32491.1|predictedprotein[Nematostellavectensis]||predictedprotein[Nematostellavectensis]>gi|156209917|gb|EDO31138.1|predictedprotein[Nematostellavectensis]||PREDICTED:similartotransposase_like[Hydramagnipapillata]||hypotheticalproteinEAG_14328[Camponotusfloridanus]||hypotheticalproteinBRAFLDRAFT_86433[Branchiostomafloridae]>gi|229287252|gb|EEN57961.1|hypotheticalproteinBRAFLDRAFT_86433[Branchiostomafloridae]||" NA "39" "NEMVE_v1g100285" NA "hypothetical protein" "Predicted protein"
"35" "jgi|Nemve1|100297|e_gw.56.61.1" 342 6 3 6 2 0 1 2 3 8 4 7 6 0.788081965338914 0.394040982669457 0.788081965338914 0.262693988446305 0 0.131346994223152 0.262693988446305 0.394040982669457 1.05077595378522 0.525387976892609 0.919428959562066 0.788081965338914 0.591061474004185 0.525387976892609 0.0656734971115761 0.328367485557881 0.788081965338914 0.85375546245049 -0.23457435936683 -0.0494919572369278 1 1 -2.5040876248371 -0.826490503247172 0.0889457420899787 1 NA NA NA NA 0.660166546811722 0.0469879808932764 0.478520292988909 1 0.200479244882305 0.315189815225838 0.84318025119446 1 "predictedprotein[Nematostellavectensis]>gi|156221786|gb|EDO42637.1|predictedprotein[Nematostellavectensis]||predictedprotein[Nematostellavectensis]>gi|156208868|gb|EDO30253.1|predictedprotein[Nematostellavectensis]||GF16608[Drosophilaananassae]>gi|290463167|sp|B3M1H7.1|CISD2_DROANRecName:Full=CDGSHiron_sulfurdomain_containingprotein2homolog>gi|190627744|gb|EDV43268.1|GF16608[Drosophilaananassae]||hypotheticalproteinBRAFLDRAFT_274541[Branchiostomafloridae]>gi|290463164|sp|C4A0P0.1|CID2B_BRAFLRecName:Full=CDGSHiron_sulfurdomain_containingprotein2homologB>gi|229270653|gb|EEN41644.1|hypotheticalproteinBRAFLDRAFT_274541[Branchiostomafloridae]||hypotheticalproteinBRAFLDRAFT_285975[Branchiostomafloridae]>gi|290463161|sp|C3ZWH9.1|CID2A_BRAFLRecName:Full=CDGSHiron_sulfurdomain_containingprotein2homologA>gi|229272234|gb|EEN43108.1|hypotheticalproteinBRAFLDRAFT_285975[Branchiostomafloridae]||GK22673[Drosophilawillistoni]>gi|290463175|sp|B4NFN4.1|CISD2_DROWIRecName:Full=CDGSHiron_sulfurdomain_containingprotein2homolog>gi|194168200|gb|EDW83101.1|GK22673[Drosophilawillistoni]||GH14305[Drosophilagrimshawi]>gi|290463169|sp|B4JYJ2.1|CISD2_DROGRRecName:Full=CDGSHiron_sulfurdomain_containingprotein2homolog>gi|193891888|gb|EDV90754.1|GH14305[Drosophilagrimshawi]||PREDICTED:similartoGH14305[Cionaintestinalis]||GJ14516[Drosophilavirilis]>gi|290463174|sp|B4MBU8.1|CISD2_DROVIRecName:Full=CDGSHiron_sulfurdomain_containingprotein2homolog>gi|194142161|gb|EDW58569.1|GJ14516[Drosophilavirilis]||novelprotein(zgc:64148)[Daniorerio]||" 1040 NA "NEMVE_v1g100297" "GO:0031090,GO:0051537,GO:0005783,GO:0044425,GO:0044446,GO:0005739,GO:0006914" "hypothetical protein" "Predicted protein"
"36" "jgi|Nemve1|100311|e_gw.56.93.1" 639 28 34 41 30 16 23 28 34 78 52 43 35 2.49926383374702 3.03482036954995 3.65963632798671 2.67778267901467 1.42815076214116 2.05296672057791 2.49926383374702 3.03482036954995 6.96223496543813 4.64148997695875 3.83815517325435 3.12407979218378 2.76704210164849 3.16870950350069 1.74055874135953 2.76704210164849 5.80186247119844 3.48111748271907 0.123519332373917 2.92511568315538 0.807718774979004 1 -0.614460007388356 2.78790413786342 0.13244367059603 1 0.709551806107897 2.89634417519404 0.0712139051350122 1 0.485037061963731 3.53603792859251 0.125366969374956 1 -0.64633213244418 3.36726267641115 0.0076095261143492 1 "predictedprotein[Nematostellavectensis]>gi|156221769|gb|EDO42620.1|predictedprotein[Nematostellavectensis]||PREDICTED:dynein,axonemal,heavychain1[Taeniopygiaguttata]||dnah1protein[Xenopus(Silurana)tropicalis]||PREDICTED:LOWQUALITYPROTEIN:dyneinheavychain1,axonemal_like[Anoliscarolinensis]||PREDICTED:LOWQUALITYPROTEIN:dyneinheavychain1,axonemal[Xenopus(Silurana)tropicalis]||hypotheticalproteinBRAFLDRAFT_276972[Branchiostomafloridae]>gi|229290114|gb|EEN60796.1|hypotheticalproteinBRAFLDRAFT_276972[Branchiostomafloridae]||PREDICTED:similartoKIAA1410protein[Gallusgallus]||mCG3819[Musmusculus]||dyneinheavychainisotype6[Tripneustesgratilla]||dynein,axonemal,heavychain1[Musmusculus]||" 1058 "22" "NEMVE_v1g100311" "GO:0003777,GO:0035085,GO:0005858,GO:0005874,GO:0006200,GO:0001539,GO:0005524,GO:0007018,GO:0016887,GO:0005737,GO:0009612,EC:3.6.1.3" "hypothetical protein" "Predicted protein (Fragment)"
"37" "jgi|Nemve1|100325|e_gw.56.137.1" 378 239 224 135 158 110 97 47 75 63 39 41 35 27.1560902954891 25.4517331639731 15.3392141836445 17.9525617853024 12.4986189644511 11.0215094504705 5.34031901208363 8.52178565758027 7.15829995236743 4.43132854194174 4.65857615947721 3.97683330687079 26.3039117297311 16.6458879844735 11.7600642074608 6.93105233483195 5.79481424715458 4.317704733174 -0.731176114493183 5.4352994224697 0.000452994254516943 1 -0.254058341124496 4.97095174247117 0.272816131444983 1 -0.717208646722757 4.58235920862078 0.00344772492607193 1 -0.838249480676337 3.80666859344812 0.00147097711789301 1 -0.334530131108345 3.14357079053293 0.210797189248931 1 "predictedprotein[Nematostellavectensis]>gi|156221791|gb|EDO42642.1|predictedprotein[Nematostellavectensis]||PREDICTED:putativeRNAexonucleaseNEF_sp_like,partial[Saccoglossuskowalevskii]||RNAexonuclease1_likeprotein[Camponotusfloridanus]||hypotheticalproteinSINV_10047[Solenopsisinvicta]||RNAexonuclease1_likeprotein[Acromyrmexechinatior]||RNAexonuclease1_likeprotein[Harpegnathossaltator]||predictedprotein[Nematostellavectensis]>gi|156221677|gb|EDO42529.1|predictedprotein[Nematostellavectensis]||PREDICTED:hypotheticalproteinLOC408656[Apismellifera]||PREDICTED:RNAexonuclease1homolog[Meleagrisgallopavo]||PREDICTED:similartoREX1,RNAexonuclease1homolog(S.cerevisiae)[Gallusgallus]||" NA "8" "NEMVE_v1g100325" "GO:0004527,GO:0003676,GO:0005622" "hypothetical protein" "Predicted protein (Fragment)"
"38" "jgi|Nemve1|100326|e_gw.56.129.1" 528 0 4 8 8 10 8 29 29 52 29 35 19 0 0.525387976892609 1.05077595378522 1.05077595378522 1.31346994223152 1.05077595378522 3.80906283247142 3.80906283247142 6.83004369960392 3.80906283247142 4.59714479781033 2.49559289023989 0.262693988446305 1.05077595378522 1.18212294800837 3.80906283247142 5.31955326603767 3.54636884402511 1.86599519828305 0.187556392303272 0.0222129089723518 1 0.410828892617794 1.10232354035583 0.647240069109255 1 1.71836341166897 2.49118964787059 0.000106799971515353 1 -0.0995795093867812 3.09572135713432 0.64837152337961 1 -0.494070487640223 2.73905355414404 0.122156433235898 1 "predictedprotein[Nematostellavectensis]>gi|156221798|gb|EDO42649.1|predictedprotein[Nematostellavectensis]||PREDICTED:similartoRIKENcDNA0610007P22gene[Strongylocentrotuspurpuratus]>gi|115940098|ref|XP_001190151.1|PREDICTED:similartoRIKENcDNA0610007P22gene[Strongylocentrotuspurpuratus]||PREDICTED:similartoconservedhypotheticalprotein,partial[Strongylocentrotuspurpuratus]>gi|115667872|ref|XP_001201339.1|PREDICTED:similartoconservedhypotheticalprotein,partial[Strongylocentrotuspurpuratus]||hypotheticalproteinBRAFLDRAFT_68128[Branchiostomafloridae]>gi|229292427|gb|EEN63091.1|hypotheticalproteinBRAFLDRAFT_68128[Branchiostomafloridae]||hypotheticalproteinAaeL_AAEL010333[Aedesaegypti]>gi|108873473|gb|EAT37698.1|conservedhypotheticalprotein[Aedesaegypti]||conservedhypotheticalprotein[Culexquinquefasciatus]>gi|167865241|gb|EDS28624.1|conservedhypotheticalprotein[Culexquinquefasciatus]||hypotheticalproteinDAPPUDRAFT_306096[Daphniapulex]||hypotheticalproteinDAPPUDRAFT_67042[Daphniapulex]||GI22926[Drosophilamojavensis]>gi|193916294|gb|EDW15161.1|GI22926[Drosophilamojavensis]||GM24214[Drosophilasechellia]>gi|194120038|gb|EDW42081.1|GM24214[Drosophilasechellia]||" NA "39" "NEMVE_v1g100326" "GO:0006364" "hypothetical protein; K09140 pre-rRNA-processing p" "Predicted protein (Fragment)"
"39" "jgi|Nemve1|100328|e_gw.56.72.1" 192 59 51 45 47 29 16 16 16 13 10 12 17 6.00348989888828 5.18945737022547 4.57893297372835 4.78244110589406 2.95086791640272 1.62806505732564 1.62806505732564 1.62806505732564 1.32280285907708 1.01754066082852 1.22104879299423 1.72981912340849 5.59647363455688 4.68068703981121 2.28946648686418 1.62806505732564 1.1701717599528 1.47543395820136 -0.32854581588255 3.52477660209582 0.267586404660477 1 -0.781691322311785 3.09166757125731 0.0238811025101367 1 -0.444512201627065 2.49370239812153 0.421837634150082 1 -1.04856330630067 1.78238299132346 0.0198062535938218 1 0.419363359461183 1.37472299048055 0.360937883545742 1 "predictedprotein[Nematostellavectensis]>gi|156221753|gb|EDO42604.1|predictedprotein[Nematostellavectensis]||PREDICTED:LOWQUALITYPROTEIN:AT_hook_containingtranscriptionfactor_like[Ailuropodamelanoleuca]||PREDICTED:AT_hooktranscriptionfactor[Bostaurus]||PREDICTED:AT_hooktranscriptionfactor[Bostaurus]>gi|296484377|gb|DAA26492.1|AT_hooktranscriptionfactor[Bostaurus]||PREDICTED:AT_hook_containingtranscriptionfactor[Equuscaballus]||PREDICTED:LOWQUALITYPROTEIN:AT_hook_containingtranscriptionfactor_like[Pantroglodytes]||PREDICTED:AT_hook_containingtranscriptionfactor[Nomascusleucogenys]||PREDICTED:AT_hook_containingtranscriptionfactor_like,partial[Pongoabelii]||PREDICTED:AT_hook_containingtranscriptionfactor_like[Macacamulatta]||AT_hooktranscriptionfactor[Homosapiens]||" NA "8" "NEMVE_v1g100328" "GO:0003677,GO:0005634,GO:0006355" "hypothetical protein" "Predicted protein (Fragment)"
"40" "jgi|Nemve1|100329|e_gw.56.3.1" 468 NA NA NA NA NA NA NA NA NA NA NA NA NA NA NA NA NA NA NA NA NA NA NA NA NA NA NA NA NA NA NA NA NA NA NA NA NA NA NA NA NA NA NA NA NA NA NA NA NA NA "predictedprotein[Nematostellavectensis]>gi|156221792|gb|EDO42643.1|predictedprotein[Nematostellavectensis]||predictedprotein[Nematostellavectensis]>gi|56718844|gb|AAW28133.1|Wnt5[Nematostellavectensis]>gi|156217719|gb|EDO38630.1|predictedprotein[Nematostellavectensis]||ProteinWnt_5b[Camponotusfloridanus]||ProteinWnt_5b[Acromyrmexechinatior]||PREDICTED:proteinWnt_5b_likeisoform1[Nomascusleucogenys]>gi|332249155|ref|XP_003273730.1|PREDICTED:proteinWnt_5b_likeisoform2[Nomascusleucogenys]>gi|332249157|ref|XP_003273731.1|PREDICTED:proteinWnt_5b_likeisoform3[Nomascusleucogenys]>gi|332249159|ref|XP_003273732.1|PREDICTED:proteinWnt_5b_likeisoform4[Nomascusleucogenys]||putativesecretedsignalingfactorWNT5[Daphniapulex]||PREDICTED:proteinWnt_5b_like[Macacamulatta]||proteinWnt_5bprecursor[Pongoabelii]>gi|75061496|sp|Q5NVK2.1|WNT5B_PONABRecName:Full=ProteinWnt_5b;Flags:Precursor>gi|56403742|emb|CAI29661.1|hypotheticalprotein[Pongoabelii]||PREDICTED:proteinWnt_5bisoform2[Pantroglodytes]>gi|332838279|ref|XP_003339271.1|PREDICTED:proteinWnt_5b[Pantroglodytes]||unnamedproteinproduct[Homosapiens]||" 1277 NA "NEMVE_v1g100329" "GO:0005102,GO:0007369,GO:0002062,GO:0060026,GO:0016055,GO:0044464,GO:0045444,GO:0003002,GO:0005578,GO:0030335" "hypothetical protein" "Protein Wnt (Fragment)"
"41" "jgi|Nemve1|100333|e_gw.56.48.1" 513 0 0 0 0 0 1 1 0 1 0 1 1 0 0 0 0 0 0.131038944445647 0.131038944445647 0 0.131038944445647 0 0.131038944445647 0.131038944445647 0 0 0.0655194722228233 0.0655194722228233 0.0655194722228233 0.131038944445647 NA NA NA NA NA NA NA NA NA NA NA NA NA NA NA NA NA NA NA NA "predictedprotein[Nematostellavectensis]>gi|156221780|gb|EDO42631.1|predictedprotein[Nematostellavectensis]||predictedprotein[Nematostellavectensis]>gi|156220670|gb|EDO41535.1|predictedprotein[Nematostellavectensis]||hypotheticalproteinNEMVEDRAFT_v1g143998[Nematostellavectensis]>gi|156207880|gb|EDO29591.1|predictedprotein[Nematostellavectensis]||hypotheticalproteinBRAFLDRAFT_117568[Branchiostomafloridae]>gi|229281022|gb|EEN51787.1|hypotheticalproteinBRAFLDRAFT_117568[Branchiostomafloridae]||purpleacidphosphatase,putative[Ixodesscapularis]>gi|215510411|gb|EEC19864.1|purpleacidphosphatase,putative[Ixodesscapularis]||PREDICTED:hypotheticalprotein,partial[Saccoglossuskowalevskii]||PREDICTED:hypotheticalprotein[Strongylocentrotuspurpuratus]>gi|115935191|ref|XP_001179372.1|PREDICTED:hypotheticalprotein[Strongylocentrotuspurpuratus]||calcineurin_likephosphoesterasedomain_containingprotein1[Daniorerio]>gi|82179967|sp|Q5U3W0.1|CPPED_DANRERecName:Full=Calcineurin_likephosphoesterasedomain_containingprotein1>gi|55250286|gb|AAH85372.1|Zgc:101576[Daniorerio]||unnamedproteinproduct[Tetraodonnigroviridis]||unnamedproteinproduct[Musmusculus]||" 1014 NA "NEMVE_v1g100333" "GO:0016787" "hypothetical protein" "Predicted protein"
"42" "jgi|Nemve1|100342|e_gw.56.108.1" 1677 1 2 3 4 5 1 1 1 205 177 85 96 0.112698039413788 0.225396078827576 0.338094118241364 0.450792157655152 0.563490197068941 0.112698039413788 0.112698039413788 0.112698039413788 23.1030980798266 19.9475529762405 9.57933335017199 10.8190117837237 0.169047059120682 0.394443137948258 0.338094118241364 0.112698039413788 21.5253255280335 10.1991725669478 1.08996294607933 -0.813831671820949 0.36915446418383 1 0.0236527394774584 -0.292474602312647 1 1 -1.43288635144479 -0.783564473173172 0.323218941375836 1 6.85908006097918 4.43216857197877 1.42025509818441e-48 2.60148126334438e-44 -0.9876098368221 4.8063706985864 2.28879621832529e-08 0.000430499680704804 "predictedprotein[Nematostellavectensis]>gi|156221778|gb|EDO42629.1|predictedprotein[Nematostellavectensis]||predictedprotein[Nematostellavectensis]>gi|156222882|gb|EDO43722.1|predictedprotein[Nematostellavectensis]||PREDICTED:similartoMGC69500protein[Gallusgallus]||PREDICTED:similartofolatehydrolase1isoform1[Canisfamiliaris]||N_acetylatedalpha_linkedacidicdipeptidase2[Xenopus(Silurana)tropicalis]>gi|60649679|gb|AAH90593.1|MGC69500protein[Xenopus(Silurana)tropicalis]||PREDICTED:N_acetylated_alpha_linkedacidicdipeptidase2[Callithrixjacchus]||glutamatecarboxypeptidase2[Susscrofa]>gi|20138100|sp|O77564.1|FOLH1_PIGRecName:Full=Glutamatecarboxypeptidase2;AltName:Full=Folatehydrolase1;AltName:Full=Folylpoly_gamma_glutamatecarboxypeptidase;Short=FGCP;AltName:Full=GlutamatecarboxypeptidaseII;Short=GCPII;AltName:Full=Membraneglutamatecarboxypeptidase;Short=mGCP;AltName:Full=N_acetylated_alpha_linkedacidicdipeptidaseI;Short=NAALADaseI;AltName:Full=Prostate_specificmembraneantigenhomolog;AltName:Full=Pteroylpoly_gamma_glutamatecarboxypeptidase>gi|3211746|gb|AAC39269.1|folylpoly_gamma_glutamatecarboxypeptidase[Susscrofa]||N_acetylatedalpha_linkedacidicdipeptidase2[Xenopuslaevis]>gi|68534340|gb|AAH98989.1|MGC114983protein[Xenopuslaevis]||PREDICTED:n_acetylated_alpha_linkedacidicdipeptidase2_like[Meleagrisgallopavo]||PREDICTED:n_acetylated_alpha_linkedacidicdipeptidase2_like[Anoliscarolinensis]||" NA "22" "NEMVE_v1g100342" "GO:0008233,GO:0044464,GO:0006508" "hypothetical protein" "Predicted protein"
"43" "jgi|Nemve1|100348|e_gw.56.180.1" 390 3 3 6 5 7 2 5 6 8 12 17 20 0.380111467285717 0.380111467285717 0.760222934571434 0.633519112142862 0.886926757000006 0.253407644857145 0.633519112142862 0.760222934571434 1.01363057942858 1.52044586914287 2.15396498128573 2.53407644857145 0.380111467285717 0.696871023357148 0.570167200928575 0.696871023357148 1.26703822428572 2.34402071492859 0.778657388222101 -0.0487617310285581 0.362862301051541 1 -0.04151307140206 0.328927327719208 1 1 0.325707659853907 0.542177937132659 0.68135726943001 1 0.276123947141575 0.928874767578204 0.746438463285555 1 0.96748680762529 1.51218386697217 0.0385954804187744 1 "predictedprotein[Nematostellavectensis]>gi|156221773|gb|EDO42624.1|predictedprotein[Nematostellavectensis]||conservedhypotheticalprotein[Ixodesscapularis]>gi|215499960|gb|EEC09454.1|conservedhypotheticalprotein[Ixodesscapularis]||hypotheticalproteinBRAFLDRAFT_201652[Branchiostomafloridae]>gi|229278087|gb|EEN48874.1|hypotheticalproteinBRAFLDRAFT_201652[Branchiostomafloridae]||conservedhypotheticalprotein[Culexquinquefasciatus]>gi|167867943|gb|EDS31326.1|conservedhypotheticalprotein[Culexquinquefasciatus]||hypotheticalproteinNEMVEDRAFT_v1g71141[Nematostellavectensis]>gi|156207466|gb|EDO29384.1|predictedprotein[Nematostellavectensis]||conservedhypotheticalprotein[Culexquinquefasciatus]>gi|167877663|gb|EDS41046.1|conservedhypotheticalprotein[Culexquinquefasciatus]||conservedhypotheticalprotein[Culexquinquefasciatus]>gi|167867498|gb|EDS30881.1|conservedhypotheticalprotein[Culexquinquefasciatus]||conservedhypotheticalprotein[Culexquinquefasciatus]>gi|167870408|gb|EDS33791.1|conservedhypotheticalprotein[Culexquinquefasciatus]||conservedhypotheticalprotein[Culexquinquefasciatus]>gi|167874633|gb|EDS38016.1|conservedhypotheticalprotein[Culexquinquefasciatus]||predictedprotein[Nematostellavectensis]>gi|156212530|gb|EDO33586.1|predictedprotein[Nematostellavectensis]||" NA "39" "NEMVE_v1g100348" NA "hypothetical protein" "Predicted protein (Fragment)"
"44" "jgi|Nemve1|100349|e_gw.56.172.1" 204 4 4 5 4 4 12 8 17 43 31 59 49 0.583469792547721 0.583469792547721 0.729337240684651 0.583469792547721 0.583469792547721 1.75040937764316 1.16693958509544 2.47974661832781 6.272300269888 4.52189089224484 8.60617944007888 7.14750495870958 0.583469792547721 0.656403516616186 1.16693958509544 1.82334310171163 5.39709558106642 7.87684219939423 0.0955442997946595 -0.0477559065161635 1 1 1.05464718221335 0.681900483514509 0.136254647462137 1 0.679683547044773 1.57910216223923 0.371719328013032 1 0.978113800777243 2.5685408013276 0.0123994865012987 1 0.632667670999542 3.18157022941177 0.0120834936724079 1 "NA_NA" NA "39" "NEMVE_v1g100349" NA NA NA
"45" "jgi|Nemve1|100352|e_gw.56.19.1" 1854 1184 1122 1005 1038 722 654 349 591 288 218 206 181 155.150110223645 147.025695668015 131.694139167875 136.018424334581 94.6101178897568 85.6994696674528 45.7325916115306 77.4440161673771 37.7392160003462 28.5664898891509 26.9940225558032 23.718048944662 151.08790294583 133.856281751228 90.1547937786048 61.5883038894539 33.1528529447486 25.3560357502326 -0.246240973748402 7.95696780017023 0.112476305221266 1 -0.323206353852474 7.74069441893598 0.0409977982844479 1 -0.505235027769434 7.39429673112104 0.000434741275899079 1 -1.47478088171662 6.57001843292767 4.01460764644982e-18 7.35355682600213e-14 -0.297619318963676 5.47117368314589 0.049045358983127 1 "predictedprotein[Nematostellavectensis]>gi|156221799|gb|EDO42650.1|predictedprotein[Nematostellavectensis]||suppressorofzeste12homolog(Drosophila),isoformCRA_c[Musmusculus]||polycombproteinSuz12isoform1[Musmusculus]>gi|32699520|sp|Q80U70.2|SUZ12_MOUSERecName:Full=PolycombproteinSuz12;AltName:Full=Suppressorofzeste12proteinhomolog>gi|39962844|gb|AAH64461.1|Suppressorofzeste12homolog(Drosophila)[Musmusculus]>gi|56205802|emb|CAI24761.1|suppressorofzeste12homolog(Drosophila)[Musmusculus]||PREDICTED:polycombproteinSUZ12_like[Callithrixjacchus]||PREDICTED:polycombproteinSUZ12[Nomascusleucogenys]||hypotheticalproteinPANDA_000146[Ailuropodamelanoleuca]||PREDICTED:similartojoinedtoJAZF1[Canisfamiliaris]||PREDICTED:LOWQUALITYPROTEIN:polycombproteinSUZ12_like[Equuscaballus]||KIAA0160[Homosapiens]||suppressorofzeste12homolog[Bostaurus]>gi|297486507|ref|XP_002695682.1|PREDICTED:KIAA0160_like[Bostaurus]>gi|296476961|gb|DAA19076.1|KIAA0160_like[Bostaurus]||" NA "8" "NEMVE_v1g100352" "GO:0000122,GO:0045596,GO:0008270,GO:0042054,GO:0016571,GO:0035098,GO:0016574,GO:0008284,GO:0001739,GO:0043565,GO:0003682,GO:0035064" "hypothetical protein; K11463 polycomb protein SUZ1" "Predicted protein (Fragment)"
"46" "jgi|Nemve1|100359|e_gw.56.75.1" 3660 358 355 244 242 329 304 693 957 869 627 564 532 45.9694287864562 45.5842101094747 31.3311190611601 31.0743066098391 42.2456482423019 39.0354926007896 88.9855143827211 122.884757957091 111.585010098968 80.5107034891286 72.4211112725176 68.3121120513819 45.7768194479655 31.2027128354996 40.6405704215458 105.935136169906 96.0478567940482 70.3666116619497 -0.624244710939141 6.1027131723268 0.000870619953159169 1 0.627919227382736 6.16307308639535 0.00056664203611593 1 1.42622655875196 7.39867671218385 1.27850108103989e-20 2.09853167441887e-16 -0.723046445926729 7.65854147582013 1.50563757155052e-06 0.0275787633980909 -0.359775843956069 7.00542487808943 0.00839706881763572 1 "predictedprotein[Nematostellavectensis]>gi|156221823|gb|EDO42674.1|predictedprotein[Nematostellavectensis]||PREDICTED:proteintransportproteinSec31A_like[Saccoglossuskowalevskii]||hypotheticalproteinBRAFLDRAFT_62485[Branchiostomafloridae]>gi|229288244|gb|EEN58942.1|hypotheticalproteinBRAFLDRAFT_62485[Branchiostomafloridae]||PREDICTED:similartoSEC31_like1isoform1isoform16[Canisfamiliaris]||proteintransportproteinSec31Aisoform3[Homosapiens]>gi|109658676|gb|AAI17222.1|SEC31homologA(S.cerevisiae)[Homosapiens]>gi|119626313|gb|EAX05908.1|SEC31_like1(S.cerevisiae),isoformCRA_c[Homosapiens]>gi|219517859|gb|AAI43492.1|SEC31homologA(S.cerevisiae)[Homosapiens]>gi|219520327|gb|AAI43490.1|SEC31homologA(S.cerevisiae)[Homosapiens]||proteintransportproteinSec31Aisoform4[Homosapiens]>gi|54261530|gb|AAH84583.1|SEC31homologA(S.cerevisiae)[Homosapiens]||proteintransportproteinSec31Aisoform1[Homosapiens]>gi|116256338|ref|NP_001070675.1|proteintransportproteinSec31Aisoform1[Homosapiens]>gi|152112287|sp|O94979.3|SC31A_HUMANRecName:Full=ProteintransportproteinSec31A;AltName:Full=ABP125;AltName:Full=ABP130;AltName:Full=SEC31_likeprotein1;AltName:Full=SEC31_relatedproteinA;AltName:Full=Web1_likeprotein>gi|7715039|gb|AAF67836.1|Sec31protein[Homosapiens]>gi|119626314|gb|EAX05909.1|SEC31_like1(S.cerevisiae),isoformCRA_d[Homosapiens]>gi|119626317|gb|EAX05912.1|SEC31_like1(S.cerevisiae),isoformCRA_d[Homosapiens]||KIAA0905protein[Homosapiens]||ABP130[Homosapiens]||proteintransportproteinSec31A[Pongoabelii]>gi|75070432|sp|Q5R4F4.1|SC31A_PONABRecName:Full=ProteintransportproteinSec31A;AltName:Full=SEC31_likeprotein1;AltName:Full=SEC31_relatedproteinA>gi|55733361|emb|CAH93362.1|hypotheticalprotein[Pongoabelii]||" 2862 "24" "NEMVE_v1g100359" "GO:0002474,GO:0048306,GO:0051592,GO:0030127,GO:0005789,GO:0005829,GO:0005681,GO:0008380,GO:0006987,GO:0048208,GO:0048471,GO:0043687,GO:0018279" "hypothetical protein; K14005 protein transport pro" "Predicted protein"
"47" "jgi|Nemve1|100369|e_gw.57.41.1" 1128 678 681 559 626 209 197 44 88 77 68 60 43 95.5753665325583 95.9982663844723 78.800339073304 88.2451024327161 29.4620230166736 27.7704236090177 6.20253116140496 12.4050623228099 10.8544295324587 9.58572997671676 8.4579970382795 6.0615645441003 95.7868164585153 83.52272075301 28.6162233128456 9.30379674210745 10.2200797545877 7.2597807911899 -0.269171361525558 7.18468456559006 0.100033308511174 1 -1.29789919523034 6.60741007114624 4.01135866080302e-13 5.92477674200606e-09 -1.57475455130738 5.2863772262376 6.29611967315223e-13 1.03344508315121e-08 -0.44549748334135 4.09858286467372 0.110773653131808 1 -0.403564557545733 3.62540489895462 0.0626368289376774 1 "predictedprotein[Nematostellavectensis]>gi|156221739|gb|EDO42591.1|predictedprotein[Nematostellavectensis]||PREDICTED:similartoTBC1domainfamilymember25[Hydramagnipapillata]||hypotheticalproteinTRIADDRAFT_55495[Trichoplaxadhaerens]>gi|190585352|gb|EDV25420.1|hypotheticalproteinTRIADDRAFT_55495[Trichoplaxadhaerens]||PREDICTED:similartoTBC1domainfamily,member25,partial[Ornithorhynchusanatinus]||PREDICTED:TBC1domainfamilymember25_like[Anoliscarolinensis]||TBC1domainfamilymember25[Rattusnorvegicus]>gi|149028408|gb|EDL83793.1|ornithineaminotransferase_like1(predicted)[Rattusnorvegicus]>gi|171846857|gb|AAI61862.1|TBC1domainfamily,member25[Rattusnorvegicus]||TBC1domainfamilymember25isoform2[Musmusculus]||ornithineaminotransferase_like1,isoformCRA_a[Musmusculus]||Tbc1d25protein[Musmusculus]||Tbc1d25protein[Musmusculus]||" NA "8" "NEMVE_v1g100369" "GO:0005097,GO:0005622,GO:0032851" "hypothetical protein" "Predicted protein (Fragment)"
"48" "jgi|Nemve1|100372|e_gw.57.78.1" 609 41 42 60 37 26 18 18 30 87 83 90 90 7.15827145727386 7.33286344403664 10.4755192057666 6.45990351022275 4.5393916558322 3.14265576172999 3.14265576172999 5.23775960288331 15.1895028483616 14.4911349013105 15.7132788086499 15.7132788086499 7.24556745065525 8.46771135799469 3.8410237087811 4.19020768230665 14.8403188748361 15.7132788086499 0.152881329331778 3.36015686199855 0.702052234701028 1 -0.890079226173129 3.13247319700158 0.0152351631177259 1 0.169012215594879 2.74067423718904 0.676477656587117 1 1.23915876023802 3.69694438324951 1.83996238937027e-05 0.337025910860952 0.17123355539078 4.12936960559087 0.453062358337268 1 "predictedprotein[Nematostellavectensis]>gi|156221691|gb|EDO42543.1|predictedprotein[Nematostellavectensis]||transcriptionfactorpVS53a[Nematostellavectensis]||pVS53g[Nematostellavectensis]||p63_liketranscriptionfactor[Saccoglossuskowalevskii]>gi|268054253|gb|ACY92613.1|p63_liketranscriptionfactor[Saccoglossuskowalevskii]||PREDICTED:p63_liketranscriptionfactor_like,partial[Saccoglossuskowalevskii]||p63/p73[Myaarenaria]||p53[Myaarenaria]||p53tumorsuppressor_likeprotein[Myaarenaria]||p73_likeprotein[Myaarenaria]||p63/73alphavariant[Spisulasolidissima]||" NA "22" "NEMVE_v1g100372" "GO:0003700,GO:0044212,GO:0006915,GO:0006355,GO:0005667,GO:0045449" "hypothetical protein" "Predicted protein (Fragment)"
"49" "jgi|Nemve1|100379|e_gw.57.17.1" 2082 792 717 658 594 578 415 125 230 391 292 342 276 165.515935349794 149.842077835609 137.511976591117 124.136951512346 120.793195242653 86.7286782451575 26.1230958569751 48.0664963768343 81.7130438406182 61.0235519218939 71.472790264684 57.6797956522011 157.679006592702 130.824464051731 103.760936743905 37.0947961169047 71.3682978812561 64.5762929584425 -0.340862173720913 7.30163110973681 0.0400939727217208 1 -0.0873951492276842 7.13735118018119 0.564441185641436 1 -1.43894228381138 6.60159998427364 6.39891282405816e-17 1.05031755094091e-12 0.362081389652124 5.95458051067566 0.0350794501282145 1 -0.0552413506519371 6.01461009056043 0.709082219663576 1 "predictedprotein[Nematostellavectensis]>gi|156221732|gb|EDO42584.1|predictedprotein[Nematostellavectensis]||hypotheticalproteinBRAFLDRAFT_276868[Branchiostomafloridae]>gi|229296425|gb|EEN67065.1|hypotheticalproteinBRAFLDRAFT_276868[Branchiostomafloridae]||PREDICTED:HECTdomaincontaining3[Taeniopygiaguttata]||PREDICTED:e3ubiquitin_proteinligaseHECTD3_like,partial[Meleagrisgallopavo]||PREDICTED:hypotheticalprotein[Gallusgallus]||PREDICTED:LOWQUALITYPROTEIN:e3ubiquitin_proteinligaseHECTD3_like[Anoliscarolinensis]||PREDICTED:e3ubiquitin_proteinligaseHECTD3[Susscrofa]||PREDICTED:HECTdomaincontaining3[Oryctolaguscuniculus]||HECTdomaincontaining3[Bostaurus]||PREDICTED:LOWQUALITYPROTEIN:probableE3ubiquitin_proteinligaseHECTD3_like[Callithrixjacchus]||" NA "12" "NEMVE_v1g100379" "GO:0019905,GO:0042787,GO:0043161,GO:0004842,GO:0048471,EC:6.3.2.19" "hypothetical protein; K12233 E3 ubiquitin-protein" "Predicted protein"
"50" "jgi|Nemve1|100385|e_gw.57.73.1" 915 0 0 0 1 0 3 0 2 19 14 32 30 0 0 0 0.208984766855801 0 0.626954300567403 0 0.417969533711602 3.97071057026022 2.92578673598122 6.68751253938563 6.26954300567403 0 0.104492383427901 0.313477150283702 0.208984766855801 3.44824865312072 6.47852777252983 NA NA NA NA NA NA NA NA NA NA NA NA 3.33795855209236 1.06597272695239 3.06242678853483e-05 0.560944714855924 0.993222434332867 2.24460268702876 0.0040383448485815 1 "predictedprotein[Nematostellavectensis]>gi|156221743|gb|EDO42595.1|predictedprotein[Nematostellavectensis]||predictedprotein[Nematostellavectensis]>gi|156218134|gb|EDO39037.1|predictedprotein[Nematostellavectensis]||predictedprotein[Nematostellavectensis]>gi|156218133|gb|EDO39036.1|predictedprotein[Nematostellavectensis]||predictedprotein[Nematostellavectensis]>gi|156221706|gb|EDO42558.1|predictedprotein[Nematostellavectensis]||predictedprotein[Nematostellavectensis]>gi|156221705|gb|EDO42557.1|predictedprotein[Nematostellavectensis]||predictedprotein[Nematostellavectensis]>gi|156225394|gb|EDO46212.1|predictedprotein[Nematostellavectensis]||predictedprotein[Nematostellavectensis]>gi|156228822|gb|EDO49619.1|predictedprotein[Nematostellavectensis]||predictedprotein[Nematostellavectensis]>gi|156225211|gb|EDO46030.1|predictedprotein[Nematostellavectensis]||predictedprotein[Nematostellavectensis]>gi|156225265|gb|EDO46084.1|predictedprotein[Nematostellavectensis]||predictedprotein[Nematostellavectensis]>gi|156221704|gb|EDO42556.1|predictedprotein[Nematostellavectensis]||" NA "39" "NEMVE_v1g100385" "GO:0016021,GO:0007186,GO:0004930" "hypothetical protein" "Predicted protein (Fragment)"
"51" "jgi|Nemve1|100386|e_gw.57.65.1" 918 277 210 324 427 261 220 29 52 71 51 30 26 36.3831173998132 27.582868786862 42.5564261283013 56.085166533286 34.2815654922427 28.8963387290935 3.80906283247142 6.83004369960392 9.32563658984381 6.69869670538077 3.94040982669457 3.41502184980196 31.9829930933376 49.3207963307937 31.5889521106681 5.31955326603767 8.01216664761229 3.67771583824826 0.553095109203779 6.12893590542058 0.00448130225724372 1 -0.395657260778443 6.26444834460908 0.036853259598911 1 -2.52202549556913 5.34858375870375 1.0097166167522e-27 1.65734885473706e-23 0.00906047048455811 3.62865654189381 1 1 -1.03118207336132 3.14310134120911 6.53877451475632e-05 1 "predictedprotein[Nematostellavectensis]>gi|156221721|gb|EDO42573.1|predictedprotein[Nematostellavectensis]||phosphatidylinositolN_acetylglucosaminyltransferasesubunitQ[Rattusnorvegicus]>gi|2623160|gb|AAC79574.1|N_acetylglucosaminyltransferasecomponentGpi1[Musmusculus]>gi|51980657|gb|AAH81875.1|Phosphatidylinositolglycananchorbiosynthesis,classQ[Rattusnorvegicus]>gi|149052166|gb|EDM03983.1|phosphatidylinositolglycan,classQ[Rattusnorvegicus]||Pigqprotein[Musmusculus]||phosphatidylinositolN_acetylglucosaminyltransferasesubunitQ[Musmusculus]>gi|30173129|sp|Q9QYT7.3|PIGQ_MOUSERecName:Full=PhosphatidylinositolN_acetylglucosaminyltransferasesubunitQ;AltName:Full=MGpi1p;AltName:Full=N_acetylglucosamyltransferasecomponentGPI1;AltName:Full=Phosphatidylinositol_glycanbiosynthesisclassQprotein;Short=PIG_Q>gi|5926773|dbj|BAA84658.1|mGpi1[Musmusculus]>gi|15679960|gb|AAH14287.1|Phosphatidylinositolglycananchorbiosynthesis,classQ[Musmusculus]>gi|74141955|dbj|BAE41042.1|unnamedproteinproduct[Musmusculus]>gi|74202681|dbj|BAE37455.1|unnamedproteinproduct[Musmusculus]>gi|148690528|gb|EDL22475.1|phosphatidylinositolglycananchorbiosynthesis,classQ[Musmusculus]||mGpi1p[Musmusculus]||phosphatidylinositolN_acetylglucosaminyltransferasesubunitQ[Daniorerio]>gi|31419268|gb|AAH53210.1|Phosphatidylinositolglycan,classQ[Daniorerio]>gi|182889116|gb|AAI64664.1|Pigqprotein[Daniorerio]||phosphatidylinositolN_acetylglucosaminyltransferasesubunitQ[Papioanubis]>gi|160904127|gb|ABX52114.1|phosphatidylinositolN_acetylglucosaminyltransferasesubunitQ(predicted)[Papioanubis]||PREDICTED:hypotheticalproteinisoform5[Bostaurus]>gi|297489899|ref|XP_002697947.1|PREDICTED:hypotheticalprotein[Bostaurus]>gi|296473563|gb|DAA15678.1|hypotheticalproteinBOS_22582[Bostaurus]||PREDICTED:phosphatidylinositolN_acetylglucosaminyltransferasesubunitQisoform5[Pantroglodytes]||PREDICTED:phosphatidylinositolN_acetylglucosaminyltransferasesubunitQisoform1[Macacamulatta]>gi|297283127|ref|XP_002802386.1|PREDICTED:phosphatidylinositolN_acetylglucosaminyltransferasesubunitQisoform2[Macacamulatta]||" NA "32" "NEMVE_v1g100386" "GO:0006506,GO:0016021,GO:0017176,GO:0043687,GO:0000506,EC:2.4.1.198" "hypothetical protein; K03860 phosphatidylinositol" "Predicted protein (Fragment)"
"52" "jgi|Nemve1|10039|gw.203.19.1" 3123 3 11 11 13 52 35 247 279 305 157 248 182 0.267778267901467 0.981853648972044 0.981853648972044 1.16037249423969 4.64148997695875 3.12407979218378 22.0470773905541 24.9033789148364 27.2241239033158 14.0137293535101 22.1363368131879 16.2452149193556 0.624815958436755 1.07111307160587 3.88278488457127 23.4752281526952 20.6189266284129 19.1907758662718 0.69645333018063 1.11884557041294 0.352677548848174 1 2.09250236065357 2.83372803547758 7.19908149500253e-08 0.00106330433681187 2.63684830489012 5.51955008447716 2.59261981104108e-28 4.25552615784282e-24 -0.768587959801051 5.98858030790711 4.80069124655477e-05 0.879342615631437 -0.0145319030788135 5.45726420590363 0.970239939206953 1 "predictedprotein[Nematostellavectensis]>gi|156214073|gb|EDO35071.1|predictedprotein[Nematostellavectensis]||predictedprotein[Nematostellavectensis]>gi|156215516|gb|EDO36474.1|predictedprotein[Nematostellavectensis]||ATP_bindingcassette,sub_familyC(CFTR/MRP),member3[Xenopus(Silurana)tropicalis]>gi|161611924|gb|AAI55697.1|LOC100135090protein[Xenopus(Silurana)tropicalis]||PREDICTED:similartoATP_bindingcassette,sub_familyC,member1[Cionaintestinalis]||hypotheticalproteinTRIADDRAFT_50946[Trichoplaxadhaerens]>gi|190580537|gb|EDV20619.1|hypotheticalproteinTRIADDRAFT_50946[Trichoplaxadhaerens]||multidrugresistance_associatedprotein3[Squalusacanthias]||PREDICTED:multidrugresistance_associatedprotein1_like[Meleagrisgallopavo]||hypotheticalproteinTRIADDRAFT_51152[Trichoplaxadhaerens]>gi|190579430|gb|EDV19525.1|hypotheticalproteinTRIADDRAFT_51152[Trichoplaxadhaerens]||multidrugresistance_associatedprotein1[Gallusgallus]>gi|82231164|sp|Q5F364.1|MRP1_CHICKRecName:Full=Multidrugresistance_associatedprotein1;AltName:Full=ATP_bindingcassettesub_familyCmember1;AltName:Full=LeukotrieneC(4)transporter;Short=LTC4transporter>gi|60099179|emb|CAH65420.1|hypotheticalproteinRCJMB04_32d20[Gallusgallus]||PREDICTED:similartomultidrugresistance_associatedprotein3[Gallusgallus]||" 66 "24" "NEMVE_v1g10039" "GO:0055085,GO:0016021,GO:0042626,GO:0006200,GO:0005524,GO:0044464" "hypothetical protein" "Predicted protein (Fragment)"
"53" "jgi|Nemve1|100394|e_gw.57.49.1" 606 0 0 0 0 0 0 0 1 16 21 8 9 0 0 0 0 0 0 0 0.131346994223152 2.10155190757044 2.7582868786862 1.05077595378522 1.18212294800837 0 0 0 0.0656734971115761 2.42991939312832 1.11644945089679 NA NA NA NA NA NA NA NA NA NA NA NA 4.37593879280777 1.17840296619152 1.97044760077995e-06 0.0360926887034864 -1.02257149237274 1.43026766148961 0.0325693282433238 1 "predictedprotein[Nematostellavectensis]>gi|156221663|gb|EDO42515.1|predictedprotein[Nematostellavectensis]||predictedprotein[Nematostellavectensis]>gi|156225334|gb|EDO46152.1|predictedprotein[Nematostellavectensis]||hypotheticalproteinBRAFLDRAFT_200350[Branchiostomafloridae]>gi|229280831|gb|EEN51596.1|hypotheticalproteinBRAFLDRAFT_200350[Branchiostomafloridae]||PREDICTED:phospholipaseB_like1[Nomascusleucogenys]||PREDICTED:phospholipaseBdomaincontaining1isoform2[Pantroglodytes]||PREDICTED:putativephospholipaseB_like1_like[Pongoabelii]||PREDICTED:putativephospholipaseB_like1[Callithrixjacchus]||unnamedproteinproduct[Homosapiens]||PREDICTED:hypotheticalprotein[Ornithorhynchusanatinus]||phospholipaseB_like1precursor[Homosapiens]>gi|269849630|sp|Q6P4A8.2|PLBL1_HUMANRecName:Full=PhospholipaseB_like1;AltName:Full=LAMA_likeprotein1;AltName:Full=Laminaancestorhomolog1;AltName:Full=PhospholipaseBdomain_containingprotein1;Flags:Precursor||" 3476 "22" "NEMVE_v1g100394" NA "hypothetical protein" "Predicted protein (Fragment)"
"54" "jgi|Nemve1|100407|e_gw.57.36.1" 1686 112 26 95 22 59 24 34 38 792 656 269 315 12.7258665819865 2.95421902796116 10.794261832935 2.49972379289021 6.70380471729648 2.72697141042569 3.86320949810305 4.317704733174 89.9900565440476 74.5372185516354 30.5648045585212 35.7914997618371 7.84004280497385 6.64699281291261 4.71538806386108 4.09045711563853 82.2636375478415 33.1781521601792 -0.309116636174918 3.83632673582648 0.656761184551722 1 -0.247744041382091 3.63622156344786 0.540894920512068 1 -0.160194996281651 3.49888217942222 0.833588137186195 1 3.74440777984053 6.37499121193239 2.61249280703644e-67 4.78530307464865e-63 -1.22066350889713 6.65268445604046 4.11365654013444e-16 7.73737658633887e-12 "predictedprotein[Nematostellavectensis]>gi|156221735|gb|EDO42587.1|predictedprotein[Nematostellavectensis]||predictedprotein[Nematostellavectensis]>gi|156223803|gb|EDO44635.1|predictedprotein[Nematostellavectensis]||PREDICTED:similartopredictedprotein,partial[Hydramagnipapillata]||gamma_glutamyltranspeptidase1[Bostaurus]>gi|297485019|ref|XP_002694719.1|PREDICTED:gamma_glutamyltransferase1_like[Bostaurus]>gi|296478332|gb|DAA20447.1|gamma_glutamyltransferase1_like[Bostaurus]||PREDICTED:similartoGamma_glutamyltranspeptidase1precursor(Gamma_glutamyltransferase1)(CD224antigen)[Canisfamiliaris]||gamma_glutamyltranspeptidase1[Susscrofa]||gamma_glutamyltranspeptidase1[Susscrofa]>gi|121149|sp|P20735.1|GGT1_PIGRecName:Full=Gamma_glutamyltranspeptidase1;Short=GGT1;AltName:Full=Gamma_glutamyltransferase1;AltName:CD_antigen=CD224;Contains:RecName:Full=Gamma_glutamyltranspeptidase1heavychain;Contains:RecName:Full=Gamma_glutamyltranspeptidase1lightchain;Flags:Precursor>gi|600819|emb|CAA87031.1|gamma_glutamyltranspeptidase[Susscrofa]||PREDICTED:similartoGamma_glutamyltranspeptidase1precursor(Gamma_glutamyltransferase1)(GGT1)(CD224antigen)[Gallusgallus]||PREDICTED:gamma_glutamyltranspeptidase1[Equuscaballus]||gamma_glutamyltranspeptidase1[Rattusnorvegicus]>gi|146345424|sp|P07314.4|GGT1_RATRecName:Full=Gamma_glutamyltranspeptidase1;Short=GGT1;AltName:Full=Gamma_glutamyltransferase1;AltName:CD_antigen=CD224;Contains:RecName:Full=Gamma_glutamyltranspeptidase1heavychain;Contains:RecName:Full=Gamma_glutamyltranspeptidase1lightchain;Flags:Precursor>gi|57806|emb|CAA33483.1|unnamedproteinproduct[Rattussp.]>gi|50927589|gb|AAH78768.1|Ggt1protein[Rattusnorvegicus]||" NA "22" "NEMVE_v1g100407" "GO:0031179,GO:0019370,GO:0016021,GO:0003840,GO:0005615,GO:0034599,GO:0005515,GO:0007568,GO:0034612,GO:0032355,GO:0031226,GO:0032496,GO:0006693,GO:0006749,GO:0019530,EC:2.3.2.2" "hypothetical protein; K00681 gamma-glutamyltranspe" "Predicted protein"
"55" "jgi|Nemve1|100412|e_gw.57.102.1" 225 0 0 0 0 0 0 0 0 0 1 3 1 0 0 0 0 0 0 0 0 0 0.112698039413788 0.338094118241364 0.112698039413788 0 0 0 0 0.0563490197068941 0.225396078827576 NA NA NA NA NA NA NA NA NA NA NA NA NA NA NA NA NA NA NA NA "predictedprotein[Nematostellavectensis]>gi|156221665|gb|EDO42517.1|predictedprotein[Nematostellavectensis]||predictedprotein[Nematostellavectensis]>gi|156224088|gb|EDO44917.1|predictedprotein[Nematostellavectensis]||hypotheticalproteinBRAFLDRAFT_93221[Branchiostomafloridae]>gi|229288895|gb|EEN59587.1|hypotheticalproteinBRAFLDRAFT_93221[Branchiostomafloridae]||hypotheticalproteinBRAFLDRAFT_87316[Branchiostomafloridae]>gi|229273083|gb|EEN43939.1|hypotheticalproteinBRAFLDRAFT_87316[Branchiostomafloridae]||hypotheticalproteinBRAFLDRAFT_87308[Branchiostomafloridae]>gi|229273075|gb|EEN43931.1|hypotheticalproteinBRAFLDRAFT_87308[Branchiostomafloridae]||hypotheticalproteinBRAFLDRAFT_87306[Branchiostomafloridae]>gi|229273073|gb|EEN43929.1|hypotheticalproteinBRAFLDRAFT_87306[Branchiostomafloridae]||hypotheticalproteinBRAFLDRAFT_87307[Branchiostomafloridae]>gi|229273074|gb|EEN43930.1|hypotheticalproteinBRAFLDRAFT_87307[Branchiostomafloridae]||hypotheticalproteinBRAFLDRAFT_87298[Branchiostomafloridae]>gi|229273065|gb|EEN43921.1|hypotheticalproteinBRAFLDRAFT_87298[Branchiostomafloridae]||hypotheticalproteinBRAFLDRAFT_87279[Branchiostomafloridae]>gi|229273046|gb|EEN43902.1|hypotheticalproteinBRAFLDRAFT_87279[Branchiostomafloridae]||hypotheticalproteinBRAFLDRAFT_87325[Branchiostomafloridae]>gi|229273092|gb|EEN43948.1|hypotheticalproteinBRAFLDRAFT_87325[Branchiostomafloridae]||" 2360 NA "NEMVE_v1g100412" "GO:0042981,GO:0004672,GO:0006468,GO:0005524,GO:0007165" "hypothetical protein" "Predicted protein (Fragment)"
"56" "jgi|Nemve1|100421|e_gw.57.195.1" 340 0 0 0 0 3 4 0 4 4 7 8 2 0 0 0 0 0.380111467285717 0.506815289714289 0 0.506815289714289 0.506815289714289 0.886926757000006 1.01363057942858 0.253407644857145 0 0 0.443463378500003 0.253407644857145 0.696871023357148 0.633519112142862 NA NA NA NA NA NA NA NA -0.728188668112916 -0.33084959429992 0.381788201224143 1 0.845933217816358 -0.13573671704258 0.307518898464583 1 -0.0473589927585968 0.0667154638922834 1 1 "PREDICTED:WDrepeat_andFYVEdomain_containingprotein4[Daniorerio]||PREDICTED:hypotheticalproteinLOC100535956[Daniorerio]||TPA_exp:polpolyprotein[Schistosomamansoni]||PREDICTED:hypotheticalproteinLOC100535924[Daniorerio]||Gag_Polpolyprotein[Schistosomajaponicum]||PREDICTED:similartopolyprotein,partial[Nasoniavitripennis]||SJCHGC03504protein[Schistosomajaponicum]||PREDICTED:similartohelentron4helitron_liketransposonreplicase/helicase/endonuclease(hel_dr4),partial[Strongylocentrotuspurpuratus]>gi|115928846|ref|XP_001189446.1|PREDICTED:similartohelentron4helitron_liketransposonreplicase/helicase/endonuclease(hel_dr4),partial[Strongylocentrotuspurpuratus]||Gag_Polpolyprotein[Schistosomajaponicum]||SJCHGC08530protein[Schistosomajaponicum]||" NA NA "NEMVE_v1g100421" "GO:0006259,GO:0003676" NA NA
"57" "jgi|Nemve1|100423|e_gw.57.68.1" 846 0 0 0 0 0 0 0 0 3 1 13 21 0 0 0 0 0 0 0 0 0.385218676981477 0.128406225660492 1.6692809335864 2.69653073887034 0 0 0 0 0.256812451320984 2.18290583622837 NA NA NA NA NA NA NA NA NA NA NA NA NA NA NA NA 3.09664565312338 0.929770750475945 2.65491777733709e-06 0.0499363484739333 "predictedprotein[Nematostellavectensis]>gi|156221705|gb|EDO42557.1|predictedprotein[Nematostellavectensis]||predictedprotein[Nematostellavectensis]>gi|156218134|gb|EDO39037.1|predictedprotein[Nematostellavectensis]||predictedprotein[Nematostellavectensis]>gi|156221743|gb|EDO42595.1|predictedprotein[Nematostellavectensis]||predictedprotein[Nematostellavectensis]>gi|156221706|gb|EDO42558.1|predictedprotein[Nematostellavectensis]||predictedprotein[Nematostellavectensis]>gi|156218133|gb|EDO39036.1|predictedprotein[Nematostellavectensis]||predictedprotein[Nematostellavectensis]>gi|156225394|gb|EDO46212.1|predictedprotein[Nematostellavectensis]||predictedprotein[Nematostellavectensis]>gi|156221704|gb|EDO42556.1|predictedprotein[Nematostellavectensis]||predictedprotein[Nematostellavectensis]>gi|156225265|gb|EDO46084.1|predictedprotein[Nematostellavectensis]||predictedprotein[Nematostellavectensis]>gi|156215515|gb|EDO36473.1|predictedprotein[Nematostellavectensis]||predictedprotein[Nematostellavectensis]>gi|156215495|gb|EDO36453.1|predictedprotein[Nematostellavectensis]||" NA "27;36" "NEMVE_v1g100423" "GO:0016021,GO:0007186,GO:0004930" "hypothetical protein" "Predicted protein (Fragment)"
"58" "jgi|Nemve1|100429|e_gw.57.179.1" 411 NA NA NA NA NA NA NA NA NA NA NA NA NA NA NA NA NA NA NA NA NA NA NA NA NA NA NA NA NA NA NA NA NA NA NA NA NA NA NA NA NA NA NA NA NA NA NA NA NA NA "predictedprotein[Nematostellavectensis]>gi|156221666|gb|EDO42518.1|predictedprotein[Nematostellavectensis]||predictedprotein[Nematostellavectensis]>gi|156213737|gb|EDO34746.1|predictedprotein[Nematostellavectensis]||hypotheticalproteinNEMVEDRAFT_v1g45281[Nematostellavectensis]>gi|156208982|gb|EDO30341.1|predictedprotein[Nematostellavectensis]||predictedprotein[Nematostellavectensis]>gi|156220526|gb|EDO41393.1|predictedprotein[Nematostellavectensis]||hypotheticalproteinNEMVEDRAFT_v1g45205[Nematostellavectensis]>gi|156205866|gb|EDO28566.1|predictedprotein[Nematostellavectensis]||predictedprotein[Nematostellavectensis]>gi|156227126|gb|EDO47931.1|predictedprotein[Nematostellavectensis]||predictedprotein[Nematostellavectensis]>gi|156213955|gb|EDO34957.1|predictedprotein[Nematostellavectensis]||hypotheticalproteinNEMVEDRAFT_v1g45195[Nematostellavectensis]>gi|156201765|gb|EDO27051.1|predictedprotein[Nematostellavectensis]||hypotheticalproteinNEMVEDRAFT_v1g56488[Nematostellavectensis]>gi|156206544|gb|EDO28896.1|predictedprotein[Nematostellavectensis]||hypotheticalproteinNEMVEDRAFT_v1g49012[Nematostellavectensis]>gi|156197049|gb|EDO25930.1|predictedprotein[Nematostellavectensis]||" 900 NA "NEMVE_v1g100429" "GO:0003723,GO:0003964,GO:0006278,EC:2.7.7.49" "hypothetical protein" "Predicted protein (Fragment)"
"59" "jgi|Nemve1|100430|e_gw.57.126.1" 1509 243 143 236 149 260 212 220 488 165 137 238 185 24.7262380581331 14.5508314498479 24.0139595955531 15.161355846345 26.4560571815416 21.5718620095647 22.3858945382275 49.6559842484319 16.7894209036706 13.9403070533508 24.2174677277188 18.8245022253277 19.6385347539905 19.5876577209491 24.0139595955531 36.0209393933297 15.3648639785107 21.5209849765233 -0.0752596571122776 5.44899896796966 0.840866500242489 1 0.540564964017436 5.77327847141693 0.0145891152407808 1 0.629089477090567 6.40258039440099 0.00160149512537667 1 -1.80998218746882 6.05189619244754 1.95336109680966e-18 3.57797152102626e-14 0.574720787123863 5.1790869648037 0.000436573017598945 1 "predictedprotein[Nematostellavectensis]>gi|156221717|gb|EDO42569.1|predictedprotein[Nematostellavectensis]||Wntless[Nematostellavectensis]||PREDICTED:Gprotein_coupledreceptor177_like[Saccoglossuskowalevskii]||IntegralmembraneproteinGPR177precursor[Salmosalar]||Gprotein_coupledreceptor177[Daniorerio]||Gprotein_coupledreceptor177[Daniorerio]||IntegralmembraneproteinGPR177[Salmosalar]>gi|209156036|gb|ACI34250.1|IntegralmembraneproteinGPR177precursor[Salmosalar]||proteinwntlesshomologprecursor[Gallusgallus]>gi|82082659|sp|Q5ZLR1.1|WLS_CHICKRecName:Full=Proteinwntlesshomolog;AltName:Full=IntegralmembraneproteinGPR177;Flags:Precursor>gi|53128767|emb|CAG31332.1|hypotheticalproteinRCJMB04_5c7[Gallusgallus]||PREDICTED:similartoputativeNFkBactivatingprotein373isoform1isoform1[Canisfamiliaris]||Gprotein_coupledreceptor177,isoformCRA_a[Musmusculus]||" 1730 "28" "NEMVE_v1g100430" "GO:0009948,GO:0043010,GO:0017147,GO:0023061,GO:0031410,GO:0050708,GO:0090263,GO:0001707,GO:0048793,GO:0016020,GO:0005794" "hypothetical protein" "Predicted protein"
"60" "jgi|Nemve1|100433|e_gw.57.71.1" 852 1 2 0 0 0 0 1 2 29 18 68 56 0.112698039413788 0.225396078827576 0 0 0 0 0.112698039413788 0.225396078827576 3.26824314299986 2.02856470944819 7.66346668013759 6.31109020717213 0.169047059120682 0 0 0.169047059120682 2.64840392622402 6.98727844365486 NA NA NA NA NA NA NA NA NA NA NA NA 3.30376538138593 1.5683700028905 1.67529181172635e-06 0.0306863201153915 1.48355083260954 3.09382271602209 1.2357851763923e-08 0.000232438833827627 "predictedprotein[Nematostellavectensis]>gi|156221704|gb|EDO42556.1|predictedprotein[Nematostellavectensis]||predictedprotein[Nematostellavectensis]>gi|156221705|gb|EDO42557.1|predictedprotein[Nematostellavectensis]||predictedprotein[Nematostellavectensis]>gi|156225394|gb|EDO46212.1|predictedprotein[Nematostellavectensis]||predictedprotein[Nematostellavectensis]>gi|156225265|gb|EDO46084.1|predictedprotein[Nematostellavectensis]||predictedprotein[Nematostellavectensis]>gi|156218134|gb|EDO39037.1|predictedprotein[Nematostellavectensis]||predictedprotein[Nematostellavectensis]>gi|156218133|gb|EDO39036.1|predictedprotein[Nematostellavectensis]||predictedprotein[Nematostellavectensis]>gi|156215495|gb|EDO36453.1|predictedprotein[Nematostellavectensis]||hypotheticalproteinNEMVEDRAFT_v1g1990[Nematostellavectensis]>gi|156203079|gb|EDO27481.1|predictedprotein[Nematostellavectensis]||predictedprotein[Nematostellavectensis]>gi|156225211|gb|EDO46030.1|predictedprotein[Nematostellavectensis]||predictedprotein[Nematostellavectensis]>gi|156221743|gb|EDO42595.1|predictedprotein[Nematostellavectensis]||" NA "39" "NEMVE_v1g100433" "GO:0016021,GO:0007186,GO:0004930" "hypothetical protein" "Predicted protein (Fragment)"
"61" "jgi|Nemve1|100445|e_gw.57.113.1" 426 81 75 95 102 88 54 68 77 72 59 57 36 10.2630096167144 9.50278668214292 12.0368631307144 12.9237898877144 11.1499363737144 6.84200641114291 8.61585992514292 9.75619432700007 9.12267521485721 7.47552552328577 7.22211787842862 4.5613376074286 9.88289814942864 12.4803265092144 8.99597139242863 9.18602712607149 8.29910036907149 5.89172774292861 0.264705642558409 4.32715085428237 0.311717439598431 1 -0.225014988180239 4.40579490476092 0.358003459180096 1 0.0744334538971116 4.39673041270724 0.65411672605233 1 -0.726984568020034 4.12747742543171 0.00285930412812739 1 -0.404329690219368 3.47664282336386 0.0826157780843773 1 "predictedprotein[Nematostellavectensis]>gi|156221709|gb|EDO42561.1|predictedprotein[Nematostellavectensis]||PREDICTED:DALRanticodon_bindingdomain_containingprotein3[Equuscaballus]||hypotheticalproteinBRAFLDRAFT_103698[Branchiostomafloridae]>gi|229280206|gb|EEN50979.1|hypotheticalproteinBRAFLDRAFT_103698[Branchiostomafloridae]||DALRanticodon_bindingdomain_containingprotein3[Rattusnorvegicus]>gi|81910617|sp|Q641Y9.1|DALD3_RATRecName:Full=DALRanticodon_bindingdomain_containingprotein3>gi|51980421|gb|AAH82046.1|DALRanticodonbindingdomaincontaining3[Rattusnorvegicus]>gi|149018516|gb|EDL77157.1|similartohypotheticalproteinFLJ10496[Rattusnorvegicus]||PREDICTED:hypotheticalprotein,partial[Ornithorhynchusanatinus]||PREDICTED:LOWQUALITYPROTEIN:DALRanticodon_bindingdomain_containingprotein3_like[Ailuropodamelanoleuca]||DALRanticodonbindingdomaincontaining3[Bostaurus]>gi|297488693|ref|XP_002697089.1|PREDICTED:DALRanticodonbindingdomaincontaining3[Bostaurus]>gi|296474913|gb|DAA17028.1|DALRanticodonbindingdomaincontaining3[Bostaurus]||unnamedproteinproduct[Musmusculus]||DALRanticodon_bindingdomain_containingprotein3[Musmusculus]>gi|81911495|sp|Q6PJN8.1|DALD3_MOUSERecName:Full=DALRanticodon_bindingdomain_containingprotein3>gi|40226606|gb|AAH13483.2|DALRanticodonbindingdomaincontaining3[Musmusculus]>gi|74151605|dbj|BAE41151.1|unnamedproteinproduct[Musmusculus]>gi|74178874|dbj|BAE42679.1|unnamedproteinproduct[Musmusculus]>gi|74211682|dbj|BAE29197.1|unnamedproteinproduct[Musmusculus]>gi|148689357|gb|EDL21304.1|mCG16494,isoformCRA_a[Musmusculus]||PREDICTED:DALRanticodonbindingdomaincontaining3[Oryctolaguscuniculus]||" NA "40" "NEMVE_v1g100445" "GO:0005737,GO:0004814,GO:0006420,GO:0005524,GO:0006525,GO:0006560,EC:6.1.1.19" "hypothetical protein" "Predicted protein (Fragment)"
"62" "jgi|Nemve1|100449|e_gw.57.215.1" 333 NA NA NA NA NA NA NA NA NA NA NA NA NA NA NA NA NA NA NA NA NA NA NA NA NA NA NA NA NA NA NA NA NA NA NA NA NA NA NA NA NA NA NA NA NA NA NA NA NA NA "predictedprotein[Nematostellavectensis]>gi|156388278|ref|XP_001634628.1|predictedprotein[Nematostellavectensis]>gi|156210701|gb|EDO31856.1|predictedprotein[Nematostellavectensis]>gi|156221713|gb|EDO42565.1|predictedprotein[Nematostellavectensis]||PREDICTED:similartopredictedprotein[Hydramagnipapillata]>gi|221121961|ref|XP_002161162.1|PREDICTED:similartopredictedprotein[Hydramagnipapillata]>gi|221136466|ref|XP_002162323.1|PREDICTED:similartopredictedprotein[Hydramagnipapillata]||PREDICTED:28SribosomalproteinS12,mitochondrial_like[Anoliscarolinensis]||LOC733781protein[Xenopus(Silurana)tropicalis]||mitochondrialribosomalproteinS12[Xenopuslaevis]>gi|32450577|gb|AAH54176.1|Mrps12_provprotein[Xenopuslaevis]||mitochondrialribosomalproteinS12[Xenopus(Silurana)tropicalis]>gi|89269113|emb|CAJ81977.1|mitochondrialribosomalproteinS12[Xenopus(Silurana)tropicalis]||unnamedproteinproduct[Tetraodonnigroviridis]||PREDICTED:mitochondrialribosomalproteinS12_like[Saccoglossuskowalevskii]||28SribosomalproteinS12,mitochondrialprecursor[Salmosalar]||PREDICTED:similartomitochondrialribosomalproteinS12precursor[Strongylocentrotuspurpuratus]||" 733 NA "NEMVE_v1g100449" "GO:0003735,GO:0015935,GO:0006412,GO:0005739,GO:0042254" "hypothetical protein" " Predicted protein"
"63" "jgi|Nemve1|100451|e_gw.57.87.1" 690 NA NA NA NA NA NA NA NA NA NA NA NA NA NA NA NA NA NA NA NA NA NA NA NA NA NA NA NA NA NA NA NA NA NA NA NA NA NA NA NA NA NA NA NA NA NA NA NA NA NA "predictedprotein[Nematostellavectensis]>gi|156388276|ref|XP_001634627.1|predictedprotein[Nematostellavectensis]>gi|156210700|gb|EDO31855.1|predictedprotein[Nematostellavectensis]>gi|156221712|gb|EDO42564.1|predictedprotein[Nematostellavectensis]||caspase_8[Tubifextubifex]||caspase8[Tubifextubifex]||caspase_7[Daniorerio]>gi|63101253|gb|AAH95327.1|Caspase7,apoptosis_relatedcysteinepeptidase[Daniorerio]||Caspase7,apoptosis_relatedcysteinepeptidase[Dicentrarchuslabrax]||PREDICTED:caspase_8_like[Saccoglossuskowalevskii]||caspase7[Salmosalar]||predictedprotein[Nematostellavectensis]>gi|156213441|gb|EDO34460.1|predictedprotein[Nematostellavectensis]||Caspase_7precursor[Ranacatesbeiana]||caspase3,apoptosis_relatedcysteineproteasea[Daniorerio]>gi|12862302|dbj|BAB32409.1|caspase_3[Daniorerio]>gi|50417098|gb|AAH78310.1|Caspase3,apoptosis_relatedcysteineproteasea[Daniorerio]||" 732 NA "NEMVE_v1g100451" "GO:0042221,GO:0004197,GO:0006508,GO:0043065,EC:3.4.22.0" "hypothetical protein" " Predicted protein (Fragment)"
"64" "jgi|Nemve1|10046|gw.255.3.1" 2763 180 184 168 199 61 50 56 76 263 248 191 199 26.2561406646474 26.8396104571952 24.5057312870043 29.0276221792491 8.89791433635274 7.29337240684651 8.16857709566809 11.0859260584067 38.3631388600126 36.1751271379587 27.8606825941537 29.0276221792491 26.5478755609213 26.7666767331267 8.09564337159962 9.62725157703739 37.2691329989857 28.4441523867014 -0.0596836258951733 5.38220845839078 0.752307553636936 1 -1.47636356705362 4.87511249713586 9.85646590857139e-10 1.45580001469599e-05 0.293771702246919 4.15237782331557 0.261868337916876 1 1.36963970705502 5.23471227196064 1.4995659583239e-10 2.74675496586188e-06 -0.300664425241042 5.49301745876226 0.0540741039028827 1 "predictedprotein[Nematostellavectensis]>gi|156212649|gb|EDO33699.1|predictedprotein[Nematostellavectensis]||PREDICTED:rapamycin_insensitivecompanionofmTOR[Nomascusleucogenys]||rapamycin_insensitivecompanionofmTOR,isoformCRA_b[Homosapiens]||rapamycin_insensitivecompanionofmTOR[Homosapiens]>gi|74710068|sp|Q6R327.1|RICTR_HUMANRecName:Full=Rapamycin_insensitivecompanionofmTOR;AltName:Full=AVO3homolog;Short=hAVO3>gi|46093886|gb|AAS79796.1|rapamycininsensitivecompanionofmTOR[Homosapiens]>gi|119576384|gb|EAW55980.1|rapamycin_insensitivecompanionofmTOR,isoformCRA_c[Homosapiens]>gi|187950539|gb|AAI37164.1|Rapamycin_insensitivecompanionofmTOR[Homosapiens]>gi|187953467|gb|AAI37165.1|Rapamycin_insensitivecompanionofmTOR[Homosapiens]||PREDICTED:rapamycin_insensitivecompanionofmTORisoform2[Pantroglodytes]||PREDICTED:rapamycin_insensitivecompanionofmTORisoform1[Pantroglodytes]||pianissimo[Musmusculus]||PREDICTED:rapamycin_insensitivecompanionofmTORisoform2[Callithrixjacchus]||PREDICTED:rapamycin_insensitivecompanionofmTORisoform1[Callithrixjacchus]||RICTORprotein[Homosapiens]||" NA "37" "NEMVE_v1g10046" "GO:0032314,GO:0001938,GO:0048011,GO:0005515,GO:0031295,GO:0031932,GO:0043022,GO:0007173,GO:0005829,GO:0032008,GO:0048015,GO:0009790,GO:0050731,GO:0030838,GO:0008543,GO:0031532,GO:0051897" "hypothetical protein; K08267 rapamycin-insensitive" "Predicted protein (Fragment)"
"65" "jgi|Nemve1|100473|e_gw.57.21.1" 1872 138 108 85 90 107 102 237 339 303 208 205 166 18.0833743334992 14.1522060001298 11.13831027788 11.7935050001082 14.0211670556842 13.3659723334559 31.0562298336182 44.4222021670742 39.7048001670309 27.2561004446945 26.8629836113575 21.7524647779773 16.1177901668145 11.4659076389941 13.6935696945701 37.7392160003462 33.4804503058627 24.3077241946674 -0.562187977572657 4.58428583856935 0.0209618270833614 1 0.502444565524917 4.61242438083384 0.0356374376025876 1 1.50583223485724 5.85104448318053 6.78167053084598e-15 1.11314340093306e-10 -0.754205567262646 6.11136907420584 8.82789192976901e-06 0.161700496477579 -0.372673490325114 5.44853980801529 0.0178044355113292 1 "PREDICTED:similartoneuralprecursorcellexpressed,developmentallydown_regulated1[Canisfamiliaris]||PREDICTED:neuralprecursorcellexpressed,developmentallydown_regulated1[Oryctolaguscuniculus]||PREDICTED:proteinNEDD1isoform3[Nomascusleucogenys]||PREDICTED:proteinNEDD1isoform1[Nomascusleucogenys]>gi|332221187|ref|XP_003259742.1|PREDICTED:proteinNEDD1isoform2[Nomascusleucogenys]||PREDICTED:LOWQUALITYPROTEIN:proteinNEDD1_like[Pongoabelii]||PREDICTED:proteinNEDD1isoform4[Pantroglodytes]||proteinNEDD1isoforma[Homosapiens]>gi|119617986|gb|EAW97580.1|neuralprecursorcellexpressed,developmentallydown_regulated1,isoformCRA_c[Homosapiens]||proteinNEDD1isoformb[Homosapiens]>gi|206597468|ref|NP_001128648.1|proteinNEDD1isoformb[Homosapiens]>gi|74762597|sp|Q8NHV4.1|NEDD1_HUMANRecName:Full=ProteinNEDD1;AltName:Full=Neuralprecursorcellexpresseddevelopmentallydown_regulatedprotein1;Short=NEDD_1>gi|20379563|gb|AAH27605.1|Neuralprecursorcellexpressed,developmentallydown_regulated1[Homosapiens]>gi|119617983|gb|EAW97577.1|neuralprecursorcellexpressed,developmentallydown_regulated1,isoformCRA_a[Homosapiens]>gi|119617984|gb|EAW97578.1|neuralprecursorcellexpressed,developmentallydown_regulated1,isoformCRA_a[Homosapiens]>gi|164691059|dbj|BAF98712.1|unnamedproteinproduct[Homosapiens]||PREDICTED:proteinNEDD1_likeisoform5[Macacamulatta]||PREDICTED:proteinNEDD1_likeisoform3[Macacamulatta]||" NA "24" "NEMVE_v1g100473" "GO:0000278,GO:0000242" NA NA
"66" "jgi|Nemve1|100491|e_gw.57.164.1" 921 239 183 453 415 372 304 90 115 239 204 204 162 30.6890879328576 23.4983392958701 58.168020224203 53.2885836491043 47.7671159457031 39.0354926007896 11.5565603094443 14.7667159509566 30.6890879328576 26.1948700347404 26.1948700347404 20.8018085569997 27.0937136143639 55.7283019366536 43.4013042732464 13.1616381302005 28.441978983799 23.4983392958701 0.968478512858324 6.18740871930034 2.87364010528631e-07 0.00387021849379961 -0.113680556939506 6.59992272517198 0.509290876259633 1 -1.67580854801996 6.00378142709662 1.4731328149882e-17 2.41800020252163e-13 0.529445395711309 5.28741260434067 0.0104655151256155 1 -0.186331196626794 5.33217575981047 0.214089180346602 1 "predictedprotein[Nematostellavectensis]>gi|156221694|gb|EDO42546.1|predictedprotein[Nematostellavectensis]||hypotheticalproteinBRAFLDRAFT_276314[Branchiostomafloridae]>gi|229282594|gb|EEN53343.1|hypotheticalproteinBRAFLDRAFT_276314[Branchiostomafloridae]||PREDICTED:SuppressorofStomatinmutantUncoordinationfamilymember(ssu_2)_like[Saccoglossuskowalevskii]||PREDICTED:similartopredictedprotein[Cionaintestinalis]||PREDICTED:hypotheticalprotein[Strongylocentrotuspurpuratus]>gi|115974380|ref|XP_001182782.1|PREDICTED:hypotheticalprotein[Strongylocentrotuspurpuratus]||hypotheticalproteinBRAFLDRAFT_214538[Branchiostomafloridae]>gi|229286351|gb|EEN57072.1|hypotheticalproteinBRAFLDRAFT_214538[Branchiostomafloridae]||PREDICTED:SuppressorofStomatinmutantUncoordinationfamilymember(ssu_2)_like[Saccoglossuskowalevskii]||PREDICTED:SuppressorofStomatinmutantUncoordinationfamilymember(ssu_2)_like[Saccoglossuskowalevskii]||hypotheticalproteinDAPPUDRAFT_44658[Daphniapulex]||PREDICTED:SuppressorofStomatinmutantUncoordinationfamilymember(ssu_2)_like[Saccoglossuskowalevskii]||" NA "42" "NEMVE_v1g100491" "GO:0031072,GO:0051082" "hypothetical protein" "Predicted protein (Fragment)"
"67" "jgi|Nemve1|100508|e_gw.57.24.1" 1428 116 90 129 130 61 38 13 25 65 69 74 52 16.3521276073404 12.6869955574192 18.1846936323009 18.3256602496056 8.59896365558415 5.35673145757701 1.83256602496056 3.52416543261646 9.16283012480279 9.72669659402142 10.4315296805447 7.33026409984223 14.5195615823798 18.2551769409532 6.97784755658058 2.67836572878851 9.4447633594121 8.88089689019347 0.258461681098186 4.7218051150469 0.269870821732622 1 -1.13867979652661 4.46502312309768 9.52465573673784e-06 0.140679165231618 -1.33140720299625 3.30794108162124 0.000236596457610199 1 1.23199748296931 3.35748516824029 0.000111333421992562 1 0.000206477629041089 3.6986869933694 0.960950169912758 1 "predictedprotein[Nematostellavectensis]>gi|156221728|gb|EDO42580.1|predictedprotein[Nematostellavectensis]||PREDICTED:mucolipin_3[Equuscaballus]||predictedprotein[Nematostellavectensis]>gi|156221690|gb|EDO42542.1|predictedprotein[Nematostellavectensis]||hypotheticalproteinBRAFLDRAFT_91623[Branchiostomafloridae]>gi|229292199|gb|EEN62864.1|hypotheticalproteinBRAFLDRAFT_91623[Branchiostomafloridae]||mucolipin1[Xenopus(Silurana)tropicalis]>gi|56789339|gb|AAH88503.1|mucolipin1[Xenopus(Silurana)tropicalis]>gi|89272092|emb|CAJ81805.1|mucolipin1[Xenopus(Silurana)tropicalis]||Mucolipin3[Musmusculus]||unnamedproteinproduct[Musmusculus]||mucolipin_3[Musmusculus]>gi|50401076|sp|Q8R4F0.1|MCLN3_MOUSERecName:Full=Mucolipin_3>gi|19072756|gb|AAL84623.1|AF475086_1mucolipin_3[Musmusculus]>gi|24417797|gb|AAM08924.1|mucolipin3[Musmusculus]>gi|76825180|gb|AAI06857.1|Mucolipin3[Musmusculus]>gi|148680036|gb|EDL11983.1|mucolipin3,isoformCRA_a[Musmusculus]>gi|148680037|gb|EDL11984.1|mucolipin3,isoformCRA_a[Musmusculus]||unnamedproteinproduct[Musmusculus]||PREDICTED:mucolipin_3_likeisoform1[Pongoabelii]||" 3757 "32" "NEMVE_v1g100508" "GO:0005737,GO:0007605,GO:0005886,GO:0006810,GO:0007626,GO:0042491" "hypothetical protein" "Predicted protein (Fragment)"
"68" "jgi|Nemve1|100512|e_gw.57.135.1" 606 0 0 0 2 0 2 5 1 11 8 29 32 0 0 0 0.262693988446305 0 0.262693988446305 0.656734971115762 0.131346994223152 1.44481693645468 1.05077595378522 3.80906283247142 4.20310381514087 0 0.131346994223152 0.131346994223152 0.394040982669457 1.24779644511995 4.00608332380614 NA NA NA NA NA NA NA NA 1.51497969567766 -0.729084787978462 0.236289161195282 1 1.05637541978137 0.605789813446656 0.194967243403052 1 1.75810819266044 1.99943975378015 3.52537264869916e-06 0.0663087341493825 "predictedprotein[Nematostellavectensis]>gi|156221719|gb|EDO42571.1|predictedprotein[Nematostellavectensis]||predictedprotein[Nematostellavectensis]>gi|156223073|gb|EDO43911.1|predictedprotein[Nematostellavectensis]||hypotheticalproteinLOC100533297[Aplysiacalifornica]>gi|26892020|gb|AAN83921.1|hypotheticalprotein[Aplysiacalifornica]||Pcphproto_oncogeneprotein[Homosapiens]||ectonucleosidetriphosphatediphosphohydrolase5,isoformCRA_c[Homosapiens]>gi|119601558|gb|EAW81152.1|ectonucleosidetriphosphatediphosphohydrolase5,isoformCRA_c[Homosapiens]||ectonucleosidetriphosphatediphosphohydrolase5,isoformCRA_a[Homosapiens]||ectonucleosidetriphosphatediphosphohydrolase5precursor[Homosapiens]>gi|18202142|sp|O75356.1|ENTP5_HUMANRecName:Full=Ectonucleosidetriphosphatediphosphohydrolase5;Short=NTPDase5;AltName:Full=CD39antigen_like4;AltName:Full=ER_UDPase;AltName:Full=Guanosine_diphosphataseENTPD5;Short=GDPaseENTPD5;AltName:Full=Nucleosidediphosphatase;AltName:Full=Uridine_diphosphataseENTPD5;Short=UDPaseENTPD5;Flags:Precursor>gi|3335102|gb|AAC39885.1|CD39L4[Homosapiens]>gi|37993011|gb|AAR06666.1|ecto_nucleosidetriphosphatediphosphohydrolase5precursor[Homosapiens]>gi|119601559|gb|EAW81153.1|ectonucleosidetriphosphatediphosphohydrolase5,isoformCRA_d[Homosapiens]>gi|119601560|gb|EAW81154.1|ectonucleosidetriphosphatediphosphohydrolase5,isoformCRA_d[Homosapiens]>gi|119601561|gb|EAW81155.1|ectonucleosidetriphosphatediphosphohydrolase5,isoformCRA_d[Homosapiens]>gi|119601562|gb|EAW81156.1|ectonucleosidetriphosphatediphosphohydrolase5,isoformCRA_d[Homosapiens]>gi|120660236|gb|AAI30488.1|Ectonucleosidetriphosphatediphosphohydrolase5[Homosapiens]>gi|120660392|gb|AAI30486.1|Ectonucleosidetriphosphatediphosphohydrolase5[Homosapiens]||ectonucleosidetriphosphatediphosphohydrolase5,isoformCRA_d[Musmusculus]||ectonucleosidetriphosphatediphosphohydrolase5,isoformCRA_c[Musmusculus]||ectonucleosidetriphosphatediphosphohydrolase5,isoformCRA_a[Musmusculus]||" NA "39" "NEMVE_v1g100512" "GO:0044267,GO:0044262,GO:0017110,GO:0044281,GO:0005783,EC:3.6.1.6" "hypothetical protein" "Predicted protein (Fragment)"
"69" "jgi|Nemve1|100515|e_gw.57.2.1" 5190 209 207 192 181 150 97 228 352 476 361 309 267 36.4897252334204 36.1405412598949 33.5216614584532 31.6011496040626 26.1887980144166 16.9354227159894 39.8069729819132 61.4563793404975 83.1057856990819 63.0277072213625 53.9489239096981 46.6160604656615 36.3151332466576 32.5614055312579 21.562110365203 50.6316761612053 73.0667464602222 50.2824921876798 -0.228828615191233 5.49445057115598 0.259222874221927 1 -0.347424528097648 5.27297515771476 0.099191019835087 1 1.27507325116431 5.91485198087515 2.40084609611064e-11 3.94074878215601e-07 -0.0526113100332224 6.44071961861138 0.757737479463445 1 -0.449980072777987 6.13069274836623 0.00151767472849983 1 "predictedprotein[Nematostellavectensis]>gi|156221692|gb|EDO42544.1|predictedprotein[Nematostellavectensis]||PREDICTED:similartoKIAA0368protein[Ornithorhynchusanatinus]||expressedsequenceAI314180,isoformCRA_a[Musmusculus]||PREDICTED:LOWQUALITYPROTEIN:proteasome_associatedproteinECM29homolog[Ailuropodamelanoleuca]||proteasome_associatedproteinECM29homolog[Musmusculus]>gi|35193074|gb|AAH58684.1|ExpressedsequenceAI314180[Musmusculus]>gi|123229199|emb|CAM24807.1|novelproteincontaining10HEATdomains[Musmusculus]>gi|123229749|emb|CAM17649.1|novelproteincontaining10HEATdomains[Musmusculus]>gi|123236596|emb|CAM22037.1|novelproteincontaining10HEATdomains[Musmusculus]||PREDICTED:proteasome_associatedproteinECM29homolog[Anoliscarolinensis]||PREDICTED:KIAA0368[Taeniopygiaguttata]||proteasome_associatedproteinECM29homolog[Homosapiens]||KIAA0368[Homosapiens]>gi|55662900|emb|CAH73240.1|KIAA0368[Homosapiens]||PREDICTED:similartoProteasome_associatedproteinECM29homolog(Ecm29)[Gallusgallus]||" 234 "2" "NEMVE_v1g100515" "GO:0005769,GO:0005488,GO:0030134,GO:0005771,GO:0030139,GO:0005813,GO:0000502,GO:0030433,GO:0005634,GO:0005783,GO:0005802" "hypothetical protein; K11886 proteasome component" "Predicted protein (Fragment)"
"70" "jgi|Nemve1|100525|e_gw.57.130.1" 711 0 0 1 0 1 0 1 2 6 0 1 2 0 0 0.131346994223152 0 0.131346994223152 0 0.131346994223152 0.262693988446305 0.788081965338914 0 0.131346994223152 0.262693988446305 0 0.0656734971115761 0.0656734971115761 0.197020491334728 0.394040982669457 0.197020491334728 NA NA NA NA NA NA NA NA NA NA NA NA NA NA NA NA NA NA NA NA "predictedprotein[Nematostellavectensis]>gi|156221669|gb|EDO42521.1|predictedprotein[Nematostellavectensis]||hypotheticalproteinNEMVEDRAFT_v1g146100[Nematostellavectensis]>gi|156206699|gb|EDO28984.1|predictedprotein[Nematostellavectensis]||coiled_coildomaincontaining130[Xenopus(Silurana)tropicalis]>gi|134025437|gb|AAI35458.1|LOC100124826protein[Xenopus(Silurana)tropicalis]||hypotheticalproteinBRAFLDRAFT_119424[Branchiostomafloridae]>gi|229289184|gb|EEN59871.1|hypotheticalproteinBRAFLDRAFT_119424[Branchiostomafloridae]||coiled_coildomain_containingprotein130[Xenopuslaevis]>gi|82183625|sp|Q6DJK9.1|CC130_XENLARecName:Full=Coiled_coildomain_containingprotein130>gi|49522117|gb|AAH75167.1|MGC82071protein[Xenopuslaevis]||PREDICTED:coiled_coildomain_containingprotein130_like[Anoliscarolinensis]||coiled_coildomain_containingprotein130[Bostaurus]||coiled_coildomain_containingprotein130[Bostaurus]>gi|75057889|sp|Q5EA37.1|CC130_BOVINRecName:Full=Coiled_coildomain_containingprotein130>gi|59857755|gb|AAX08712.1|hypotheticalproteinMGC10471[Bostaurus]>gi|59857829|gb|AAX08749.1|hypotheticalproteinMGC10471[Bostaurus]>gi|88758639|gb|AAI13237.1|Coiled_coildomaincontaining130[Bostaurus]||hypotheticalproteinMGC10471[Bostaurus]||PREDICTED:coiled_coildomain_containingprotein130_like[Ailuropodamelanoleuca]||" 3730 NA "NEMVE_v1g100525" "GO:0005515,GO:0009615" "hypothetical protein; K13115 coiled-coil domain-co" "Predicted protein (Fragment)"
"71" "jgi|Nemve1|100526|e_gw.57.175.1" 546 149 125 117 153 71 94 23 44 74 59 77 99 31.1387302615144 26.1230958569751 24.4512177221287 31.9746693289376 14.8379184467619 19.6445680844453 4.80664963768343 9.19532974165525 15.4648727473293 12.3301012444923 16.0918270478967 20.6894919187243 28.6309130592447 28.2129435255331 17.2412432656036 7.00098968966934 13.8974869959108 18.3906594833105 -0.0926973478998347 4.95124994414784 0.691913531268579 1 -0.462990385808546 4.77041228030065 0.0917706253609123 1 -1.25275904365108 4.08333965615695 2.36433585578693e-05 0.388082087368867 0.406330624716034 3.59400723559624 0.128556653283178 1 0.492357276884681 3.95149300814373 0.0215307263004065 1 "predictedprotein[Nematostellavectensis]>gi|156221677|gb|EDO42529.1|predictedprotein[Nematostellavectensis]||PREDICTED:similartopredictedprotein[Hydramagnipapillata]>gi|221125355|ref|XP_002157133.1|PREDICTED:similartopredictedprotein[Hydramagnipapillata]||unnamedproteinproduct[Tetraodonnigroviridis]||RNAexonuclease1homolog[Daniorerio]>gi|169154759|emb|CAQ14029.1|novelproteinsimilartovertebrateREX1,RNAexonuclease1homolog(S.cerevisiae)(REXO1)[Daniorerio]||PREDICTED:RNAexonuclease1homolog[Meleagrisgallopavo]||PREDICTED:similartoREX1,RNAexonuclease1homolog(S.cerevisiae)[Gallusgallus]||hypotheticalproteinLOC100036702[Xenopus(Silurana)tropicalis]>gi|119850941|gb|AAI27281.1|LOC100036702protein[Xenopus(Silurana)tropicalis]||PREDICTED:RNAexonuclease1homolog[Xenopus(Silurana)tropicalis]||PREDICTED:interferonstimulatedexonuclease_like[Saccoglossuskowalevskii]||RNAseH,putative[Ixodesscapularis]>gi|215499945|gb|EEC09439.1|RNAseH,putative[Ixodesscapularis]||" NA "35" "NEMVE_v1g100526" "GO:0005730,GO:0004527,GO:0090305,GO:0003676,GO:0008270" "hypothetical protein; K14570 RNA exonuclease 1 [EC" "Predicted protein"
"72" "jgi|Nemve1|100529|e_gw.57.159.1" 1668 210 161 192 100 82 63 8 5 4 3 6 4 27.582868786862 21.1468660699275 25.2186228908452 13.1346994223152 10.7704535262985 8.27486063605859 1.05077595378522 0.656734971115762 0.525387976892609 0.394040982669457 0.788081965338914 0.525387976892609 24.3648674283948 19.1766611565802 9.52265708117854 0.85375546245049 0.459714479781033 0.656734971115762 -0.416699358749339 5.24130861487379 0.122591750705136 1 -0.762027986246769 4.76063868893152 0.00723366200275959 1 -3.41052984845872 3.5258331298774 4.23824432610674e-16 6.9566542368716e-12 -1.436454732966 0.326286036453753 0.0430993574693611 1 0.585968065266012 -0.240172931617128 0.637127502887372 1 "predictedprotein[Nematostellavectensis]>gi|156221744|gb|EDO42596.1|predictedprotein[Nematostellavectensis]||hypotheticalproteinBRAFLDRAFT_120072[Branchiostomafloridae]>gi|229292038|gb|EEN62704.1|hypotheticalproteinBRAFLDRAFT_120072[Branchiostomafloridae]||predictedprotein[Nematostellavectensis]>gi|156215296|gb|EDO36260.1|predictedprotein[Nematostellavectensis]||predictedprotein[Nematostellavectensis]>gi|156226089|gb|EDO46901.1|predictedprotein[Nematostellavectensis]||hypotheticalproteinTRIADDRAFT_11340[Trichoplaxadhaerens]>gi|190585767|gb|EDV25835.1|hypotheticalproteinTRIADDRAFT_11340[Trichoplaxadhaerens]||PREDICTED:hypotheticalproteinisoform2[Strongylocentrotuspurpuratus]>gi|115975862|ref|XP_001176175.1|PREDICTED:hypotheticalprotein[Strongylocentrotuspurpuratus]||PREDICTED:similartopredictedprotein[Cionaintestinalis]||PREDICTED:similartopredictedprotein[Hydramagnipapillata]||PREDICTED:hypotheticalprotein[Saccoglossuskowalevskii]||PREDICTED:similartopredictedprotein[Hydramagnipapillata]||" 131 "8" "NEMVE_v1g100529" NA "hypothetical protein" "Predicted protein"
"73" "jgi|Nemve1|100552|e_gw.57.203.1" 684 0 0 0 0 0 2 5 3 15 7 14 13 0 0 0 0 0 0.256812451320984 0.642031128302461 0.385218676981477 1.92609338490738 0.898843579623446 1.79768715924689 1.6692809335864 0 0 0.128406225660492 0.513624902641969 1.41246848226541 1.73348404641664 NA NA NA NA NA NA NA NA 1.91573300313744 -0.434681555670343 0.140297651991139 1 0.861480140791145 0.860891502090541 0.315578883355939 1 0.380558930791136 1.28577650009694 0.414995834295635 1 "predictedprotein[Nematostellavectensis]>gi|156221676|gb|EDO42528.1|predictedprotein[Nematostellavectensis]||predictedprotein[Nematostellavectensis]>gi|156214263|gb|EDO35256.1|predictedprotein[Nematostellavectensis]||PREDICTED:glutaminerich2_like[Rattusnorvegicus]||PREDICTED:glutamine_richprotein2_like[Susscrofa]||hypotheticalproteinBRAFLDRAFT_141143[Branchiostomafloridae]>gi|229294058|gb|EEN64716.1|hypotheticalproteinBRAFLDRAFT_141143[Branchiostomafloridae]||glutaminerich2,isoformCRA_b[Homosapiens]||glutamine_richprotein2[Homosapiens]>gi|74717987|sp|Q9H0J4.1|QRIC2_HUMANRecName:Full=Glutamine_richprotein2>gi|12053061|emb|CAB66708.1|hypotheticalprotein[Homosapiens]>gi|119609790|gb|EAW89384.1|glutaminerich2,isoformCRA_a[Homosapiens]||hypotheticalproteinEAI_12311[Harpegnathossaltator]||hypotheticalproteinNEMVEDRAFT_v1g143109[Nematostellavectensis]>gi|156208312|gb|EDO29848.1|predictedprotein[Nematostellavectensis]||PREDICTED:glutamine_richprotein2_like[Macacamulatta]||" NA "39" "NEMVE_v1g100552" NA "hypothetical protein" "Predicted protein (Fragment)"
"74" "jgi|Nemve1|100576|e_gw.57.165.1" 1110 NA NA NA NA NA NA NA NA NA NA NA NA NA NA NA NA NA NA NA NA NA NA NA NA NA NA NA NA NA NA NA NA NA NA NA NA NA NA NA NA NA NA NA NA NA NA NA NA NA NA "predictedprotein[Nematostellavectensis]>gi|156221711|gb|EDO42563.1|predictedprotein[Nematostellavectensis]||predictedprotein[Nematostellavectensis]>gi|156219748|gb|EDO40626.1|predictedprotein[Nematostellavectensis]||threedomainflagellarcreatinekinase[Chaetopterusvariopedatus]||protoflagellarcreatinekinase[Pseudospongosoritessuberitoides]||protoflagellarcreatinekinase[Suberitesfuscus]||creatinekinaseCK3[Tethyaaurantium]||creatinekinase[Glottidiapyramidata]||creatinekinase,testisisozyme[Oncorhynchusmykiss]>gi|125314|sp|P24722.1|KCRT_ONCMYRecName:Full=Creatinekinase,testisisozyme>gi|64315|emb|CAA37852.1|creatinekinase[Oncorhynchusmykiss]||Creatinekinase,testisisozyme[Esoxlucius]||Creatinekinase,testisisozyme[Salmosalar]>gi|223672929|gb|ACN12646.1|Creatinekinase,testisisozyme[Salmosalar]||" 644 NA "NEMVE_v1g100576" "GO:0005524,GO:0016310,GO:0004111,GO:0019861,GO:0006525,GO:0006560,EC:2.7.3.2" "hypothetical protein" "Predicted protein (Fragment)"
"75" "jgi|Nemve1|100591|e_gw.58.223.1" 384 0 0 0 1 1 0 1 1 28 21 23 20 0 0 0 0.0892594226338222 0.0892594226338222 0 0.0892594226338222 0.0892594226338222 2.49926383374702 1.87444787531027 2.05296672057791 1.78518845267644 0 0.0446297113169111 0.0446297113169111 0.0892594226338222 2.18685585452864 1.91907758662718 NA NA NA NA NA NA NA NA NA NA NA NA 3.90402771555683 1.60069355818876 1.48580193829461e-07 0.00272154341037424 -0.0988905035513224 2.19528186110061 0.845511866042624 1 "predictedprotein[Nematostellavectensis]>gi|156221585|gb|EDO42438.1|predictedprotein[Nematostellavectensis]||dpp4protein[Xenopus(Silurana)tropicalis]||dipeptidyl_peptidase4[Xenopus(Silurana)tropicalis]>gi|89268173|emb|CAJ82128.1|dipeptidylpeptidase4(CD26,adenosinedeaminasecomplexingprotein2)[Xenopus(Silurana)tropicalis]>gi|213625661|gb|AAI71070.1|dipeptidylpeptidase4(CD26,adenosinedeaminasecomplexingprotein2)[Xenopus(Silurana)tropicalis]||LOC397888protein[Xenopuslaevis]||dipeptidyl_peptidase4[Xenopuslaevis]>gi|1621279|emb|CAA70136.1|dipeptidyl_peptidaseIV[Xenopuslaevis]||dipeptidylpeptidase4[Gallusgallus]>gi|53136466|emb|CAG32562.1|hypotheticalproteinRCJMB04_29g21[Gallusgallus]||PREDICTED:LOWQUALITYPROTEIN:dipeptidylpeptidase4_like[Meleagrisgallopavo]||hypotheticalproteinLOC379619[Xenopuslaevis]>gi|111185523|gb|AAH57298.2|MGC64382protein[Xenopuslaevis]||predictedprotein[Nematostellavectensis]>gi|156228102|gb|EDO48902.1|predictedprotein[Nematostellavectensis]||venomdipeptidylpeptidaseIV[Pseudonajatextilis]||" NA "22" "NEMVE_v1g100591" "GO:0070011,GO:0006508,GO:0005515,GO:0050794,GO:0044464,GO:0016020" "hypothetical protein" "Predicted protein (Fragment)"
"76" "jgi|Nemve1|10066|gw.302.2.1" 2751 1419 1340 1141 1208 778 664 179 225 358 246 249 213 126.659120717394 119.607626329322 101.845001225191 107.825382541657 69.4438308091137 59.2682566288579 15.9774366514542 20.08337009261 31.9548733029084 21.9578179679203 22.2255962358217 19.0122570210041 123.133373523358 104.835191883424 64.3560437189858 18.0304033720321 26.9563456354143 20.6189266284129 -0.303634932261371 8.18959372437178 0.0484123514426902 1 -0.456959181425126 7.88300372850462 0.00311935230525366 1 -1.79061799649536 7.0710289417999 4.16527487316966e-26 6.83688217682068e-22 -0.00161047830761521 5.95223707383094 0.857660113937578 1 -0.297498579333575 5.7227417007527 0.0551028366829342 1 "predictedprotein[Nematostellavectensis]>gi|156211649|gb|EDO32746.1|predictedprotein[Nematostellavectensis]||ribonuclease3[Gallusgallus]>gi|53134951|emb|CAG32380.1|hypotheticalproteinRCJMB04_24a21[Gallusgallus]||nuclearribonucleaseIIIprotein[Xenopustropicalis]||Rnasenprotein[Musmusculus]||Rnasenprotein[Musmusculus]||ribonuclease3[Musmusculus]>gi|194328670|ref|NP_001123621.1|ribonuclease3[Musmusculus]>gi|81882947|sp|Q5HZJ0.1|RNC_MOUSERecName:Full=Ribonuclease3;AltName:Full=ProteinDrosha;AltName:Full=RibonucleaseIII;Short=RNaseIII>gi|57242920|gb|AAH88999.1|Rnasenprotein[Musmusculus]>gi|74184402|dbj|BAE25729.1|unnamedproteinproduct[Musmusculus]>gi|74215950|dbj|BAE28629.1|unnamedproteinproduct[Musmusculus]||PREDICTED:ribonuclease3_like[Nomascusleucogenys]||PREDICTED:LOWQUALITYPROTEIN:ribonuclease3_like[Ailuropodamelanoleuca]||PREDICTED:ribonuclease3_like[Pongoabelii]||PREDICTED:ribonuclease3isoform1[Macacamulatta]||" NA "8" "NEMVE_v1g10066" "GO:0016075,GO:0004525,GO:0031054,GO:0003725,GO:0005515,GO:0005654,GO:0051252,EC:3.1.26.3" "hypothetical protein; K03685 ribonuclease III [EC:" "Predicted protein (Fragment)"
"77" "jgi|Nemve1|100664|e_gw.58.232.1" 381 9 12 11 9 5 7 6 5 39 18 49 45 1.02261427890963 1.36348570521284 1.24986189644511 1.02261427890963 0.568119043838685 0.795366661374158 0.681742852606421 0.568119043838685 4.43132854194174 2.04522855781926 5.56756662961911 5.11307139454816 1.19304999206124 1.13623808767737 0.681742852606421 0.624930948222553 3.2382785498805 5.34031901208363 -0.140244426290146 1.22619218360105 0.7892078043566 1 -0.482221791012282 1.01012723538462 0.524207787233679 1 -0.0794019412024068 0.758248225069437 1 1 1.7731914156954 2.00499334105477 0.000960674424154233 1 0.807920757231442 2.91008273425851 0.00361795262034757 1 "predictedprotein[Nematostellavectensis]>gi|156221649|gb|EDO42502.1|predictedprotein[Nematostellavectensis]||predictedprotein[Nematostellavectensis]>gi|156221647|gb|EDO42500.1|predictedprotein[Nematostellavectensis]||predictedprotein[Nematostellavectensis]>gi|156221601|gb|EDO42454.1|predictedprotein[Nematostellavectensis]||predictedprotein[Nematostellavectensis]>gi|156223475|gb|EDO44310.1|predictedprotein[Nematostellavectensis]||predictedprotein[Nematostellavectensis]>gi|156221603|gb|EDO42456.1|predictedprotein[Nematostellavectensis]||predictedprotein[Nematostellavectensis]>gi|156221602|gb|EDO42455.1|predictedprotein[Nematostellavectensis]||PREDICTED:procKr2_like[Saccoglossuskowalevskii]||PREDICTED:hypotheticalprotein[Strongylocentrotuspurpuratus]>gi|115947049|ref|XP_001190117.1|PREDICTED:hypotheticalprotein[Strongylocentrotuspurpuratus]||GK12566[Drosophilawillistoni]>gi|194163794|gb|EDW78695.1|GK12566[Drosophilawillistoni]||PREDICTED:similartoelastinb,partial[Hydramagnipapillata]||" 2452 "39" "NEMVE_v1g100664" NA "hypothetical protein" "Predicted protein (Fragment)"
"78" "jgi|Nemve1|100670|e_gw.58.199.1" 888 240 209 163 170 167 125 41 68 103 75 66 70 24.4209758598845 21.2665998113161 16.5859127715049 17.2981912340849 16.9929290358363 12.7192582603565 4.17191670939694 6.91927649363396 10.4806688065338 7.63155495621392 6.71576836146825 7.12278462579966 22.8437878356003 16.9420520027949 14.8560936480964 5.54559660151545 9.05611188137385 6.91927649363396 -0.502432934004889 5.48040532237794 0.014156084734581 1 0.0573546374453174 5.29858157262232 0.824408711784372 1 -1.37523836912016 4.86139970079979 9.40247358182155e-09 0.000154332201372019 0.125523716166219 4.12471928018199 0.627672983273395 1 -0.298773750232724 3.96511132071176 0.165590905840594 1 "predictedprotein[Nematostellavectensis]>gi|156221633|gb|EDO42486.1|predictedprotein[Nematostellavectensis]||PREDICTED:hypotheticalprotein[Strongylocentrotuspurpuratus]>gi|115946282|ref|XP_001180309.1|PREDICTED:hypotheticalprotein[Strongylocentrotuspurpuratus]||peroxisomaltrans_2_enoyl_CoAreductase[Daniorerio]>gi|62205402|gb|AAH93230.1|Peroxisomaltrans_2_enoyl_CoAreductase[Daniorerio]||PREDICTED:peroxisomaltrans_2_enoyl_CoAreductase_like[Saccoglossuskowalevskii]||peroxisomaltrans_2_enoyl_CoAreductase[Musmusculus]>gi|62287121|sp|Q99MZ7.1|PECR_MOUSERecName:Full=Peroxisomaltrans_2_enoyl_CoAreductase;Short=TERP>gi|13506791|gb|AAK28336.1|AF242204_1peroxisomal2_enoyl_CoAreductase[Musmusculus]>gi|15488794|gb|AAH13530.1|Peroxisomaltrans_2_enoyl_CoAreductase[Musmusculus]>gi|148667861|gb|EDL00278.1|peroxisomaltrans_2_enoyl_CoAreductase,isoformCRA_b[Musmusculus]>gi|148667862|gb|EDL00279.1|peroxisomaltrans_2_enoyl_CoAreductase,isoformCRA_c[Musmusculus]||PREDICTED:peroxisomaltrans_2_enoyl_CoAreductase_like[Anoliscarolinensis]||peroxisomaltrans_2_enoyl_CoAreductase[Xenopuslaevis]>gi|50415434|gb|AAH77532.1|Pecr_provprotein[Xenopuslaevis]||unnamedproteinproduct[Musmusculus]||PREDICTED:peroxisomaltrans_2_enoyl_CoAreductase[Oryctolaguscuniculus]||PREDICTED:similartoperoxisomaltrans_2_enoyl_CoAreductase[Cionaintestinalis]||" NA "8" "NEMVE_v1g100670" "GO:0019166,GO:0033306,GO:0005777,GO:0030497,GO:0005739,GO:0055114,GO:0000166,EC:1.3.1.38" "hypothetical protein; K07753 peroxisomal trans-2-e" "Predicted protein"
"79" "jgi|Nemve1|100691|e_gw.58.181.1" 2511 123 122 140 146 133 142 81 90 299 220 286 244 13.8618588478959 13.7491608084821 15.7777255179303 16.4539137544131 14.9888392420338 16.0031215967579 9.12854119251684 10.1428235472409 33.6967137847226 24.7935686710334 32.2316392723434 27.4983216169643 13.805509828189 16.1158196361717 15.4959804193959 9.63568236987888 29.245141227878 29.8649804446538 0.151524218112198 4.91863591149735 0.533228934842414 1 0.190201679078155 5.15441122194281 0.374761690553744 1 -0.640289980908044 5.04065128115972 0.0114451208758775 1 1.01907804613194 5.34627030867805 2.11638788371302e-06 0.0387658768659714 0.119217146308643 5.7063778643271 0.419318165381013 1 "predictedprotein[Nematostellavectensis]>gi|156221582|gb|EDO42435.1|predictedprotein[Nematostellavectensis]||PREDICTED:similartopredictedprotein[Hydramagnipapillata]||hypotheticalproteinTRIADDRAFT_23272[Trichoplaxadhaerens]>gi|190586174|gb|EDV26227.1|hypotheticalproteinTRIADDRAFT_23272[Trichoplaxadhaerens]||PREDICTED:Kinesin_LikeProteinfamilymember(klp_6)_like[Saccoglossuskowalevskii]||hypotheticalproteinTRIADDRAFT_53800[Trichoplaxadhaerens]>gi|190588259|gb|EDV28301.1|hypotheticalproteinTRIADDRAFT_53800[Trichoplaxadhaerens]||predictedprotein[Nematostellavectensis]>gi|156223921|gb|EDO44751.1|predictedprotein[Nematostellavectensis]||CBR_KLP_6protein[CaenorhabditisbriggsaeAF16]||C.briggsaeCBR_KLP_6protein[Caenorhabditisbriggsae]||Kinesin_LikeProteinfamilymember(klp_6)[Caenorhabditiselegans]>gi|6681406|dbj|BAA88682.1|kinesinlikeproteinKLP_6[Caenorhabditiselegans]>gi|13384523|gb|AAK21452.1|Kinesin_likeproteinprotein6,confirmedbytranscriptevidence[Caenorhabditiselegans]||hypotheticalproteinBRAFLDRAFT_281713[Branchiostomafloridae]>gi|229288594|gb|EEN59287.1|hypotheticalproteinBRAFLDRAFT_281713[Branchiostomafloridae]||" 2436 "22" "NEMVE_v1g100691" "GO:0007018,GO:0005524,GO:0003777,GO:0005874" "hypothetical protein" "Predicted protein (Fragment)"
"80" "jgi|Nemve1|100694|e_gw.58.64.1" 516 56 49 75 80 67 41 50 90 66 69 37 37 7.09541405600005 6.20848729900004 9.50278668214292 10.1363057942858 8.48915610271434 5.19485671957146 6.33519112142862 11.4033440185715 8.36245228028577 8.74256374757149 4.68804142985718 4.68804142985718 6.65195067750005 9.81954623821435 6.8420064111429 8.86926757000006 8.55250801392863 4.68804142985718 0.489349571687299 3.88364707298614 0.0882945883184787 1 -0.273754818586976 4.03939249724537 0.304442135658652 1 0.417944073145151 4.1648264562851 0.148992632669105 1 -0.633134548703039 4.10473658766782 0.0192717639651698 1 -0.776381582012428 3.38179702641746 0.00149349082970778 1 "predictedprotein[Nematostellavectensis]>gi|156221613|gb|EDO42466.1|predictedprotein[Nematostellavectensis]||Thioredoxindomain_containingprotein1[Salmosalar]>gi|223647790|gb|ACN10653.1|Thioredoxindomain_containingprotein1precursor[Salmosalar]||hypotheticalproteinDAPPUDRAFT_99108[Daphniapulex]||thioredoxin_relatedtransmembraneprotein4[Daniorerio]>gi|68533619|gb|AAH98617.1|Zgc:112303[Daniorerio]||hypotheticalproteinBRAFLDRAFT_275793[Branchiostomafloridae]>gi|229295906|gb|EEN66549.1|hypotheticalproteinBRAFLDRAFT_275793[Branchiostomafloridae]||Thioredoxindomain_containingprotein1precursor[Caligusclemensi]||thioredoxin_relatedtransmembraneprotein1precursor[Bostaurus]>gi|122145628|sp|Q0Z7W6.1|TMX1_BOVINRecName:Full=Thioredoxin_relatedtransmembraneprotein1;AltName:Full=Thioredoxindomain_containingprotein1;Flags:Precursor>gi|109726696|gb|ABG45803.1|Trx_likeprotein[Bostaurus]>gi|126920889|gb|AAI33592.1|Thioredoxin_relatedtransmembraneprotein1[Bostaurus]>gi|146231808|gb|ABQ12979.1|thioredoxindomaincontaining[Bostaurus]>gi|296483204|gb|DAA25319.1|thioredoxin_relatedtransmembraneprotein1precursor[Bostaurus]||unnamedproteinproduct[Homosapiens]||PREDICTED:thioredoxin_relatedtransmembraneprotein1_like[Oryctolaguscuniculus]||PREDICTED:thioredoxin_relatedtransmembraneprotein1_like[Susscrofa]||" NA "40" "NEMVE_v1g100694" "GO:0045454,GO:0006260,GO:0006916,GO:0005624,GO:0045927,GO:0030612,GO:0006888,GO:0007165,GO:0045893,GO:0008283,GO:0045321,GO:0005789,GO:0015036,GO:0006950,GO:0006118" "hypothetical protein" "Predicted protein (Fragment)"
"81" "jgi|Nemve1|100698|e_gw.58.157.1" 348 25 29 65 57 65 45 5 10 27 21 14 11 3.64668620342326 4.23015599597098 9.48138412890046 8.31444454380502 9.48138412890046 6.56403516616186 0.729337240684651 1.4586744813693 3.93842109969712 3.06321641087553 2.04214427391702 1.60454192950623 3.93842109969712 8.89791433635274 8.02270964753116 1.09400586102698 3.50081875528632 1.82334310171163 1.10081140341345 3.32106165951304 0.00114771132038055 1 0.0973672425337007 3.86904433755129 0.788609401273878 1 -2.80991064124466 3.17879922154104 1.24525115797843e-11 2.04395525070579e-07 1.08611454758248 1.92510142123826 0.0247240756141106 1 -0.84590053456099 1.86014016801843 0.0341982604725486 1 "predictedprotein[Nematostellavectensis]>gi|182627521|sp|A7S1H9.1|ACN9_NEMVERecName:Full=ProteinACN9homolog,mitochondrial;Flags:Precursor>gi|156221608|gb|EDO42461.1|predictedprotein[Nematostellavectensis]||PREDICTED:proteinACN9homolog,mitochondrial_like[Callithrixjacchus]||PREDICTED:proteinACN9homolog,mitochondrial_like[Pongoabelii]||PREDICTED:proteinACN9homolog,mitochondrialisoform2[Pantroglodytes]||PREDICTED:proteinACN9homolog,mitochondrial_like[Ailuropodamelanoleuca]||PREDICTED:proteinACN9homolog,mitochondrial[Macacamulatta]||RecName:Full=ProteinACN9homolog,mitochondrial;Flags:Precursor>gi|53734188|gb|AAH83535.1|Zgc:92826protein[Daniorerio]||proteinACN9homolog,mitochondrialprecursor[Homosapiens]>gi|74734325|sp|Q9NRP4.1|ACN9_HUMANRecName:Full=ProteinACN9homolog,mitochondrial;Flags:Precursor>gi|9295170|gb|AAF86869.1|AF201933_1DC11[Homosapiens]>gi|18088313|gb|AAH20621.1|ACN9homolog(S.cerevisiae)[Homosapiens]>gi|18605545|gb|AAH22858.1|ACN9homolog(S.cerevisiae)[Homosapiens]>gi|51094875|gb|EAL24120.1|ACN9homolog(S.cerevisiae)[Homosapiens]>gi|119597146|gb|EAW76740.1|ACN9homolog(S.cerevisiae),isoformCRA_b[Homosapiens]||proteinACN9homolog,mitochondrialprecursor[Daniorerio]>gi|126540974|emb|CAM46968.1|novelproteinsimilartovertebrateACN9homolog(S.cerevisiae)(ACN9)[Daniorerio]||PREDICTED:similartopredictedprotein[Hydramagnipapillata]||" NA "42" "NEMVE_v1g100698" "GO:0005739" "hypothetical protein" "Protein ACN9 homolog, mitochondrial"
"82" "jgi|Nemve1|100700|e_gw.58.149.1" 180 0 0 0 0 9 11 3 31 37 40 24 20 0 0 0 0 1.31280703323237 1.60454192950623 0.437602344410791 4.52189089224484 5.39709558106642 5.83469792547721 3.50081875528632 2.9173489627386 0 0 1.4586744813693 2.47974661832781 5.61589675327181 3.20908385901246 NA NA NA NA 6.46708326592525 0.35837822615398 5.26400810974192e-06 0.0777493997808882 0.802147166624686 1.91389294307815 0.378651038086913 1 0.594651568946449 2.70861056047286 0.0869372978056255 1 -0.715236722546613 2.59263112519368 0.0190812203431847 1 "predictedprotein[Nematostellavectensis]>gi|156221574|gb|EDO42427.1|predictedprotein[Nematostellavectensis]_NA" NA "22" "NEMVE_v1g100700" NA "hypothetical protein" "Predicted protein (Fragment)"
"83" "jgi|Nemve1|100701|e_gw.58.291.1" 201 0 0 0 0 0 0 1 3 1 1 2 3 0 0 0 0 0 0 0.174591986762777 0.523775960288331 0.174591986762777 0.174591986762777 0.349183973525554 0.523775960288331 0 0 0 0.349183973525554 0.174591986762777 0.436479966906943 NA NA NA NA NA NA NA NA NA NA NA NA NA NA NA NA NA NA NA NA "predictedprotein[Nematostellavectensis]>gi|156221577|gb|EDO42430.1|predictedprotein[Nematostellavectensis]||PREDICTED:moleculeinteractingwithRab13[Taeniopygiaguttata]||PREDICTED:MICAL_likeprotein1[Xenopus(Silurana)tropicalis]||novelLIMdomaincontainingprotein[Xenopus(Silurana)tropicalis]||micall1protein[Xenopus(Silurana)tropicalis]||PREDICTED:similartoRIKENcDNAA930021H16[Taeniopygiaguttata]||unnamedproteinproduct[Tetraodonnigroviridis]||conservedhypotheticalprotein[Pediculushumanuscorporis]>gi|212505372|gb|EEB09844.1|conservedhypotheticalprotein[Pediculushumanuscorporis]||RIKENcDNAA930021H16,isoformCRA_e[Musmusculus]||MICAL_like2[Xenopuslaevis]>gi|49115489|gb|AAH73402.1|MGC80860protein[Xenopuslaevis]||" NA NA "NEMVE_v1g100701" "GO:0032432,GO:0046872,GO:0005923,GO:0005515,GO:0006897" "hypothetical protein" "Predicted protein (Fragment)"
"84" "jgi|Nemve1|100712|e_gw.58.35.1" 1179 21 16 23 33 80 78 199 353 233 185 163 154 2.75181783335858 2.09662311113034 3.01389572224987 4.32428516670633 10.4831155556517 10.2210376667604 26.0767499446837 46.2567473893132 30.5320740558356 24.2422047224446 21.3593479446404 20.1799974446296 2.42422047224446 3.6690904444781 10.3520766112061 36.1667486669984 27.3871393891401 20.769672694635 0.523445737834879 2.39899035694121 0.224210155364984 1 1.73849280962853 3.7928794154045 9.76753709775275e-09 0.000144266522933808 1.84747206031753 5.68884628537562 7.58950043131341e-19 1.24574060079578e-14 -0.982459016141962 5.95203206878581 8.22130556348334e-08 0.00150589654006324 -0.30979089225006 5.19246316595564 0.0493882044678781 1 "predictedprotein[Nematostellavectensis]>gi|156221651|gb|EDO42504.1|predictedprotein[Nematostellavectensis]||PREDICTED:similartopredictedprotein[Hydramagnipapillata]||putativepyruvatedehydrogenasephosphataseisoenzyme2[Daniorerio]||putativepyruvatedehydrogenasephosphataseisoenzyme2[Daniorerio]||[Pyruvatedehydrogenase[acetyl_transferring]]_phosphatase2,mitochondrial[Daniorerio]>gi|81097758|gb|AAI09400.1|Putativepyruvatedehydrogenasephosphataseisoenzyme2[Daniorerio]||putativepyruvatedehydrogenasephosphataseisoenzyme2[Daniorerio]||hypotheticalproteinSINV_12035[Solenopsisinvicta]||hypotheticalproteinBRAFLDRAFT_278942[Branchiostomafloridae]>gi|229297857|gb|EEN68489.1|hypotheticalproteinBRAFLDRAFT_278942[Branchiostomafloridae]||PREDICTED:similartopyruvatedehydrogenase[Nasoniavitripennis]||PREDICTED:[Pyruvatedehydrogenase[acetyl_transferring]]_phosphatase1,mitochondrial[Apismellifera]||" NA "24" "NEMVE_v1g100712" "GO:0006470,GO:0005739,GO:0004722,GO:0044281,GO:0008287" "hypothetical protein; K01102 pyruvate dehydrogenas" "Predicted protein (Fragment)"
"85" "jgi|Nemve1|100717|e_gw.58.270.1" 384 15 13 11 12 4 3 4 6 22 23 39 35 1.92609338490738 1.6692809335864 1.41246848226541 1.54087470792591 0.513624902641969 0.385218676981477 0.513624902641969 0.770437353962953 2.82493696453083 2.95334319019132 5.0078428007592 4.49421789811723 1.79768715924689 1.47667159509566 0.449421789811723 0.642031128302461 2.88914007736108 4.75103034943821 -0.351884936482422 1.5377897125831 0.473343352213786 1 -1.43980115421424 0.908256151131425 0.0409272800298507 1 0.542665363600698 0.308432691108842 0.655300428183483 1 1.56909183691117 1.72835507524673 0.00238869995511666 1 0.803093754278272 2.5716226132934 0.00994285518559174 1 "predictedprotein[Nematostellavectensis]>gi|156221649|gb|EDO42502.1|predictedprotein[Nematostellavectensis]||predictedprotein[Nematostellavectensis]>gi|156221647|gb|EDO42500.1|predictedprotein[Nematostellavectensis]||predictedprotein[Nematostellavectensis]>gi|156221603|gb|EDO42456.1|predictedprotein[Nematostellavectensis]||predictedprotein[Nematostellavectensis]>gi|156223475|gb|EDO44310.1|predictedprotein[Nematostellavectensis]||predictedprotein[Nematostellavectensis]>gi|156221602|gb|EDO42455.1|predictedprotein[Nematostellavectensis]||predictedprotein[Nematostellavectensis]>gi|156221601|gb|EDO42454.1|predictedprotein[Nematostellavectensis]||PREDICTED:hypotheticalproteinLOC100406315[Callithrixjacchus]||GE13692[Drosophilayakuba]>gi|194174316|gb|EDW87927.1|GE13692[Drosophilayakuba]||hypotheticalproteinBRAFLDRAFT_226998[Branchiostomafloridae]>gi|229298980|gb|EEN69603.1|hypotheticalproteinBRAFLDRAFT_226998[Branchiostomafloridae]||hypotheticalproteinBRAFLDRAFT_226943[Branchiostomafloridae]>gi|229298982|gb|EEN69605.1|hypotheticalproteinBRAFLDRAFT_226943[Branchiostomafloridae]||" 2452 "9" "NEMVE_v1g100717" NA "hypothetical protein" "Predicted protein (Fragment)"
"86" "jgi|Nemve1|100718|e_gw.58.19.1" 2004 75 46 90 73 82 58 299 352 222 167 120 106 10.5724962978494 6.48446439601428 12.6869955574192 10.2905630632401 11.559262618982 8.17606380367018 42.1490185740928 49.6202492912397 31.2945890416341 23.5414250898779 16.915994076559 14.9424614342938 8.52848034693183 11.4887793103296 9.86766321132608 45.8846339326663 27.418007065756 15.9292277554264 0.357660743776119 4.00723567654032 0.202056935181498 1 0.0274638404974328 4.25304752443054 0.970548586946316 1 2.25956376985152 5.88265761207613 1.39809511756898e-26 2.29483332597773e-22 -1.3240244442641 6.10930141591543 2.43961713388027e-13 4.46864670412849e-09 -0.693840847318689 4.93046508975301 2.26216540280594e-05 0.425490690613769 "predictedprotein[Nematostellavectensis]>gi|156221600|gb|EDO42453.1|predictedprotein[Nematostellavectensis]||PREDICTED:similartoLeucinecarboxylmethyltransferase2[Strongylocentrotuspurpuratus]>gi|115930066|ref|XP_001178322.1|PREDICTED:similartoLeucinecarboxylmethyltransferase2[Strongylocentrotuspurpuratus]||PREDICTED:leucinecarboxylmethyltransferase2_like[Macacamulatta]||PREDICTED:leucinecarboxylmethyltransferase2_like[Pongoabelii]||leucinecarboxylmethyltransferase2[Homosapiens]>gi|47605773|sp|O60294.3|LCMT2_HUMANRecName:Full=Leucinecarboxylmethyltransferase2;AltName:Full=p21WAF1/CIP1promoter_interactingprotein;AltName:Full=tRNAwybutosine_synthesizingprotein4homolog;Short=tRNAyW_synthesizingprotein4homolog>gi|16198535|gb|AAH15949.1|Leucinecarboxylmethyltransferase2[Homosapiens]>gi|68248550|gb|AAY88744.1|leucinecarboxylmethyltransferase2[Homosapiens]||PREDICTED:leucinecarboxylmethyltransferase2[Pantroglodytes]||KIAA0547protein[Homosapiens]||unnamedproteinproduct[Homosapiens]||PREDICTED:leucinecarboxylmethyltransferase2_like[Callithrixjacchus]||PREDICTED:leucinecarboxylmethyltransferase2isoform1[Nomascusleucogenys]>gi|332235310|ref|XP_003266848.1|PREDICTED:leucinecarboxylmethyltransferase2isoform2[Nomascusleucogenys]||" NA "24" "NEMVE_v1g100718" "GO:0005515,GO:0032259,GO:0008168,EC:2.1.1.0" "hypothetical protein; K15451 tRNA wybutosine-synth" "Predicted protein (Fragment)"
"87" "jgi|Nemve1|10072|gw.164.3.1" 3116 381 374 574 717 296 332 116 166 205 176 179 113 66.5195469566181 65.2974030492786 100.215800401834 125.182454508911 51.679228081782 57.964539605242 20.2526704644821 28.982269802621 35.7913572863693 30.7281896702488 31.2519656305371 19.7288945041938 65.9084750029483 112.699127455373 54.821883843512 24.6174701335516 33.259773478309 25.4904300673655 0.702194881438279 6.8572521063915 0.000109775097467124 1 -0.79247627903333 6.89470609192167 2.61927324714679e-05 0.386866658603581 -1.10999251668677 6.05956533125717 1.46642749066494e-08 0.000240699408317743 -0.147598327738354 5.35777117167818 0.453069409356599 1 -0.294585409272442 5.063544864667 0.0714800570113469 1 "serologicallydefinedcoloncancerantigen1homolog[Bostaurus]||mCG3169,isoformCRA_a[Musmusculus]||PREDICTED:hypotheticalprotein[Bostaurus]>gi|296483277|gb|DAA25392.1|hypotheticalproteinBOS_10863[Bostaurus]||nuclearexportmediatorfactorNemf[Musmusculus]>gi|47606756|sp|Q8CCP0.2|NEMF_MOUSERecName:Full=NuclearexportmediatorfactorNemf;AltName:Full=Serologicallydefinedcoloncancerantigen1homolog||serologicallydefinedcoloncancerantigen1[Rattusnorvegicus]||PREDICTED:serologicallydefinedcoloncancerantigen1[Oryctolaguscuniculus]||RecName:Full=NuclearexportmediatorfactorNEMF;AltName:Full=AntigenNY_CO_1;AltName:Full=Serologicallydefinedcoloncancerantigen1||PREDICTED:similartoserologicallydefinedcoloncancerantigen1isoform2[Canisfamiliaris]||PREDICTED:nuclearexportmediatorfactorNEMFisoform2[Pantroglodytes]||nuclearexportmediatorfactorNEMF[Homosapiens]>gi|119586148|gb|EAW65744.1|serologicallydefinedcoloncancerantigen1,isoformCRA_d[Homosapiens]||" 3396 "32" "NEMVE_v1g10072" "GO:0005730,GO:0005737,GO:0051168" NA NA
"88" "jgi|Nemve1|100734|e_gw.58.107.1" 1305 29 28 42 30 38 31 75 117 66 33 46 33 6.06055823881823 5.85157347196243 8.77736020794365 6.26954300567403 7.94142114052044 6.47852777252983 15.6738575141851 24.4512177221287 13.7929946124829 6.89649730624144 9.61329927536685 6.89649730624144 5.95606585539033 7.52345160680884 7.20997445652514 20.0625376181569 10.3447459593622 8.25489829080414 0.264435862076913 2.87689597092937 0.526338401005123 1 0.184899844606058 3.15500563089145 0.622638236048947 1 1.51738978103748 4.25094748054593 2.74907721550183e-08 0.000451233534152471 -1.53455303610469 4.22307290303745 7.62472230910165e-10 1.39662038535815e-05 -0.235892462757964 3.13823002704748 0.456162178649539 1 "predictedprotein[Nematostellavectensis]>gi|156221571|gb|EDO42424.1|predictedprotein[Nematostellavectensis]||PREDICTED:proteinFAM188A_like[Monodelphisdomestica]||PREDICTED:similartochromosome10openreadingframe97[Canisfamiliaris]||PREDICTED:chromosome10openreadingframe97_like[Saccoglossuskowalevskii]||PREDICTED:proteinFAM188A_like[Ailuropodamelanoleuca]>gi|281347048|gb|EFB22632.1|hypotheticalproteinPANDA_021295[Ailuropodamelanoleuca]||caspaserecruitmentdomaincontainingpro_apoptoticprotein[Bostaurus]>gi|122144205|sp|Q0IIH8.1|F188A_BOVINRecName:Full=ProteinFAM188A;AltName:Full=ProteinCARP>gi|113912020|gb|AAI22637.1|Chromosome10openreadingframe97ortholog[Bostaurus]>gi|296481465|gb|DAA23580.1|chromosome10openreadingframe97[Bostaurus]||PREDICTED:proteinFAM188A_likeisoform8[Pantroglodytes]||PREDICTED:proteinFAM188A_like[Susscrofa]||PREDICTED:proteinFAM188A_like[Equuscaballus]||PREDICTED:similartochromosome10openreadingframe97[Taeniopygiaguttata]||" 2430 "24" "NEMVE_v1g100734" "GO:0005730,GO:0031965,GO:0005515,GO:0005509" "hypothetical protein" "Predicted protein (Fragment)"
"89" "jgi|Nemve1|100737|e_gw.58.225.1" 441 7 3 4 8 6 4 0 4 28 31 31 27 0.919428959562066 0.394040982669457 0.525387976892609 1.05077595378522 0.788081965338914 0.525387976892609 0 0.525387976892609 3.67771583824826 4.07175682091772 4.07175682091772 3.54636884402511 0.656734971115762 0.788081965338914 0.656734971115762 0.262693988446305 3.87473632958299 3.80906283247142 0.187194560225771 0.319148053161341 0.848368815994929 1 -0.0157226324311509 0.46943440519471 1 1 -1.22753573701575 0.014732005700707 0.122177258765846 1 3.23766970169911 1.89717578875018 2.88247453808538e-08 0.000527982861141099 0.0640803375951004 2.54635110231384 0.999999999999999 1 "predictedprotein[Nematostellavectensis]>gi|156221592|gb|EDO42445.1|predictedprotein[Nematostellavectensis]||hypotheticalproteinNEMVEDRAFT_v1g148479[Nematostellavectensis]>gi|156205108|gb|EDO28233.1|predictedprotein[Nematostellavectensis]||hypotheticalproteinBRAFLDRAFT_79625[Branchiostomafloridae]>gi|229277249|gb|EEN48047.1|hypotheticalproteinBRAFLDRAFT_79625[Branchiostomafloridae]||hypotheticalproteinBRAFLDRAFT_265292[Branchiostomafloridae]>gi|229277250|gb|EEN48048.1|hypotheticalproteinBRAFLDRAFT_265292[Branchiostomafloridae]||hypotheticalproteinBRAFLDRAFT_221840[Branchiostomafloridae]>gi|229284264|gb|EEN55001.1|hypotheticalproteinBRAFLDRAFT_221840[Branchiostomafloridae]||PREDICTED:similartocytochromeP450,partial[Strongylocentrotuspurpuratus]>gi|115760628|ref|XP_798308.2|PREDICTED:similartocytochromeP450,partial[Strongylocentrotuspurpuratus]||PREDICTED:similartopredictedprotein,partial[Hydramagnipapillata]||hypotheticalproteinBRAFLDRAFT_220957[Branchiostomafloridae]>gi|229277251|gb|EEN48049.1|hypotheticalproteinBRAFLDRAFT_220957[Branchiostomafloridae]||PREDICTED:cytochromeP45020A1_like[Ailuropodamelanoleuca]||hypotheticalproteinPANDA_007761[Ailuropodamelanoleuca]||" 2443 "22" "NEMVE_v1g100737" "GO:0020037,GO:0016705,GO:0004497,GO:0009055,GO:0055114,GO:0006118" "hypothetical protein" "Predicted protein (Fragment)"
"90" "jgi|Nemve1|100746|e_gw.58.327.1" 827 54 59 60 44 27 21 64 63 155 109 262 268 4.8200088222264 5.26630593539551 5.35556535802933 3.92741459588818 2.4100044111132 1.87444787531027 5.71260304856462 5.6233436259308 13.8352105082424 9.72927706708662 23.3859687300614 23.9215252658644 5.04315737881095 4.64148997695875 2.14222614321173 5.66797333724771 11.7822437876645 23.6537469979629 -0.190864951447936 3.63306247839302 0.514749395002949 1 -0.865425991228316 3.24296875649114 0.0124377255747674 1 1.44330734476339 3.70350472395661 8.31481048040583e-06 0.136479299225381 0.473268806729985 4.56462436268992 0.09025787393422 1 1.09372231388242 5.3160790104563 7.31501692195515e-12 1.37588153285054e-07 "predictedprotein[Nematostellavectensis]>gi|156221648|gb|EDO42501.1|predictedprotein[Nematostellavectensis]||predictedprotein[Nematostellavectensis]>gi|156228617|gb|EDO49415.1|predictedprotein[Nematostellavectensis]||predictedprotein[Nematostellavectensis]>gi|156226208|gb|EDO47019.1|predictedprotein[Nematostellavectensis]||hypotheticalproteinBRAFLDRAFT_217335[Branchiostomafloridae]>gi|229283000|gb|EEN53745.1|hypotheticalproteinBRAFLDRAFT_217335[Branchiostomafloridae]||hypotheticalproteinBRAFLDRAFT_142173[Branchiostomafloridae]>gi|229278953|gb|EEN49736.1|hypotheticalproteinBRAFLDRAFT_142173[Branchiostomafloridae]||hypotheticalproteinNEMVEDRAFT_v1g68325[Nematostellavectensis]>gi|156198045|gb|EDO26117.1|predictedprotein[Nematostellavectensis]||predictedprotein[Nematostellavectensis]>gi|156228614|gb|EDO49412.1|predictedprotein[Nematostellavectensis]||PREDICTED:hypotheticalproteinLOC100392350[Callithrixjacchus]||hypotheticalproteinBRAFLDRAFT_126502[Branchiostomafloridae]>gi|229291525|gb|EEN62196.1|hypotheticalproteinBRAFLDRAFT_126502[Branchiostomafloridae]||predictedprotein[Nematostellavectensis]>gi|156226209|gb|EDO47020.1|predictedprotein[Nematostellavectensis]||" 518 "39" "NEMVE_v1g100746" NA "hypothetical protein" "Predicted protein (Fragment)"
"91" "jgi|Nemve1|100753|e_gw.58.86.1" 285 255 235 304 422 234 232 131 225 97 94 70 67 28.9740712357729 26.7015950604182 34.541637865392 47.949247299985 26.5879712516504 26.360723634115 14.8847189485735 25.5653569727408 11.0215094504705 10.6806380241673 7.95366661374158 7.61279518743837 27.8378331480955 41.2454425826885 26.4743474428827 20.2250379606572 10.8510737373189 7.78323090058998 0.495413134456137 6.10726462875508 0.0138445755096619 1 -0.392516718472862 6.22008430824581 0.0534918226439474 1 -0.343840027714602 5.90276521923674 0.0541520100577387 1 -1.47865822189982 5.15104596196335 3.45886896191456e-12 6.3356102775389e-08 -0.38977666551124 4.0324543262896 0.0547453805378031 1 "predictedprotein[Nematostellavectensis]>gi|156221650|gb|EDO42503.1|predictedprotein[Nematostellavectensis]||PREDICTED:uncharacterizedproteinC17orf104homolog[Ailuropodamelanoleuca]||PREDICTED:hypotheticalprotein[Bostaurus]>gi|297487178|ref|XP_002696090.1|PREDICTED:hypotheticalprotein[Bostaurus]>gi|296476273|gb|DAA18388.1|hypotheticalproteinBOS_19303[Bostaurus]||PREDICTED:hypotheticalprotein[Oryctolaguscuniculus]||hypotheticalproteinPANDA_008459[Ailuropodamelanoleuca]||PREDICTED:hypotheticalprotein[Rattusnorvegicus]>gi|293351885|ref|XP_220997.5|PREDICTED:hypotheticalprotein[Rattusnorvegicus]||PREDICTED:hypotheticalprotein,partial[Ornithorhynchusanatinus]||similartonuclearproteinwithacoiledcoil_4domainofbilaterialoriginlike(3L720)(predicted)[Rattusnorvegicus]||mCG7453[Musmusculus]||hypotheticalproteinLOC268491[Musmusculus]>gi|294956486|sp|A2AG06.1|CQ104_MOUSERecName:Full=UncharacterizedproteinC17orf104homolog>gi|123222596|emb|CAM26144.1|novelprotein[Musmusculus]||" NA "8" "NEMVE_v1g100753" NA "hypothetical protein" "Predicted protein (Fragment)"
"92" "jgi|Nemve1|100754|e_gw.58.330.1" 753 0 0 0 0 0 0 0 1 0 1 0 3 0 0 0 0 0 0 0 0.0892594226338222 0 0.0892594226338222 0 0.267778267901467 0 0 0 0.0446297113169111 0.0446297113169111 0.133889133950733 NA NA NA NA NA NA NA NA NA NA NA NA NA NA NA NA NA NA NA NA "predictedprotein[Nematostellavectensis]>gi|156221640|gb|EDO42493.1|predictedprotein[Nematostellavectensis]||predictedprotein[Nematostellavectensis]>gi|156221641|gb|EDO42494.1|predictedprotein[Nematostellavectensis]||PREDICTED:uncharacterizedproteinDKFZp434B061_like[Xenopus(Silurana)tropicalis]||PREDICTED:thioredoxin_like1_like[Saccoglossuskowalevskii]||PREDICTED:hypotheticalproteinLOC100403331[Callithrixjacchus]||GK24221[Drosophilawillistoni]>gi|194163149|gb|EDW78050.1|GK24221[Drosophilawillistoni]||predictedprotein[Nematostellavectensis]>gi|156217640|gb|EDO38553.1|predictedprotein[Nematostellavectensis]||hypotheticalproteinBRAFLDRAFT_74205[Branchiostomafloridae]>gi|229290718|gb|EEN61395.1|hypotheticalproteinBRAFLDRAFT_74205[Branchiostomafloridae]||predictedprotein[Nematostellavectensis]>gi|156228962|gb|EDO49759.1|predictedprotein[Nematostellavectensis]||GE12991[Drosophilayakuba]>gi|194176334|gb|EDW89945.1|GE12991[Drosophilayakuba]||" 2441 NA "NEMVE_v1g100754" "GO:0005488" "hypothetical protein" "Predicted protein (Fragment)"
"93" "jgi|Nemve1|100769|e_gw.58.166.1" 1311 22 25 21 19 63 52 219 296 301 182 182 199 2.23858945382275 2.54385165207131 2.1368353877399 1.93332725557419 6.41050616321969 5.29121143630832 22.2841404721446 30.1192035605243 30.6279738909385 18.5192400270791 18.5192400270791 20.2490591504876 2.39122055294703 2.03508132165705 5.85085879976401 26.2016720163345 24.5736069590088 19.3841495887834 -0.302480104688244 2.31241898784237 0.50027400968929 1 1.76362823819763 3.31895913981542 1.4642398477767e-07 0.00216268225516619 2.20484808983427 5.53878342419566 3.08950087417561e-24 5.07110673487184e-20 -0.674019652312125 5.9826194362398 0.000124823065471327 1 -0.253068447774848 5.41900256261013 0.174886995661316 1 "predictedprotein[Nematostellavectensis]>gi|156221637|gb|EDO42490.1|predictedprotein[Nematostellavectensis]||hypotheticalproteinBRAFLDRAFT_84223[Branchiostomafloridae]>gi|229290438|gb|EEN61117.1|hypotheticalproteinBRAFLDRAFT_84223[Branchiostomafloridae]||beclin_1[Gallusgallus]>gi|82082267|sp|Q5ZKS6.1|BECN1_CHICKRecName:Full=Beclin_1>gi|53130676|emb|CAG31667.1|hypotheticalproteinRCJMB04_9f22[Gallusgallus]||PREDICTED:beclin_1_like[Anoliscarolinensis]||PREDICTED:beclin_1_like[Ailuropodamelanoleuca]||PREDICTED:beclin_1_like[Monodelphisdomestica]||beclin1[Oryziaslatipes]>gi|71360942|emb|CAJ19737.1|beclin1[Oryziaslatipes]||beclin_1[Susscrofa]>gi|91208331|sp|Q4A1L5.1|BECN1_PIGRecName:Full=Beclin_1>gi|71360932|emb|CAJ19745.1|beclin1[Susscrofa]||beclin_1[Bostaurus]>gi|109818885|sp|Q4A1L4.1|BECN1_BOVINRecName:Full=Beclin_1>gi|71360934|emb|CAJ19744.1|beclin1[Bostaurus]>gi|73586527|gb|AAI02178.1|Beclin1,autophagyrelated[Bostaurus]>gi|296476348|gb|DAA18463.1|beclin_1[Bostaurus]||PREDICTED:beclin_1_like[Oryctolaguscuniculus]||" 38 "24" "NEMVE_v1g100769" "GO:0051707,GO:0000910,GO:0043234,GO:0005856,GO:0000045,GO:0006968,GO:0006916,GO:0008285,GO:0016023,GO:0050435,GO:0005515,GO:0005802,GO:0048666,GO:0016239,GO:0007040,GO:0016020" "hypothetical protein; K08334 beclin 1" "Predicted protein"
"94" "jgi|Nemve1|100779|e_gw.58.161.1" 288 3 2 1 3 4 3 3 0 2 2 5 5 0.338094118241364 0.225396078827576 0.112698039413788 0.338094118241364 0.450792157655152 0.338094118241364 0.338094118241364 0 0.225396078827576 0.225396078827576 0.563490197068941 0.563490197068941 0.28174509853447 0.225396078827576 0.394443137948258 0.169047059120682 0.225396078827576 0.563490197068941 -0.372613104110877 -0.966709560557451 1 1 1.00599114389012 -0.524818419650066 0.419574800505643 1 -1.11561400005916 -0.441354846947751 0.581234892605316 1 -0.155746374989286 -1.20570884580184 1 1 1.35540475794328 -0.519237921746207 0.187117545247041 1 "predictedprotein[Nematostellavectensis]>gi|156221580|gb|EDO42433.1|predictedprotein[Nematostellavectensis]||predictedprotein[Nematostellavectensis]>gi|156221579|gb|EDO42432.1|predictedprotein[Nematostellavectensis]||PREDICTED:doublecortin_likekinase3_like,partial[Oryctolaguscuniculus]||PREDICTED:serine/threonine_proteinkinaseDCLK3_like[Ailuropodamelanoleuca]>gi|281353954|gb|EFB29538.1|hypotheticalproteinPANDA_002608[Ailuropodamelanoleuca]||PREDICTED:serine/threonine_proteinkinaseDCLK3_like[Equuscaballus]||PREDICTED:similartodoublecortinandCaMkinase_like3[Canisfamiliaris]||serine/threonine_proteinkinaseDCLK3[Musmusculus]>gi|82706171|gb|ABB89470.1|CLICK_I,II_relatedprotein[Musmusculus]||unnamedproteinproduct[Musmusculus]>gi|34784504|gb|AAH56929.1|Doublecortin_likekinase3[Musmusculus]||PREDICTED:serine/threonine_proteinkinaseDCLK3[Pantroglodytes]||PREDICTED:serine/threonine_proteinkinaseDCLK3[Nomascusleucogenys]||" 2433 NA "NEMVE_v1g100779" "GO:0005737,GO:0035556,GO:0006468,GO:0005524,GO:0005634,GO:0004674,GO:0009069,EC:2.7.11.0" "hypothetical protein" "Predicted protein"
"95" "jgi|Nemve1|100782|e_gw.58.44.1" 1356 22 19 44 26 29 15 42 46 42 27 40 20 2.78748409342859 2.40737262614287 5.57496818685718 3.29429938314288 3.6744108504286 1.90055733642858 5.32156054200004 5.82837583171433 5.32156054200004 3.42100320557145 5.06815289714289 2.53407644857145 2.59742835978573 4.43463378500003 2.78748409342859 5.57496818685718 4.37128187378574 3.80111467285717 0.696882202128713 2.65709488551405 0.0858786694095809 1 -0.421000871016141 2.83161201125552 0.276169014893708 1 1.04013168845335 3.28085033780072 0.00250572246148633 1 -0.929737604094113 3.31007507647822 0.00167080950321998 1 -0.112181941256327 2.67720566753256 0.764620604859631 1 "predictedprotein[Nematostellavectensis]>gi|156221659|gb|EDO42512.1|predictedprotein[Nematostellavectensis]||PREDICTED:similartoPhosphatidylinositolglycananchorbiosynthesis,classZ[Gallusgallus]||PREDICTED:phosphatidylinositolglycan,classZisoform1[Rattusnorvegicus]>gi|293340894|ref|XP_002724777.1|PREDICTED:phosphatidylinositolglycan,classZisoform2[Rattusnorvegicus]>gi|293352257|ref|XP_002727945.1|PREDICTED:phosphatidylinositolglycan,classZisoform1[Rattusnorvegicus]>gi|293352259|ref|XP_002727946.1|PREDICTED:phosphatidylinositolglycan,classZisoform2[Rattusnorvegicus]||PREDICTED:hypotheticalprotein[Saccoglossuskowalevskii]||phosphatidylinositolglycananchorbiosynthesis,classZ[Musmusculus]||GPImannosyltransferase4[Musmusculus]>gi|109730705|gb|AAI17749.1|Phosphatidylinositolglycananchorbiosynthesis,classZ[Musmusculus]||unnamedproteinproduct[Musmusculus]||hypotheticalproteinBRAFLDRAFT_136738[Branchiostomafloridae]>gi|229288751|gb|EEN59443.1|hypotheticalproteinBRAFLDRAFT_136738[Branchiostomafloridae]||PREDICTED:phosphatidylinositolglycananchorbiosynthesis,classZ[Oryctolaguscuniculus]||phosphatidylinositolglycan,classZ[Homosapiens]||" NA "44" "NEMVE_v1g100782" "GO:0006506,GO:0000030,GO:0031227,GO:0000136" "hypothetical protein; K08098 phosphatidylinositol" "Predicted protein (Fragment)"
"96" "jgi|Nemve1|100799|e_gw.58.357.1" 378 5 12 7 8 0 3 1 2 18 9 27 26 0.729337240684651 1.75040937764316 1.02107213695851 1.16693958509544 0 0.437602344410791 0.14586744813693 0.29173489627386 2.62561406646474 1.31280703323237 3.93842109969712 3.79255365156019 1.23987330916391 1.09400586102698 0.218801172205395 0.218801172205395 1.96921054984856 3.86548737562865 -0.248248222721635 0.873769672636178 0.769876670415157 1 -1.99486759892231 0.173941039890346 0.0472509717568894 1 NA NA NA NA 2.51082027822094 0.840995932262604 0.00131637063836958 1 1.05492438647982 1.9953200392328 0.00330168655886585 1 "predictedprotein[Nematostellavectensis]>gi|156221647|gb|EDO42500.1|predictedprotein[Nematostellavectensis]||predictedprotein[Nematostellavectensis]>gi|156221649|gb|EDO42502.1|predictedprotein[Nematostellavectensis]||predictedprotein[Nematostellavectensis]>gi|156223475|gb|EDO44310.1|predictedprotein[Nematostellavectensis]||predictedprotein[Nematostellavectensis]>gi|156221603|gb|EDO42456.1|predictedprotein[Nematostellavectensis]||predictedprotein[Nematostellavectensis]>gi|156221602|gb|EDO42455.1|predictedprotein[Nematostellavectensis]||predictedprotein[Nematostellavectensis]>gi|156221601|gb|EDO42454.1|predictedprotein[Nematostellavectensis]||hypotheticalproteinBRAFLDRAFT_205222[Branchiostomafloridae]>gi|229285857|gb|EEN56582.1|hypotheticalproteinBRAFLDRAFT_205222[Branchiostomafloridae]||PREDICTED:procKr2_like[Saccoglossuskowalevskii]||hypotheticalproteinNEMVEDRAFT_v1g66646[Nematostellavectensis]>gi|156204499|gb|EDO28010.1|predictedprotein[Nematostellavectensis]||PREDICTED:hypotheticalproteinLOC100406315[Callithrixjacchus]||" 2452 "36" "NEMVE_v1g100799" NA "hypothetical protein" "Predicted protein (Fragment)"
"97" "jgi|Nemve1|100805|e_gw.58.108.1" 1023 90 74 74 77 43 46 21 34 34 13 24 16 11.7935050001082 9.69688188897784 9.69688188897784 10.0899987223148 5.6346746111628 6.02779144449974 2.75181783335858 4.45532411115198 4.45532411115198 1.7035062777934 3.14493466669552 2.09662311113034 10.745193444543 9.89344030564631 5.83123302783127 3.60357097225528 3.07941519447269 2.62077888891293 -0.190410694380032 4.16418353405536 0.478657387082463 1 -0.514605461311975 3.91028318102555 0.0767641225373969 1 -0.647639171078451 3.39377518786659 0.0523933790768304 1 -0.804647497238232 2.65822275047075 0.0261391111178102 1 -0.14282118944529 2.10385458980304 0.853622765592458 1 "predictedprotein[Nematostellavectensis]>gi|156221581|gb|EDO42434.1|predictedprotein[Nematostellavectensis]||PREDICTED:originrecognitioncomplex,subunit2_like[Saccoglossuskowalevskii]||hypotheticalproteinBRAFLDRAFT_130922[Branchiostomafloridae]>gi|229279913|gb|EEN50688.1|hypotheticalproteinBRAFLDRAFT_130922[Branchiostomafloridae]||originrecognitioncomplexsubunit2[Gallusgallus]>gi|53133504|emb|CAG32081.1|hypotheticalproteinRCJMB04_17f11[Gallusgallus]||PREDICTED:originrecognitioncomplexsubunit2_like[Meleagrisgallopavo]||PREDICTED:originrecognitioncomplexsubunit2[Monodelphisdomestica]||originrecognitioncomplexsubunit2[Xenopuslaevis]>gi|54038187|gb|AAH84353.1|Orc2_aprotein[Xenopuslaevis]||originrecognitioncomplex,subunit2[Xenopus(Silurana)tropicalis]>gi|113197905|gb|AAI21437.1|hypotheticalproteinMGC146410[Xenopus(Silurana)tropicalis]>gi|171846289|gb|AAI61454.1|hypotheticalproteinMGC146410[Xenopus(Silurana)tropicalis]||RecName:Full=Originrecognitioncomplexsubunit2;Short=xORC2>gi|1177822|gb|AAA96391.1|XORC2[Xenopuslaevis]>gi|1586824|prf||2204391Aorc_2_relatedprotein||unnamedproteinproduct[Tetraodonnigroviridis]||" 2435 "8" "NEMVE_v1g100805" "GO:0000084,GO:0000075,GO:0005664,GO:0000216,GO:0000122,GO:0005515,GO:0006270,GO:0000082,GO:0005654" "hypothetical protein; K02604 origin recognition co" "Predicted protein (Fragment)"
"98" "jgi|Nemve1|100809|e_gw.58.226.1" 378 0 0 0 0 0 1 2 3 2 1 2 1 0 0 0 0 0 0.140966617304658 0.281933234609317 0.422899851913975 0.281933234609317 0.140966617304658 0.281933234609317 0.140966617304658 0 0 0.0704833086523291 0.352416543261646 0.211449925956987 0.211449925956987 NA NA NA NA NA NA NA NA NA NA NA NA -1.23803788750728 -1.02341557624901 0.306925201125643 1 NA NA NA NA "predictedprotein[Nematostellavectensis]>gi|156221655|gb|EDO42508.1|predictedprotein[Nematostellavectensis]||hypotheticalproteinNEMVEDRAFT_v1g157514[Nematostellavectensis]>gi|156194003|gb|EDO25370.1|predictedprotein[Nematostellavectensis]||hypotheticalproteinCBG_05156[CaenorhabditisbriggsaeAF16]||HypotheticalproteinCBG05156[Caenorhabditisbriggsae]||HypotheticalproteinCBG21544[Caenorhabditisbriggsae]>gi|187022496|emb|CAP38311.1|hypotheticalproteinCBG_21544[CaenorhabditisbriggsaeAF16]||HypotheticalproteinCBG05131[Caenorhabditisbriggsae]>gi|187035239|emb|CAP25679.1|hypotheticalproteinCBG_05131[CaenorhabditisbriggsaeAF16]||predictedprotein[Nematostellavectensis]>gi|156212929|gb|EDO33967.1|predictedprotein[Nematostellavectensis]||HypotheticalproteinCBG21565[Caenorhabditisbriggsae]>gi|187022510|emb|CAP38325.1|hypotheticalproteinCBG_21565[CaenorhabditisbriggsaeAF16]||hypotheticalproteinCBG_24524[CaenorhabditisbriggsaeAF16]||HypotheticalproteinCBG24524[Caenorhabditisbriggsae]||" 252 NA "NEMVE_v1g100809" NA "hypothetical protein" "Predicted protein (Fragment)"
"99" "jgi|Nemve1|100815|e_gw.58.10.1" 246 2 0 0 0 0 0 0 0 0 0 2 0 0.256812451320984 0 0 0 0 0 0 0 0 0 0.256812451320984 0 0.128406225660492 0 0 0 0 0.128406225660492 NA NA NA NA NA NA NA NA NA NA NA NA NA NA NA NA NA NA NA NA "predictedprotein[Nematostellavectensis]>gi|156221654|gb|EDO42507.1|predictedprotein[Nematostellavectensis]||predictedprotein[Nematostellavectensis]>gi|156220787|gb|EDO41650.1|predictedprotein[Nematostellavectensis]||predictedprotein[Nematostellavectensis]>gi|156228653|gb|EDO49451.1|predictedprotein[Nematostellavectensis]||predictedprotein[Nematostellavectensis]>gi|156221606|gb|EDO42459.1|predictedprotein[Nematostellavectensis]||chromo_redfluorescentGFP_likeprotein[Echinoporaforskaliana]||green_emittingfluorescentprotein[Cyphastreamicrophthalma]||greenfluorescentprotein_likeprotein[Meandrinameandrites]||cyanfluorescentGFP_likeprotein[Mycediumelephantotus]||greenfluorescentprotein_likeS110Nmutant[Meandrinameandrites]||redfluorescentGFP_likeprotein[Poritesporites]||" 533 NA "NEMVE_v1g100815" "GO:0008218" "hypothetical protein" "Predicted protein (Fragment)"
"100" "jgi|Nemve1|100834|e_gw.58.191.1" 1506 147 165 166 180 127 119 66 80 176 152 157 152 20.7220927437848 23.2594918552686 23.4004584725733 25.3739911148385 17.9027603976916 16.7750274592543 9.30379674210745 11.2773293843727 24.8101246456199 21.4269258303081 22.1317589168313 21.4269258303081 21.9907922995267 24.3872247937059 17.338893928473 10.2905630632401 23.118525237964 21.7793423735697 0.0776009211586098 5.23138241222757 0.796433479877016 1 -0.244950074171741 5.216011873737 0.276629482452518 1 -0.707346419289531 4.84644844203958 0.00461607990327679 1 0.585263157826303 4.83725935515331 0.00966542632297571 1 0.00292486919923374 4.99098253419746 1 1 "predictedprotein[Nematostellavectensis]>gi|156221579|gb|EDO42432.1|predictedprotein[Nematostellavectensis]||hypotheticalproteinTRIADDRAFT_21151[Trichoplaxadhaerens]>gi|190587621|gb|EDV27663.1|hypotheticalproteinTRIADDRAFT_21151[Trichoplaxadhaerens]||hypotheticalproteinBRAFLDRAFT_71623[Branchiostomafloridae]>gi|229289413|gb|EEN60099.1|hypotheticalproteinBRAFLDRAFT_71623[Branchiostomafloridae]||PREDICTED:serine/threonine_proteinkinaseDCLK3[Callithrixjacchus]||PREDICTED:similartodoublecortinandCaMkinase_like3[Strongylocentrotuspurpuratus]>gi|115939124|ref|XP_001195546.1|PREDICTED:similartodoublecortinandCaMkinase_like3[Strongylocentrotuspurpuratus]||PREDICTED:serine/threonine_proteinkinaseDCLK3_like[Equuscaballus]||serine/threonine_proteinkinaseDCLK3[Rattusnorvegicus]>gi|109485513|ref|XP_001076419.1|PREDICTED:doublecortin_likekinase3_like[Rattusnorvegicus]||PREDICTED:serine/threonine_proteinkinaseDCLK3[Macacamulatta]||PREDICTED:serine/threonine_proteinkinaseDCLK3[Nomascusleucogenys]||hCG16695[Homosapiens]>gi|193784682|dbj|BAG53835.1|unnamedproteinproduct[Homosapiens]||" 2433 "12" "NEMVE_v1g100834" "GO:0035556,GO:0006468,GO:0005524,GO:0004674,GO:0044424,GO:0009069,EC:2.7.11.0" "hypothetical protein" "Predicted protein (Fragment)"
"101" "jgi|Nemve1|100868|e_gw.58.133.1" 493 NA NA NA NA NA NA NA NA NA NA NA NA NA NA NA NA NA NA NA NA NA NA NA NA NA NA NA NA NA NA NA NA NA NA NA NA NA NA NA NA NA NA NA NA NA NA NA NA NA NA "predictedprotein[Nematostellavectensis]>gi|156221573|gb|EDO42426.1|predictedprotein[Nematostellavectensis]||PREDICTED:hypotheticalproteinLOC100425542[Macacamulatta]||predictedprotein[Nematostellavectensis]>gi|156228882|gb|EDO49679.1|predictedprotein[Nematostellavectensis]||PREDICTED:predictedprotein_like[Saccoglossuskowalevskii]||hypotheticalproteinNEMVEDRAFT_v1g67554[Nematostellavectensis]>gi|156203117|gb|EDO27500.1|predictedprotein[Nematostellavectensis]||predictedprotein[Nematostellavectensis]>gi|156226174|gb|EDO46986.1|predictedprotein[Nematostellavectensis]||predictedprotein[Nematostellavectensis]>gi|156216250|gb|EDO37191.1|predictedprotein[Nematostellavectensis]||hypotheticalproteinBRAFLDRAFT_247768[Branchiostomafloridae]>gi|229271959|gb|EEN42843.1|hypotheticalproteinBRAFLDRAFT_247768[Branchiostomafloridae]||PREDICTED:cadherin_23_like[Saccoglossuskowalevskii]||GI15442[Drosophilamojavensis]>gi|193908040|gb|EDW06907.1|GI15442[Drosophilamojavensis]||" NA NA "NEMVE_v1g100868" NA "hypothetical protein" "Predicted protein (Fragment)"
"102" "jgi|Nemve1|100869|e_gw.58.32.1" 1464 80 70 92 84 56 39 99 171 514 340 386 329 13.9673589410222 12.2214390733944 16.0624627821755 14.6657268880733 9.77715125871552 6.80908748374831 17.2846066895149 29.8552297364349 89.7402811960674 59.3612754993442 67.3925068904319 57.4407636449537 13.0943990072083 15.3640948351244 8.29311937123191 23.5699182129749 74.5507783477058 62.4166352676928 0.158802486996206 4.21287691971235 0.559070695778837 1 -0.641376038324348 4.07726621084836 0.0167430887910785 1 1.54882598567572 4.72733904201712 4.97076265773261e-10 8.15900982640231e-06 1.07890872759079 6.02087213897851 4.1696921772682e-09 7.63762516110216e-05 -0.167223181713094 6.2796694437272 0.277094326775559 1 "predictedprotein[Nematostellavectensis]>gi|156221599|gb|EDO42452.1|predictedprotein[Nematostellavectensis]||hypotheticalproteinBRAFLDRAFT_83505[Branchiostomafloridae]>gi|229286051|gb|EEN56774.1|hypotheticalproteinBRAFLDRAFT_83505[Branchiostomafloridae]||rCG41089,isoformCRA_a[Rattusnorvegicus]||coiled_coildomaincontaining132[Rattusnorvegicus]||Ccdc132protein[Rattusnorvegicus]||mCG11478[Musmusculus]||coiled_coildomain_containingprotein132isoform1[Musmusculus]>gi|81900484|sp|Q8CI71.2|CC132_MOUSERecName:Full=Coiled_coildomain_containingprotein132;AltName:Full=Bcl2_likeproteinblm>gi|31322672|gb|AAO84056.1|Bcl2_likeprotein[Musmusculus]>gi|62969068|gb|AAH36294.2|Coiled_coildomaincontaining132[Musmusculus]||mKIAA1861protein[Musmusculus]||unnamedproteinproduct[Musmusculus]||Ccdc132protein[Musmusculus]||" NA "22" "NEMVE_v1g100869" NA "hypothetical protein" "Predicted protein"
"103" "jgi|Nemve1|100873|e_gw.58.24.1" 1452 52 31 35 26 42 55 72 171 159 134 139 106 10.8672078765017 6.47852777252983 7.31446683995304 5.43360393825083 8.77736020794365 11.4941621770691 15.0469032136177 35.736395132342 33.2285779300724 28.0039587586773 29.0488825929563 22.1523852867149 8.67286782451574 6.37403538910193 10.1357611925064 25.3916491729798 30.6162683443749 25.6006339398356 -0.514053026239744 3.03186438268011 0.162917566207175 1 0.913123311916857 3.34537594937588 0.00659228063910251 1 1.3669909340193 4.60959244321414 4.19870643022937e-06 0.0689175673457849 -0.311573542199838 5.03823867372096 0.253860148893996 1 -0.168945117840768 4.74309314573654 0.312024369677399 1 "predictedprotein[Nematostellavectensis]>gi|156221652|gb|EDO42505.1|predictedprotein[Nematostellavectensis]||UBXdomainprotein4[Daniorerio]>gi|40555755|gb|AAH64707.1|UBXdomainprotein4[Daniorerio]||PREDICTED:UBXdomain_containingprotein4_like[Equuscaballus]||PREDICTED:similartoUBXdomaincontaining2isoform1[Canisfamiliaris]||PREDICTED:similartoUBXdomaincontaining2isoform3[Canisfamiliaris]||UBXdomain_containingprotein4[Bostaurus]>gi|167011766|sp|Q3ZBU9.2|UBXN4_BOVINRecName:Full=UBXdomain_containingprotein4;AltName:Full=UBXdomain_containingprotein2>gi|296490532|gb|DAA32645.1|UBXdomain_containingprotein4[Bostaurus]||UBXdomainprotein4[Bostaurus]||PREDICTED:UBXdomain_containingprotein4[Nomascusleucogenys]||PREDICTED:UBXdomaincontaining2[Oryctolaguscuniculus]||UBXdomaincontaining2[Rattusnorvegicus]>gi|161728847|dbj|BAF94252.1|UBXdomaincontaining2[Rattusnorvegicus]||" NA "39" "NEMVE_v1g100873" "GO:0043231" "hypothetical protein" "Predicted protein"
"104" "jgi|Nemve1|100890|e_gw.58.104.1" 1233 86 86 82 56 28 25 8 3 146 114 274 244 11.2958415031911 11.2958415031911 10.7704535262985 7.35543167649653 3.67771583824826 3.28367485557881 1.05077595378522 0.394040982669457 19.1766611565802 14.9735573414394 35.9890764171437 32.0486665904492 11.2958415031911 9.06294260139751 3.48069534691354 0.722408468227338 17.0751092490098 34.0188715037964 -0.388673937585989 4.14850209016203 0.170199902441026 1 -1.130272921059 3.56691304571826 0.000544627259780378 1 -2.19905296717691 2.23528326143526 8.72513273162074e-05 1 3.95676484218439 3.95481930896307 1.08301386581967e-25 1.98375649802189e-21 1.0827019848316 5.28577340756122 6.30769641349561e-12 1.18641461841439e-07 "predictedprotein[Nematostellavectensis]>gi|156221645|gb|EDO42498.1|predictedprotein[Nematostellavectensis]||PREDICTED:hypotheticalproteinLOC574131[Macacamulatta]||alpha_1(III)collagen[Homosapiens]||fibrillarcollagenchainFAp1alpha[Alvinellapompejana]||mKIAA4231protein[Musmusculus]||Collagen,typeIII,alpha1[Musmusculus]||collagenalpha_1(III)chainprecursor[Musmusculus]>gi|5921190|sp|P08121.4|CO3A1_MOUSERecName:Full=Collagenalpha_1(III)chain;Flags:Precursor>gi|575322|emb|CAA36279.1|typeIIIcollagen[Musmusculus]>gi|29144943|gb|AAH43089.1|Collagen,typeIII,alpha1[Musmusculus]>gi|37194882|gb|AAH58724.1|Collagen,typeIII,alpha1[Musmusculus]>gi|74180495|dbj|BAE34185.1|unnamedproteinproduct[Musmusculus]>gi|74213663|dbj|BAE35633.1|unnamedproteinproduct[Musmusculus]>gi|148664464|gb|EDK96880.1|procollagen,typeIII,alpha1[Musmusculus]||PREDICTED:similartoCollagenalpha1(III)chainprecursorisoform12[Canisfamiliaris]||PREDICTED:similartoCollagenalpha1(III)chainprecursorisoform2[Canisfamiliaris]||PREDICTED:similartoCollagenalpha1(III)chainprecursorisoform11[Canisfamiliaris]||" NA "36" "NEMVE_v1g100890" "GO:0051716,GO:0042221,GO:0005515,GO:0007155,GO:0048513,GO:0071842,GO:0072358,GO:0050794,GO:0005581" "hypothetical protein" "Predicted protein (Fragment)"
"105" "jgi|Nemve1|100892|e_gw.58.230.1" 219 0 0 0 0 0 0 0 0 3 2 9 6 0 0 0 0 0 0 0 0 0.422899851913975 0.281933234609317 1.26869955574192 0.84579970382795 0 0 0 0 0.352416543261646 1.05724962978494 NA NA NA NA NA NA NA NA NA NA NA NA NA NA NA NA 1.62458925737321 -0.00514194146404597 0.0459317045893462 1 "predictedprotein[Nematostellavectensis]>gi|156221590|gb|EDO42443.1|predictedprotein[Nematostellavectensis]||predictedprotein[Nematostellavectensis]>gi|156228668|gb|EDO49466.1|predictedprotein[Nematostellavectensis]||HLXc_ANTPclasshomeoboxprotein[Nematostellavectensis]>gi|110339065|gb|ABG67796.1|HLXB[Nematostellavectensis]||HLXA[Nematostellavectensis]||PREDICTED:LOWQUALITYPROTEIN:h2.0_likehomeoboxprotein_like[Nomascusleucogenys]||PREDICTED:h2.0_likehomeoboxprotein_like[Ailuropodamelanoleuca]||PREDICTED:H2.0_likehomeoboxprotein[Callithrixjacchus]||PREDICTED:H2.0_likehomeobox_like[Oryctolaguscuniculus]||hypotheticalproteinPANDA_008744[Ailuropodamelanoleuca]||unnamedproteinproduct[Homosapiens]||" NA "39" "NEMVE_v1g100892" "GO:0045627,GO:0006355,GO:0046622,GO:0008284,GO:0007519,GO:0045629,GO:0048484,GO:0003700,GO:0000976,GO:0001889,GO:0048557,GO:0005667,GO:0045449" "hypothetical protein; K09339 homeobox protein HLX1" "Predicted protein (Fragment)"
"106" "jgi|Nemve1|100901|e_gw.58.189.1" 1407 1 4 0 6 2 5 8 10 295 228 133 117 0.0892594226338222 0.357037690535289 0 0.535556535802933 0.178518845267644 0.446297113169111 0.714075381070578 0.892594226338222 26.3315296769776 20.3511483605115 11.8715032102984 10.4433524481572 0.223148556584556 0.267778267901467 0.312407979218378 0.8033348037044 23.3413390187445 11.1574278292278 0.183107643782088 -0.671853498059567 1 1 0.451906671970686 -0.277282985377591 0.629318835993944 1 1.37517532875061 0.874383837821624 0.074130847748467 1 4.26380181928985 4.91805546697921 3.00006595775e-46 5.49522081481068e-42 -0.975179904255347 5.25805028150563 5.64337061475068e-10 1.06146157892846e-05 "AGAP007489_PB[Anophelesgambiaestr.PEST]>gi|157020065|gb|EDO64561.1|AGAP007489_PB[Anophelesgambiaestr.PEST]||hypotheticalproteinSINV_05613[Solenopsisinvicta]||PREDICTED:SPARC_relatedmodularcalcium_bindingprotein1_like[Apismellifera]||SPARC_relatedmodularcalcium_bindingprotein1[Harpegnathossaltator]||PREDICTED:similartoCG2264A[Nasoniavitripennis]||PREDICTED:similartoCG2264A[Strongylocentrotuspurpuratus]>gi|115930949|ref|XP_001188710.1|PREDICTED:similartoCG2264A[Strongylocentrotuspurpuratus]||hypotheticalproteinPhum_PHUM607640[Pediculushumanuscorporis]>gi|212518487|gb|EEB20240.1|hypotheticalproteinPhum_PHUM607640[Pediculushumanuscorporis]||PREDICTED:similartoAGAP007489_PB,partial[Triboliumcastaneum]||hypotheticalproteinTcasGA2_TC010525[Triboliumcastaneum]||magu,isoformF[Drosophilamelanogaster]>gi|157400268|gb|AAM71054.2|magu,isoformF[Drosophilamelanogaster]||" 2445 "22" "NEMVE_v1g100901" "GO:0005509,GO:0007165,GO:0005578" NA NA
"107" "jgi|Nemve1|100902|e_gw.58.324.1" 360 NA NA NA NA NA NA NA NA NA NA NA NA NA NA NA NA NA NA NA NA NA NA NA NA NA NA NA NA NA NA NA NA NA NA NA NA NA NA NA NA NA NA NA NA NA NA NA NA NA NA "predictedprotein[Nematostellavectensis]>gi|156221619|gb|EDO42472.1|predictedprotein[Nematostellavectensis]||hypotheticalproteinNEMVEDRAFT_v1g220584[Nematostellavectensis]>gi|193806032|sp|A7T0T1.1|HEMTL_NEMVERecName:Full=Hemerythrin_likeprotein>gi|156209103|gb|EDO30441.1|predictedprotein[Nematostellavectensis]||RecName:Full=Neurohemerythrin>gi|44921619|gb|AAS49167.1|hemerythrin[Hirudomedicinalis]||RecName:Full=Myohemerythrin_1;Short=MHr_1>gi|253340|gb|AAB22826.1|myohemerythrinisoformI[Phascolopsisgouldii=sipunculid,Peptide,119aa]||metalloprotein[Perinereisaibuhitensis]||RecName:Full=Hemerythrin;AltName:Full=MPII;Short=MPII;AltName:Full=Non_metallothioneincadmium_bindingprotein;Short=CD_BP||RecName:Full=Hemerythrin>gi|34327785|gb|AAQ63634.1|hemerythrin[Periserrulaleucophryna]||hemerythrin[Phascolosomaesculenta]||RecName:Full=Myohemerythrin;Short=MHr>gi|9887226|gb|AAG01808.1|AF279333_1myohemerythrin[Theromyzontessulatum]||ChainA,ChlorometMyohemerythrinFromThemisteZostericola||" 1083 NA "NEMVE_v1g100902" "GO:0005344,GO:0015671,GO:0005506" "hypothetical protein" "Predicted protein (Fragment)"
"108" "jgi|Nemve1|100921|e_gw.58.171.1" 1803 NA NA NA NA NA NA NA NA NA NA NA NA NA NA NA NA NA NA NA NA NA NA NA NA NA NA NA NA NA NA NA NA NA NA NA NA NA NA NA NA NA NA NA NA NA NA NA NA NA NA "predictedprotein[Nematostellavectensis]>gi|156221635|gb|EDO42488.1|predictedprotein[Nematostellavectensis]||hypotheticalproteinNEMVEDRAFT_v1g224033[Nematostellavectensis]>gi|156203105|gb|EDO27495.1|predictedprotein[Nematostellavectensis]||predictedprotein[Nematostellavectensis]>gi|156217788|gb|EDO38698.1|predictedprotein[Nematostellavectensis]||RecName:Full=Adhesiveplaquematrixprotein;AltName:Full=Footprotein1;AltName:Full=MGFP_1;Short=MGFP1;Flags:Precursor>gi|961464|dbj|BAA09851.1|adhesiveplaqueprotein[Mytilusgalloprovincialis]||PREDICTED:adhesiveplaquematrixprotein_like,partial[Daniorerio]||RecName:Full=Adhesiveplaquematrixprotein;AltName:Full=Footprotein1;AltName:Full=MEFP1;AltName:Full=Polyphenolicadhesiveprotein>gi|9696|emb|CAA38294.1|polyphenolicadhesiveprotein[Mytilusedulis]||predictedprotein[Nematostellavectensis]>gi|156214179|gb|EDO35174.1|predictedprotein[Nematostellavectensis]||predictedprotein[Nematostellavectensis]>gi|156227154|gb|EDO47959.1|predictedprotein[Nematostellavectensis]||PREDICTED:predictedprotein_like[Rattusnorvegicus]||PREDICTED:hypotheticalprotein[Oryctolaguscuniculus]||" 2437 NA "NEMVE_v1g100921" NA "hypothetical protein" "Predicted protein (Fragment)"
"109" "jgi|Nemve1|100925|e_gw.58.54.1" 714 15 5 7 8 13 6 2 8 118 89 88 101 1.70435713151605 0.568119043838685 0.795366661374158 0.908990470141895 1.47710951398058 0.681742852606421 0.227247617535474 0.908990470141895 13.407609434593 10.1125189803286 9.99889517156085 11.4760046855414 1.13623808767737 0.852178565758027 1.0794261832935 0.568119043838685 11.7600642074608 10.7374499285511 -0.479650607473925 0.986532249814276 0.569810285352862 1 0.579385008914065 1.10025052170066 0.455276369688677 1 -0.86566317576535 1.06118509743536 0.182915413983537 1 3.76323553684567 3.63817462371438 8.09762645069681e-23 1.48324223697414e-18 -0.042175108583199 4.3029293735409 0.877566757230517 1 "predictedprotein[Nematostellavectensis]>gi|156221586|gb|EDO42439.1|predictedprotein[Nematostellavectensis]||predictedprotein[Nematostellavectensis]>gi|156228102|gb|EDO48902.1|predictedprotein[Nematostellavectensis]||PREDICTED:seprase_like[Meleagrisgallopavo]||fibroblastactivationprotein,alpha[Xenopus(Silurana)tropicalis]>gi|163916046|gb|AAI57243.1|fapprotein[Xenopus(Silurana)tropicalis]||dipeptidylpeptidase4a[Gloydiusblomhoffibrevicaudus]||dipeptidylpeptidase4b[Gloydiusblomhoffibrevicaudus]||Unknown(proteinforMGC:160365)[Xenopuslaevis]||PREDICTED:fibroblastactivationprotein,alpha[Taeniopygiaguttata]||fibroblastactivationprotein,alpha[Gallusgallus]||venomdipeptidylpeptidaseIV[Hoplocephalusstephensii]||" NA "22" "NEMVE_v1g100925" "GO:0004252,GO:0006508,EC:3.4.21.0" "hypothetical protein" "Predicted protein (Fragment)"
"110" "jgi|Nemve1|10094|gw.178.1.1" 2611 36 36 30 18 139 98 1031 1535 854 747 723 725 3.66314637898268 3.66314637898268 3.05262198248557 1.83157318949134 14.1438151855165 9.97189847611952 104.908442131421 156.192491437178 86.8979724347559 76.0102873638907 73.5681897779022 73.7716979100679 3.66314637898268 2.44209758598846 12.057856830818 130.550466784299 81.4541298993232 73.6699438439851 -0.653725546754972 2.77892307550807 0.0880636041783869 1 2.54399362216689 4.21524063848244 2.85865217809838e-17 4.22222926705131e-13 3.47955734028344 7.6932602810915 1.85534867887765e-93 3.04536932150977e-89 -1.26219491221097 8.11254002524598 2.57125064013733e-16 4.70975979753955e-12 -0.0558863912974235 7.25286146727132 0.650188471450487 1 "PREDICTED:membrane_boundtranscriptionfactorsite_1proteasepreproprotein_like[Saccoglossuskowalevskii]||membrane_boundtranscriptionfactorsite1proteaseprecursor,putative[Pediculushumanuscorporis]>gi|212513025|gb|EEB15675.1|membrane_boundtranscriptionfactorsite1proteaseprecursor,putative[Pediculushumanuscorporis]||hypotheticalproteinBRAFLDRAFT_65099[Branchiostomafloridae]>gi|229279480|gb|EEN50258.1|hypotheticalproteinBRAFLDRAFT_65099[Branchiostomafloridae]||PREDICTED:membrane_boundtranscriptionfactorsite_1protease_likeisoform1[Apismellifera]||PREDICTED:similartomembrane_boundtranscriptionfactorpeptidase,site1[Cionaintestinalis]||Membrane_boundtranscriptionfactorsite_1protease[Harpegnathossaltator]||PREDICTED:similartoMGC80830protein[Hydramagnipapillata]||Membrane_boundtranscriptionfactorsite_1protease[Acromyrmexechinatior]||hypotheticalproteinTRIADDRAFT_19704[Trichoplaxadhaerens]>gi|190589770|gb|EDV29792.1|hypotheticalproteinTRIADDRAFT_19704[Trichoplaxadhaerens]||GK20275[Drosophilawillistoni]>gi|194161902|gb|EDW76803.1|GK20275[Drosophilawillistoni]||" NA "24" "NEMVE_v1g10094" "GO:0035103,GO:0006508,GO:0004252,EC:3.4.21.0" NA NA
"111" "jgi|Nemve1|100968|e_gw.59.167.1" 333 0 0 0 0 0 0 0 0 0 1 0 0 0 0 0 0 0 0 0 0 0 0.126703822428572 0 0 0 0 0 0 0.0633519112142862 0 NA NA NA NA NA NA NA NA NA NA NA NA NA NA NA NA NA NA NA NA "predictedprotein[Nematostellavectensis]>gi|156221512|gb|EDO42366.1|predictedprotein[Nematostellavectensis]||predictedprotein[Nematostellavectensis]>gi|156215030|gb|EDO36000.1|predictedprotein[Nematostellavectensis]||predictedprotein[Nematostellavectensis]>gi|156223528|gb|EDO44362.1|predictedprotein[Nematostellavectensis]||PREDICTED:coiled_coildomaincontaining150_like[Saccoglossuskowalevskii]||predictedprotein[Nematostellavectensis]>gi|156223527|gb|EDO44361.1|predictedprotein[Nematostellavectensis]||unnamedproteinproduct[Homosapiens]||unnamedproteinproduct[Homosapiens]||proteoglycan4isoformD[Homosapiens]||proteoglycan4isoformC[Homosapiens]||proteoglycan4isoformB[Homosapiens]||" NA NA "NEMVE_v1g100968" NA "hypothetical protein" "Predicted protein (Fragment)"
"112" "jgi|Nemve1|100982|e_gw.59.154.1" 705 34 29 50 52 31 53 107 208 108 75 47 46 3.8317333400688 3.26824314299986 5.63490197068941 5.86029804951698 3.49363922182743 5.97299608893077 12.0586902172753 23.4411921980679 12.1713882566891 8.45235295603411 5.29680785244804 5.18410981303425 3.54998824153433 5.74760001010319 4.7333176553791 17.7499412076716 10.3118706063616 5.24045883274115 0.621626287028992 3.22706429996061 0.0663464301661905 1 -0.0330646771335064 3.56209538884912 1 1 1.94806546900372 4.85472391354992 7.63649517010313e-12 1.25345431722073e-07 -1.36386855295334 4.99447175229043 4.01464753476491e-10 7.35362988942889e-06 -0.885801417787459 3.77470061710765 4.9037407217708e-05 0.92234459235787 "predictedprotein[Nematostellavectensis]>gi|156221495|gb|EDO42349.1|predictedprotein[Nematostellavectensis]||putativeribosomalproteinmitochondrialS22[Taeniopygiaguttata]||PREDICTED:28SribosomalproteinS22,mitochondrial_like[Monodelphisdomestica]||putativeribosomalproteinmitochondrialS22[Taeniopygiaguttata]||PREDICTED:28SribosomalproteinS22,mitochondrial_like[Anoliscarolinensis]||PREDICTED:similartoFXYDdomaincontainingiontransportregulator4[Ornithorhynchusanatinus]||PREDICTED:28SribosomalproteinS22,mitochondrial_like[Meleagrisgallopavo]||PREDICTED:hypotheticalprotein[Gallusgallus]||PREDICTED:28SribosomalproteinS22,mitochondrial[Susscrofa]||28SribosomalproteinS22,mitochondrial[Bostaurus]||" NA "24" "NEMVE_v1g100982" NA "hypothetical protein" "Predicted protein (Fragment)"
"113" "jgi|Nemve1|101000|e_gw.59.50.1" 297 1 1 0 0 3 1 4 10 8 9 11 3 0.126703822428572 0.126703822428572 0 0 0.380111467285717 0.126703822428572 0.506815289714289 1.26703822428572 1.01363057942858 1.14033440185715 1.3937420467143 0.380111467285717 0.126703822428572 0 0.253407644857145 0.886926757000006 1.07698249064286 0.886926757000006 NA NA NA NA NA NA NA NA 1.78813360875786 0.379525048481568 0.0492989238305884 1 -0.296972028067195 0.926991084744013 0.866941404831643 1 -0.188043803796094 0.626033200484013 0.740301042338152 1 "predictedprotein[Nematostellavectensis]>gi|156221556|gb|EDO42410.1|predictedprotein[Nematostellavectensis]||PREDICTED:predictedprotein_like[Saccoglossuskowalevskii]||predictedprotein[Nematostellavectensis]>gi|156213008|gb|EDO34043.1|predictedprotein[Nematostellavectensis]||predictedprotein[Nematostellavectensis]>gi|156212315|gb|EDO33379.1|predictedprotein[Nematostellavectensis]||hypotheticalproteinBRAFLDRAFT_247636[Branchiostomafloridae]>gi|229283124|gb|EEN53868.1|hypotheticalproteinBRAFLDRAFT_247636[Branchiostomafloridae]||hypotheticalproteinNEMVEDRAFT_v1g6787[Nematostellavectensis]>gi|156204524|gb|EDO28018.1|predictedprotein[Nematostellavectensis]||PREDICTED:hypotheticalproteinLOC100576020[Acyrthosiphonpisum]||hypotheticalproteinBRAFLDRAFT_92247[Branchiostomafloridae]>gi|229272955|gb|EEN43813.1|hypotheticalproteinBRAFLDRAFT_92247[Branchiostomafloridae]||PREDICTED:similartohCG1807143[Ornithorhynchusanatinus]||predictedprotein[Nematostellavectensis]>gi|156227975|gb|EDO48776.1|predictedprotein[Nematostellavectensis]||" NA "39" "NEMVE_v1g101000" NA "hypothetical protein" "Predicted protein (Fragment)"
"114" "jgi|Nemve1|101005|e_gw.59.117.1" 459 0 0 0 0 0 0 3 5 3 1 1 1 0 0 0 0 0 0 0.626954300567403 1.04492383427901 0.626954300567403 0.208984766855801 0.208984766855801 0.208984766855801 0 0 0 0.835939067423204 0.417969533711602 0.208984766855801 NA NA NA NA NA NA NA NA 5.06609266046102 -0.780435002638725 0.0107855602187139 1 -1.51322615833518 -0.436236488768897 0.164653405598272 1 NA NA NA NA "predictedprotein[Nematostellavectensis]>gi|156221498|gb|EDO42352.1|predictedprotein[Nematostellavectensis]||unnamedproteinproduct[Musmusculus]||PREDICTED:hypotheticalproteinLOC100503059,partial[Musmusculus]||hypotheticalproteinEAI_15540[Harpegnathossaltator]||hypotheticalproteinEAG_12615[Camponotusfloridanus]||PREDICTED:hypotheticalproteinLOC100503705,partial[Musmusculus]||hypotheticalproteinEAI_14210[Harpegnathossaltator]||PREDICTED:hypotheticalproteinLOC100505241,partial[Musmusculus]||hypotheticalproteinEAG_12342[Camponotusfloridanus]||PREDICTED:hypotheticalproteinLOC100505244,partial[Musmusculus]||" NA NA "NEMVE_v1g101005" NA "hypothetical protein" "Predicted protein (Fragment)"
"115" "jgi|Nemve1|101008|e_gw.59.109.1" 906 5 2 6 14 8 4 14 22 21 10 29 26 0.729337240684651 0.29173489627386 0.875204688821581 2.04214427391702 1.16693958509544 0.583469792547721 2.04214427391702 3.20908385901246 3.06321641087553 1.4586744813693 4.23015599597098 3.79255365156019 0.510536068479256 1.4586744813693 0.875204688821581 2.62561406646474 2.26094544612242 4.01135482376558 1.41197873507684 0.610649627175777 0.0579377838497046 1 -0.482221791012282 1.00215173394155 0.54030453047864 1 1.60899434067285 1.80377347625851 0.00213933851252014 1 -0.791654154359016 2.04814215606404 0.0674073699964895 1 0.910577164479076 2.09864549873512 0.00941919252241747 1 "predictedprotein[Nematostellavectensis]>gi|156221485|gb|EDO42339.1|predictedprotein[Nematostellavectensis]||predictedprotein[Nematostellavectensis]>gi|156220140|gb|EDO41012.1|predictedprotein[Nematostellavectensis]||predictedprotein[Nematostellavectensis]>gi|156227136|gb|EDO47941.1|predictedprotein[Nematostellavectensis]||hypotheticalproteinNEMVEDRAFT_v1g6197[Nematostellavectensis]>gi|156198310|gb|EDO26185.1|predictedprotein[Nematostellavectensis]||PREDICTED:melatoninreceptor1A_like[Saccoglossuskowalevskii]||PREDICTED:alpha_1B_adrenergicreceptor_like[Saccoglossuskowalevskii]||hypotheticalproteinBRAFLDRAFT_232832[Branchiostomafloridae]>gi|229290972|gb|EEN61647.1|hypotheticalproteinBRAFLDRAFT_232832[Branchiostomafloridae]||predictedprotein[Nematostellavectensis]>gi|156223541|gb|EDO44375.1|predictedprotein[Nematostellavectensis]||predictedprotein[Nematostellavectensis]>gi|156227026|gb|EDO47832.1|predictedprotein[Nematostellavectensis]||predictedprotein[Nematostellavectensis]>gi|156212258|gb|EDO33324.1|predictedprotein[Nematostellavectensis]||" NA "39" "NEMVE_v1g101008" "GO:0004930,GO:0007186,GO:0016021" "hypothetical protein" "Predicted protein (Fragment)"
"116" "jgi|Nemve1|101013|e_gw.59.90.1" 2274 179 149 204 196 366 257 436 744 288 214 215 193 23.4559710557707 19.5248027224013 26.7319446669119 25.6836331113467 47.9602536671066 33.6770087225312 57.1329797783019 97.492974667561 37.7392160003462 28.0423341113684 28.173373055814 25.2905162780098 21.490386889086 26.2077888891293 40.8186311948189 77.3129772229314 32.8907750558573 26.7319446669119 0.214589932323354 5.37016344499829 0.308510817589861 1 0.885737493502089 6.03349931226718 4.89256428388074e-06 0.0722631744729185 0.965597158029877 7.03157997778656 2.10355728603139e-09 3.45277892929192e-05 -1.81421579274019 6.81279279222105 7.38840115942972e-27 1.35333344037274e-22 -0.209986025673526 5.49888738348017 0.170140028211344 1 "predictedprotein[Nematostellavectensis]>gi|156221525|gb|EDO42379.1|predictedprotein[Nematostellavectensis]||mitofusin_2[Daniorerio]>gi|159570211|emb|CAP19405.1|novelproteinsimilartoH.sapiensMNFN2,mitofusin2(MNFN2)[Daniorerio]||hypotheticalproteinBRAFLDRAFT_223384[Branchiostomafloridae]>gi|229276821|gb|EEN47623.1|hypotheticalproteinBRAFLDRAFT_223384[Branchiostomafloridae]||mitofusin2[Musmusculus]||PREDICTED:mitofusin_2_like[Ailuropodamelanoleuca]||mitofusin2,isoformCRA_b[Musmusculus]>gi|148682840|gb|EDL14787.1|mitofusin2,isoformCRA_b[Musmusculus]||mitofusin2,isoformCRA_a[Musmusculus]||unnamedproteinproduct[Musmusculus]||mKIAA0214protein[Musmusculus]||mitofusin_2[Musmusculus]>gi|47605852|sp|Q80U63.3|MFN2_MOUSERecName:Full=Mitofusin_2;AltName:Full=Hypertension_relatedprotein1;AltName:Full=Mitochondrialassemblyregulatoryfactor;Short=HSGprotein;AltName:Full=TransmembraneGTPaseMFN2>gi|26342879|dbj|BAC35096.1|unnamedproteinproduct[Musmusculus]>gi|27447456|gb|AAM88577.1|mitofusin2[Musmusculus]>gi|74193241|dbj|BAE20620.1|unnamedproteinproduct[Musmusculus]>gi|159572818|emb|CAP19097.1|mitofusin2[Musmusculus]||" NA "28" "NEMVE_v1g101013" "GO:0048593,GO:0051020,GO:0048662,GO:0007409,GO:0015630,GO:0051646,GO:0005525,GO:0016021,GO:0006184,GO:0046580,GO:0005829,GO:0007050,GO:0007528,GO:0031625,GO:0008053,GO:0003924,GO:0001825,GO:0007006,GO:0006626,GO:0031306" "hypothetical protein; K06030 mitofusin [EC:3.6.5.-" "Predicted protein"
"117" "jgi|Nemve1|101020|e_gw.59.66.1" 597 342 280 240 264 211 115 70 82 63 66 64 55 43.9149291758883 35.9537431849378 30.8174941585181 33.8992435743699 27.0937136143639 14.7667159509566 8.98843579623446 10.5293105041604 8.08959221661101 8.47481089359249 8.2179984422715 7.06234241132707 39.9343361804131 32.358368866444 20.9302147826602 9.75887315019741 8.28220155510175 7.64017042679929 -0.374889088319385 6.00360636672407 0.0478916645888658 1 -0.381362472745102 5.68739006410482 0.0629611158435089 1 -1.05518797128193 5.11714483176331 7.90089242203489e-05 1 -0.817056039203146 4.1648898435305 0.00126219969448034 1 -0.0273382136433726 3.63105491292377 0.876432094494602 1 "predictedprotein[Nematostellavectensis]>gi|156221553|gb|EDO42407.1|predictedprotein[Nematostellavectensis]||PREDICTED:adaptor_relatedproteincomplex3,sigma1subunit_like[Saccoglossuskowalevskii]||PREDICTED:similartoclathrincoatassemblyprotein[Nasoniavitripennis]||PREDICTED:AP_3complexsubunitsigma_2_likeisoform1[Apismellifera]>gi|307186842|gb|EFN72259.1|AP_3complexsubunitsigma_2[Camponotusfloridanus]>gi|307198447|gb|EFN79389.1|AP_3complexsubunitsigma_2[Harpegnathossaltator]>gi|332023257|gb|EGI63511.1|AP_3complexsubunitsigma_2[Acromyrmexechinatior]||PREDICTED:similartoclathrincoatassemblyprotein[Triboliumcastaneum]>gi|270009628|gb|EFA06076.1|hypotheticalproteinTcasGA2_TC008912[Triboliumcastaneum]||unnamedproteinproduct[Tetraodonnigroviridis]||AP_3complexsubunitsigma_2[Daniorerio]>gi|318103613|ref|NP_001187290.1|AP_3complexsubunitsigma_2[Ictaluruspunctatus]>gi|49903906|gb|AAH76269.1|Zgc:92795[Daniorerio]>gi|308322629|gb|ADO28452.1|AP_3complexsubunitsigma_2[Ictaluruspunctatus]||PREDICTED:AP_3complexsubunitsigma_1_like[Anoliscarolinensis]||AP_3complexsubunitsigma_2,putative[Pediculushumanuscorporis]>gi|212513027|gb|EEB15677.1|AP_3complexsubunitsigma_2,putative[Pediculushumanuscorporis]||AP_3complexsubunitsigma_1[Daniorerio]>gi|53734115|gb|AAH83303.1|Adaptor_relatedproteincomplex3,sigma1subunit[Daniorerio]||" NA "8" "NEMVE_v1g101020" "GO:0016192,GO:0008565,GO:0008286,GO:0030659,GO:0030133,GO:0030119,GO:0005515,GO:0005802,GO:0006886" "hypothetical protein; K12399 AP-3 complex subunit" "Predicted protein"
"118" "jgi|Nemve1|101023|e_gw.59.21.1" 1419 NA NA NA NA NA NA NA NA NA NA NA NA NA NA NA NA NA NA NA NA NA NA NA NA NA NA NA NA NA NA NA NA NA NA NA NA NA NA NA NA NA NA NA NA NA NA NA NA NA NA "predictedprotein[Nematostellavectensis]>gi|156221541|gb|EDO42395.1|predictedprotein[Nematostellavectensis]||predictedprotein[Nematostellavectensis]>gi|156221542|gb|EDO42396.1|predictedprotein[Nematostellavectensis]||predictedprotein[Nematostellavectensis]>gi|156211101|gb|EDO32230.1|predictedprotein[Nematostellavectensis]||predictedprotein[Nematostellavectensis]>gi|156217481|gb|EDO38396.1|predictedprotein[Nematostellavectensis]||predictedprotein[Nematostellavectensis]>gi|156226318|gb|EDO47129.1|predictedprotein[Nematostellavectensis]||hypotheticalproteinLOC613111[Xenopus(Silurana)tropicalis]>gi|66396573|gb|AAH96509.1|hypotheticalproteinmgc108077[Xenopus(Silurana)tropicalis]||hypotheticalproteinLOC613109[Xenopus(Silurana)tropicalis]>gi|63146254|gb|AAH96011.1|hypotheticalproteinmgc108213[Xenopus(Silurana)tropicalis]||PREDICTED:hypotheticalprotein[Gallusgallus]||hypotheticalproteinLOC100126648[Xenopuslaevis]>gi|157422997|gb|AAI53800.1|LOC100126648protein[Xenopuslaevis]||cytochromeP450,family46[Xenopus(Silurana)tropicalis]>gi|112418634|gb|AAI22063.1|cytochromeP450,family46[Xenopus(Silurana)tropicalis]||" 1000 NA "NEMVE_v1g101023" "GO:0055114,GO:0016705,GO:0009055,GO:0004497,GO:0008206,GO:0044425,GO:0020037,GO:0008203,GO:0005783,GO:0006118" "hypothetical protein" "Predicted protein (Fragment)"
"119" "jgi|Nemve1|101025|e_gw.59.13.1" 1764 7 9 8 7 6 5 11 35 28 35 24 28 0.986766321132608 1.26869955574192 1.12773293843727 0.986766321132608 0.84579970382795 0.704833086523291 1.55063279035124 4.93383160566304 3.94706528453043 4.93383160566304 3.3831988153118 3.94706528453043 1.12773293843727 1.05724962978494 0.77531639517562 3.24223219800714 4.44044844509674 3.66513204992112 -0.162059660177495 0.821617204886017 0.875762048898611 1 -0.196687708774767 0.710815254621662 0.858497864180459 1 2.08331630701354 2.02441390977052 0.000357610033064317 1 -0.127506077897777 2.73682034066389 0.999999999999999 1 -0.187007061124756 2.52492636071591 0.579167245880116 1 "predictedprotein[Nematostellavectensis]>gi|156221540|gb|EDO42394.1|predictedprotein[Nematostellavectensis]||predictedprotein[Nematostellavectensis]>gi|156209775|gb|EDO31013.1|predictedprotein[Nematostellavectensis]||RecName:Full=Echinodermmicrotubule_associatedprotein_like1;Short=EMAP_1||echinodermmicrotubule_associatedprotein_like1[Rattusnorvegicus]>gi|66910628|gb|AAH97450.1|Echinodermmicrotubuleassociatedproteinlike1[Rattusnorvegicus]||PREDICTED:echinodermmicrotubule_associatedprotein_like1_like[Meleagrisgallopavo]||echinodermmicrotubuleassociatedproteinlike1,isoformCRA_a[Rattusnorvegicus]||PREDICTED:similartoechinodermmicrotubuleassociatedproteinlike1isoform1[Gallusgallus]||PREDICTED:similartoechinodermmicrotubuleassociatedproteinlike1isoform2[Gallusgallus]||Eml1protein[Musmusculus]||echinodermmicrotubule_associatedprotein_like1isoform1[Musmusculus]>gi|123785825|sp|Q05BC3.1|EMAL1_MOUSERecName:Full=Echinodermmicrotubule_associatedprotein_like1;Short=EMAP_1>gi|116284366|gb|AAH53094.2|Echinodermmicrotubuleassociatedproteinlike1[Musmusculus]>gi|118600938|gb|AAH79582.1|Echinodermmicrotubuleassociatedproteinlike1[Musmusculus]||" 446 "39" "NEMVE_v1g101025" "GO:0008022,GO:0005102,GO:0043229,GO:0007165" "hypothetical protein" "Predicted protein (Fragment)"
"120" "jgi|Nemve1|101028|e_gw.59.160.1" 558 0 0 0 0 0 1 0 0 0 1 1 0 0 0 0 0 0 0.174591986762777 0 0 0 0.174591986762777 0.174591986762777 0 0 0 0.0872959933813885 0 0.0872959933813885 0.0872959933813885 NA NA NA NA NA NA NA NA NA NA NA NA NA NA NA NA NA NA NA NA "predictedprotein[Nematostellavectensis]>gi|156221487|gb|EDO42341.1|predictedprotein[Nematostellavectensis]||PREDICTED:hypotheticalprotein[Strongylocentrotuspurpuratus]>gi|115940158|ref|XP_001192694.1|PREDICTED:hypotheticalprotein[Strongylocentrotuspurpuratus]||predictedprotein[Nematostellavectensis]>gi|156228014|gb|EDO48815.1|predictedprotein[Nematostellavectensis]||PREDICTED:similartoY52D5A.1,partial[Hydramagnipapillata]||hypotheticalproteinEAI_14731[Harpegnathossaltator]||hypotheticalproteinEAG_06006[Camponotusfloridanus]||hypotheticalproteinEAG_11453[Camponotusfloridanus]||PREDICTED:hypotheticalproteinLOC100602315[Nomascusleucogenys]||dyneinheavychain[Culexquinquefasciatus]>gi|167873193|gb|EDS36576.1|dyneinheavychain[Culexquinquefasciatus]||conservedhypotheticalprotein[Culexquinquefasciatus]>gi|167874143|gb|EDS37526.1|conservedhypotheticalprotein[Culexquinquefasciatus]||" NA NA "NEMVE_v1g101028" NA "hypothetical protein" "Predicted protein (Fragment)"
"121" "jgi|Nemve1|101050|e_gw.59.85.1" 207 155 160 147 140 160 109 7 11 25 14 13 18 27.0617579482304 27.9347178820443 25.6650220541282 24.4428781467888 27.9347178820443 19.0305265571427 1.22214390733944 1.92051185439055 4.36479966906943 2.44428781467888 2.2696958279161 3.14265576172999 27.4982379151374 25.0539501004585 23.4826222195935 1.57132788086499 3.40454374187415 2.70617579482304 -0.205696022993112 5.10455952574376 0.342561330640077 1 0.153372141602463 5.13073623188474 0.53574297189433 1 -3.83890154835185 4.37470868746305 1.14351780731759e-28 1.8769701289311e-24 0.528755857471012 1.7860782387713 0.330178102512892 1 -0.240459691297271 1.79935590946459 0.660585447629309 1 "predictedprotein[Nematostellavectensis]>gi|156221482|gb|EDO42336.1|predictedprotein[Nematostellavectensis]||RecName:Full=ProbableRISC_loadingcomplexsubunitBRAFLDRAFT_242885||proteinkinase,interferon_inducibledoublestrandedRNAdependentactivator[Xenopuslaevis]>gi|82176774|sp|Q7ZYA5.1|PRKAA_XENLARecName:Full=Interferon_inducibledoublestrandedRNA_dependentproteinkinaseactivatorAhomologA>gi|27696370|gb|AAH43873.1|Rbpaprotein[Xenopuslaevis]||RecName:Full=Interferon_inducibledoublestrandedRNA_dependentproteinkinaseactivatorAhomologB;AltName:Full=Double_strandedRNA_bindingproteinA;AltName:Full=XlRBPA>gi|214739|gb|AAA49947.1|RNAbindingprotein[Xenopuslaevis]||PREDICTED:interferon_inducibledoublestrandedRNA_dependentproteinkinaseactivatorA_like[Anoliscarolinensis]||unnamedproteinproduct[Tetraodonnigroviridis]||ChainA,CrystalStructureOfADsrna_BindingDomainComplexedWithDsrna:MolecularBasisOfDouble_StrandedRna_ProteinInteractions>gi|6730351|pdb|1DI2|BChainB,CrystalStructureOfADsrna_BindingDomainComplexedWithDsrna:MolecularBasisOfDouble_StrandedRna_ProteinInteractions||PREDICTED:ProbableRISC_loadingcomplexsubunitBRAFLDRAFT_242885_like[Saccoglossuskowalevskii]||RISC_loadingcomplexsubunittarbp2[Dicentrarchuslabrax]||PREDICTED:RISC_loadingcomplexsubunitTARBP2_like[Ailuropodamelanoleuca]||" NA "8" "NEMVE_v1g101050" "GO:0035194,GO:0044424,GO:0050896,GO:0016070,GO:0003725" "hypothetical protein" "Predicted protein (Fragment)"
"122" "jgi|Nemve1|101055|e_gw.59.69.1" 345 NA NA NA NA NA NA NA NA NA NA NA NA NA NA NA NA NA NA NA NA NA NA NA NA NA NA NA NA NA NA NA NA NA NA NA NA NA NA NA NA NA NA NA NA NA NA NA NA NA NA "hypotheticalproteinNEMVEDRAFT_v1g224337[Nematostellavectensis]>gi|156387954|ref|XP_001634467.1|predictedprotein[Nematostellavectensis]>gi|156202163|gb|EDO27173.1|predictedprotein[Nematostellavectensis]>gi|156221550|gb|EDO42404.1|predictedprotein[Nematostellavectensis]||predictedprotein[Nematostellavectensis]>gi|156221549|gb|EDO42403.1|predictedprotein[Nematostellavectensis]||predictedprotein[Nematostellavectensis]>gi|156213752|gb|EDO34760.1|predictedprotein[Nematostellavectensis]||PREDICTED:similartopredictedprotein[Hydramagnipapillata]||predictedprotein[Nematostellavectensis]>gi|156221846|gb|EDO42696.1|predictedprotein[Nematostellavectensis]||predictedprotein[Nematostellavectensis]>gi|156223072|gb|EDO43910.1|predictedprotein[Nematostellavectensis]||hypotheticalproteinTRIADDRAFT_29295[Trichoplaxadhaerens]>gi|190582037|gb|EDV22111.1|hypotheticalproteinTRIADDRAFT_29295[Trichoplaxadhaerens]||hypotheticalproteinTRIADDRAFT_22364[Trichoplaxadhaerens]>gi|190587083|gb|EDV27136.1|hypotheticalproteinTRIADDRAFT_22364[Trichoplaxadhaerens]||hypotheticalproteinTRIADDRAFT_59245[Trichoplaxadhaerens]>gi|190582150|gb|EDV22224.1|hypotheticalproteinTRIADDRAFT_59245[Trichoplaxadhaerens]||PREDICTED:similartopredictedprotein[Hydramagnipapillata]||" 1847 NA "NEMVE_v1g101055" NA "hypothetical protein" " Predicted protein"
"123" "jgi|Nemve1|10106|gw.169.3.1" 3959 388 382 787 987 434 370 102 165 356 230 221 230 81.0860895400508 79.832180938916 164.471011515515 206.267964886676 90.6993888154177 77.3243637366464 21.3164462192917 34.4824865312072 74.3985770006652 48.0664963768343 46.185633475132 48.0664963768343 80.4591352394834 185.369488201096 84.011876276032 27.8994663752494 61.2325366887497 47.1260649259831 1.13226122416124 7.16653684372042 2.13693016965832e-10 2.87801755249582e-06 -0.894594752634979 7.311325376814 9.41380934550696e-08 0.00139041964033138 -1.54508058501059 6.2805621827256 3.46098072798841e-18 5.68085376692018e-14 0.551912450230619 5.66006078951725 0.00424326375810724 1 -0.288616568415064 5.68320220400299 0.0856403815600638 1 "PREDICTED:FanconianemiagroupD2protein_like[Xenopus(Silurana)tropicalis]||Fanconianemia,complementationgroupD2[Xenopuslaevis]>gi|89514893|gb|AAV35204.2|FanconianemiacomplementationgroupD2[Xenopuslaevis]||PREDICTED:FanconianemiagroupD2protein_like[Anoliscarolinensis]||PREDICTED:FanconianemiagroupD2protein[Monodelphisdomestica]||Fanconianemia,complementationgroupD2[Gallusgallus]>gi|51491420|dbj|BAD36880.1|fanconianemiaproteinFANCD2[Gallusgallus]||PREDICTED:FanconianemiagroupD2protein[Equuscaballus]||PREDICTED:FanconianemiagroupD2protein_like[Ailuropodamelanoleuca]||PREDICTED:similartoFanconianemiacomplementationgroupD2isoformb[Canisfamiliaris]||PREDICTED:FanconianemiagroupD2protein_like[Meleagrisgallopavo]||FanconianemiagroupD2proteinisoforma[Homosapiens]>gi|67461071|sp|Q9BXW9.1|FACD2_HUMANRecName:Full=FanconianemiagroupD2protein;Short=ProteinFACD2>gi|15718476|gb|AAL05980.1|AF230336_1FanconianemiacomplementationgroupD2protein[Homosapiens]>gi|13324522|gb|AAK18772.1|FanconianemiacomplementationgroupD2protein,isoform1[Homosapiens]>gi|84872752|gb|ABC67466.1|Fanconianemia,complementationgroupD2[Homosapiens]>gi|119584461|gb|EAW64057.1|Fanconianemia,complementationgroupD2,isoformCRA_c[Homosapiens]||" NA "32" "NEMVE_v1g10106" "GO:0010332,GO:0005515,GO:0005634,GO:0006974" NA NA
"124" "jgi|Nemve1|101069|e_gw.59.139.1" 1539 661 717 492 626 345 368 257 514 349 270 300 275 86.8203631815037 94.1757948580002 64.6227211577909 82.2232183836933 45.3147130069875 48.33569387412 33.7561775153501 67.5123550307003 45.8401009838801 35.4636884402511 39.4040982669457 36.1204234113669 90.4980790197519 73.4229697707421 46.8252034405538 50.6342662730252 40.6518947120656 37.7622608391563 -0.37314640813277 7.16037054471884 0.0305051205839728 1 -0.401879460467826 6.84039359549285 0.0336951657792435 1 0.157176930362174 6.74687362077522 0.536946513921788 1 -0.898272242689499 6.46190414998664 1.03522152764395e-06 0.0189621527218543 -0.017354043013009 5.8941471331757 0.920036244307238 1 "predictedprotein[Nematostellavectensis]>gi|156221530|gb|EDO42384.1|predictedprotein[Nematostellavectensis]||PREDICTED:suppressorofTy5homolog[Saccoglossuskowalevskii]||suppressorofTy5homolog(S.cerevisiae)[Musmusculus]||PREDICTED:transcriptionelongationfactorSPT5isoform1[Pantroglodytes]||PREDICTED:transcriptionelongationfactorSPT5_likeisoform2[Ailuropodamelanoleuca]||transcriptionelongationfactorSPT5isoformb[Homosapiens]||suppressorofTy5homologvariant[Homosapiens]||transcriptionelongationfactorSPT5,putative[Ixodesscapularis]>gi|215498598|gb|EEC08092.1|transcriptionelongationfactorSPT5,putative[Ixodesscapularis]||PREDICTED:transcriptionelongationfactorSPT5isoform2[Pantroglodytes]||PREDICTED:transcriptionelongationfactorSPT5_like[Anoliscarolinensis]||" NA "8" "NEMVE_v1g101069" "GO:0000122,GO:0004402,GO:0032785,GO:0032968,GO:0010033,GO:0003746,GO:0045090,GO:0005730,GO:0046982,GO:0006338,GO:0050434,GO:0045944,GO:0019899,GO:0006370,GO:0016573,GO:0007049,GO:0000123,GO:0042967,GO:0005840,GO:0006448,EC:2.3.1.48" "hypothetical protein; K15172 transcription elongat" "Predicted protein (Fragment)"
"125" "jgi|Nemve1|101072|e_gw.59.48.1" 888 0 0 0 0 0 0 0 1 4 5 9 5 0 0 0 0 0 0 0 0.113623808767737 0.454495235070948 0.568119043838685 1.02261427890963 0.568119043838685 0 0 0 0.0568119043838685 0.511307139454816 0.795366661374158 NA NA NA NA NA NA NA NA NA NA NA NA 2.3720351881531 -0.721040764094621 0.0472006535388983 1 0.710469944779107 0.196971254844683 0.419254599676722 1 "predictedprotein[Nematostellavectensis]>gi|156221560|gb|EDO42414.1|predictedprotein[Nematostellavectensis]||predictedprotein[Nematostellavectensis]>gi|156221510|gb|EDO42364.1|predictedprotein[Nematostellavectensis]||predictedprotein[Nematostellavectensis]>gi|156209227|gb|EDO30543.1|predictedprotein[Nematostellavectensis]||predictedprotein[Nematostellavectensis]>gi|156218986|gb|EDO39874.1|predictedprotein[Nematostellavectensis]||predictedprotein[Nematostellavectensis]>gi|156224354|gb|EDO45181.1|predictedprotein[Nematostellavectensis]||predictedprotein[Nematostellavectensis]>gi|156226215|gb|EDO47026.1|predictedprotein[Nematostellavectensis]||predictedprotein[Nematostellavectensis]>gi|156221561|gb|EDO42415.1|predictedprotein[Nematostellavectensis]||predictedprotein[Nematostellavectensis]>gi|156229115|gb|EDO49911.1|predictedprotein[Nematostellavectensis]||predictedprotein[Nematostellavectensis]>gi|156218828|gb|EDO39719.1|predictedprotein[Nematostellavectensis]||predictedprotein[Nematostellavectensis]>gi|156226216|gb|EDO47027.1|predictedprotein[Nematostellavectensis]||" NA NA "NEMVE_v1g101072" "GO:0004983,GO:0016021,GO:0007187,GO:0007268" "hypothetical protein" "Predicted protein (Fragment)"
"126" "jgi|Nemve1|101077|e_gw.59.150.1" 840 23 26 26 27 14 8 60 106 124 85 83 86 2.05296672057791 2.32074498847938 2.32074498847938 2.4100044111132 1.24963191687351 0.714075381070578 5.35556535802933 9.46149879918515 11.068168406594 7.58705092387489 7.40853207860724 7.67631034650871 2.18685585452864 2.36537469979629 0.981853648972044 7.40853207860724 9.32760966523442 7.54242121255798 0.0414413133869523 2.53989351436725 1 1 -1.01398477338409 2.2252982761877 0.0195209476209698 1 2.94559547834642 3.76888964099006 7.74460799583946e-17 1.27119995643709e-12 -0.249156695757189 4.52446835922588 0.281729083815517 1 -0.217174528921775 4.23177026844078 0.292431871060163 1 "predictedprotein[Nematostellavectensis]>gi|156221497|gb|EDO42351.1|predictedprotein[Nematostellavectensis]||PREDICTED:hypotheticalprotein,partial[Strongylocentrotuspurpuratus]>gi|115772736|ref|XP_001188058.1|PREDICTED:hypotheticalprotein,partial[Strongylocentrotuspurpuratus]||PREDICTED:similartopredictedprotein[Hydramagnipapillata]||PREDICTED:similartoAT_hook_containingtranscriptionfactor1(Embryoniclargemoleculederivedfromyolksac),partial[Cionaintestinalis]||hypotheticalproteinTRIADDRAFT_57661[Trichoplaxadhaerens]>gi|190583863|gb|EDV23933.1|hypotheticalproteinTRIADDRAFT_57661[Trichoplaxadhaerens]||MGC83673protein[Xenopuslaevis]>gi|49903665|gb|AAH76775.1|MGC83673protein[Xenopuslaevis]||AThookcontainingtranscriptionfactor1[Zonotrichiaalbicollis]||AThookcontainingtranscriptionfactor1,5prime[Zonotrichiaalbicollis]||AThookcontainingtranscriptionfactor1[Xenopus(Silurana)tropicalis]>gi|183985751|gb|AAI66300.1|ahctf1protein[Xenopus(Silurana)tropicalis]||proteinELYS[Xenopuslaevis]>gi|82179839|sp|Q5U249.1|ELYS_XENLARecName:Full=ProteinELYS;AltName:Full=ProteinMEL_28;AltName:Full=xELYS>gi|55250537|gb|AAH86281.1|LOC397707protein[Xenopuslaevis]||" NA "24" "NEMVE_v1g101077" "GO:0006351,GO:0044428" "hypothetical protein" "Predicted protein (Fragment)"
"127" "jgi|Nemve1|101079|e_gw.59.142.1" 1203 125 137 150 213 73 88 35 44 69 61 38 45 14.2029760959671 15.56646180118 17.0435713151605 24.201871267528 8.29453804004479 9.99889517156085 3.97683330687079 4.99944758578042 7.84004280497385 6.93105233483195 4.317704733174 5.11307139454816 14.8847189485735 20.6227212913442 9.14671660580282 4.48814044632561 7.3855475699029 4.71538806386108 0.398512699249602 5.15173567587043 0.105264617703833 1 -0.924985129226472 5.02249482988348 0.000280066278921746 1 -0.980519601598352 4.14148034461276 0.000997225133472697 1 0.136452520037972 3.67925812437158 0.672392131416808 1 -0.556964073758931 3.40771818718885 0.0236432683404203 1 "predictedprotein[Nematostellavectensis]>gi|156221532|gb|EDO42386.1|predictedprotein[Nematostellavectensis]||hypotheticalproteinBRAFLDRAFT_282199[Branchiostomafloridae]>gi|229287633|gb|EEN58337.1|hypotheticalproteinBRAFLDRAFT_282199[Branchiostomafloridae]||PREDICTED:similartopredictedprotein,partial[Hydramagnipapillata]||PREDICTED:generaltranscriptionfactorIIHsubunit2[Equuscaballus]||generaltranscriptionfactorIIHsubunit2[Bostaurus]>gi|122142864|sp|Q2TBV5.1|TF2H2_BOVINRecName:Full=GeneraltranscriptionfactorIIHsubunit2;AltName:Full=GeneraltranscriptionfactorIIHpolypeptide2>gi|83638634|gb|AAI09594.1|GeneraltranscriptionfactorIIH,polypeptide2,44kDa[Bostaurus]>gi|296475883|gb|DAA17998.1|generaltranscriptionfactorIIHsubunit2[Bostaurus]||PREDICTED:similartoGeneraltranscriptionfactorIIH,polypeptide2[Ornithorhynchusanatinus]||generaltranscriptionfactorIIH,polypeptide2(predicted),isoformCRA_b[Rattusnorvegicus]>gi|149059193|gb|EDM10200.1|generaltranscriptionfactorIIH,polypeptide2(predicted),isoformCRA_b[Rattusnorvegicus]||generaltranscriptionfactorIIHsubunit2[Rattusnorvegicus]>gi|182701382|sp|A0JN27.1|TF2H2_RATRecName:Full=GeneraltranscriptionfactorIIHsubunit2;AltName:Full=Basictranscriptionfactor244kDasubunit;Short=BTF2p44;AltName:Full=GeneraltranscriptionfactorIIHpolypeptide2;AltName:Full=TFIIHbasaltranscriptionfactorcomplexp44subunit>gi|116487735|gb|AAI26098.1|GeneraltranscriptionfactorIIH,polypeptide2[Rattusnorvegicus]||Gtf2h2protein[Musmusculus]>gi|148668487|gb|EDL00806.1|generaltranscriptionfactorIIH,polypeptide2,isoformCRA_a[Musmusculus]||generaltranscriptionfactorIIHsubunit2[Musmusculus]>gi|18203119|sp|Q9JIB4.1|TF2H2_MOUSERecName:Full=GeneraltranscriptionfactorIIHsubunit2;AltName:Full=Basictranscriptionfactor244kDasubunit;Short=BTF2p44;AltName:Full=GeneraltranscriptionfactorIIHpolypeptide2;AltName:Full=TFIIHbasaltranscriptionfactorcomplexp44subunit>gi|9082152|gb|AAF82753.1|generaltranscriptionfactorIIHpolypeptide2[Musmusculus]||" 1845 "32" "NEMVE_v1g101079" "GO:0006367,GO:0000718,GO:0006362,GO:0008094,GO:0002031,GO:0008270,GO:0006412,GO:0006355,GO:0006283,GO:0006363,GO:0047485,GO:0009411,GO:0005675,GO:0006468,GO:0008135,GO:0050434,GO:0003700,GO:0008353,GO:0006368,GO:0006361,GO:0006370,GO:0005840,GO:0006445,GO:0045449,GO:0009069,EC:2.7.11.23" "hypothetical protein; K03142 transcription initiat" "Predicted protein"
"128" "jgi|Nemve1|10108|gw.163.2.1" 3922 187 149 220 172 115 64 356 580 335 268 145 139 19.0280103574934 15.161355846345 22.3858945382275 17.5016993662506 11.701717599528 6.51226022930255 36.2244475254954 59.0173583280543 34.0876121377555 27.2700897102044 14.7543395820136 14.1438151855165 17.0946831019192 19.943796952239 9.10698891441528 47.6209029267749 30.67885092398 14.449077383765 0.150722527689132 5.3707556170125 0.472341232075786 1 -0.883096373532791 5.13777031813861 0.000183271815757493 1 2.42928497116922 6.34518951695109 9.55553257732148e-36 1.56844511724155e-31 -1.21574674947168 6.64723352624754 2.86995574464488e-13 5.25689793746603e-09 -0.996637092113703 5.45764168858671 1.15444639800309e-10 2.17139823000401e-06 "predictedprotein[Nematostellavectensis]>gi|156215516|gb|EDO36474.1|predictedprotein[Nematostellavectensis]||hypotheticalproteinTRIADDRAFT_51152[Trichoplaxadhaerens]>gi|190579430|gb|EDV19525.1|hypotheticalproteinTRIADDRAFT_51152[Trichoplaxadhaerens]||PREDICTED:ATP_bindingcassette,sub_familyC(CFTR/MRP),member1[Taeniopygiaguttata]||PREDICTED:similartomultidrugresistanceprotein1[Ornithorhynchusanatinus]||PREDICTED:multidrugresistance_associatedprotein1_like[Ailuropodamelanoleuca]||hypotheticalproteinPANDA_016754[Ailuropodamelanoleuca]||ABCtransporter[Daphniapulex]||PREDICTED:multidrugresistance_associatedprotein1_like[Meleagrisgallopavo]||multidrugresistance_associatedprotein1[Musmusculus]>gi|52783101|sp|O35379.1|MRP1_MOUSERecName:Full=Multidrugresistance_associatedprotein1;AltName:Full=ATP_bindingcassettesub_familyCmember1;AltName:Full=LeukotrieneC(4)transporter;Short=LTC4transporter>gi|2511759|gb|AAB80938.1|multidrugresistanceprotein[Musmusculus]>gi|26325800|dbj|BAC26654.1|unnamedproteinproduct[Musmusculus]>gi|146141249|gb|AAH90617.1|ATP_bindingcassette,sub_familyC(CFTR/MRP),member1[Musmusculus]>gi|148664977|gb|EDK97393.1|ATP_bindingcassette,sub_familyC(CFTR/MRP),member1[Musmusculus]||multidrugresistance_associatedprotein1[Gallusgallus]>gi|82231164|sp|Q5F364.1|MRP1_CHICKRecName:Full=Multidrugresistance_associatedprotein1;AltName:Full=ATP_bindingcassettesub_familyCmember1;AltName:Full=LeukotrieneC(4)transporter;Short=LTC4transporter>gi|60099179|emb|CAH65420.1|hypotheticalproteinRCJMB04_32d20[Gallusgallus]||" 66 "24" "NEMVE_v1g10108" "GO:0034040,GO:0005324,GO:0000166,GO:0046624,GO:0016323,GO:0015562,GO:0015911,GO:0043526,GO:0006855,GO:0005794,GO:0005730,GO:0034775,GO:0060326,GO:0034634,GO:0003333,GO:0008559,GO:0015431,GO:0033700,GO:0046618,GO:0006200,GO:0005887,GO:0030335,GO:0043215,GO:0006979,GO:0042908,EC:3.6.3.44" NA NA
"129" "jgi|Nemve1|101093|e_gw.59.182.1" 759 0 0 0 0 3 2 4 8 11 16 12 22 0 0 0 0 0.39311683333694 0.262077888891293 0.524155777782586 1.04831155556517 1.44142838890211 2.09662311113034 1.57246733334776 2.88285677780422 0 0 0.327597361114116 0.786233666673879 1.76902575001623 2.22766205557599 NA NA NA NA NA NA NA NA 1.2652837772874 0.303692144232731 0.177570266949585 1 0.580170317016776 1.25071997011869 0.316048615223232 1 0.418130946188856 1.61659970425236 0.449240546031405 1 "predictedprotein[Nematostellavectensis]>gi|156221566|gb|EDO42420.1|predictedprotein[Nematostellavectensis]||predictedprotein[Nematostellavectensis]>gi|156216139|gb|EDO37083.1|predictedprotein[Nematostellavectensis]||predictedprotein[Nematostellavectensis]>gi|156218732|gb|EDO39625.1|predictedprotein[Nematostellavectensis]||predictedprotein[Nematostellavectensis]>gi|156220163|gb|EDO41035.1|predictedprotein[Nematostellavectensis]||hypotheticalproteinNEMVEDRAFT_v1g144191[Nematostellavectensis]>gi|156207793|gb|EDO29544.1|predictedprotein[Nematostellavectensis]||predictedprotein[Nematostellavectensis]>gi|156218730|gb|EDO39623.1|predictedprotein[Nematostellavectensis]||predictedprotein[Nematostellavectensis]>gi|156213714|gb|EDO34724.1|predictedprotein[Nematostellavectensis]||predictedprotein[Nematostellavectensis]>gi|156210704|gb|EDO31858.1|predictedprotein[Nematostellavectensis]||predictedprotein[Nematostellavectensis]>gi|156228305|gb|EDO49104.1|predictedprotein[Nematostellavectensis]||predictedprotein[Nematostellavectensis]>gi|156221911|gb|EDO42761.1|predictedprotein[Nematostellavectensis]||" NA "39" "NEMVE_v1g101093" "GO:0016020,GO:0006508,GO:0004252,EC:3.4.21.0" "hypothetical protein" "Predicted protein"
"130" "jgi|Nemve1|101105|e_gw.59.22.1" 1419 NA NA NA NA NA NA NA NA NA NA NA NA NA NA NA NA NA NA NA NA NA NA NA NA NA NA NA NA NA NA NA NA NA NA NA NA NA NA NA NA NA NA NA NA NA NA NA NA NA NA "predictedprotein[Nematostellavectensis]>gi|156221542|gb|EDO42396.1|predictedprotein[Nematostellavectensis]||predictedprotein[Nematostellavectensis]>gi|156221541|gb|EDO42395.1|predictedprotein[Nematostellavectensis]||predictedprotein[Nematostellavectensis]>gi|156211101|gb|EDO32230.1|predictedprotein[Nematostellavectensis]||predictedprotein[Nematostellavectensis]>gi|156217481|gb|EDO38396.1|predictedprotein[Nematostellavectensis]||predictedprotein[Nematostellavectensis]>gi|156226318|gb|EDO47129.1|predictedprotein[Nematostellavectensis]||hypotheticalproteinLOC613111[Xenopus(Silurana)tropicalis]>gi|66396573|gb|AAH96509.1|hypotheticalproteinmgc108077[Xenopus(Silurana)tropicalis]||hypotheticalproteinLOC613109[Xenopus(Silurana)tropicalis]>gi|63146254|gb|AAH96011.1|hypotheticalproteinmgc108213[Xenopus(Silurana)tropicalis]||PREDICTED:hypotheticalprotein[Gallusgallus]||hypotheticalproteinLOC100126648[Xenopuslaevis]>gi|157422997|gb|AAI53800.1|LOC100126648protein[Xenopuslaevis]||cytochromeP450,family46[Xenopus(Silurana)tropicalis]>gi|112418634|gb|AAI22063.1|cytochromeP450,family46[Xenopus(Silurana)tropicalis]||" 1000 NA "NEMVE_v1g101105" "GO:0055114,GO:0016705,GO:0009055,GO:0004497,GO:0008206,GO:0044425,GO:0020037,GO:0008203,GO:0005783,GO:0006118" "hypothetical protein" "Predicted protein (Fragment)"
"131" "jgi|Nemve1|101112|e_gw.59.70.1" 345 0 0 0 0 0 0 0 0 0 0 5 5 0 0 0 0 0 0 0 0 0 0 0.446297113169111 0.446297113169111 0 0 0 0 0 0.446297113169111 NA NA NA NA NA NA NA NA NA NA NA NA NA NA NA NA NA NA NA NA "predictedprotein[Nematostellavectensis]>gi|156221549|gb|EDO42403.1|predictedprotein[Nematostellavectensis]||hypotheticalproteinNEMVEDRAFT_v1g224337[Nematostellavectensis]>gi|156387954|ref|XP_001634467.1|predictedprotein[Nematostellavectensis]>gi|156202163|gb|EDO27173.1|predictedprotein[Nematostellavectensis]>gi|156221550|gb|EDO42404.1|predictedprotein[Nematostellavectensis]||predictedprotein[Nematostellavectensis]>gi|156213752|gb|EDO34760.1|predictedprotein[Nematostellavectensis]||PREDICTED:similartopredictedprotein[Hydramagnipapillata]||predictedprotein[Nematostellavectensis]>gi|156221846|gb|EDO42696.1|predictedprotein[Nematostellavectensis]||predictedprotein[Nematostellavectensis]>gi|156223072|gb|EDO43910.1|predictedprotein[Nematostellavectensis]||hypotheticalproteinTRIADDRAFT_59245[Trichoplaxadhaerens]>gi|190582150|gb|EDV22224.1|hypotheticalproteinTRIADDRAFT_59245[Trichoplaxadhaerens]||hypotheticalproteinTRIADDRAFT_5728[Trichoplaxadhaerens]>gi|190583786|gb|EDV23856.1|hypotheticalproteinTRIADDRAFT_5728[Trichoplaxadhaerens]||hypotheticalproteinTRIADDRAFT_29295[Trichoplaxadhaerens]>gi|190582037|gb|EDV22111.1|hypotheticalproteinTRIADDRAFT_29295[Trichoplaxadhaerens]||hypotheticalproteinTRIADDRAFT_22364[Trichoplaxadhaerens]>gi|190587083|gb|EDV27136.1|hypotheticalproteinTRIADDRAFT_22364[Trichoplaxadhaerens]||" 1847 NA "NEMVE_v1g101112" NA "hypothetical protein" "Predicted protein"
"132" "jgi|Nemve1|10112|gw.209.7.1" 3082 212 167 158 129 123 104 98 168 286 210 244 215 23.8919843557231 18.8205725821026 17.8062902273785 14.5380470843787 13.8618588478959 11.720596099034 11.0444078625512 18.9332706215164 32.2316392723434 23.6665882768955 27.4983216169643 24.2300784739644 21.3562784689128 16.1721686558786 12.791227473465 14.9888392420338 27.9491137746194 25.8642000454644 -0.47235362070245 5.24680386048382 0.0338829866057635 1 -0.091315048271753 5.0154332216437 0.705657304648437 1 0.272857130355974 5.162622830676 0.227177464091958 1 0.316895162128157 5.51665325330712 0.0864152280492638 1 -0.0228178753693597 5.5698349200291 0.918340455022856 1 "PREDICTED:probablephospholipid_transportingATPaseIIB_like[Meleagrisgallopavo]||PREDICTED:ATPase,classII,type9B[Taeniopygiaguttata]||PREDICTED:probablephospholipid_transportingATPaseIIB_like[Anoliscarolinensis]||PREDICTED:similartoAtp9bprotein[Ornithorhynchusanatinus]||PREDICTED:probablephospholipid_transportingATPaseIIBisoform2[Nomascusleucogenys]||PREDICTED:probablephospholipid_transportingATPaseIIBisoform2[Macacamulatta]||probablephospholipid_transportingATPaseIIB[Daniorerio]>gi|94734353|emb|CAK04363.1|novelproteinsimilartovertebrateATPase,ClassII,type9B(ATP9B)[Daniorerio]||ATPase,ClassII,type9B,isoformCRA_a[Homosapiens]||probablephospholipid_transportingATPaseIIB[Homosapiens]>gi|215274251|sp|O43861.4|ATP9B_HUMANRecName:Full=Probablephospholipid_transportingATPaseIIB;AltName:Full=ATPaseclassIItype9B>gi|119587017|gb|EAW66613.1|ATPase,ClassII,type9B,isoformCRA_e[Homosapiens]||ATPase,ClassII,type9B,isoformCRA_c[Homosapiens]||" 3018 "22" "NEMVE_v1g10112" "GO:0015917,GO:0016021,GO:0072600,GO:0006200,GO:0015662,GO:0019829,GO:0005524,GO:0045332,GO:0000287,GO:0005802,GO:0048471,GO:0004012,GO:0015247,GO:0034220,GO:0006812,EC:3.6.3.1" NA NA
"133" "jgi|Nemve1|101120|e_gw.59.46.1" 876 0 0 0 0 2 0 4 1 11 14 28 30 0 0 0 0 0.256812451320984 0 0.513624902641969 0.128406225660492 1.41246848226541 1.79768715924689 3.59537431849378 3.85218676981477 0 0 0.128406225660492 0.321015564151231 1.60507782075615 3.72378054415427 NA NA NA NA NA NA NA NA 1.26327168064814 -0.947048990532981 0.337380409954166 1 1.7006614508128 0.864875061449987 0.0260049573670918 1 1.29435936276748 2.05454556817473 0.000557698489806487 1 "predictedprotein[Nematostellavectensis]>gi|156221510|gb|EDO42364.1|predictedprotein[Nematostellavectensis]||predictedprotein[Nematostellavectensis]>gi|156221560|gb|EDO42414.1|predictedprotein[Nematostellavectensis]||predictedprotein[Nematostellavectensis]>gi|156209227|gb|EDO30543.1|predictedprotein[Nematostellavectensis]||predictedprotein[Nematostellavectensis]>gi|156229115|gb|EDO49911.1|predictedprotein[Nematostellavectensis]||predictedprotein[Nematostellavectensis]>gi|156218986|gb|EDO39874.1|predictedprotein[Nematostellavectensis]||predictedprotein[Nematostellavectensis]>gi|156226215|gb|EDO47026.1|predictedprotein[Nematostellavectensis]||predictedprotein[Nematostellavectensis]>gi|156229257|gb|EDO50053.1|predictedprotein[Nematostellavectensis]||predictedprotein[Nematostellavectensis]>gi|156228772|gb|EDO49570.1|predictedprotein[Nematostellavectensis]||predictedprotein[Nematostellavectensis]>gi|156221561|gb|EDO42415.1|predictedprotein[Nematostellavectensis]||predictedprotein[Nematostellavectensis]>gi|156228987|gb|EDO49784.1|predictedprotein[Nematostellavectensis]||" NA "39" "NEMVE_v1g101120" "GO:0008188,GO:0016021,GO:0007187,GO:0007268" "hypothetical protein" "Predicted protein (Fragment)"
"134" "jgi|Nemve1|101124|e_gw.59.202.1" 594 85 62 67 27 123 95 351 716 260 196 170 153 10.7698249064286 7.85563699057148 8.48915610271434 3.42100320557145 15.5845701587144 12.0368631307144 44.4730416724289 90.7199368588578 32.9429938314288 24.8339491960002 21.5396498128573 19.3856848315716 9.31273094850006 5.9550796541429 13.8107166447144 67.5964892656433 28.8884715137145 20.4626673222144 -0.715113529475142 3.7820947444479 0.0431467497944604 1 1.45790360015063 4.33699188418483 3.6715780144134e-06 0.0542292072728859 2.33421514012058 6.5296557531066 5.92225684977225e-34 9.72079239321618e-30 -1.80758173223025 6.65491494682875 1.86077119961697e-22 3.4083746063384e-18 -0.408216839052367 5.27344840797765 0.00880543147948179 1 "predictedprotein[Nematostellavectensis]>gi|156221491|gb|EDO42345.1|predictedprotein[Nematostellavectensis]||PREDICTED:proteasomebeta9subunitisoform1proprotein_likeisoform1[Saccoglossuskowalevskii]||expressedhypotheticalprotein[Trichoplaxadhaerens]>gi|190584175|gb|EDV24245.1|expressedhypotheticalprotein[Trichoplaxadhaerens]||PREDICTED:similartoproteasome(prosome,macropain)subunit,betatype,6[Hydramagnipapillata]||hypotheticalproteinDAPPUDRAFT_306867[Daphniapulex]||hypotheticalproteinBRAFLDRAFT_114609[Branchiostomafloridae]>gi|229276846|gb|EEN47648.1|hypotheticalproteinBRAFLDRAFT_114609[Branchiostomafloridae]||proteasomesubunitY[Lethenteroncamtschaticum]||proteosomePSMB6/9protein[Branchiostomalanceolatum]||proteasomebeta6subunit[Xenopus(Silurana)tropicalis]>gi|38494336|gb|AAH61603.1|proteasome(prosome,macropain)subunit,betatype,6[Xenopus(Silurana)tropicalis]>gi|89266723|emb|CAJ83898.1|proteasome(prosomemacropain)subunitbetatype6[Xenopus(Silurana)tropicalis]||Proteasomesubunitbetatype_6precursor[Salmosalar]||" NA "24" "NEMVE_v1g101124" "GO:0005737,GO:0005839,GO:0005634,GO:0004298,GO:0051603,EC:3.4.25.0" "hypothetical protein; K02738 20S proteasome subuni" "Proteasome subunit beta type (EC 3.4.25.1)"
"135" "jgi|Nemve1|101127|e_gw.59.140.1" 2211 148 86 148 182 206 178 182 245 275 163 248 219 21.5883823242657 12.544600539776 21.5883823242657 26.5478755609213 30.0486943162076 25.9644057683736 26.5478755609213 35.7375247935479 40.1135482376558 23.7763940463196 36.1751271379587 31.9449711419877 17.0664914320208 24.0681289425935 28.0065500422906 31.1427001772346 31.9449711419877 34.0600491399732 0.424008724703656 4.99223168223041 0.0652471684207813 1 0.465267576971132 5.50599631305397 0.0238231005285917 1 0.197408964178585 5.89505326645862 0.2453143560091 1 -0.544799253860053 5.76429740418206 0.00221268892335568 1 0.181407526774653 5.48856823706886 0.213824124774298 1 "TPA:endonuclease_reversetranscriptase[Schistosomamansoni]||endonuclease_reversetranscriptase[Schistosomajaponicum]||endonuclease_reversetranscriptase[Bombyxmori]||hypotheticalproteinAND_05226[Anophelesdarlingi]||predictedprotein[Nematostellavectensis]>gi|156212855|gb|EDO33896.1|predictedprotein[Nematostellavectensis]||predictedprotein[Nematostellavectensis]>gi|156212852|gb|EDO33893.1|predictedprotein[Nematostellavectensis]||PREDICTED:similartoendonuclease_reversetranscriptase[Strongylocentrotuspurpuratus]>gi|115943868|ref|XP_001196835.1|PREDICTED:similartoendonuclease_reversetranscriptase[Strongylocentrotuspurpuratus]||PREDICTED:similartoendonuclease_reversetranscriptase[Strongylocentrotuspurpuratus]>gi|115928587|ref|XP_001180087.1|PREDICTED:similartoendonuclease_reversetranscriptase[Strongylocentrotuspurpuratus]||predictedprotein[Nematostellavectensis]>gi|156211394|gb|EDO32503.1|predictedprotein[Nematostellavectensis]||endonuclease_reversetranscriptase[Bombyxmori]||" 41 "39" "NEMVE_v1g101127" NA NA NA
"136" "jgi|Nemve1|10113|gw.217.3.1" 4377 17 10 8 14 6 9 91 158 89 67 54 65 2.22766205557599 1.31038944445647 1.04831155556517 1.83454522223905 0.786233666673879 1.17935050001082 11.9245439445538 20.7041532224121 11.6624660556625 8.77960927785832 7.07610300006491 8.51753138896702 1.76902575001623 1.44142838890211 0.982792083342349 16.314348583483 10.2210376667604 7.79681719451597 -0.363286773581744 1.47566185173209 0.547051583716546 1 -0.301445873765067 1.22097713066844 0.779433663610384 1 4.07472738618798 4.2624704973729 6.5722112703467e-31 1.07876275791471e-26 -1.25479476976173 4.69127938946543 1.48958088743877e-08 0.000272846531152159 -0.301015252207542 3.77512560489704 0.198190970367519 1 "predictedprotein[Nematostellavectensis]>gi|156213659|gb|EDO34671.1|predictedprotein[Nematostellavectensis]||hypotheticalproteinBRAFLDRAFT_88751[Branchiostomafloridae]>gi|229277024|gb|EEN47824.1|hypotheticalproteinBRAFLDRAFT_88751[Branchiostomafloridae]||PREDICTED:hydroxysteroid(17_beta)dehydrogenase7_like[Saccoglossuskowalevskii]||PREDICTED:pappalysin_1_like[Ailuropodamelanoleuca]||PREDICTED:pappalysin_1[Callithrixjacchus]||pregnancy_associatedplasmaprotein_Apreproform[Homosapiens]>gi|1588662|prf||2209266AplasmaproteinA||unnamedproteinproduct[Homosapiens]||pappalysin_1preproprotein[Homosapiens]>gi|223590248|sp|Q13219.3|PAPP1_HUMANRecName:Full=Pappalysin_1;AltName:Full=Insulin_likegrowthfactor_dependentIGF_bindingprotein4protease;Short=IGF_dependentIGFBP_4protease;Short=IGFBP_4ase;AltName:Full=Pregnancy_associatedplasmaproteinA;Short=PAPP_A;Flags:Precursor>gi|55957783|emb|CAI14281.1|pregnancy_associatedplasmaproteinA,pappalysin1[Homosapiens]>gi|55957930|emb|CAI16083.1|pregnancy_associatedplasmaproteinA,pappalysin1[Homosapiens]>gi|55961892|emb|CAI16715.1|pregnancy_associatedplasmaproteinA,pappalysin1[Homosapiens]||PREDICTED:LOWQUALITYPROTEIN:pappalysin_1_like[Pantroglodytes]||Pregnancy_associatedplasmaproteinA,pappalysin1[Homosapiens]||" NA "24" "NEMVE_v1g10113" "GO:0030154,GO:0004175,GO:0005576,GO:0016020,GO:0008237" "hypothetical protein; K07762 pappalysin-1 [EC:3.4." "Predicted protein (Fragment)"
"137" "jgi|Nemve1|101137|e_gw.59.33.1" 759 324 301 292 323 95 110 8 9 49 33 49 53 41.6036171139995 38.6502739238082 37.4946178928637 41.475210888339 12.1985914377468 14.1246848226541 1.02724980528394 1.15565603094443 6.29190505736412 4.23740544679624 6.29190505736412 6.80552996000609 40.1269455189038 39.4849143906014 13.1616381302005 1.09145291811418 5.26465525208018 6.5487175086851 -0.0947976106301287 6.14328868719194 0.589849240785411 1 -1.33703635780696 5.65618294667184 7.54083422481613e-10 1.11378121500534e-05 -3.52866158706059 4.02401563916691 2.02504421827334e-21 3.32390757987386e-17 1.67665268952079 2.55785790650518 8.83584581305506e-05 1 0.402785375936065 3.19727445422901 0.108720587806155 1 "predictedprotein[Nematostellavectensis]>gi|156221552|gb|EDO42406.1|predictedprotein[Nematostellavectensis]||kazrinisoformE[Homosapiens]>gi|114554258|ref|XP_513047.2|PREDICTED:kazrinisoform4[Pantroglodytes]>gi|172044653|sp|Q674X7.2|KAZRN_HUMANRecName:Full=Kazrin>gi|168983979|emb|CAQ06787.1|kazrin[Homosapiens]>gi|168984087|emb|CAQ08073.1|kazrin[Homosapiens]>gi|168984095|emb|CAQ07837.1|kazrin[Homosapiens]||kazrinisoformA[Homosapiens]>gi|46276354|gb|AAS86434.1|kazrinisoformA[Homosapiens]||KIAA1026protein[Homosapiens]||PREDICTED:kazrin_like[Bostaurus]>gi|296479102|gb|DAA21217.1|kazrin_like[Bostaurus]||kazrinisoform2[Musmusculus]||kazrinisoform1[Musmusculus]>gi|187595283|sp|Q69ZS8.2|KAZRN_MOUSERecName:Full=Kazrin||mKIAA1026protein[Musmusculus]||RecName:Full=Kazrin||kazrin,periplakininteractingprotein[Xenopus(Silurana)tropicalis]>gi|134026164|gb|AAI35240.1|kazprotein[Xenopus(Silurana)tropicalis]||" NA "32" "NEMVE_v1g101137" "GO:0005856,GO:0030054,GO:0044428" "hypothetical protein" "Predicted protein (Fragment)"
"138" "jgi|Nemve1|10114|gw.208.2.1" 4204 2089 2213 2251 2532 1713 1492 747 1213 698 551 556 535 294.479263549431 311.959124095209 317.315855552786 356.927475015395 241.47581544288 210.32219301855 105.30206312658 170.99250679055 98.3946988786515 77.6726061348667 78.37743922139 75.4171402579922 303.21919382232 337.12166528409 225.899004230715 138.147284958565 88.0336525067591 76.8972897396911 0.0813377320624713 9.01846149258351 0.678432016617155 1 -0.33061609144301 8.96264570318974 0.0273288177151393 1 -0.665002625398664 8.55102542144219 9.03232734048999e-07 0.0148256620966803 -1.23168593165352 7.71910600545226 1.49982592652903e-15 2.74723114962322e-11 -0.106083520049006 6.86534580674311 0.437872374994435 1 "hypotheticalproteinBRAFLDRAFT_173657[Branchiostomafloridae]>gi|229272407|gb|EEN43276.1|hypotheticalproteinBRAFLDRAFT_173657[Branchiostomafloridae]||PREDICTED:hypotheticalprotein[Saccoglossuskowalevskii]||PREDICTED:similartodelangin[Ornithorhynchusanatinus]||PREDICTED:nipped_B_likeprotein[Xenopus(Silurana)tropicalis]||PREDICTED:nipped_B_likeprotein_like[Anoliscarolinensis]||PREDICTED:nipped_B_likeprotein[Nomascusleucogenys]||PREDICTED:nipped_B_likeprotein[Callithrixjacchus]||PREDICTED:nipped_B_likeprotein[Equuscaballus]||Nipped_Bhomolog(Drosophila),isoformCRA_a[Homosapiens]||PREDICTED:nipped_B_likeproteinisoform3[Pantroglodytes]||" 539 "8" "NEMVE_v1g10114" "GO:0000122,GO:0048638,GO:0007605,GO:0042826,GO:0001656,GO:0034613,GO:0003151,GO:0006974,GO:0008022,GO:0040018,GO:0070087,GO:0060325,GO:0047485,GO:0071481,GO:0061010,GO:0034088,GO:0045444,GO:0050890,GO:0031065,GO:0007420,GO:0048703,GO:0048592,GO:0035261,GO:0045995,GO:0045778,GO:0042471,GO:0042634,GO:0061038,GO:0035117,GO:0048557,GO:0032116,GO:0000118" NA NA
"139" "jgi|Nemve1|101150|e_gw.59.65.1" 372 0 0 0 0 0 0 1 2 3 4 1 2 0 0 0 0 0 0 0.131346994223152 0.262693988446305 0.394040982669457 0.525387976892609 0.131346994223152 0.262693988446305 0 0 0 0.197020491334728 0.459714479781033 0.197020491334728 NA NA NA NA NA NA NA NA NA NA NA NA 0.607849656388592 -0.710948290232969 0.763979498118233 1 -1.07348527268919 -1.0050290045837 0.351684914736607 1 "predictedprotein[Nematostellavectensis]>gi|156221548|gb|EDO42402.1|predictedprotein[Nematostellavectensis]||hypotheticalproteinNEMVEDRAFT_v1g155896[Nematostellavectensis]>gi|156197218|gb|EDO25960.1|predictedprotein[Nematostellavectensis]||predictedprotein[Nematostellavectensis]>gi|156215072|gb|EDO36041.1|predictedprotein[Nematostellavectensis]||hypotheticalproteinNEMVEDRAFT_v1g144857[Nematostellavectensis]>gi|156207395|gb|EDO29350.1|predictedprotein[Nematostellavectensis]||predictedprotein[Nematostellavectensis]>gi|156214327|gb|EDO35318.1|predictedprotein[Nematostellavectensis]||predictedprotein[Nematostellavectensis]>gi|156214334|gb|EDO35325.1|predictedprotein[Nematostellavectensis]||predictedprotein[Nematostellavectensis]>gi|156214330|gb|EDO35321.1|predictedprotein[Nematostellavectensis]||predictedprotein[Nematostellavectensis]>gi|156214311|gb|EDO35302.1|predictedprotein[Nematostellavectensis]||predictedprotein[Nematostellavectensis]>gi|156221879|gb|EDO42729.1|predictedprotein[Nematostellavectensis]||predictedprotein[Nematostellavectensis]>gi|156218028|gb|EDO38933.1|predictedprotein[Nematostellavectensis]||" 1846 NA "NEMVE_v1g101150" "GO:0007155" "hypothetical protein" "Predicted protein (Fragment)"
"140" "jgi|Nemve1|101157|e_gw.59.9.1" 1701 264 274 342 457 135 148 201 279 352 214 335 230 46.0922845053731 47.8382043730009 59.7104594728698 79.7885379505891 23.5699182129749 25.839614040891 35.0929893393182 48.7111643068148 61.4563793404975 37.3626851672343 58.4883155655303 40.1561569554387 46.965244439187 69.7494987117294 24.704766126933 41.9020768230665 49.4095322538659 49.3222362604845 0.498832179216235 6.24673224694288 0.0138017755929849 1 -1.2497638689503 6.05471905305863 2.89802620921249e-09 4.28038471100685e-05 0.806079673602005 5.81249540176715 3.99761933866638e-05 0.656169238248699 -0.343874866044085 6.02297243143065 0.0402849409840254 1 0.0864267604616197 5.80499908877458 0.566968509169672 1 "predictedprotein[Nematostellavectensis]>gi|156221514|gb|EDO42368.1|predictedprotein[Nematostellavectensis]||PREDICTED:lisHdomain_containingproteinARMC9_like[Nomascusleucogenys]||PREDICTED:lisHdomain_containingproteinARMC9_like[Macacamulatta]||PREDICTED:lisHdomain_containingproteinARMC9[Equuscaballus]||lisHdomain_containingproteinARMC9[Pongoabelii]>gi|75054790|sp|Q5R629.1|ARMC9_PONABRecName:Full=LisHdomain_containingproteinARMC9>gi|55732165|emb|CAH92787.1|hypotheticalprotein[Pongoabelii]||armadillorepeatcontaining9,isoformCRA_c[Musmusculus]||armadillorepeatcontaining9,isoformCRA_f[Musmusculus]||armadillorepeatcontaining9,isoformCRA_e[Musmusculus]||armadillorepeatcontaining9,isoformCRA_g[Musmusculus]||armadillorepeatcontaining9,isoformCRA_h[Musmusculus]||" NA "32" "NEMVE_v1g101157" "GO:0005488" "hypothetical protein" "Predicted protein (Fragment)"
"141" "jgi|Nemve1|10117|gw.267.1.1" 3090 1448 1644 1101 1175 845 721 465 778 373 340 484 465 302.6099424072 343.570956710937 230.092228308237 245.557101055566 176.592127993152 150.678016903033 97.1779165879475 162.590148613813 77.9513180372138 71.0548207309724 101.148627158208 97.1779165879475 323.090449559068 237.824664681902 163.635072448092 129.88403260088 74.5030693840931 99.1632718730776 -0.513557175658111 8.27018168025964 0.00168866192427593 1 -0.292423433723113 7.9084077555173 0.0589735549944253 1 -0.288804921080959 7.67206681442894 0.0387447601909887 1 -1.38328290010246 7.01173971554911 4.02403257065417e-16 7.37082045966724e-12 0.501369080047497 6.38341685784776 0.000624058361958946 1 "predictedprotein[Nematostellavectensis]>gi|156212370|gb|EDO33432.1|predictedprotein[Nematostellavectensis]||hypotheticalproteinBRAFLDRAFT_198676[Branchiostomafloridae]>gi|229287754|gb|EEN58457.1|hypotheticalproteinBRAFLDRAFT_198676[Branchiostomafloridae]||novelproteinsimilartohumanscribble(SCRIB)[Daniorerio]||PREDICTED:similartoscribble[Gallusgallus]||Proteinscribblehomolog[Dicentrarchuslabrax]||PREDICTED:scribbledhomolog(Drosophila)isoform4[Rattusnorvegicus]>gi|293360679|ref|XP_002729871.1|PREDICTED:scribbledhomologisoform3[Rattusnorvegicus]||PREDICTED:scribbledhomolog(Drosophila)isoform3[Rattusnorvegicus]>gi|293360677|ref|XP_002729870.1|PREDICTED:scribbledhomologisoform2[Rattusnorvegicus]||PREDICTED:scribbledhomolog(Drosophila)isoform2[Rattusnorvegicus]>gi|293360675|ref|XP_002729869.1|PREDICTED:scribbledhomologisoform1[Rattusnorvegicus]>gi|149066147|gb|EDM16020.1|similartoPDZ_domainproteinscribble(predicted),isoformCRA_d[Rattusnorvegicus]||PREDICTED:scribbledhomolog(Drosophila)isoform5[Rattusnorvegicus]>gi|293360682|ref|XP_002729872.1|PREDICTED:scribbledhomologisoform4[Rattusnorvegicus]>gi|149066146|gb|EDM16019.1|similartoPDZ_domainproteinscribble(predicted),isoformCRA_c[Rattusnorvegicus]||proteinscribblehomolog[Rattusnorvegicus]>gi|109482459|ref|XP_001074724.1|PREDICTED:scribbledhomolog(Drosophila)isoform1[Rattusnorvegicus]>gi|149066145|gb|EDM16018.1|similartoPDZ_domainproteinscribble(predicted),isoformCRA_b[Rattusnorvegicus]||" 2765 "8" "NEMVE_v1g10117" "GO:0001764,GO:0005911,GO:0060027,GO:0005515,GO:0035748,GO:0097060,GO:0050918,GO:0014021,GO:0031323,GO:0016323,GO:0000132,GO:0006915,GO:0016080,GO:0005737,GO:0060603,GO:0042060,GO:0008105,GO:0001843,GO:0048522,GO:0023051,GO:0043615,GO:0048488" "hypothetical protein; K16175 protein scribble" "Predicted protein (Fragment)"
"142" "jgi|Nemve1|101175|e_gw.60.69.1" 549 NA NA NA NA NA NA NA NA NA NA NA NA NA NA NA NA NA NA NA NA NA NA NA NA NA NA NA NA NA NA NA NA NA NA NA NA NA NA NA NA NA NA NA NA NA NA NA NA NA NA "hypotheticalproteinNEMVEDRAFT_v1g222566[Nematostellavectensis]>gi|156206388|gb|EDO28819.1|predictedprotein[Nematostellavectensis]||predictedprotein[Nematostellavectensis]>gi|156211567|gb|EDO32668.1|predictedprotein[Nematostellavectensis]||predictedprotein[Nematostellavectensis]>gi|156208911|gb|EDO30287.1|predictedprotein[Nematostellavectensis]||predictedprotein[Nematostellavectensis]>gi|156221473|gb|EDO42328.1|predictedprotein[Nematostellavectensis]||predictedprotein[Nematostellavectensis]>gi|156208908|gb|EDO30284.1|predictedprotein[Nematostellavectensis]||predictedprotein[Nematostellavectensis]>gi|156208907|gb|EDO30283.1|predictedprotein[Nematostellavectensis]||predictedprotein[Nematostellavectensis]>gi|156208380|gb|EDO29898.1|predictedprotein[Nematostellavectensis]||predictedprotein[Nematostellavectensis]>gi|156221472|gb|EDO42327.1|predictedprotein[Nematostellavectensis]||predictedprotein[Nematostellavectensis]>gi|156221434|gb|EDO42289.1|predictedprotein[Nematostellavectensis]||predictedprotein[Nematostellavectensis]>gi|156208909|gb|EDO30285.1|predictedprotein[Nematostellavectensis]||" 2076 NA "NEMVE_v1g101175" NA "hypothetical protein" "Predicted protein (Fragment)"
"143" "jgi|Nemve1|101176|e_gw.60.8.1" 1392 324 320 342 447 167 159 10 29 69 69 118 111 42.5564261283013 42.0310381514087 44.9206720243181 58.7121064177491 21.9349480352664 20.8841720814812 1.31346994223152 3.80906283247142 9.06294260139751 9.06294260139751 15.498945318332 14.5795163587699 42.293732139855 51.8163892210336 21.4095600583738 2.56126638735147 9.06294260139751 15.0392308385509 0.221320885830858 6.34911136031361 0.27173627151604 1 -1.02768359799236 6.10301037925788 2.49684881926346e-07 0.00368784570605213 -3.01097058930652 4.7265150569486 3.4260083694202e-26 5.62345013756632e-22 1.23705865336512 3.38845246285284 8.53496702695583e-05 1 0.818529415996488 4.20158685648309 4.34286447139098e-05 0.81684937842393 "PREDICTED:zincfingerprotein845_like[Musmusculus]||hypotheticalproteinBRAFLDRAFT_223126[Branchiostomafloridae]>gi|229282739|gb|EEN53486.1|hypotheticalproteinBRAFLDRAFT_223126[Branchiostomafloridae]||hypotheticalproteinBRAFLDRAFT_82362[Branchiostomafloridae]>gi|229292065|gb|EEN62731.1|hypotheticalproteinBRAFLDRAFT_82362[Branchiostomafloridae]||mCG140099,isoformCRA_a[Musmusculus]||mCG140099,isoformCRA_b[Musmusculus]||zincfingerprotein80[Musmusculus]>gi|220941778|emb|CAX15987.1|Novelzincfingerprotein(EG630579)[Musmusculus]||PREDICTED:zincfingerprotein709,partial[Musmusculus]||novelKRABboxandzincfinger,C2H2typedomaincontainingprotein[Musmusculus]>gi|123228015|emb|CAM18185.1|novelKRABboxandzincfinger,C2H2typedomaincontainingprotein[Musmusculus]||novelKRABboxandzincfinger,C2H2typedomaincontainingprotein[Musmusculus]||Predictedgene,EG630579[Musmusculus]||" NA "32" "NEMVE_v1g101176" NA NA NA
"144" "jgi|Nemve1|101187|e_gw.60.48.1" 825 6 7 7 4 9 10 3 6 25 17 7 12 0.535556535802933 0.624815958436755 0.624815958436755 0.357037690535289 0.8033348037044 0.892594226338222 0.267778267901467 0.535556535802933 2.23148556584556 1.51741018477498 0.624815958436755 1.07111307160587 0.580186247119844 0.490926824486022 0.847964515021311 0.4016674018522 1.87444787531027 0.847964515021311 -0.306163443388812 0.45229138583571 0.854411491632124 1 1.01755246301476 0.929637122124583 0.107905436631082 1 -1.01382037141884 1.02844429527421 0.129435328610069 1 1.61909720337607 1.61267533078624 0.00445276969341213 1 -1.04591796708941 1.60048477649364 0.0213077765755276 1 "predictedprotein[Nematostellavectensis]>gi|156221408|gb|EDO42263.1|predictedprotein[Nematostellavectensis]||probablepolyprenolreductase[Homosapiens]>gi|55622828|ref|XP_526623.1|PREDICTED:probablepolyprenolreductase[Pantroglodytes]>gi|74733864|sp|Q9H8P0.1|PORED_HUMANRecName:Full=Probablepolyprenolreductase;AltName:Full=3_oxo_5_alpha_steroid4_dehydrogenase3;AltName:Full=Steroid5_alpha_reductase2_like;AltName:Full=Steroid5_alpha_reductase3;Short=S5AR3;Short=SRtype3>gi|10435343|dbj|BAB14568.1|unnamedproteinproduct[Homosapiens]>gi|12803325|gb|AAH02480.1|Steroid5alpha_reductase3[Homosapiens]>gi|48146741|emb|CAG33593.1|FLJ13352[Homosapiens]>gi|119625870|gb|EAX05465.1|steroid5alpha_reductase2_like[Homosapiens]||PREDICTED:3_oxo_5_alpha_steroid4_dehydrogenase3_like[Pongoabelii]||PREDICTED:probablepolyprenolreductase_likeisoform1[Pantroglodytes]||3_oxo_5_alpha_steroid4_dehydrogenase3[Bostaurus]>gi|297475870|ref|XP_002688305.1|PREDICTED:steroid5alpha_reductase3_like[Bostaurus]>gi|296486574|gb|DAA28687.1|steroid5alpha_reductase3_like[Bostaurus]||PREDICTED:probablepolyprenolreductase_like[Nomascusleucogenys]||PREDICTED:3_oxo_5_alpha_steroid4_dehydrogenase3_like[Callithrixjacchus]||PREDICTED:3_oxo_5_alpha_steroid4_dehydrogenase3_like[Ailuropodamelanoleuca]>gi|306755942|sp|D2HBV9.1|PORED_AILMERecName:Full=Probablepolyprenolreductase;AltName:Full=3_oxo_5_alpha_steroid4_dehydrogenase3;AltName:Full=Steroid5_alpha_reductase3;Short=S5AR3;Short=SRtype3>gi|281340203|gb|EFB15787.1|hypotheticalproteinPANDA_008038[Ailuropodamelanoleuca]||PREDICTED:similartosteroid5alpha_reductase2_likeisoform1[Canisfamiliaris]||PREDICTED:3_oxo_5_alpha_steroid4_dehydrogenase3[Macacamulatta]||" NA "22" "NEMVE_v1g101187" "GO:0016021,GO:0016628,GO:0003865,GO:0016095,GO:0006488,GO:0005783,GO:0019348,GO:0006699,GO:0008209,GO:0008210,EC:1.3.1.0,EC:1.3.99.5" "hypothetical protein; K12345 3-oxo-5-alpha-steroid" "Predicted protein"
"145" "jgi|Nemve1|101190|e_gw.60.51.1" 714 118 105 81 93 106 77 56 58 74 37 38 22 13.407609434593 11.9304999206124 9.20352851018669 10.5670142153995 12.0441237293801 8.74903327511574 6.36293329099327 6.59018090852874 8.40816184881253 4.20408092440627 4.317704733174 2.49972379289021 12.6690546776027 9.88527136279311 10.3965785022479 6.476557099761 6.3061213866094 3.40871426303211 -0.428976181653215 4.50119491840903 0.0811961163598256 1 0.319264038619553 4.49648897745545 0.207616216953563 1 -0.637296729086063 4.44642561339369 0.0340732512067203 1 -0.618920316301521 3.82209331996477 0.0164680669611381 1 -0.796040664955869 3.07377499108371 0.00704746696562641 1 "predictedprotein[Nematostellavectensis]>gi|156221464|gb|EDO42319.1|predictedprotein[Nematostellavectensis]||DTWdomain_containingprotein2[Gallusgallus]>gi|53127654|emb|CAG31156.1|hypotheticalproteinRCJMB04_2n22[Gallusgallus]||PREDICTED:DTWdomain_containingprotein2_like[Anoliscarolinensis]||PREDICTED:hypotheticalprotein[Ornithorhynchusanatinus]||PREDICTED:DTWdomain_containingprotein2_like[Monodelphisdomestica]||PREDICTED:CG10050_like[Saccoglossuskowalevskii]||DTWdomaincontaining2[Xenopuslaevis]>gi|114108051|gb|AAI23137.1|MGC154324protein[Xenopuslaevis]||DTWdomaincontaining2[Xenopus(Silurana)tropicalis]>gi|89269937|emb|CAJ81255.1|NovelproteincontainingDTWdomain[Xenopus(Silurana)tropicalis]>gi|165970594|gb|AAI58500.1|hypotheticalproteinLOC549361[Xenopus(Silurana)tropicalis]||hypotheticalproteinBRAFLDRAFT_94079[Branchiostomafloridae]>gi|229272979|gb|EEN43836.1|hypotheticalproteinBRAFLDRAFT_94079[Branchiostomafloridae]||PREDICTED:DTWdomain_containingprotein2_likeisoform1[Susscrofa]||" NA "8" "NEMVE_v1g101190" NA "hypothetical protein" "Predicted protein"
"146" "jgi|Nemve1|101196|e_gw.60.139.1" 390 1 1 0 1 1 3 0 1 6 4 5 9 0.101754066082852 0.101754066082852 0 0.101754066082852 0.101754066082852 0.305262198248557 0 0.101754066082852 0.610524396497114 0.407016264331409 0.508770330414261 0.915786594745671 0.101754066082852 0.0508770330414261 0.203508132165705 0.0508770330414261 0.508770330414261 0.712278462579966 NA NA NA NA NA NA NA NA NA NA NA NA 2.51938086131207 -0.58818217022743 0.0460378364408311 1 0.562488533754641 0.258840704322944 0.557727267923407 1 "predictedprotein[Nematostellavectensis]>gi|156221420|gb|EDO42275.1|predictedprotein[Nematostellavectensis]||predictedprotein[Nematostellavectensis]>gi|156219874|gb|EDO40750.1|predictedprotein[Nematostellavectensis]||hypotheticalproteinNEMVEDRAFT_v1g8429[Nematostellavectensis]>gi|156196732|gb|EDO25871.1|predictedprotein[Nematostellavectensis]||predictedprotein[Nematostellavectensis]>gi|156212120|gb|EDO33194.1|predictedprotein[Nematostellavectensis]||predictedprotein[Nematostellavectensis]>gi|156213443|gb|EDO34462.1|predictedprotein[Nematostellavectensis]||predictedprotein[Nematostellavectensis]>gi|156217690|gb|EDO38602.1|predictedprotein[Nematostellavectensis]||predictedprotein[Nematostellavectensis]>gi|156208516|gb|EDO29994.1|predictedprotein[Nematostellavectensis]||Fucolectin_4precursor[Esoxlucius]||fucolectin[Fundulusheteroclitus]||PREDICTED:hypotheticalproteinLOC557984[Daniorerio]||" 2070 NA "NEMVE_v1g101196" "GO:0007155" "hypothetical protein" "Predicted protein (Fragment)"
"147" "jgi|Nemve1|101205|e_gw.60.142.1" 507 0 0 0 0 0 0 0 0 0 0 0 1 0 0 0 0 0 0 0 0 0 0 0 0.113623808767737 0 0 0 0 0 0.0568119043838685 NA NA NA NA NA NA NA NA NA NA NA NA NA NA NA NA NA NA NA NA "predictedprotein[Nematostellavectensis]>gi|156221454|gb|EDO42309.1|predictedprotein[Nematostellavectensis]||GI15320[Drosophilamojavensis]>gi|193907830|gb|EDW06697.1|GI15320[Drosophilamojavensis]||GI19695[Drosophilamojavensis]>gi|193909353|gb|EDW08220.1|GI19695[Drosophilamojavensis]||GI21584[Drosophilamojavensis]>gi|193907450|gb|EDW06317.1|GI21584[Drosophilamojavensis]||hypotheticalproteinLOAG_13008[Loaloa]>gi|307756267|gb|EFO15501.1|hypotheticalproteinLOAG_13008[Loaloa]||GI24566[Drosophilamojavensis]>gi|193916115|gb|EDW14982.1|GI24566[Drosophilamojavensis]||HypotheticalproteinCBG25081[Caenorhabditisbriggsae]>gi|187039443|emb|CAP21527.1|hypotheticalproteinCBG_25081[CaenorhabditisbriggsaeAF16]||GJ19483[Drosophilavirilis]>gi|194150169|gb|EDW65860.1|GJ19483[Drosophilavirilis]||GJ14711[Drosophilavirilis]>gi|194147346|gb|EDW63061.1|GJ14711[Drosophilavirilis]||GI20036[Drosophilamojavensis]>gi|193909697|gb|EDW08564.1|GI20036[Drosophilamojavensis]||" NA NA "NEMVE_v1g101205" "GO:0008233" "hypothetical protein" "Predicted protein (Fragment)"
"148" "jgi|Nemve1|101218|e_gw.60.121.1" 792 77 54 36 51 14 21 17 36 37 16 25 23 8.67774903486168 6.08569412834456 4.05712941889637 5.74760001010319 1.57777255179303 2.36665882768955 1.9158666700344 4.05712941889637 4.16982745831016 1.80316863062061 2.8174509853447 2.59205490651713 7.38172158160312 4.90236471449978 1.97221568974129 2.98649804446538 2.98649804446538 2.70475294593091 -0.660485787576106 3.63195831408979 0.0319796104354987 1 -1.06180436531144 2.92689537797463 0.00695030309139178 1 0.639297778789625 2.67543096724783 0.190654962317997 1 -0.579109482596777 2.69999776741164 0.121797201403691 1 -0.0536758750422081 2.32386144309196 1 1 "predictedprotein[Nematostellavectensis]>gi|156221432|gb|EDO42287.1|predictedprotein[Nematostellavectensis]||PREDICTED:LOWQUALITYPROTEIN:death_associatedproteinkinase2_like[Pongoabelii]||PREDICTED:death_associatedproteinkinase2isoform2[Pantroglodytes]||DAP_kinase_relatedprotein1betaisoform[Homosapiens]||ChainA,HumanDrp_1Kinase,W305sS308aD40Mutant,CrystalFormWith8MonomersInTheAsymmetricUnit>gi|118137264|pdb|2A27|BChainB,HumanDrp_1Kinase,W305sS308aD40Mutant,CrystalFormWith8MonomersInTheAsymmetricUnit>gi|118137265|pdb|2A27|CChainC,HumanDrp_1Kinase,W305sS308aD40Mutant,CrystalFormWith8MonomersInTheAsymmetricUnit>gi|118137266|pdb|2A27|DChainD,HumanDrp_1Kinase,W305sS308aD40Mutant,CrystalFormWith8MonomersInTheAsymmetricUnit>gi|118137267|pdb|2A27|EChainE,HumanDrp_1Kinase,W305sS308aD40Mutant,CrystalFormWith8MonomersInTheAsymmetricUnit>gi|118137268|pdb|2A27|FChainF,HumanDrp_1Kinase,W305sS308aD40Mutant,CrystalFormWith8MonomersInTheAsymmetricUnit>gi|118137269|pdb|2A27|GChainG,HumanDrp_1Kinase,W305sS308aD40Mutant,CrystalFormWith8MonomersInTheAsymmetricUnit>gi|118137270|pdb|2A27|HChainH,HumanDrp_1Kinase,W305sS308aD40Mutant,CrystalFormWith8MonomersInTheAsymmetricUnit||ChainA,HumanDeath_AssociatedKinaseDrp_1,MutantS308dD40>gi|88191741|pdb|1WMK|EChainE,HumanDeath_AssociatedKinaseDrp_1,MutantS308dD40>gi|88191742|pdb|1WMK|CChainC,HumanDeath_AssociatedKinaseDrp_1,MutantS308dD40>gi|88191743|pdb|1WMK|BChainB,HumanDeath_AssociatedKinaseDrp_1,MutantS308dD40>gi|88191744|pdb|1WMK|FChainF,HumanDeath_AssociatedKinaseDrp_1,MutantS308dD40>gi|88191745|pdb|1WMK|DChainD,HumanDeath_AssociatedKinaseDrp_1,MutantS308dD40>gi|88191746|pdb|1WMK|HChainH,HumanDeath_AssociatedKinaseDrp_1,MutantS308dD40>gi|88191747|pdb|1WMK|GChainG,HumanDeath_AssociatedKinaseDrp_1,MutantS308dD40||death_associatedproteinkinase2[Homosapiens]>gi|332235893|ref|XP_003267139.1|PREDICTED:death_associatedproteinkinase2[Nomascusleucogenys]>gi|332843998|ref|XP_001157721.2|PREDICTED:death_associatedproteinkinase2isoform1[Pantroglodytes]>gi|38605084|sp|Q9UIK4.1|DAPK2_HUMANRecName:Full=Death_associatedproteinkinase2;Short=DAPkinase2;AltName:Full=DAP_kinase_relatedprotein1;Short=DRP_1>gi|6521210|dbj|BAA88063.1|Death_associatedproteinkinase2[Homosapiens]>gi|89365961|gb|AAI14507.1|Death_associatedproteinkinase2[Homosapiens]>gi|119598064|gb|EAW77658.1|death_associatedproteinkinase2,isoformCRA_b[Homosapiens]>gi|119598065|gb|EAW77659.1|death_associatedproteinkinase2,isoformCRA_b[Homosapiens]||ChainA,CrystalStructureOfTheCatalyticDomainOfHumanDrp_1Kinase>gi|118137255|pdb|1ZWS|BChainB,CrystalStructureOfTheCatalyticDomainOfHumanDrp_1Kinase>gi|118137256|pdb|1ZWS|CChainC,CrystalStructureOfTheCatalyticDomainOfHumanDrp_1Kinase>gi|118137257|pdb|1ZWS|DChainD,CrystalStructureOfTheCatalyticDomainOfHumanDrp_1Kinase>gi|118137258|pdb|1ZWS|EChainE,CrystalStructureOfTheCatalyticDomainOfHumanDrp_1Kinase>gi|118137259|pdb|1ZWS|FChainF,CrystalStructureOfTheCatalyticDomainOfHumanDrp_1Kinase>gi|118137260|pdb|1ZWS|GChainG,CrystalStructureOfTheCatalyticDomainOfHumanDrp_1Kinase>gi|118137261|pdb|1ZWS|HChainH,CrystalStructureOfTheCatalyticDomainOfHumanDrp_1Kinase||ChainA,High_ResolutionCrystallographicAnalysisOfTheAutoinhibitedConformationOfAHumanDeath_AssociatedProteinKinase>gi|118137272|pdb|2A2A|BChainB,High_ResolutionCrystallographicAnalysisOfTheAutoinhibitedConformationOfAHumanDeath_AssociatedProteinKinase>gi|118137273|pdb|2A2A|CChainC,High_ResolutionCrystallographicAnalysisOfTheAutoinhibitedConformationOfAHumanDeath_AssociatedProteinKinase>gi|118137274|pdb|2A2A|DChainD,High_ResolutionCrystallographicAnalysisOfTheAutoinhibitedConformationOfAHumanDeath_AssociatedProteinKinase>gi|149240940|pdb|2CKE|AChainA,HumanDeath_AssociatedDrp_1KinaseInComplexWithInhibitor>gi|149240941|pdb|2CKE|BChainB,HumanDeath_AssociatedDrp_1KinaseInComplexWithInhibitor>gi|149240942|pdb|2CKE|CChainC,HumanDeath_AssociatedDrp_1KinaseInComplexWithInhibitor>gi|149240943|pdb|2CKE|DChainD,HumanDeath_AssociatedDrp_1KinaseInComplexWithInhibitor||ChainA,HumanDrp_1Kinase,W305sS308aD40Mutant,CrystalFormWith3MonomersInTheAsymmetricUnit>gi|118137244|pdb|1Z9X|BChainB,HumanDrp_1Kinase,W305sS308aD40Mutant,CrystalFormWith3MonomersInTheAsymmetricUnit>gi|118137245|pdb|1Z9X|CChainC,HumanDrp_1Kinase,W305sS308aD40Mutant,CrystalFormWith3MonomersInTheAsymmetricUnit||" NA "8" "NEMVE_v1g101218" "GO:0010506,GO:0046777,GO:0005516,GO:0007243,GO:2000310,GO:0042802,GO:0005524,GO:0043276,GO:0044444,GO:0015629,GO:0008624,GO:0004683,GO:0009069,EC:2.7.11.17" "hypothetical protein; K08803 death-associated prot" "Predicted protein (Fragment)"
"149" "jgi|Nemve1|10122|gw.302.3.1" 2985 18 12 33 29 20 18 17 52 629 471 1158 1018 2.2806688037143 1.52044586914287 4.18122614014289 3.6744108504286 2.53407644857145 2.2806688037143 2.15396498128573 6.58859876628576 79.696704307572 59.6775003638576 146.723026372287 128.984491232287 1.90055733642858 3.92781849528574 2.40737262614287 4.37128187378574 69.6871023357148 137.853758802287 0.970012009760928 2.3823697241896 0.0167567585740454 1 -0.456959725813609 2.64944230944703 0.264300198470874 1 0.900530262360459 2.93491764138251 0.0431501660496861 1 3.4091707287449 5.99371179484239 6.0374341253767e-53 1.10587680874525e-48 1.07301384655344 7.36284512596282 1.62504729837389e-16 3.05655146351145e-12 "predictedprotein[Nematostellavectensis]>gi|156211646|gb|EDO32743.1|predictedprotein[Nematostellavectensis]||unnamedproteinproduct[Tetraodonnigroviridis]||PREDICTED:potassiumchannel,subfamilyT,member1[Taeniopygiaguttata]||potassiumchannelsubfamilyTmember1[Gallusgallus]>gi|73920088|sp|Q8QFV0.1|KCNT1_CHICKRecName:Full=PotassiumchannelsubfamilyTmember1;AltName:Full=Sequencelikeacalcium_activatedpotassiumchannelsubunit>gi|20338417|gb|AAM18770.1|potassiumchannelsubunit[Gallusgallus]||potassiumchannelsubfamilyTmember1[Homosapiens]>gi|223460520|gb|AAI36619.1|KCNT1protein[Homosapiens]||potassiumchannel,subfamilyT,member1,isoformCRA_e[Homosapiens]||potassiumchannel,subfamilyT,member1,isoformCRA_b[Homosapiens]||KIAA1422protein[Homosapiens]||potassiumchannel,subfamilyT,member1[Homosapiens]||RecName:Full=PotassiumchannelsubfamilyTmember1;AltName:Full=KCa4.1||" NA "39" "NEMVE_v1g10122" "GO:0005886,GO:0071805,GO:0015269,GO:0016021" "hypothetical protein; K04946 potassium channel sub" "Predicted protein (Fragment)"
"150" "jgi|Nemve1|101232|e_gw.60.202.1" 291 1 1 0 0 0 0 0 0 8 11 18 15 0.14586744813693 0.14586744813693 0 0 0 0 0 0 1.16693958509544 1.60454192950623 2.62561406646474 2.18801172205395 0.14586744813693 0 0 0 1.38574075730084 2.40681289425935 NA NA NA NA NA NA NA NA NA NA NA NA 6.00873891355731 0.193057862490151 8.08635037545886e-05 1 0.876599728758493 1.3761932649913 0.0674660656930558 1 "predictedprotein[Nematostellavectensis]>gi|156221469|gb|EDO42324.1|predictedprotein[Nematostellavectensis]||predictedprotein[Nematostellavectensis]>gi|156221468|gb|EDO42323.1|predictedprotein[Nematostellavectensis]||hypotheticalproteinCRE_01142[Caenorhabditisremanei]>gi|308266694|gb|EFP10647.1|hypotheticalproteinCRE_01142[Caenorhabditisremanei]||hypotheticalproteinR13A5.10[Caenorhabditiselegans]>gi|15144367|gb|AAK84461.1|AC006679_2HypotheticalproteinR13A5.10[Caenorhabditiselegans]||Guaninedeaminase[Ascarissuum]||HypotheticalproteinCBG09150[Caenorhabditisbriggsae]>gi|187032061|emb|CAP28830.1|hypotheticalproteinCBG_09150[CaenorhabditisbriggsaeAF16]||hypotheticalproteinCRE_04875[Caenorhabditisremanei]>gi|308242647|gb|EFO86599.1|hypotheticalproteinCRE_04875[Caenorhabditisremanei]||hypotheticalproteinY48A6B.7[Caenorhabditiselegans]>gi|3881060|emb|CAA19531.1|C.elegansproteinY48A6B.7,confirmedbytranscriptevidence[Caenorhabditiselegans]||HypotheticalproteinCBG18226[Caenorhabditisbriggsae]>gi|187025244|emb|CAP35711.1|hypotheticalproteinCBG_18226[CaenorhabditisbriggsaeAF16]||guaninedeaminase[Trichinellaspiralis]||" 2074 "39" "NEMVE_v1g101232" "GO:0016787,GO:0008270,GO:0008152" "hypothetical protein" "Predicted protein"
"151" "jgi|Nemve1|101238|e_gw.60.65.1" 819 2 3 0 0 0 1 6 16 3 3 35 27 0.262077888891293 0.39311683333694 0 0 0 0.131038944445647 0.786233666673879 2.09662311113034 0.39311683333694 0.39311683333694 4.58636305559763 3.53805150003246 0.327597361114116 0 0.0655194722228233 1.44142838890211 0.39311683333694 4.06220727781504 NA NA NA NA NA NA NA NA 4.1935241054635 0.729523756417298 7.2193472499311e-05 1 -2.39901771636687 0.804952913276796 0.000375323260885027 1 3.40320452094898 1.76483914985608 7.83035916466028e-12 1.47281225528095e-07 "predictedprotein[Nematostellavectensis]>gi|156221476|gb|EDO42331.1|predictedprotein[Nematostellavectensis]||hypotheticalproteinBRAFLDRAFT_232832[Branchiostomafloridae]>gi|229290972|gb|EEN61647.1|hypotheticalproteinBRAFLDRAFT_232832[Branchiostomafloridae]||melatoninreceptortype1B_A[Daniorerio]>gi|190338390|gb|AAI63408.1|Melatoninreceptortype1Ba[Daniorerio]>gi|190339864|gb|AAI63429.1|Melatoninreceptortype1Ba[Daniorerio]||predictedprotein[Nematostellavectensis]>gi|156211935|gb|EDO33019.1|predictedprotein[Nematostellavectensis]||PREDICTED:alpha_1B_adrenergicreceptor_like[Saccoglossuskowalevskii]||MT2melatoninreceptorG6.2[Carassiusauratus]||predictedprotein[Nematostellavectensis]>gi|156219452|gb|EDO40334.1|predictedprotein[Nematostellavectensis]||RecName:Full=Rhodopsin>gi|603851|emb|CAA40108.1|rhodopsine[Loligoforbesi]||predictedprotein[Nematostellavectensis]>gi|156215528|gb|EDO36486.1|predictedprotein[Nematostellavectensis]||predictedprotein[Nematostellavectensis]>gi|156220879|gb|EDO41741.1|predictedprotein[Nematostellavectensis]||" NA "11" "NEMVE_v1g101238" "GO:0004930,GO:0007186,GO:0016021" "hypothetical protein" "Predicted protein (Fragment)"
"152" "jgi|Nemve1|101242|e_gw.60.49.1" 765 290 272 281 416 269 260 81 156 38 28 21 24 37.2378054415427 34.9264933796539 36.0821494105983 53.4169898747648 34.5412747026724 33.385618671728 10.4009042784999 20.0313712030368 4.8794365750987 3.59537431849378 2.69653073887034 3.08174941585181 36.0821494105983 44.7495696426815 33.9634466872002 15.2161377407683 4.23740544679624 2.88914007736108 0.23892695557016 6.16024288232093 0.262966275765256 1 -0.150874751594653 6.2684153407973 0.487583573157879 1 -1.11317399042759 5.79623425504472 5.98543578953981e-09 9.82449430495064e-05 -2.42083508308282 4.31105952555884 2.86717096239141e-20 5.25179705181234e-16 -0.461400256565482 2.46547879099894 0.139225834164152 1 "predictedprotein[Nematostellavectensis]>gi|156221443|gb|EDO42298.1|predictedprotein[Nematostellavectensis]||U11/U12smallnuclearribonucleoprotein35kDaprotein[Xenopuslaevis]>gi|123905237|sp|Q05AT9.1|U1SBP_XENLARecName:Full=U11/U12smallnuclearribonucleoprotein35kDaprotein;Short=U11/U12snRNP35kDaprotein;AltName:Full=U1snRNP_bindingproteinhomolog>gi|116063426|gb|AAI23362.1|MGC154877protein[Xenopuslaevis]||PREDICTED:similartoU1_snRNPbindingproteinhomolog[Ornithorhynchusanatinus]||smallnuclearribonucleoprotein35kDa(U11/U12)[Xenopus(Silurana)tropicalis]>gi|195539787|gb|AAI67878.1|Unknown(proteinforMGC:135224)[Xenopus(Silurana)tropicalis]||PREDICTED:u11/U12smallnuclearribonucleoprotein35kDaprotein_like[Anoliscarolinensis]||PREDICTED:u11/U12smallnuclearribonucleoprotein35kDaprotein_like[Meleagrisgallopavo]||PREDICTED:u11/U12smallnuclearribonucleoprotein35kDaprotein_like[Ailuropodamelanoleuca]||hypotheticalproteinPANDA_000935[Ailuropodamelanoleuca]||PREDICTED:putativeU11/U12snRNP35Kisoform1[Taeniopygiaguttata]>gi|224071103|ref|XP_002190772.1|PREDICTED:putativeU11/U12snRNP35Kisoform2[Taeniopygiaguttata]||PREDICTED:u11/U12smallnuclearribonucleoprotein35kDaprotein_like[Equuscaballus]||" 2062 "8" "NEMVE_v1g101242" "GO:0003676,GO:0005689,GO:0000166,GO:0006396" "hypothetical protein; K13155 U11/U12 small nuclear" "Predicted protein"
"153" "jgi|Nemve1|101252|e_gw.60.36.1" 849 0 0 0 0 0 0 0 0 2 2 1 1 0 0 0 0 0 0 0 0 0.349183973525554 0.349183973525554 0.174591986762777 0.174591986762777 0 0 0 0 0.349183973525554 0.174591986762777 NA NA NA NA NA NA NA NA NA NA NA NA NA NA NA NA NA NA NA NA "predictedprotein[Nematostellavectensis]>gi|156221437|gb|EDO42292.1|predictedprotein[Nematostellavectensis]||predictedprotein[Nematostellavectensis]>gi|156214964|gb|EDO35936.1|predictedprotein[Nematostellavectensis]||predictedprotein[Nematostellavectensis]>gi|156229266|gb|EDO50062.1|predictedprotein[Nematostellavectensis]||predictedprotein[Nematostellavectensis]>gi|156219247|gb|EDO40132.1|predictedprotein[Nematostellavectensis]||predictedprotein[Nematostellavectensis]>gi|156217876|gb|EDO38784.1|predictedprotein[Nematostellavectensis]||hypotheticalproteinNEMVEDRAFT_v1g153201[Nematostellavectensis]>gi|156200540|gb|EDO26726.1|predictedprotein[Nematostellavectensis]||predictedprotein[Nematostellavectensis]>gi|156219221|gb|EDO40106.1|predictedprotein[Nematostellavectensis]||predictedprotein[Nematostellavectensis]>gi|156216279|gb|EDO37219.1|predictedprotein[Nematostellavectensis]||predictedprotein[Nematostellavectensis]>gi|156216277|gb|EDO37217.1|predictedprotein[Nematostellavectensis]||predictedprotein[Nematostellavectensis]>gi|156225061|gb|EDO45882.1|predictedprotein[Nematostellavectensis]||" 2078 NA "NEMVE_v1g101252" "GO:0016021,GO:0007186,GO:0004930" "hypothetical protein" "Predicted protein (Fragment)"
"154" "jgi|Nemve1|10127|gw.62.13.1" 3418 47 36 43 61 54 44 48 54 173 112 87 103 6.62543101331894 5.0747982229677 6.0615645441003 8.59896365558415 7.61219733445155 6.20253116140496 6.7663976306236 7.61219733445155 24.3872247937059 15.7882611381217 12.2640957055053 14.5195615823798 5.85011461814332 7.33026409984223 6.90736424792826 7.18929748253757 20.0877429659138 13.3918286439425 0.253152382837439 3.4068100594046 0.459446784807805 1 0.160827374949232 3.67232098183367 0.627706883255571 1 0.101861933834951 3.8785150595944 0.655513588116618 1 0.899274979649939 4.52083008025437 0.000446458207586429 1 -0.495411755111185 4.55755589929905 0.011609161759304 1 "PREDICTED:DNApolymerasesubunitgamma_1[Callithrixjacchus]||PREDICTED:LOWQUALITYPROTEIN:DNApolymerasesubunitgamma_1_like[Pongoabelii]||DNApolymerasesubunitgamma_1[Homosapiens]||DNApolymerasesubunitgamma_1[Homosapiens]||polymerase(DNAdirected),gamma[Homosapiens]||DNApolymerasesubunitgamma_1[Homosapiens]>gi|187171277|ref|NP_001119603.1|DNApolymerasesubunitgamma_1[Homosapiens]>gi|1706507|sp|P54098.1|DPOG1_HUMANRecName:Full=DNApolymerasesubunitgamma_1;AltName:Full=MitochondrialDNApolymerasecatalyticsubunit;AltName:Full=PolG_alpha>gi|1399956|gb|AAC50712.1|DNApolymerasegamma[Homosapiens]>gi|1438508|emb|CAA66719.1|DNApolymerasegamma[Homosapiens]>gi|27502689|gb|AAH42571.1|Polymerase(DNAdirected),gamma[Homosapiens]>gi|29791648|gb|AAH50559.1|POLGprotein[Homosapiens]>gi|119622450|gb|EAX02045.1|polymerase(DNAdirected),gamma,isoformCRA_a[Homosapiens]>gi|119622452|gb|EAX02047.1|polymerase(DNAdirected),gamma,isoformCRA_a[Homosapiens]>gi|311347818|gb|ADP90854.1|DNApolymerasesubunitgamma_1[Homosapiens]>gi|311347820|gb|ADP90855.1|DNApolymerasesubunitgamma_1[Homosapiens]>gi|311347822|gb|ADP90856.1|DNApolymerasesubunitgamma_1[Homosapiens]>gi|311347824|gb|ADP90857.1|DNApolymerasesubunitgamma_1[Homosapiens]>gi|311347826|gb|ADP90858.1|DNApolymerasesubunitgamma_1[Homosapiens]>gi|311347828|gb|ADP90859.1|DNApolymerasesubunitgamma_1[Homosapiens]>gi|311347830|gb|ADP90860.1|DNApolymerasesubunitgamma_1[Homosapiens]>gi|311347832|gb|ADP90861.1|DNApolymerasesubunitgamma_1[Homosapiens]>gi|311347834|gb|ADP90862.1|DNApolymerasesubunitgamma_1[Homosapiens]>gi|311347836|gb|ADP90863.1|DNApolymerasesubunitgamma_1[Homosapiens]>gi|311347838|gb|ADP90864.1|DNApolymerasesubunitgamma_1[Homosapiens]>gi|311347840|gb|ADP90865.1|DNApolymerasesubunitgamma_1[Homosapiens]>gi|311347842|gb|ADP90866.1|DNApolymerasesubunitgamma_1[Homosapiens]>gi|311347846|gb|ADP90868.1|DNApolymerasesubunitgamma_1[Homosapiens]>gi|311347848|gb|ADP90869.1|DNApolymerasesubunitgamma_1[Homosapiens]>gi|311347850|gb|ADP90870.1|DNApolymerasesubunitgamma_1[Homosapiens]>gi|311347854|gb|ADP90872.1|DNApolymerasesubunitgamma_1[Homosapiens]>gi|311347856|gb|ADP90873.1|DNApolymerasesubunitgamma_1[Homosapiens]>gi|311347858|gb|ADP90874.1|DNApolymerasesubunitgamma_1[Homosapiens]>gi|311347860|gb|ADP90875.1|DNApolymerasesubunitgamma_1[Homosapiens]>gi|311347862|gb|ADP90876.1|DNApolymerasesubunitgamma_1[Homosapiens]>gi|311347864|gb|ADP90877.1|DNApolymerasesubunitgamma_1[Homosapiens]>gi|311347866|gb|ADP90878.1|DNApolymerasesubunitgamma_1[Homosapiens]>gi|311347868|gb|ADP90879.1|DNApolymerasesubunitgamma_1[Homosapiens]>gi|311347870|gb|ADP90880.1|DNApolymerasesubunitgamma_1[Homosapiens]>gi|311347872|gb|ADP90881.1|DNApolymerasesubunitgamma_1[Homosapiens]>gi|311347874|gb|ADP90882.1|DNApolymerasesubunitgamma_1[Homosapiens]>gi|311347876|gb|ADP90883.1|DNApolymerasesubunitgamma_1[Homosapiens]>gi|311347880|gb|ADP90885.1|DNApolymerasesubunitgamma_1[Homosapiens]>gi|311347882|gb|ADP90886.1|DNApolymerasesubunitgamma_1[Homosapiens]>gi|311347884|gb|ADP90887.1|DNApolymerasesubunitgamma_1[Homosapiens]>gi|311347886|gb|ADP90888.1|DNApolymerasesubunitgamma_1[Homosapiens]>gi|311347888|gb|ADP90889.1|DNApolymerasesubunitgamma_1[Homosapiens]>gi|311347890|gb|ADP90890.1|DNApolymerasesubunitgamma_1[Homosapiens]>gi|311347892|gb|ADP90891.1|DNApolymerasesubunitgamma_1[Homosapiens]>gi|311347894|gb|ADP90892.1|DNApolymerasesubunitgamma_1[Homosapiens]>gi|311347896|gb|ADP90893.1|DNApolymerasesubunitgamma_1[Homosapiens]||mitochondrialDNApolymerasegamma[Homosapiens]||PREDICTED:DNApolymerasesubunitgamma_1[Macacamulatta]||DNApolymerasesubunitgamma_1[Homosapiens]||PREDICTED:DNApolymerasesubunitgamma_1[Pantroglodytes]||" 406 "22" "NEMVE_v1g10127" "GO:0003887,GO:0005760,GO:0006261,GO:0042645,GO:0002020,GO:0006287,GO:0003682,GO:0000785,EC:2.7.7.7" NA NA
"155" "jgi|Nemve1|10128|gw.448.7.1" 1311 6 4 12 9 4 5 2 5 6 4 6 4 1.04755192057666 0.698367947051108 2.09510384115332 1.57132788086499 0.698367947051108 0.872959933813885 0.349183973525554 0.872959933813885 1.04755192057666 0.698367947051108 1.04755192057666 0.698367947051108 0.872959933813885 1.83321586100916 0.785663940432497 0.61107195366972 0.872959933813885 0.872959933813885 0.98156654989578 0.815822090825833 0.106983155231389 1 -0.957764656962809 0.912736228928977 0.181618189867999 1 -0.308436729701876 0.218641528503891 0.819233757298993 1 -0.0653184515858476 0.0538502965701004 1 1 0.0868457043789722 -0.00632043276042155 1 1 "hypotheticalproteinNEMVEDRAFT_v1g10128[Nematostellavectensis]>gi|156209741|gb|EDO30984.1|predictedprotein[Nematostellavectensis]||hypotheticalproteinNEMVEDRAFT_v1g138860[Nematostellavectensis]>gi|156209740|gb|EDO30983.1|predictedprotein[Nematostellavectensis]||PREDICTED:similartosolutecarrierfamily17(sodium_dependentinorganicphosphatecotransporter)_like[Hydramagnipapillata]||PREDICTED:similartoAGAP006594_PA[Triboliumcastaneum]||sialin,putative[Pediculushumanuscorporis]>gi|212514190|gb|EEB16556.1|sialin,putative[Pediculushumanuscorporis]||vesicularglutamatetransporter[Cionaintestinalis]>gi|158053008|dbj|BAF81885.1|vesicularglutamatetransporter[Cionaintestinalis]||solutecarrierfamily17(sodium_dependentinorganicphosphatecotransporter)_like[Nasoniavitripennis]||PREDICTED:similartoAGAP006594_PA[Triboliumcastaneum]>gi|270006600|gb|EFA03048.1|hypotheticalproteinTcasGA2_TC010895[Triboliumcastaneum]||PREDICTED:vesicularglutamatetransporter2_likeisoform1[Susscrofa]||PREDICTED:vesicularglutamatetransporter2_like[Ailuropodamelanoleuca]>gi|281349995|gb|EFB25579.1|hypotheticalproteinPANDA_001945[Ailuropodamelanoleuca]||" 744 "32" "NEMVE_v1g10128" "GO:0055085,GO:0022804,GO:0043231,GO:0016021,GO:0045202,GO:0006811,GO:0031410" "hypothetical protein" "Predicted protein (Fragment)"
"156" "jgi|Nemve1|10129|gw.175.28.1" 3180 129 131 124 127 96 81 61 99 890 738 920 898 26.9590349243983 27.3770044581099 25.9141110901193 26.5410653906867 20.0625376181569 16.9277661153199 12.7480707782039 20.6894919187243 185.996442501663 154.230757939581 192.265985507337 187.668320636509 27.1680196912541 26.227588240403 18.4951518667384 16.7187813484641 170.113600220622 189.967153071923 -0.12227065541723 4.86640629192666 0.573279333012101 1 -0.256680007008298 4.74649800321473 0.285562522586037 1 -0.10112604780552 4.61618529345926 0.688023172620689 1 2.76361334269127 6.62362535034914 1.00355878879892e-49 1.83821863344299e-45 0.248231542036736 7.4308261662304 0.0620153744892767 1 "predictedprotein[Nematostellavectensis]>gi|156215042|gb|EDO36012.1|predictedprotein[Nematostellavectensis]||hypotheticalproteinBRAFLDRAFT_69708[Branchiostomafloridae]>gi|229283624|gb|EEN54364.1|hypotheticalproteinBRAFLDRAFT_69708[Branchiostomafloridae]||mKIAA4233protein[Musmusculus]>gi|148705842|gb|EDL37789.1|ATPase,aminophospholipidtransporter(APLT),classI,type8A,member1,isoformCRA_b[Musmusculus]||probablephospholipid_transportingATPaseIAisoforma[Musmusculus]>gi|26337291|dbj|BAC32330.1|unnamedproteinproduct[Musmusculus]>gi|74200688|dbj|BAE24734.1|unnamedproteinproduct[Musmusculus]||PREDICTED:probablephospholipid_transportingATPaseIAisoform1[Nomascusleucogenys]||PREDICTED:probablephospholipid_transportingATPaseIAisoform1[Macacamulatta]||probablephospholipid_transportingATPaseIAisoforma[Homosapiens]>gi|8134331|sp|Q9Y2Q0.1|AT8A1_HUMANRecName:Full=Probablephospholipid_transportingATPaseIA;AltName:Full=ATPaseclassItype8Amember1;AltName:Full=ChromaffingranuleATPaseII>gi|4972583|gb|AAD34706.1|AF067820_1ATPaseII[Homosapiens]>gi|119613410|gb|EAW93004.1|ATPase,aminophospholipidtransporter(APLT),ClassI,type8A,member1,isoformCRA_b[Homosapiens]||ATPaseII[Homosapiens]||PREDICTED:probablephospholipid_transportingATPaseIAisoform1[Callithrixjacchus]||PREDICTED:probablephospholipid_transportingATPaseIAisoform1[Pantroglodytes]||" NA "22" "NEMVE_v1g10129" "GO:0015917,GO:0016021,GO:0015662,GO:0031410,GO:0019829,GO:0005524,GO:0005515,GO:0045332,GO:0000287,GO:0008152,GO:0004012,GO:0015247,GO:0034220,GO:0006812,GO:0005783,GO:0005886,EC:3.6.3.1" "hypothetical protein; K14802 phospholipid-transpor" "Predicted protein (Fragment)"
"157" "jgi|Nemve1|101334|e_gw.60.209.1" 201 NA NA NA NA NA NA NA NA NA NA NA NA NA NA NA NA NA NA NA NA NA NA NA NA NA NA NA NA NA NA NA NA NA NA NA NA NA NA NA NA NA NA NA NA NA NA NA NA NA NA "predictedprotein[Nematostellavectensis]>gi|156221442|gb|EDO42297.1|predictedprotein[Nematostellavectensis]||predictedprotein[Nematostellavectensis]>gi|156223371|gb|EDO44206.1|predictedprotein[Nematostellavectensis]||hypotheticalproteinNEMVEDRAFT_v1g2158[Nematostellavectensis]>gi|156209654|gb|EDO30908.1|predictedprotein[Nematostellavectensis]||predictedprotein[Nematostellavectensis]>gi|156226393|gb|EDO47203.1|predictedprotein[Nematostellavectensis]||hypotheticalproteinBRAFLDRAFT_59252[Branchiostomafloridae]>gi|229275270|gb|EEN46093.1|hypotheticalproteinBRAFLDRAFT_59252[Branchiostomafloridae]||predictedprotein[Nematostellavectensis]>gi|156209184|gb|EDO30506.1|predictedprotein[Nematostellavectensis]||predictedprotein[Nematostellavectensis]>gi|156217994|gb|EDO38900.1|predictedprotein[Nematostellavectensis]||hypotheticalproteinBRAFLDRAFT_56781[Branchiostomafloridae]>gi|229287705|gb|EEN58408.1|hypotheticalproteinBRAFLDRAFT_56781[Branchiostomafloridae]||PREDICTED:serineprotease27_like[Anoliscarolinensis]||predictedprotein[Nematostellavectensis]>gi|156217980|gb|EDO38886.1|predictedprotein[Nematostellavectensis]||" 2061 NA "NEMVE_v1g101334" "GO:0004252,GO:0048771,GO:0005576,GO:0006508,GO:0042730,EC:3.4.21.0" "hypothetical protein" "Predicted protein (Fragment)"
"158" "jgi|Nemve1|101342|e_gw.60.83.1" 501 0 0 0 0 0 1 0 2 21 23 23 32 0 0 0 0 0 0.208984766855801 0 0.417969533711602 4.38868010397182 4.80664963768343 4.80664963768343 6.68751253938563 0 0 0.104492383427901 0.208984766855801 4.59766487082762 5.74708108853453 NA NA NA NA NA NA NA NA NA NA NA NA 3.74974589996211 1.45273102416669 3.75413605546247e-07 0.0068764510127906 0.408860450416901 2.30956205825404 0.259505838012307 1 "predictedprotein[Nematostellavectensis]>gi|156221417|gb|EDO42272.1|predictedprotein[Nematostellavectensis]||PREDICTED:ADAMmetallopeptidasewiththrombospondintype1motif,17[Rattusnorvegicus]||PREDICTED:similartoADAMmetallopeptidasewiththrombospondintype1motif,17[Ornithorhynchusanatinus]||ADAMmetallopeptidasewiththrombospondintype1motif,17[Musmusculus]||PREDICTED:Adisintegrinandmetalloproteinasewiththrombospondinmotifs17_like,partial[Meleagrisgallopavo]||PREDICTED:similartoADAMmetallopeptidasewiththrombospondintype1motif,17preproprotein[Gallusgallus]||PREDICTED:ADAMmetallopeptidasewiththrombospondintype1motif,17[Taeniopygiaguttata]||PREDICTED:Adisintegrinandmetalloproteinasewiththrombospondinmotifs17_like[Anoliscarolinensis]||PREDICTED:LOWQUALITYPROTEIN:Adisintegrinandmetalloproteinasewiththrombospondinmotifs17_like[Equuscaballus]||PREDICTED:Adisintegrinandmetalloproteinasewiththrombospondinmotifs17_like[Ailuropodamelanoleuca]||" NA "22" "NEMVE_v1g101342" NA "hypothetical protein" "Predicted protein (Fragment)"
"159" "jgi|Nemve1|101371|e_gw.60.129.1" 315 NA NA NA NA NA NA NA NA NA NA NA NA NA NA NA NA NA NA NA NA NA NA NA NA NA NA NA NA NA NA NA NA NA NA NA NA NA NA NA NA NA NA NA NA NA NA NA NA NA NA "predictedprotein[Nematostellavectensis]>gi|156221474|gb|EDO42329.1|predictedprotein[Nematostellavectensis]||predictedprotein[Nematostellavectensis]>gi|156209780|gb|EDO31018.1|predictedprotein[Nematostellavectensis]||predictedprotein[Nematostellavectensis]>gi|156210242|gb|EDO31431.1|predictedprotein[Nematostellavectensis]||predictedprotein[Nematostellavectensis]>gi|156209959|gb|EDO31177.1|predictedprotein[Nematostellavectensis]||hypotheticalproteinNEMVEDRAFT_v1g145995[Nematostellavectensis]>gi|156206749|gb|EDO29010.1|predictedprotein[Nematostellavectensis]||hypotheticalproteinBRAFLDRAFT_233058[Branchiostomafloridae]>gi|229298165|gb|EEN68794.1|hypotheticalproteinBRAFLDRAFT_233058[Branchiostomafloridae]||PREDICTED:hypotheticalproteinLOC100490386[Xenopus(Silurana)tropicalis]||hypotheticalproteinBRAFLDRAFT_186091[Branchiostomafloridae]>gi|229270939|gb|EEN41888.1|hypotheticalproteinBRAFLDRAFT_186091[Branchiostomafloridae]||hypotheticalproteinLOC407789[Musmusculus]>gi|74221639|dbj|BAE21521.1|unnamedproteinproduct[Musmusculus]||PREDICTED:predictedprotein_like[Rattusnorvegicus]||" 443 NA "NEMVE_v1g101371" "GO:0005488" "hypothetical protein" "Predicted protein (Fragment)"
"160" "jgi|Nemve1|101376|e_gw.60.239.1" 423 0 0 0 0 0 0 0 0 2 1 0 0 0 0 0 0 0 0 0 0 0.417969533711602 0.208984766855801 0 0 0 0 0 0 0.313477150283702 0 NA NA NA NA NA NA NA NA NA NA NA NA NA NA NA NA NA NA NA NA "predictedprotein[Nematostellavectensis]>gi|156221402|gb|EDO42257.1|predictedprotein[Nematostellavectensis]||predictedprotein[Nematostellavectensis]>gi|156221444|gb|EDO42299.1|predictedprotein[Nematostellavectensis]||predictedprotein[Nematostellavectensis]>gi|156221445|gb|EDO42300.1|predictedprotein[Nematostellavectensis]||predictedprotein[Nematostellavectensis]>gi|156221403|gb|EDO42258.1|predictedprotein[Nematostellavectensis]||PREDICTED:hypotheticalproteinLOC100405471[Callithrixjacchus]||hypotheticalproteinNEMVEDRAFT_v1g46890[Nematostellavectensis]>gi|156206798|gb|EDO29038.1|predictedprotein[Nematostellavectensis]||PREDICTED:muscleM_lineassemblyproteinunc_89_like[Xenopus(Silurana)tropicalis]||PREDICTED:similartocAMPresponseelement_bindingprotein5[Hydramagnipapillata]||predictedprotein[Nematostellavectensis]>gi|156225634|gb|EDO46450.1|predictedprotein[Nematostellavectensis]||hypotheticalproteinBRAFLDRAFT_222126[Branchiostomafloridae]>gi|229274612|gb|EEN45446.1|hypotheticalproteinBRAFLDRAFT_222126[Branchiostomafloridae]||" 2064 NA "NEMVE_v1g101376" NA "hypothetical protein" "Predicted protein (Fragment)"
"161" "jgi|Nemve1|101383|e_gw.60.108.1" 186 0 0 0 0 0 0 0 0 7 5 3 4 0 0 0 0 0 0 0 0 0.919428959562066 0.656734971115762 0.394040982669457 0.525387976892609 0 0 0 0 0.788081965338914 0.459714479781033 NA NA NA NA NA NA NA NA NA NA NA NA 5.35878520458449 -0.465757548726769 0.00271611584802949 1 -0.67015555235305 -0.0803524399308353 0.370224777883084 1 "predictedprotein[Nematostellavectensis]>gi|156221416|gb|EDO42271.1|predictedprotein[Nematostellavectensis]||PREDICTED:ADAMmetallopeptidasewiththrombospondintype1motif,17[Rattusnorvegicus]||PREDICTED:Adisintegrinandmetalloproteinasewiththrombospondinmotifs17[Xenopus(Silurana)tropicalis]||PREDICTED:ADAMmetallopeptidasewiththrombospondintype1motif,17[Oryctolaguscuniculus]||mCG2186[Musmusculus]||ADAMmetallopeptidasewiththrombospondintype1motif,17[Musmusculus]||PREDICTED:Adisintegrinandmetalloproteinasewiththrombospondinmotifs17_like[Callithrixjacchus]||PREDICTED:LOWQUALITYPROTEIN:Adisintegrinandmetalloproteinasewiththrombospondinmotifs17_like[Nomascusleucogenys]||PREDICTED:Adisintegrinandmetalloproteinasewiththrombospondinmotifs17_like[Anoliscarolinensis]||PREDICTED:Adisintegrinandmetalloproteinasewiththrombospondinmotifs17_like,partial[Meleagrisgallopavo]||" NA NA "NEMVE_v1g101383" "GO:0005576,GO:0046872,GO:0004222,GO:0031012,EC:3.4.24.0" "hypothetical protein" "Predicted protein (Fragment)"
"162" "jgi|Nemve1|10139|gw.330.1.1" 2806 0 1 0 0 0 0 1 2 4 4 4 1 0 0.0892594226338222 0 0 0 0 0.0892594226338222 0.178518845267644 0.357037690535289 0.357037690535289 0.357037690535289 0.0892594226338222 0.0446297113169111 0 0 0.133889133950733 0.357037690535289 0.223148556584556 NA NA NA NA NA NA NA NA NA NA NA NA 0.793070784866194 -0.576315288301929 0.565899112317936 1 -0.566528544108498 -0.627892395565995 0.589648077618461 1 "predictedprotein[Nematostellavectensis]>gi|156223485|gb|EDO44319.1|predictedprotein[Nematostellavectensis]||PREDICTED:ubiquitinspecificpeptidase24[Taeniopygiaguttata]||PREDICTED:similartoUbiquitincarboxyl_terminalhydrolase24(Ubiquitinthioesterase24)(Ubiquitin_specific_processingprotease24)(Deubiquitinatingenzyme24)[Gallusgallus]||PREDICTED:ubiquitincarboxyl_terminalhydrolase24_like[Meleagrisgallopavo]||PREDICTED:ubiquitincarboxyl_terminalhydrolase24_like[Anoliscarolinensis]||PREDICTED:ubiquitinspecificpeptidase24[Bostaurus]>gi|297473139|ref|XP_002686434.1|PREDICTED:ubiquitinspecificpeptidase24[Bostaurus]>gi|296489115|gb|DAA31228.1|ubiquitinspecificpeptidase24[Bostaurus]||PREDICTED:ubiquitincarboxyl_terminalhydrolase24[Pantroglodytes]||PREDICTED:ubiquitincarboxyl_terminalhydrolase24[Pongoabelii]||PREDICTED:LOWQUALITYPROTEIN:ubiquitincarboxyl_terminalhydrolase24_like[Callithrixjacchus]||ubiquitincarboxyl_terminalhydrolase24[Homosapiens]>gi|212276491|sp|Q9UPU5.3|UBP24_HUMANRecName:Full=Ubiquitincarboxyl_terminalhydrolase24;AltName:Full=Deubiquitinatingenzyme24;AltName:Full=Ubiquitinthiolesterase24;AltName:Full=Ubiquitin_specific_processingprotease24||" 2199 NA "NEMVE_v1g10139" "GO:0006511,GO:0004221,GO:0016579,EC:3.1.2.15" NA NA
"163" "jgi|Nemve1|101391|e_gw.60.111.1" 336 0 0 1 0 0 2 0 2 1 1 2 4 0 0 0.0892594226338222 0 0 0.178518845267644 0 0.178518845267644 0.0892594226338222 0.0892594226338222 0.178518845267644 0.357037690535289 0 0.0446297113169111 0.0892594226338222 0.0892594226338222 0.0892594226338222 0.267778267901467 NA NA NA NA NA NA NA NA NA NA NA NA NA NA NA NA NA NA NA NA "predictedprotein[Nematostellavectensis]>gi|156221438|gb|EDO42293.1|predictedprotein[Nematostellavectensis]||predictedprotein[Nematostellavectensis]>gi|156217178|gb|EDO38100.1|predictedprotein[Nematostellavectensis]||predictedprotein[Nematostellavectensis]>gi|156217177|gb|EDO38099.1|predictedprotein[Nematostellavectensis]||predictedprotein[Nematostellavectensis]>gi|156217179|gb|EDO38101.1|predictedprotein[Nematostellavectensis]||hypotheticalproteinNEMVEDRAFT_v1g145624[Nematostellavectensis]>gi|156206958|gb|EDO29127.1|predictedprotein[Nematostellavectensis]||predictedprotein[Nematostellavectensis]>gi|156222018|gb|EDO42867.1|predictedprotein[Nematostellavectensis]||predictedprotein[Nematostellavectensis]>gi|156222016|gb|EDO42865.1|predictedprotein[Nematostellavectensis]||predictedprotein[Nematostellavectensis]>gi|156216328|gb|EDO37267.1|predictedprotein[Nematostellavectensis]||predictedprotein[Nematostellavectensis]>gi|156223045|gb|EDO43884.1|predictedprotein[Nematostellavectensis]||predictedprotein[Nematostellavectensis]>gi|156223348|gb|EDO44184.1|predictedprotein[Nematostellavectensis]||" NA NA "NEMVE_v1g101391" NA "hypothetical protein" "Predicted protein (Fragment)"
"164" "jgi|Nemve1|101406|e_gw.60.183.1" 279 0 0 0 0 15 32 14 45 10 1 7 9 0 0 0 0 2.11449925956987 4.51093175374906 1.97353264226522 6.34349777870962 1.40966617304658 0.140966617304658 0.986766321132608 1.26869955574192 0 0 3.31271550665947 4.15851521048742 0.77531639517562 1.12773293843727 NA NA NA NA 7.69034531212989 1.64740257541819 8.13413214765e-11 1.20141131820791e-06 0.37069087084824 2.93121573649088 0.609541106402768 1 -2.97111888317637 2.1626141798435 1.76025674357431e-08 0.000322426227720506 0.617857757607817 0.421893019108708 0.366678336244178 1 "predictedprotein[Nematostellavectensis]>gi|156219828|gb|EDO40704.1|predictedprotein[Nematostellavectensis]||hypotheticalproteinNEMVEDRAFT_v1g222918[Nematostellavectensis]>gi|156205756|gb|EDO28514.1|predictedprotein[Nematostellavectensis]||PREDICTED:similartoputativeelicitinproteinRAM6[Gallusgallus]||predictedprotein[Nematostellavectensis]>gi|156213705|gb|EDO34715.1|predictedprotein[Nematostellavectensis]||predictedprotein[Nematostellavectensis]>gi|156220661|gb|EDO41526.1|predictedprotein[Nematostellavectensis]||HypotheticalproteinCBG23588[Caenorhabditisbriggsae]>gi|187040944|emb|CAP20407.1|hypotheticalproteinCBG_23588[CaenorhabditisbriggsaeAF16]||HypotheticalproteinCBG00312[Caenorhabditisbriggsae]>gi|187039209|emb|CAP21746.1|hypotheticalproteinCBG_00312[CaenorhabditisbriggsaeAF16]||conservedhypotheticalprotein[Culexquinquefasciatus]>gi|167879669|gb|EDS43052.1|conservedhypotheticalprotein[Culexquinquefasciatus]||conservedhypotheticalprotein[Culexquinquefasciatus]>gi|167878645|gb|EDS42028.1|conservedhypotheticalprotein[Culexquinquefasciatus]||conservedhypotheticalprotein[Culexquinquefasciatus]>gi|167876040|gb|EDS39423.1|conservedhypotheticalprotein[Culexquinquefasciatus]||" NA "28" "NEMVE_v1g101406" NA NA NA
"165" "jgi|Nemve1|101414|e_gw.60.39.1" 684 0 0 0 0 2 2 2 3 11 6 1 2 0 0 0 0 0.349183973525554 0.349183973525554 0.349183973525554 0.523775960288331 1.92051185439055 1.04755192057666 0.174591986762777 0.349183973525554 0 0 0.349183973525554 0.436479966906943 1.48403188748361 0.261887980144166 NA NA NA NA NA NA NA NA 0.346893048498501 -0.608469246079911 1 1 1.15228917567892 0.414815052331949 0.135580450342445 1 -2.32313997112696 -0.00889028454014637 0.00545475701689482 1 "predictedprotein[Nematostellavectensis]>gi|156221435|gb|EDO42290.1|predictedprotein[Nematostellavectensis]||predictedprotein[Nematostellavectensis]>gi|156227294|gb|EDO48098.1|predictedprotein[Nematostellavectensis]||predictedprotein[Nematostellavectensis]>gi|156229259|gb|EDO50055.1|predictedprotein[Nematostellavectensis]||hypotheticalproteinNEMVEDRAFT_v1g223762[Nematostellavectensis]>gi|156203791|gb|EDO27742.1|predictedprotein[Nematostellavectensis]||hypotheticalproteinNEMVEDRAFT_v1g221487[Nematostellavectensis]>gi|156208178|gb|EDO29764.1|predictedprotein[Nematostellavectensis]||predictedprotein[Nematostellavectensis]>gi|156221044|gb|EDO41904.1|predictedprotein[Nematostellavectensis]||hypotheticalproteinTRIADDRAFT_22336[Trichoplaxadhaerens]>gi|190586919|gb|EDV26972.1|hypotheticalproteinTRIADDRAFT_22336[Trichoplaxadhaerens]||hypotheticalproteinBRAFLDRAFT_205939[Branchiostomafloridae]>gi|229296446|gb|EEN67086.1|hypotheticalproteinBRAFLDRAFT_205939[Branchiostomafloridae]||hypotheticalproteinBRAFLDRAFT_80587[Branchiostomafloridae]>gi|229282681|gb|EEN53428.1|hypotheticalproteinBRAFLDRAFT_80587[Branchiostomafloridae]||unnamedproteinproduct[Tetraodonnigroviridis]||" 2077 "22" "NEMVE_v1g101414" "GO:0005509" "hypothetical protein" "Predicted protein"
"166" "jgi|Nemve1|10142|gw.297.2.1" 2991 150 139 132 137 113 82 244 378 283 231 198 180 19.7020491334728 18.2572321970182 17.3378032374561 17.9945382085719 14.8422103472162 10.7704535262985 32.0486665904492 49.6491638163516 37.1711993651521 30.3411556655482 26.0067048561842 23.6424589601674 18.9796406652455 17.666170723014 12.8063319367573 40.8489152034004 33.7561775153501 24.8245819081758 -0.174872528135959 4.99177969377416 0.427532874299305 1 -0.216941623409073 4.8611183355452 0.333676978892797 1 1.71653559922666 5.89978997007438 3.6974332688682e-19 6.06896696752026e-15 -0.856574121013581 6.18239265319081 6.32789034098883e-07 0.0115907967375892 -0.354164703065699 5.47169461552633 0.017538689451405 1 "predictedprotein[Nematostellavectensis]>gi|156211747|gb|EDO32839.1|predictedprotein[Nematostellavectensis]||PREDICTED:transcriptioninitiationfactorTFIIDsubunit2[Nomascusleucogenys]||PREDICTED:TBP_associatedfactor2[Taeniopygiaguttata]||RecName:Full=TranscriptioninitiationfactorTFIIDsubunit2;AltName:Full=150kDacofactorofinitiatorfunction;AltName:Full=RNApolymeraseIITBP_associatedfactorsubunitB;AltName:Full=TBP_associatedfactor150kDa;AltName:Full=TranscriptioninitiationfactorTFIID150kDasubunit;Short=TAF(II)150;Short=TAFII_150;Short=TAFII150>gi|189067574|dbj|BAG38179.1|unnamedproteinproduct[Homosapiens]||PREDICTED:transcriptioninitiationfactorTFIIDsubunit2_like[Pongoabelii]||PREDICTED:transcriptioninitiationfactorTFIIDsubunit2[Callithrixjacchus]||PREDICTED:transcriptioninitiationfactorTFIIDsubunit2[Macacamulatta]||RecName:Full=TranscriptioninitiationfactorTFIIDsubunit2;AltName:Full=TBP_associatedfactor150kDa;AltName:Full=TranscriptioninitiationfactorTFIID150kDasubunit;Short=TAF(II)150;Short=TAFII_150;Short=TAFII150>gi|53134697|emb|CAG32355.1|hypotheticalproteinRCJMB04_23j21[Gallusgallus]||transcriptioninitiationfactorTFIIDsubunit2[Homosapiens]>gi|3046692|gb|AAC13540.1|TBP_associatedfactorTAFII150[Homosapiens]||PREDICTED:transcriptioninitiationfactorTFIIDsubunit2[Pantroglodytes]||" 1414 "24" "NEMVE_v1g10142" "GO:0008270,GO:0006367,GO:0045944,GO:0000086,GO:0044212,GO:0008237,GO:0014070,GO:0033276,GO:0005515,GO:0005669" "hypothetical protein; K03128 transcription initiat" "Predicted protein (Fragment)"
"167" "jgi|Nemve1|101427|e_gw.60.18.1" 1509 0 0 0 0 0 2 2 5 50 21 31 39 0 0 0 0 0 0.262693988446305 0.262693988446305 0.656734971115762 6.56734971115761 2.7582868786862 4.07175682091772 5.12253277470294 0 0 0.131346994223152 0.459714479781033 4.66281829492191 4.59714479781033 NA NA NA NA NA NA NA NA 1.72922704755785 -0.612003328673351 0.207670946654769 1 2.72597077191128 2.16678920631447 1.28201259449154e-06 0.0234826246933015 0.0683098919606355 2.80530280305546 0.784520065548139 1 "predictedprotein[Nematostellavectensis]>gi|156221415|gb|EDO42270.1|predictedprotein[Nematostellavectensis]||PREDICTED:ADAMmetallopeptidasewiththrombospondintype1motif,12[Taeniopygiaguttata]||PREDICTED:Adisintegrinandmetalloproteinasewiththrombospondinmotifs12,partial[Xenopus(Silurana)tropicalis]||PREDICTED:Adisintegrinandmetalloproteinasewiththrombospondinmotifs12_like[Ailuropodamelanoleuca]||hypotheticalproteinPANDA_008117[Ailuropodamelanoleuca]||PREDICTED:Adisintegrinandmetalloproteinasewiththrombospondinmotifs12[Callithrixjacchus]||unnamedproteinproduct[Macacafascicularis]||hypotheticalproteinBRAFLDRAFT_85817[Branchiostomafloridae]>gi|229286913|gb|EEN57626.1|hypotheticalproteinBRAFLDRAFT_85817[Branchiostomafloridae]||ADAMmetallopeptidasewiththrombospondintype1motif,12,isoformCRA_b[Homosapiens]||ADAMmetallopeptidasewiththrombospondintype1motif,12,isoformCRA_a[Homosapiens]||" NA "22" "NEMVE_v1g101427" "GO:0004222,GO:0006508,GO:0008270,GO:0005578,EC:3.4.24.0" "hypothetical protein" "Predicted protein"
"168" "jgi|Nemve1|101438|e_gw.60.109.1" 285 NA NA NA NA NA NA NA NA NA NA NA NA NA NA NA NA NA NA NA NA NA NA NA NA NA NA NA NA NA NA NA NA NA NA NA NA NA NA NA NA NA NA NA NA NA NA NA NA NA NA "predictedprotein[Nematostellavectensis]>gi|156221414|gb|EDO42269.1|predictedprotein[Nematostellavectensis]||predictedprotein[Nematostellavectensis]>gi|156228456|gb|EDO49255.1|predictedprotein[Nematostellavectensis]||predictedprotein[Nematostellavectensis]>gi|156218901|gb|EDO39791.1|predictedprotein[Nematostellavectensis]||hypotheticalproteinCRE_06355[Caenorhabditisremanei]>gi|308244811|gb|EFO88763.1|hypotheticalproteinCRE_06355[Caenorhabditisremanei]||GA27121[Drosophilapseudoobscurapseudoobscura]>gi|198131466|gb|EDY67853.1|GA27121[Drosophilapseudoobscurapseudoobscura]||mucinrelated89F[Drosophilamelanogaster]>gi|7300238|gb|AAF55402.1|mucinrelated89F[Drosophilamelanogaster]||GJ22832[Drosophilavirilis]>gi|194152477|gb|EDW67911.1|GJ22832[Drosophilavirilis]||GI22831[Drosophilamojavensis]>gi|193916478|gb|EDW15345.1|GI22831[Drosophilamojavensis]||GF16888[Drosophilaananassae]>gi|190627196|gb|EDV42720.1|GF16888[Drosophilaananassae]||GE24176[Drosophilayakuba]>gi|194184102|gb|EDW97713.1|GE24176[Drosophilayakuba]||" NA NA "NEMVE_v1g101438" "GO:0005488,GO:0006807,GO:0043170,GO:0044238" "hypothetical protein" "Predicted protein (Fragment)"
"169" "jgi|Nemve1|101455|e_gw.61.268.1" 291 NA NA NA NA NA NA NA NA NA NA NA NA NA NA NA NA NA NA NA NA NA NA NA NA NA NA NA NA NA NA NA NA NA NA NA NA NA NA NA NA NA NA NA NA NA NA NA NA NA NA "predictedprotein[Nematostellavectensis]>gi|156221349|gb|EDO42205.1|predictedprotein[Nematostellavectensis]||predictedprotein[Nematostellavectensis]>gi|156228046|gb|EDO48846.1|predictedprotein[Nematostellavectensis]||predictedprotein[Nematostellavectensis]>gi|156228940|gb|EDO49737.1|predictedprotein[Nematostellavectensis]||hypotheticalproteinBRAFLDRAFT_131055[Branchiostomafloridae]>gi|229279128|gb|EEN49908.1|hypotheticalproteinBRAFLDRAFT_131055[Branchiostomafloridae]||hypotheticalproteinBRAFLDRAFT_89659[Branchiostomafloridae]>gi|229294147|gb|EEN64804.1|hypotheticalproteinBRAFLDRAFT_89659[Branchiostomafloridae]||PREDICTED:similartomultidrugresistanceprotein1a[Gallusgallus]||PREDICTED:hypotheticalproteinLOC100566687[Anoliscarolinensis]||multidrugresistance49,isoformB[Drosophilamelanogaster]>gi|225735661|gb|ACO25636.1|MIP02732p[Drosophilamelanogaster]>gi|272432454|gb|ACZ94407.1|multidrugresistance49,isoformB[Drosophilamelanogaster]||GD25799[Drosophilasimulans]>gi|194193284|gb|EDX06860.1|GD25799[Drosophilasimulans]||GE13408[Drosophilayakuba]>gi|194177074|gb|EDW90685.1|GE13408[Drosophilayakuba]||" 1284 NA "NEMVE_v1g101455" "GO:0001666,GO:0015238,GO:0008354,GO:0042626,GO:0006855,GO:0031427,GO:0006200,GO:0005524,GO:0005887" "hypothetical protein" "Predicted protein (Fragment)"
"170" "jgi|Nemve1|101462|e_gw.61.129.1" 1836 113 98 80 90 65 64 129 196 344 246 233 188 10.0863147576219 8.74742341811458 7.14075381070578 8.033348037044 5.80186247119844 5.71260304856462 11.5144655197631 17.4948468362292 30.7052413860348 21.9578179679203 20.7974454736806 16.7807714551586 9.41686908786824 7.58705092387489 5.75723275988153 14.5046561779961 26.3315296769776 18.7891084644196 -0.382767723857727 4.44094949670509 0.121544777972087 1 -0.150955390903621 4.23439087450471 0.596176037862035 1 1.37572594077518 5.0544413967286 1.18093998145386e-09 1.93839488555837e-05 0.278314743063751 5.7855217526989 0.135981767403718 1 -0.397678559913902 5.64607929042215 0.00867165596155603 1 "predictedprotein[Nematostellavectensis]>gi|156221378|gb|EDO42234.1|predictedprotein[Nematostellavectensis]||thioredoxindomain_containingprotein3homolog[Cionaintestinalis]>gi|68566221|sp|Q95YJ5.1|TXND3_CIOINRecName:Full=Thioredoxindomain_containingprotein3homolog;AltName:Full=Dyneinintermediatechain3>gi|15721860|dbj|BAB68388.1|dyneinintermediatechain3[Cionaintestinalis]||hypotheticalproteinBRAFLDRAFT_280761[Branchiostomafloridae]>gi|229283196|gb|EEN53938.1|hypotheticalproteinBRAFLDRAFT_280761[Branchiostomafloridae]||thioredoxindomaincontaining6[Xenopus(Silurana)tropicalis]>gi|183985698|gb|AAI66216.1|LOC100158550protein[Xenopus(Silurana)tropicalis]||thioredoxindomaincontaining6[Xenopuslaevis]>gi|47506872|gb|AAH70973.1|MGC78790protein[Xenopuslaevis]||PREDICTED:similartointermediatechain1[Strongylocentrotuspurpuratus]||PREDICTED:similartointermediatechain1[Strongylocentrotuspurpuratus]||RecName:Full=Thioredoxindomain_containingprotein3homolog;AltName:Full=Intermediatechain1>gi|1817526|dbj|BAA09934.1|intermediatechain1[Anthocidariscrassispina]||unnamedproteinproduct[Tetraodonnigroviridis]||nucleosidediphosphatekinase[Schistosomamansoni]>gi|238665063|emb|CAZ35842.1|nucleosidediphosphatekinase[Schistosomamansoni]||" 1798 "22" "NEMVE_v1g101462" "GO:0006165,GO:0004550,GO:0015630,GO:0045454,GO:0006228,GO:0005524,GO:0032501,GO:0006183,GO:0032502,GO:0006241,GO:0006144,GO:0006206,EC:2.7.4.6" "hypothetical protein" "Predicted protein (Fragment)"
"171" "jgi|Nemve1|101464|e_gw.61.35.1" 6636 210 230 304 342 247 219 347 522 704 516 514 449 23.8609998412247 26.1334760165795 34.541637865392 38.859342598566 28.065080765631 24.8836141201344 39.4274616424047 59.3116281767587 79.9911613724868 58.6298853241522 58.4026377066168 51.0170901367139 24.9972379289021 36.700490231979 26.4743474428827 49.3695449095817 69.3105233483195 54.7098639216653 0.482237474213582 5.94914347114394 0.019023626867711 1 -0.224148084154441 6.12422126041445 0.235033089544575 1 0.943050313791883 6.61161477109691 6.10169918335074e-09 0.000100153290395519 -0.0923294947087781 7.00444538910615 0.534854719033989 1 -0.252199087712389 6.75884731644247 0.065031362935462 1 "predictedprotein[Nematostellavectensis]>gi|156221338|gb|EDO42194.1|predictedprotein[Nematostellavectensis]||PREDICTED:predictedprotein_like[Saccoglossuskowalevskii]||dyneinheavychain6,axonemal[Homosapiens]>gi|166922150|sp|Q9C0G6.3|DYH6_HUMANRecName:Full=Dyneinheavychain6,axonemal;AltName:Full=Axonemalbetadyneinheavychain6;AltName:Full=Ciliarydyneinheavychain6||DNAH6variantprotein[Homosapiens]||KIAA1697protein[Homosapiens]||PREDICTED:dyneinheavychain6,axonemal_like[Macacamulatta]||PREDICTED:dyneinheavychain6,axonemal[Pantroglodytes]||PREDICTED:similartoSI:zC220F6.1(novelproteinsimilartohumandyneinheavychain(DHC)),partial[Strongylocentrotuspurpuratus]>gi|115971305|ref|XP_001187826.1|PREDICTED:similartoSI:zC220F6.1(novelproteinsimilartohumandyneinheavychain(DHC)),partial[Strongylocentrotuspurpuratus]||PREDICTED:LOWQUALITYPROTEIN:dyneinheavychain6,axonemal_like[Callithrixjacchus]||predictedprotein[Nematostellavectensis]>gi|156210641|gb|EDO31800.1|predictedprotein[Nematostellavectensis]||" 730 "22" "NEMVE_v1g101464" "GO:0003777,GO:0030286,GO:0006355,GO:0005524,GO:0007018,GO:0008134,GO:0005874,GO:0005667" "hypothetical protein" "Predicted protein"
"172" "jgi|Nemve1|101484|e_gw.61.218.1" 393 0 0 0 0 0 0 0 0 0 0 2 5 0 0 0 0 0 0 0 0 0 0 0.227247617535474 0.568119043838685 0 0 0 0 0 0.397683330687079 NA NA NA NA NA NA NA NA NA NA NA NA NA NA NA NA NA NA NA NA "predictedprotein[Nematostellavectensis]>gi|156221363|gb|EDO42219.1|predictedprotein[Nematostellavectensis]||predictedprotein[Nematostellavectensis]>gi|156220438|gb|EDO41306.1|predictedprotein[Nematostellavectensis]||AGAP010775_PA[Anophelesgambiaestr.PEST]>gi|157014367|gb|EAL39343.3|AGAP010775_PA[Anophelesgambiaestr.PEST]||FBN8[Anophelesquadriannulatus]||FBN8[Anophelesquadriannulatus]||FBN8[Anophelesbwambae]||FBN8[Anophelesarabiensis]||FBN8[Anophelesarabiensis]||angiopoietin_like6[Daniorerio]>gi|57864263|dbj|BAD86840.1|angiopoietin_like6[Daniorerio]||FBN8[Anophelesarabiensis]||" NA NA "NEMVE_v1g101484" "GO:0007165,GO:0005102" "hypothetical protein" "Predicted protein (Fragment)"
"173" "jgi|Nemve1|101494|e_gw.61.94.1" 402 NA NA NA NA NA NA NA NA NA NA NA NA NA NA NA NA NA NA NA NA NA NA NA NA NA NA NA NA NA NA NA NA NA NA NA NA NA NA NA NA NA NA NA NA NA NA NA NA NA NA "predictedprotein[Nematostellavectensis]>gi|156221321|gb|EDO42177.1|predictedprotein[Nematostellavectensis]||predictedprotein[Nematostellavectensis]>gi|156221322|gb|EDO42178.1|predictedprotein[Nematostellavectensis]||predictedprotein[Nematostellavectensis]>gi|156221323|gb|EDO42179.1|predictedprotein[Nematostellavectensis]||predictedprotein[Nematostellavectensis]>gi|156220727|gb|EDO41591.1|predictedprotein[Nematostellavectensis]||predictedprotein[Nematostellavectensis]>gi|156222931|gb|EDO43770.1|predictedprotein[Nematostellavectensis]||predictedprotein[Nematostellavectensis]>gi|156214978|gb|EDO35950.1|predictedprotein[Nematostellavectensis]||predictedprotein[Nematostellavectensis]>gi|156223343|gb|EDO44179.1|predictedprotein[Nematostellavectensis]||hypotheticalproteinNEMVEDRAFT_v1g148475[Nematostellavectensis]>gi|156205106|gb|EDO28231.1|predictedprotein[Nematostellavectensis]||predictedprotein[Nematostellavectensis]>gi|156217235|gb|EDO38156.1|predictedprotein[Nematostellavectensis]||hypotheticalproteinBRAFLDRAFT_88008[Branchiostomafloridae]>gi|229291436|gb|EEN62108.1|hypotheticalproteinBRAFLDRAFT_88008[Branchiostomafloridae]||" 1797 NA "NEMVE_v1g101494" NA "hypothetical protein" "Predicted protein (Fragment)"
"174" "jgi|Nemve1|101495|e_gw.61.323.1" 168 11 12 14 19 17 8 5 11 17 28 28 29 1.11929472691138 1.22104879299423 1.42455692515993 1.93332725557419 1.72981912340849 0.814032528662818 0.508770330414261 1.11929472691138 1.72981912340849 2.84911385031986 2.84911385031986 2.95086791640272 1.1701717599528 1.67894209036706 1.27192582603565 0.814032528662818 2.28946648686418 2.89999088336129 0.445211273097537 1.67131314088058 0.437723268804553 1 -0.152262616470757 1.86267518465088 0.826722057229623 1 -0.592003839763552 1.56665613765219 0.350830033726174 1 0.901680938921515 1.88707989025588 0.0520872100661047 1 0.427933930817267 2.35719539535969 0.285518637125417 1 "predictedprotein[Nematostellavectensis]>gi|156221313|gb|EDO42169.1|predictedprotein[Nematostellavectensis]||hypotheticalproteinTcasGA2_TC004116[Triboliumcastaneum]||hypotheticalproteinSINV_05035[Solenopsisinvicta]||zincfingerproteinDHHCdomaincontainingprotein,putative[Pediculushumanuscorporis]>gi|212515486|gb|EEB17624.1|zincfingerproteinDHHCdomaincontainingprotein,putative[Pediculushumanuscorporis]||GH18968[Drosophilagrimshawi]>gi|193893945|gb|EDV92811.1|GH18968[Drosophilagrimshawi]||AGAP009199_PA[Anophelesgambiaestr.PEST]>gi|157013774|gb|EAA14727.5|AGAP009199_PA[Anophelesgambiaestr.PEST]||PREDICTED:probablepalmitoyltransferaseZDHHC23_like[Monodelphisdomestica]||PutativepalmitoyltransferaseZDHHC22[Acromyrmexechinatior]||GI23298[Drosophilamojavensis]>gi|193915631|gb|EDW14498.1|GI23298[Drosophilamojavensis]||PREDICTED:probablepalmitoyltransferaseZDHHC24_like[Apismellifera]||" NA "37" "NEMVE_v1g101495" "GO:0008270" "hypothetical protein" "Predicted protein (Fragment)"
"175" "jgi|Nemve1|101503|e_gw.61.183.1" 444 0 0 0 0 1 0 0 2 2 2 10 7 0 0 0 0 0.208984766855801 0 0 0.417969533711602 0.417969533711602 0.417969533711602 2.08984766855801 1.46289336799061 0 0 0.104492383427901 0.208984766855801 0.417969533711602 1.77637051827431 NA NA NA NA NA NA NA NA NA NA NA NA NA NA NA NA 2.10681785280824 0.0658679226509664 0.00845176189966791 1 "predictedprotein[Nematostellavectensis]>gi|156221309|gb|EDO42165.1|predictedprotein[Nematostellavectensis]||predictedprotein[Nematostellavectensis]>gi|156222472|gb|EDO43316.1|predictedprotein[Nematostellavectensis]||PREDICTED:similartoechinonectin,partial[Strongylocentrotuspurpuratus]>gi|115953911|ref|XP_001185902.1|PREDICTED:similartoechinonectin,partial[Strongylocentrotuspurpuratus]||PREDICTED:similartoechinonectin[Strongylocentrotuspurpuratus]>gi|115939214|ref|XP_001178770.1|PREDICTED:similartoechinonectin[Strongylocentrotuspurpuratus]||PREDICTED:similartoechinonectin,partial[Strongylocentrotuspurpuratus]>gi|115929206|ref|XP_001186188.1|PREDICTED:similartoechinonectin,partial[Strongylocentrotuspurpuratus]||PREDICTED:similartonectin[Strongylocentrotuspurpuratus]>gi|115968409|ref|XP_001181009.1|PREDICTED:similartonectin[Strongylocentrotuspurpuratus]||PREDICTED:similartoechinonectin[Strongylocentrotuspurpuratus]>gi|115939208|ref|XP_001178326.1|PREDICTED:similartoechinonectin[Strongylocentrotuspurpuratus]||PREDICTED:similartoechinonectin[Strongylocentrotuspurpuratus]||PREDICTED:similartoechinonectin,partial[Strongylocentrotuspurpuratus]||PREDICTED:similartoechinonectin,partial[Strongylocentrotuspurpuratus]>gi|115951161|ref|XP_001197644.1|PREDICTED:similartoechinonectin,partial[Strongylocentrotuspurpuratus]||" NA "27" "NEMVE_v1g101503" "GO:0007155" "hypothetical protein" "Predicted protein (Fragment)"
"176" "jgi|Nemve1|101511|e_gw.61.65.1" 744 0 0 0 0 0 0 1 0 2 1 5 4 0 0 0 0 0 0 0.0892594226338222 0 0.178518845267644 0.0892594226338222 0.446297113169111 0.357037690535289 0 0 0 0.0446297113169111 0.133889133950733 0.4016674018522 NA NA NA NA NA NA NA NA NA NA NA NA NA NA NA NA 1.59340818980088 -0.74236346011426 0.152066693692441 1 "predictedprotein[Nematostellavectensis]>gi|156222344|gb|EDO43189.1|predictedprotein[Nematostellavectensis]||predictedprotein[Nematostellavectensis]>gi|156220439|gb|EDO41307.1|predictedprotein[Nematostellavectensis]||predictedprotein[Nematostellavectensis]>gi|156221866|gb|EDO42716.1|predictedprotein[Nematostellavectensis]||Downsyndromecelladhesionmolecule_likeprotein[Acromyrmexechinatior]||Downsyndromecelladhesionmolecule[Harpegnathossaltator]||Downsyndromecelladhesionmolecule_likeprotein[Musmusculus]||PREDICTED:LOWQUALITYPROTEIN:immunoglobulin_likeandfibronectintypeIIIdomaincontaining6[Apismellifera]||predictedprotein[Nematostellavectensis]>gi|156219109|gb|EDO39996.1|predictedprotein[Nematostellavectensis]||hypotheticalproteinSINV_11265[Solenopsisinvicta]||Downsyndromecelladhesionmolecule[Camponotusfloridanus]||" NA NA "NEMVE_v1g101511" "GO:0009987" NA NA
"177" "jgi|Nemve1|101514|e_gw.61.49.1" 1002 32 19 14 12 35 27 50 78 40 27 26 28 3.60633726124122 2.14126274886197 1.57777255179303 1.35237647296546 3.94443137948258 3.04284706417228 5.63490197068941 8.79044707427547 4.50792157655152 3.04284706417228 2.93014902475849 3.15554510358607 2.8738000050516 1.46507451237925 3.49363922182743 7.21267452248244 3.7753843203619 3.04284706417228 -1.03628542760137 2.130371200339 0.0173360922646483 1 1.49104327535302 2.49059124923906 0.000175540436617254 1 1.08708182565113 3.79138921593597 0.00027618770576802 1 -1.51153097435677 3.63240071077745 4.41384235488915e-08 0.000808483504145046 -0.221265439856056 2.58975615001213 0.562461505880478 1 "predictedprotein[Nematostellavectensis]>gi|156221399|gb|EDO42255.1|predictedprotein[Nematostellavectensis]||hypotheticalproteinBRAFLDRAFT_227954[Branchiostomafloridae]>gi|229290911|gb|EEN61587.1|hypotheticalproteinBRAFLDRAFT_227954[Branchiostomafloridae]||PREDICTED:N_acetylglucoaminyltransferaseI_like[Saccoglossuskowalevskii]||ChainA,CrystalStructureOfN_AcetylglucosaminyltransferaseIInComplexWithUdp_Glucose>gi|110590817|pdb|2AM4|AChainA,CrystalStructureOfN_AcetylglucosaminyltransferaseIInComplexWithUdp_2_Deoxy_2_Fluoro_Glucose>gi|110590818|pdb|2AM5|AChainA,CrystalStructureOfN_AcetylglucosaminyltransferaseIInComplexWithUdp>gi|110590824|pdb|2APC|AChainA,CrystalStructureOfN_AcetylglucosaminyltransferaseIInComplexWithUdp_GlcnacPhosphonate||ChainA,CrystalStructureOfN_AcetylglucosaminyltransferaseI||ChainA,CrystalStructureOfN_AcetylglucosaminyltransferaseI>gi|14278312|pdb|1FO9|AChainA,CrystalStructureOfN_AcetylglucosaminyltransferaseI||alpha_1,3_mannosyl_glycoprotein2_beta_N_acetylglucosaminyltransferase[Oryctolaguscuniculus]>gi|121144|sp|P27115.1|MGAT1_RABITRecName:Full=Alpha_1,3_mannosyl_glycoprotein2_beta_N_acetylglucosaminyltransferase;AltName:Full=N_glycosyl_oligosaccharide_glycoproteinN_acetylglucosaminyltransferaseI;Short=GNT_I;Short=GlcNAc_TI>gi|165782|gb|AAA31493.1|UDP_N_acetylglucosamine:alpha_3_D_mannosidebeta_1,2_N_acetylglucosaminyltransferaseI[Oryctolaguscuniculus]||N_acetylglucosaminyltransferaseI[Susscrofa]>gi|112821182|dbj|BAF03221.1|N_acetylglucosaminyltransferaseI[Susscrofa]||Mannosideacetylglucosaminyltransferase1[Musmusculus]||alpha_1,3_mannosyl_glycoprotein2_beta_N_acetylglucosaminyltransferase[Bostaurus]>gi|59858237|gb|AAX08953.1|mannosyl(alpha_1,3_)_glycoproteinbeta_1,2_N_acetylglucosaminyltransferase[Bostaurus]>gi|154426138|gb|AAI51368.1|MGAT1protein[Bostaurus]>gi|296485522|gb|DAA27637.1|alpha_1,3_mannosyl_glycoprotein2_beta_N_acetylglucosaminyltransferase[Bostaurus]||" NA "28" "NEMVE_v1g101514" "GO:0004144,GO:0003846,GO:0000139,GO:0005624,GO:0003827,GO:0006049,GO:0006651,GO:0001701,GO:0005783,GO:0006487,GO:0042967,EC:2.3.1.20,EC:2.3.1.22,EC:2.4.1.101" "hypothetical protein; K00726 alpha-1,3-mannosyl-gl" "Predicted protein (Fragment)"
"178" "jgi|Nemve1|101518|e_gw.61.170.1" 589 2 0 3 3 3 4 2 4 8 7 11 7 0.253407644857145 0 0.380111467285717 0.380111467285717 0.380111467285717 0.506815289714289 0.253407644857145 0.506815289714289 1.01363057942858 0.886926757000006 1.3937420467143 0.886926757000006 0.126703822428572 0.380111467285717 0.443463378500003 0.380111467285717 0.950278668214292 1.14033440185715 NA NA NA NA 0.451906671970686 -0.284003415991248 0.604164111500611 1 -0.171377141313406 -0.0787779305495541 0.999999999999999 1 0.72130109066428 0.354802513693661 0.383363375156076 1 0.346764503159572 0.716900336984376 0.73660011912618 1 "predictedprotein[Nematostellavectensis]>gi|156228933|gb|EDO49730.1|predictedprotein[Nematostellavectensis]||PREDICTED:similartoORF2_encodedprotein[Strongylocentrotuspurpuratus]>gi|115940689|ref|XP_001192731.1|PREDICTED:similartoORF2_encodedprotein[Strongylocentrotuspurpuratus]||PREDICTED:similartoreversetranscriptase_likeprotein[Strongylocentrotuspurpuratus]>gi|115956080|ref|XP_001185632.1|PREDICTED:similartoreversetranscriptase_likeprotein[Strongylocentrotuspurpuratus]||PREDICTED:similartoreversetranscriptase_likeprotein[Strongylocentrotuspurpuratus]||PREDICTED:similartoTBC1domainfamily,member9[Strongylocentrotuspurpuratus]>gi|115965175|ref|XP_001179827.1|PREDICTED:similartoTBC1domainfamily,member9[Strongylocentrotuspurpuratus]||ORF2_encodedprotein[Daniorerio]||PREDICTED:similartoreversetranscriptase_likeprotein[Strongylocentrotuspurpuratus]||PREDICTED:similartoreversetranscriptase_likeprotein,partial[Strongylocentrotuspurpuratus]||PREDICTED:similartoORF2_encodedprotein[Strongylocentrotuspurpuratus]>gi|115952042|ref|XP_001189206.1|PREDICTED:similartoORF2_encodedprotein[Strongylocentrotuspurpuratus]||PREDICTED:similartoreversetranscriptase_likeprotein[Strongylocentrotuspurpuratus]||" 145 "39" "NEMVE_v1g101518" NA NA NA
"179" "jgi|Nemve1|101521|e_gw.61.60.1" 984 20 17 31 22 37 13 59 111 148 98 130 102 2.9173489627386 2.47974661832781 4.52189089224484 3.20908385901246 5.39709558106642 1.89627682578009 8.60617944007888 16.1912867431993 21.5883823242657 14.2950099174192 18.9627682578009 14.8784797099669 2.69854779053321 3.86548737562865 3.64668620342326 12.3987330916391 17.9416961208424 16.9206239838839 0.444383123748046 2.35517434513282 0.28758913530789 1 0.162105208194196 2.68983714325182 0.835688291082215 1 1.80471742585822 3.98629839150622 2.7338175425221e-08 0.000448728811429577 -0.0486227087788196 4.6603789460487 0.894190068981903 1 0.00447794761798682 4.56878463975385 1 1 "predictedprotein[Nematostellavectensis]>gi|156221347|gb|EDO42203.1|predictedprotein[Nematostellavectensis]||hypotheticalproteinBRAFLDRAFT_92966[Branchiostomafloridae]>gi|229295610|gb|EEN66256.1|hypotheticalproteinBRAFLDRAFT_92966[Branchiostomafloridae]||hypotheticalproteinDAPPUDRAFT_52557[Daphniapulex]||PREDICTED:probablemethyltransferaseC20orf7homolog,mitochondrial_like[Monodelphisdomestica]||PREDICTED:probablemethyltransferaseC20orf7[Oryctolaguscuniculus]||probablemethyltransferaseC20orf7homolog,mitochondrialprecursor[Musmusculus]>gi|160016838|sp|A2APY7.1|CT007_MOUSERecName:Full=ProbablemethyltransferaseC20orf7homolog,mitochondrial;Flags:Precursor>gi|122890040|emb|CAM14882.1|novelprotein(231003L22Rik)[Musmusculus]||probablemethyltransferaseC20orf7homolog,mitochondrialprecursor[Rattusnorvegicus]>gi|221271966|sp|B2GV71.1|CT007_RATRecName:Full=ProbablemethyltransferaseC20orf7homolog,mitochondrial;Flags:Precursor>gi|183986076|gb|AAI66551.1|RGD1309829protein[Rattusnorvegicus]||PREDICTED:probablemethyltransferaseC20orf7,mitochondrial[Macacamulatta]||PREDICTED:probablemethyltransferaseC20orf7homolog,mitochondrial_likeisoform1[Nomascusleucogenys]||PREDICTED:probablemethyltransferaseC20orf7,mitochondrial_likeisoform3[Pantroglodytes]||" NA "39" "NEMVE_v1g101521" "GO:0031314,GO:0032259,GO:0008168,GO:0032981,EC:2.1.1.0" "hypothetical protein" "Predicted protein"
"180" "jgi|Nemve1|101522|e_gw.61.146.1" 2346 71 70 87 94 65 49 105 146 225 149 116 95 9.3037650556409 9.17272611119526 11.4003881667712 12.3176607778908 8.51753138896702 6.42090827783668 13.7590891667929 19.1316858890644 29.4837625002705 19.5248027224013 15.200517555695 12.4486997223364 9.23824558341808 11.859024472331 7.46921983340185 16.4453875279286 24.5042826113359 13.8246086390157 0.288276741217663 4.19538652734319 0.297940332314242 1 -0.41927201300064 4.20489986816244 0.109641441642066 1 1.18125993265609 4.74183345933679 1.09555605034529e-06 0.0179824570103676 -0.0064484712052163 5.25612376320066 0.883697142210475 1 -0.736117211535687 4.85354785048697 2.14503430576975e-05 0.403459502572232 "predictedprotein[Nematostellavectensis]>gi|156221335|gb|EDO42191.1|predictedprotein[Nematostellavectensis]||PREDICTED:predictedprotein_like[Saccoglossuskowalevskii]||PREDICTED:similartodyneinheavychain,partial[Strongylocentrotuspurpuratus]>gi|115942057|ref|XP_001182982.1|PREDICTED:similartodyneinheavychain,partial[Strongylocentrotuspurpuratus]||PREDICTED:similartoDyneinheavychain6,axonemal(Axonemalbetadyneinheavychain6)(Ciliarydyneinheavychain6)[Cionaintestinalis]||hypotheticalproteinTRIADDRAFT_51924[Trichoplaxadhaerens]>gi|190589483|gb|EDV29505.1|hypotheticalproteinTRIADDRAFT_51924[Trichoplaxadhaerens]||PREDICTED:similartodyneinheavychain,partial[Strongylocentrotuspurpuratus]>gi|115728095|ref|XP_786129.2|PREDICTED:similartodyneinheavychain,partial[Strongylocentrotuspurpuratus]||PREDICTED:LOWQUALITYPROTEIN:dyneinheavychain14,axonemal_like,partial[Ailuropodamelanoleuca]||PREDICTED:LOWQUALITYPROTEIN:dyneinheavychain14,axonemal_like[Macacamulatta]||dyneinheavychain14,axonemalisoform1[Homosapiens]||hypotheticalproteinBRAFLDRAFT_72653[Branchiostomafloridae]>gi|229291940|gb|EEN62606.1|hypotheticalproteinBRAFLDRAFT_72653[Branchiostomafloridae]||" NA "34" "NEMVE_v1g101522" "GO:0044446" "hypothetical protein" "Predicted protein (Fragment)"
"181" "jgi|Nemve1|101531|e_gw.61.256.1" 429 299 188 213 192 256 156 89 77 217 175 167 145 38.3934614724872 24.1403704241725 27.3505260656848 24.6539953268145 32.871993769086 20.0313712030368 11.4281540837838 9.8872793758579 27.8641509683268 22.4710894905861 21.4438396853022 18.6189027207714 31.2669159483299 26.0022606962497 26.4516824860614 10.6577167298209 25.1676202294565 20.0313712030368 -0.337375626248786 5.66116519600692 0.131800806001116 1 0.271510885812294 5.68695791234226 0.233912458362095 1 -1.265810832559 5.40269599953803 4.19500828422346e-06 0.0688568659772438 0.65722917285216 5.07363734222467 0.0109741574394989 1 -0.240119715688254 5.13054566015705 0.122347258099316 1 "predictedprotein[Nematostellavectensis]>gi|156221327|gb|EDO42183.1|predictedprotein[Nematostellavectensis]||hypotheticalproteinTcasGA2_TC009991[Triboliumcastaneum]||PREDICTED:AdaPtin,Smallchain(clathrinassociatedcomplex)familymember(aps_2)_like[Saccoglossuskowalevskii]||hypotheticalproteinDAPPUDRAFT_303876[Daphniapulex]||PREDICTED:similartoENSANGP00000008517[Nasoniavitripennis]||PREDICTED:AP_2complexsubunitsigmaisoform3[Pantroglodytes]>gi|332257126|ref|XP_003277666.1|PREDICTED:AP_2complexsubunitsigma_likeisoform2[Nomascusleucogenys]||PREDICTED:similartoclathrincoatassemblyproteinap17[Triboliumcastaneum]>gi|285027713|gb|ADC34230.1|clathrincoatassemblyproteinap17[Solenopsisinvicta]||AdaPtin,Smallchain(clathrinassociatedcomplex)familymember(aps_2)[Caenorhabditiselegans]>gi|268579117|ref|XP_002644541.1|C.briggsaeCBR_APS_2protein[Caenorhabditisbriggsae]>gi|308511523|ref|XP_003117944.1|CRE_APS_2protein[Caenorhabditisremanei]>gi|1255861|gb|AAA96207.1|Ap_2smallchain(clathrinassociatedcomplex)protein2[Caenorhabditiselegans]>gi|187027909|emb|CAP32980.1|CBR_APS_2protein[CaenorhabditisbriggsaeAF16]>gi|308238590|gb|EFO82542.1|CRE_APS_2protein[Caenorhabditisremanei]||unnamedproteinproduct[Tetraodonnigroviridis]||clathrincoatassemblyproteinap17_like[Acyrthosiphonpisum]>gi|239792022|dbj|BAH72399.1|ACYPI001489[Acyrthosiphonpisum]||" NA "12" "NEMVE_v1g101531" "GO:0007411,GO:0030100,GO:0030122,GO:0000003,GO:0042059,GO:0048011,GO:0048268,GO:0016032,GO:0007269,GO:0008565,GO:0016183,GO:0006886,GO:0005829,GO:0030276,GO:0050690,GO:0009792,GO:0002119,GO:0008021,GO:0030121,GO:0010171" "hypothetical protein; K11827 AP-2 complex subunit" "Predicted protein (Fragment)"
"182" "jgi|Nemve1|101543|e_gw.61.243.1" 366 0 0 0 0 0 0 0 2 1 1 3 3 0 0 0 0 0 0 0 0.203508132165705 0.101754066082852 0.101754066082852 0.305262198248557 0.305262198248557 0 0 0 0.101754066082852 0.101754066082852 0.305262198248557 NA NA NA NA NA NA NA NA NA NA NA NA NA NA NA NA NA NA NA NA "predictedprotein[Nematostellavectensis]>gi|156221364|gb|EDO42220.1|predictedprotein[Nematostellavectensis]||predictedprotein[Nematostellavectensis]>gi|156220437|gb|EDO41305.1|predictedprotein[Nematostellavectensis]||unnamedproteinproduct[Tetraodonnigroviridis]||PREDICTED:neuronalpentraxin_1isoform2[Nomascusleucogenys]>gi|332849265|ref|XP_003315814.1|PREDICTED:neuronalpentraxin_1isoform1[Pantroglodytes]||PREDICTED:neuronalpentraxin_1_like[Anoliscarolinensis]||PREDICTED:neuronalpentraxin_1_like[Pongoabelii]||PREDICTED:neuronalpentraxin_1_like[Macacamulatta]||PREDICTED:neuronalpentraxin_1_like[Callithrixjacchus]||unnamedproteinproduct[Homosapiens]||neuronalpentraxinI[Homosapiens]||" NA NA "NEMVE_v1g101543" "GO:0032501" "hypothetical protein" "Predicted protein (Fragment)"
"183" "jgi|Nemve1|101547|e_gw.61.120.1" 165 240 171 278 247 130 110 23 32 24 24 21 13 33.831988153118 24.1052915590966 39.188719610695 34.8187544742506 18.3256602496056 15.5063279035124 3.24223219800714 4.51093175374906 3.3831988153118 3.3831988153118 2.96029896339782 1.83256602496056 28.9686398561073 37.0037370424728 16.915994076559 3.8765819758781 3.3831988153118 2.39643249417919 0.28146130167489 5.72915090875118 0.151503149710222 1 -0.881700369810956 5.56580496556649 1.82066114709356e-05 0.268911651425718 -2.07621244710048 4.42504994265135 7.18277430033003e-14 1.17898057365617e-09 -0.77446432582983 2.68441551654661 0.0267651819551032 1 -0.405964142824246 2.02996239511422 0.269597068216217 1 "predictedprotein[Nematostellavectensis]>gi|156221367|gb|EDO42223.1|predictedprotein[Nematostellavectensis]||PREDICTED:similartopredictedprotein[Hydramagnipapillata]||MDM_likeprotein[Mytilustrossulus]||PREDICTED:predictedprotein_like[Saccoglossuskowalevskii]||PREDICTED:e3ubiquitin_proteinligaseMdm2_like[Equuscaballus]||PREDICTED:e3ubiquitin_proteinligaseMdm2_like[Meleagrisgallopavo]||Mdm2,transformed3T3celldoubleminute2,p53bindingprotein[Gallusgallus]||E3ubiquitin_proteinligaseMdm2[Xenopuslaevis]>gi|49257576|gb|AAH74153.1|MGC81897protein[Xenopuslaevis]||Mdm2p53bindingproteinhomolog[Xenopus(Silurana)tropicalis]>gi|39645866|gb|AAH63898.1|Mdm2p53bindingproteinhomolog[Xenopus(Silurana)tropicalis]||Mdm2,transformed3T3celldoubleminute2,p53bindingprotein(mouse)[Xenopus(Silurana)tropicalis]||" NA "32" "NEMVE_v1g101547" "GO:0031981,GO:0044260,GO:0080090,GO:0008270,GO:0022402,GO:0048522,GO:0030163,GO:0033554,GO:0007346,GO:0048523,GO:0060255" "hypothetical protein" "Predicted protein (Fragment)"
"184" "jgi|Nemve1|101565|e_gw.61.299.1" 186 0 0 0 0 1 0 6 1 4 4 1 2 0 0 0 0 0.131346994223152 0 0.788081965338914 0.131346994223152 0.525387976892609 0.525387976892609 0.131346994223152 0.262693988446305 0 0 0.0656734971115761 0.459714479781033 0.525387976892609 0.197020491334728 NA NA NA NA NA NA NA NA 2.57525543619833 -0.724028542977305 0.0702527238980071 1 -0.376788415118973 -0.0873861390612568 0.650204411131635 1 -1.25971260987849 -0.86825498224297 0.233101462398879 1 "predictedprotein[Nematostellavectensis]>gi|156221380|gb|EDO42236.1|predictedprotein[Nematostellavectensis]||PREDICTED:DNA_directedRNApolymeraseIIlargestsubunit_like[Saccoglossuskowalevskii]_NA" NA NA "NEMVE_v1g101565" NA "hypothetical protein" "Predicted protein (Fragment)"
"185" "jgi|Nemve1|101576|e_gw.61.66.1" 567 NA NA NA NA NA NA NA NA NA NA NA NA NA NA NA NA NA NA NA NA NA NA NA NA NA NA NA NA NA NA NA NA NA NA NA NA NA NA NA NA NA NA NA NA NA NA NA NA NA NA "predictedprotein[Nematostellavectensis]>gi|156221316|gb|EDO42172.1|predictedprotein[Nematostellavectensis]||hypotheticalproteinNEMVEDRAFT_v1g143166[Nematostellavectensis]>gi|156208281|gb|EDO29828.1|predictedprotein[Nematostellavectensis]||hypotheticalproteinNEMVEDRAFT_v1g4847[Nematostellavectensis]>gi|156204254|gb|EDO27924.1|predictedprotein[Nematostellavectensis]||predictedprotein[Nematostellavectensis]>gi|156214547|gb|EDO35532.1|predictedprotein[Nematostellavectensis]||predictedprotein[Nematostellavectensis]>gi|156209147|gb|EDO30477.1|predictedprotein[Nematostellavectensis]||hypotheticalproteinNEMVEDRAFT_v1g221603[Nematostellavectensis]>gi|156208006|gb|EDO29661.1|predictedprotein[Nematostellavectensis]||PREDICTED:predictedprotein_like,partial[Saccoglossuskowalevskii]||hypotheticalproteinNEMVEDRAFT_v1g4006[Nematostellavectensis]>gi|156209472|gb|EDO30748.1|predictedprotein[Nematostellavectensis]||PREDICTED:hypotheticalproteinLOC100447275[Pongoabelii]||PREDICTED:hypotheticalproteinLOC100391524[Callithrixjacchus]||" NA NA "NEMVE_v1g101576" "GO:0005764,GO:0030141,GO:0002444,GO:0043234,GO:0043299,GO:0044425,GO:0002275,GO:0019905,GO:0005886" "hypothetical protein" "Predicted protein (Fragment)"
"186" "jgi|Nemve1|101591|e_gw.61.37.1" 915 0 0 0 0 2 3 10 19 76 53 102 92 0 0 0 0 0.178518845267644 0.267778267901467 0.892594226338222 1.69592903004262 6.78371612017049 4.73074939959258 9.10446110864986 8.21186688231164 0 0 0.223148556584556 1.29426162819042 5.75723275988153 8.65816399548075 NA NA NA NA NA NA NA NA 2.52120201518283 1.30362015734718 0.00028734427439821 1 1.56486155509342 3.22100538826243 3.77221111206301e-06 0.0690955909396582 0.676623135592956 4.01041655606289 0.000703372878417004 1 "predictedprotein[Nematostellavectensis]>gi|156221314|gb|EDO42170.1|predictedprotein[Nematostellavectensis]||hypotheticalproteinNEMVEDRAFT_v1g5800[Nematostellavectensis]>gi|156207188|gb|EDO29254.1|predictedprotein[Nematostellavectensis]||predictedprotein[Nematostellavectensis]>gi|156228604|gb|EDO49402.1|predictedprotein[Nematostellavectensis]||predictedprotein[Nematostellavectensis]>gi|156217834|gb|EDO38743.1|predictedprotein[Nematostellavectensis]||PREDICTED:hypotheticalprotein,partial[Hydramagnipapillata]||hypotheticalproteinNEMVEDRAFT_v1g143825[Nematostellavectensis]>gi|156207962|gb|EDO29636.1|predictedprotein[Nematostellavectensis]||hCG1645741[Homosapiens]||PREDICTED:similartopredictedprotein[Hydramagnipapillata]||hypotheticalproteinBRAFLDRAFT_230535[Branchiostomafloridae]>gi|229272691|gb|EEN43553.1|hypotheticalproteinBRAFLDRAFT_230535[Branchiostomafloridae]||hypotheticalproteinNEMVEDRAFT_v1g148340[Nematostellavectensis]>gi|156359477|ref|XP_001624795.1|predictedprotein[Nematostellavectensis]>gi|156205219|gb|EDO28278.1|predictedprotein[Nematostellavectensis]>gi|156211595|gb|EDO32695.1|predictedprotein[Nematostellavectensis]||" NA "39" "NEMVE_v1g101591" NA "hypothetical protein" "Predicted protein (Fragment)"
"187" "jgi|Nemve1|101593|e_gw.61.29.1" 693 0 0 0 0 0 0 0 0 0 1 0 0 0 0 0 0 0 0 0 0 0 0.14586744813693 0 0 0 0 0 0 0.0729337240684651 0 NA NA NA NA NA NA NA NA NA NA NA NA NA NA NA NA NA NA NA NA "predictedprotein[Nematostellavectensis]>gi|156221304|gb|EDO42160.1|predictedprotein[Nematostellavectensis]||predictedprotein[Nematostellavectensis]>gi|156228328|gb|EDO49127.1|predictedprotein[Nematostellavectensis]||predictedprotein[Nematostellavectensis]>gi|156226174|gb|EDO46986.1|predictedprotein[Nematostellavectensis]||hypotheticalproteinNEMVEDRAFT_v1g144162[Nematostellavectensis]>gi|156207806|gb|EDO29551.1|predictedprotein[Nematostellavectensis]||hypotheticalproteinNEMVEDRAFT_v1g156816[Nematostellavectensis]>gi|156195624|gb|EDO25651.1|predictedprotein[Nematostellavectensis]||predictedprotein[Nematostellavectensis]>gi|156226175|gb|EDO46987.1|predictedprotein[Nematostellavectensis]||hypotheticalproteinNEMVEDRAFT_v1g222883[Nematostellavectensis]>gi|156205808|gb|EDO28540.1|predictedprotein[Nematostellavectensis]||predictedprotein[Nematostellavectensis]>gi|156223919|gb|EDO44749.1|predictedprotein[Nematostellavectensis]||predictedprotein[Nematostellavectensis]>gi|156227154|gb|EDO47959.1|predictedprotein[Nematostellavectensis]||hypotheticalproteinDAPPUDRAFT_264024[Daphniapulex]||" 137 NA "NEMVE_v1g101593" NA "hypothetical protein" "Predicted protein (Fragment)"
"188" "jgi|Nemve1|101604|e_gw.61.24.1" 1035 19 4 16 9 6 5 14 28 71 66 86 79 3.31724774849276 0.698367947051108 2.79347178820443 1.57132788086499 1.04755192057666 0.872959933813885 2.44428781467888 4.88857562935776 12.3960310601572 11.5230711263433 15.0149108615988 13.7927669542594 2.00780784777194 2.18239983453471 0.960255927195274 3.66643172201832 11.9595510932502 14.4038389079291 0.0482255265477157 1.43586011453468 1 1 -0.923363032970342 1.17293904019221 0.142228627075043 1 1.9528029214417 1.94057383867522 0.000432323678522011 1 1.12020044519905 3.41544889179375 0.000253915795844299 1 0.356711906314865 3.91560063277466 0.0990021042090148 1 "predictedprotein[Nematostellavectensis]>gi|156221355|gb|EDO42211.1|predictedprotein[Nematostellavectensis]||hypotheticalproteinBRAFLDRAFT_211672[Branchiostomafloridae]>gi|229282024|gb|EEN52776.1|hypotheticalproteinBRAFLDRAFT_211672[Branchiostomafloridae]||DNApolymeraseeta[Rattusnorvegicus]>gi|149069361|gb|EDM18802.1|polymerase(DNAdirected),eta(RAD30related)(predicted)[Rattusnorvegicus]||DNApolymeraseeta[Musmusculus]>gi|59798431|sp|Q9JJN0.1|POLH_MOUSERecName:Full=DNApolymeraseeta;AltName:Full=RAD30homologA;AltName:Full=Xerodermapigmentosumvarianttypeproteinhomolog>gi|8918248|dbj|BAA97570.1|XPV[Musmusculus]>gi|26331290|dbj|BAC29375.1|unnamedproteinproduct[Musmusculus]>gi|148691533|gb|EDL23480.1|polymerase(DNAdirected),eta(RAD30related)[Musmusculus]||DNApolymeraseeta[Daniorerio]>gi|92098322|gb|AAI15308.1|Zgc:136881[Daniorerio]||ChainA,HumanDnaPolymeraseEta_DnaTernaryComplexWithACpd2bpUpstreamOfTheActiveSite(Tt4)||ChainA,HumanDnaPolymeraseEtaInComplexWithNormalDnaAndIncomingNucleotide(Nrm)>gi|299856829|pdb|3MR3|AChainA,HumanDnaPolymeraseEta_DnaTernaryComplexWithThe3tOfACpdInTheActiveSite(Tt1)>gi|299856832|pdb|3MR5|AChainA,HumanDnaPolymeraseEta_DnaTernaryComplexWithACpd1bpUpstreamOfTheActiveSite(Tt3)>gi|300193262|pdb|3MR4|AChainA,HumanDnaPolymeraseEta_DnaTernaryComplexWithThe5tOfACpdInTheActiveSite(Tt2)||unnamedproteinproduct[Homosapiens]||PREDICTED:DNApolymeraseetaisoform4[Pantroglodytes]||DNApolymeraseeta[Homosapiens]>gi|59798441|sp|Q9Y253.1|POLH_HUMANRecName:Full=DNApolymeraseeta;AltName:Full=RAD30homologA;AltName:Full=Xerodermapigmentosumvarianttypeprotein>gi|5457144|gb|AAD43810.1|AF158185_1xerodermapigmentosumvariantRAD30[Homosapiens]>gi|5138988|dbj|BAA81666.1|DNApolymeraseeta[Homosapiens]>gi|11463971|dbj|BAB18601.1|DNApolymeraseeta[Homosapiens]>gi|34732732|gb|AAQ81300.1|polymerase(DNAdirected),eta[Homosapiens]>gi|55958404|emb|CAI12787.1|polymerase(DNAdirected),eta[Homosapiens]>gi|57209081|emb|CAI42642.1|polymerase(DNAdirected),eta[Homosapiens]>gi|119624615|gb|EAX04210.1|polymerase(DNAdirected),eta,isoformCRA_b[Homosapiens]>gi|119624616|gb|EAX04211.1|polymerase(DNAdirected),eta,isoformCRA_b[Homosapiens]||" NA "39" "NEMVE_v1g101604" "GO:0006301,GO:0043142,GO:0003684,GO:0010225,GO:0006282,GO:0005730,GO:0003887,GO:0006290,GO:0000731,GO:0005654,GO:0005737,GO:0006260,GO:0042575,EC:2.7.7.7" "hypothetical protein; K03509 DNA polymerase eta su" "Predicted protein (Fragment)"
"189" "jgi|Nemve1|101611|e_gw.61.121.1" 189 0 0 0 0 0 0 0 0 14 6 9 17 0 0 0 0 0 0 0 0 1.24963191687351 0.535556535802933 0.8033348037044 1.51741018477498 0 0 0 0 0.892594226338222 1.16037249423969 NA NA NA NA NA NA NA NA NA NA NA NA 6.08161876094142 0.248009257134271 8.01807831842246e-05 1 0.462438638686239 1.19635822776967 0.355648853296857 1 "Anthox8b[Nematostellavectensis]||predictedprotein[Nematostellavectensis]>gi|156221331|gb|EDO42187.1|predictedprotein[Nematostellavectensis]||anthox8a_ANTPclasshomeoboxprotein[Nematostellavectensis]>gi|83728469|gb|ABC41924.1|anthox8b_ANTPclasshomeoboxprotein[Nematostellavectensis]>gi|110338991|gb|ABG67759.1|HOXDa[Nematostellavectensis]>gi|110338993|gb|ABG67760.1|HOXDb[Nematostellavectensis]||Anthox7[Nematostellavectensis]||predictedprotein[Nematostellavectensis]>gi|156221329|gb|EDO42185.1|predictedprotein[Nematostellavectensis]||Hoxtypehomeodomainprotein[Nematostellavectensis]||anthox7_ANTPclasshomeoboxprotein[Nematostellavectensis]||HOXC[Nematostellavectensis]||hox3protein[Capitellateleta]||PLOX3_Dj[Dugesiajaponica]||" 1799 "22" "NEMVE_v1g101611" "GO:0003700,GO:0007275,GO:0000976,GO:0006355,GO:0005667,GO:0045449" "hypothetical protein" "Predicted protein (Fragment)"
"190" "jgi|Nemve1|101614|e_gw.61.105.1" 354 NA NA NA NA NA NA NA NA NA NA NA NA NA NA NA NA NA NA NA NA NA NA NA NA NA NA NA NA NA NA NA NA NA NA NA NA NA NA NA NA NA NA NA NA NA NA NA NA NA NA "predictedprotein[Nematostellavectensis]>gi|156221365|gb|EDO42221.1|predictedprotein[Nematostellavectensis]||PREDICTED:predictedprotein_like[Rattusnorvegicus]||PREDICTED:predictedprotein_like[Rattusnorvegicus]||PREDICTED:hypotheticalproteinLOC100492544[Xenopus(Silurana)tropicalis]||PREDICTED:similartopredictedprotein,partial[Hydramagnipapillata]||PREDICTED:hypotheticalprotein[Rattusnorvegicus]||hypotheticalproteinBRAFLDRAFT_197365[Branchiostomafloridae]>gi|229273616|gb|EEN44465.1|hypotheticalproteinBRAFLDRAFT_197365[Branchiostomafloridae]||hypotheticalproteinBRAFLDRAFT_233075[Branchiostomafloridae]>gi|229298133|gb|EEN68762.1|hypotheticalproteinBRAFLDRAFT_233075[Branchiostomafloridae]||secretedprotein,putative[Ixodesscapularis]>gi|215503322|gb|EEC12816.1|secretedprotein,putative[Ixodesscapularis]||PREDICTED:predictedprotein_like,partial[Saccoglossuskowalevskii]||" NA NA "NEMVE_v1g101614" NA "hypothetical protein" "Predicted protein (Fragment)"
"191" "jgi|Nemve1|101636|e_gw.61.169.1" 255 14 11 6 11 3 7 5 7 21 11 14 13 2.92578673598122 2.29883243541381 1.25390860113481 2.29883243541381 0.626954300567403 1.46289336799061 1.04492383427901 1.46289336799061 4.38868010397182 2.29883243541381 2.92578673598122 2.71680196912541 2.61230958569751 1.77637051827431 1.04492383427901 1.25390860113481 3.34375626969282 2.82129435255331 -0.620380425121371 1.25686123919521 0.281124143102964 1 -0.508809689549212 0.766185163436833 0.504344284283239 1 0.300564562203783 0.688437588385668 0.851238214042208 1 0.822805680068073 1.40935063441873 0.158341317233908 1 -0.154779921339976 1.55225495013058 0.90221571446859 1 "predictedprotein[Nematostellavectensis]>gi|156221312|gb|EDO42168.1|predictedprotein[Nematostellavectensis]||PREDICTED:similartoankyrin2,3/unc44[Strongylocentrotuspurpuratus]>gi|115928953|ref|XP_001193458.1|PREDICTED:similartoankyrin2,3/unc44[Strongylocentrotuspurpuratus]||PREDICTED:similartoankyrin2,3/unc44,partial[Strongylocentrotuspurpuratus]>gi|115930461|ref|XP_001192251.1|PREDICTED:similartoankyrin2,3/unc44,partial[Strongylocentrotuspurpuratus]||ChainP,InhibitionOfCaspase_2ByADesignedAnkyrinRepeatProtein(Darpin)>gi|149242818|pdb|2P2C|QChainQ,InhibitionOfCaspase_2ByADesignedAnkyrinRepeatProtein(Darpin)>gi|149242821|pdb|2P2C|RChainR,InhibitionOfCaspase_2ByADesignedAnkyrinRepeatProtein(Darpin)>gi|149242824|pdb|2P2C|SChainS,InhibitionOfCaspase_2ByADesignedAnkyrinRepeatProtein(Darpin)>gi|149242827|pdb|2P2C|TChainT,InhibitionOfCaspase_2ByADesignedAnkyrinRepeatProtein(Darpin)>gi|149242830|pdb|2P2C|UChainU,InhibitionOfCaspase_2ByADesignedAnkyrinRepeatProtein(Darpin)||PREDICTED:similartoankyrin2,3/unc44[Strongylocentrotuspurpuratus]>gi|115924209|ref|XP_001189736.1|PREDICTED:similartoankyrin2,3/unc44[Strongylocentrotuspurpuratus]||PREDICTED:similartoankyrin2,3/unc44,partial[Strongylocentrotuspurpuratus]>gi|115966056|ref|XP_001191161.1|PREDICTED:similartoankyrin2,3/unc44,partial[Strongylocentrotuspurpuratus]||PREDICTED:similartoankyrin2,3/unc44[Strongylocentrotuspurpuratus]||PREDICTED:similartoankyrin2,3/unc44[Strongylocentrotuspurpuratus]||PREDICTED:similartoankyrin2,3/unc44[Strongylocentrotuspurpuratus]>gi|115955621|ref|XP_001184383.1|PREDICTED:similartoankyrin2,3/unc44[Strongylocentrotuspurpuratus]||ankyrin2,3/unc44[Aedesaegypti]>gi|108868849|gb|EAT33074.1|ankyrin2,3/unc44[Aedesaegypti]||" NA "22" "NEMVE_v1g101636" NA "hypothetical protein" "Predicted protein (Fragment)"
"192" "jgi|Nemve1|101641|e_gw.61.295.1" 750 0 0 0 0 0 0 0 0 0 1 1 0 0 0 0 0 0 0 0 0 0 0.131038944445647 0.131038944445647 0 0 0 0 0 0.0655194722228233 0.0655194722228233 NA NA NA NA NA NA NA NA NA NA NA NA NA NA NA NA NA NA NA NA "predictedprotein[Nematostellavectensis]>gi|156221317|gb|EDO42173.1|predictedprotein[Nematostellavectensis]||GF24314[Drosophilaananassae]>gi|190624218|gb|EDV39742.1|GF24314[Drosophilaananassae]||GI17572[Drosophilamojavensis]>gi|193913360|gb|EDW12227.1|GI17572[Drosophilamojavensis]||PREDICTED:hypotheticalproteinLOC100072186[Equuscaballus]||PREDICTED:hypotheticalprotein[Nasoniavitripennis]||PREDICTED:diaphanous1isoform2[Oryctolaguscuniculus]||PREDICTED:diaphanous1isoform1[Oryctolaguscuniculus]||CG15021[Drosophilamelanogaster]>gi|17945382|gb|AAL48746.1|RE17165p[Drosophilamelanogaster]>gi|23093008|gb|AAF47902.2|CG15021[Drosophilamelanogaster]||GK17563[Drosophilawillistoni]>gi|194158565|gb|EDW73466.1|GK17563[Drosophilawillistoni]||GJ13031[Drosophilavirilis]>gi|194153868|gb|EDW69052.1|GJ13031[Drosophilavirilis]||" NA NA "NEMVE_v1g101641" NA "hypothetical protein" "Predicted protein (Fragment)"
"193" "jgi|Nemve1|101645|e_gw.61.172.1" 342 0 0 0 0 4 4 20 41 14 8 6 4 0 0 0 0 0.454495235070948 0.454495235070948 2.27247617535474 4.65857615947721 1.59073332274832 0.908990470141895 0.681742852606421 0.454495235070948 0 0 0.454495235070948 3.46552616741598 1.24986189644511 0.568119043838685 NA NA NA NA 5.16941142357009 -0.976711044356916 0.00567893654439417 1 2.93588183879763 2.31839883664289 4.91053252112862e-08 0.000806014808018051 -2.03831566720404 2.38812140620566 4.99169937462934e-07 0.00914329574450857 -1.03075075697733 0.669602044789629 0.079965371743029 1 "predictedprotein[Nematostellavectensis]>gi|156221384|gb|EDO42240.1|predictedprotein[Nematostellavectensis]||dickopf[Nematostellavectensis]||hypotheticalproteinBRAFLDRAFT_98960[Branchiostomafloridae]>gi|229287417|gb|EEN58123.1|hypotheticalproteinBRAFLDRAFT_98960[Branchiostomafloridae]||Dickkopf_relatedprotein3[Dicentrarchuslabrax]||PREDICTED:hypotheticalproteinLOC100491236[Xenopus(Silurana)tropicalis]||hypotheticalproteinDAPPUDRAFT_108863[Daphniapulex]||PREDICTED:hypotheticalproteinLOC100539632[Meleagrisgallopavo]||PREDICTED:similartodickopf[Strongylocentrotuspurpuratus]>gi|115940939|ref|XP_001182849.1|PREDICTED:similartodickopf[Strongylocentrotuspurpuratus]||PREDICTED:hypotheticalproteinLOC100557105[Anoliscarolinensis]||dickkopf_relatedprotein3[Trichinellaspiralis]||" NA "24" "NEMVE_v1g101645" "GO:0030178,GO:0005576,GO:0007275" "hypothetical protein" "Predicted protein (Fragment)"
"194" "jgi|Nemve1|101648|e_gw.61.156.1" 1083 35 36 51 51 31 26 65 106 152 93 73 63 4.59714479781033 4.72849179203348 6.69869670538077 6.69869670538077 4.07175682091772 3.41502184980196 8.5375546245049 13.9227813876541 19.9647431219191 12.2152704627532 9.58833057829012 8.27486063605859 4.66281829492191 6.69869670538077 3.74338933535984 11.2301680060795 16.0900067923362 8.93159560717435 0.44978587404959 3.29881248601119 0.183576665564089 1 -0.590638103966471 3.3136300351071 0.0657576651810126 1 1.62502821197768 4.05341607746027 1.76617519102643e-08 0.000289899995855078 -0.0629437607007636 4.66377991333956 0.765774017037886 1 -0.759107762494024 4.23477750038704 0.000194333745277917 1 "predictedprotein[Nematostellavectensis]>gi|156221336|gb|EDO42192.1|predictedprotein[Nematostellavectensis]||dyneinheavychainisotype5B[Tripneustesgratilla]||PREDICTED:predictedprotein_like[Saccoglossuskowalevskii]||PREDICTED:similartoDyneinheavychain6,axonemal(Axonemalbetadyneinheavychain6)(Ciliarydyneinheavychain6)[Cionaintestinalis]||PREDICTED:similartodyneinheavychain,partial[Strongylocentrotuspurpuratus]>gi|115942057|ref|XP_001182982.1|PREDICTED:similartodyneinheavychain,partial[Strongylocentrotuspurpuratus]||hypotheticalproteinTRIADDRAFT_51924[Trichoplaxadhaerens]>gi|190589483|gb|EDV29505.1|hypotheticalproteinTRIADDRAFT_51924[Trichoplaxadhaerens]||PREDICTED:dynein,axonemal,heavypolypeptide6_like[Saccoglossuskowalevskii]||dyneinheavychainisotype5A[Tripneustesgratilla]||PREDICTED:similartoDyneinheavychain6,axonemal,partial[Hydramagnipapillata]||predictedprotein[Nematostellavectensis]>gi|156210641|gb|EDO31800.1|predictedprotein[Nematostellavectensis]||" NA "34" "NEMVE_v1g101648" "GO:0003777,GO:0030286,GO:0006200,GO:0005524,GO:0007018,GO:0016887,GO:0005874,EC:3.6.1.3" "hypothetical protein" "Predicted protein (Fragment)"
"195" "jgi|Nemve1|101662|e_gw.61.41.1" 1269 16 16 38 32 18 18 106 175 219 144 211 194 1.42815076214116 1.42815076214116 3.39185806008524 2.85630152428231 1.6066696074088 1.6066696074088 9.46149879918515 15.6203989609189 19.5478135568071 12.8533568592704 18.8337381757365 17.3163279909615 1.42815076214116 3.12407979218378 1.6066696074088 12.540948880052 16.2005852080387 18.075033083349 1.05203767988297 2.53394894047585 0.00827527505798352 1 -0.708850994073812 2.73019822944328 0.077326190901159 1 3.00002854091172 4.53002548970001 1.40077904727947e-24 2.29923872820453e-20 -0.212242153552824 5.30492071510831 0.281746382727743 1 0.246807459014956 5.2560934035653 0.0999255844908254 1 "predictedprotein[Nematostellavectensis]>gi|156221328|gb|EDO42184.1|predictedprotein[Nematostellavectensis]||rasguanyl_releasingprotein3[Daniorerio]>gi|141795264|gb|AAI39528.1|Zgc:162151protein[Daniorerio]||PREDICTED:rasguanyl_releasingprotein3[Monodelphisdomestica]||PREDICTED:rasguanyl_releasingprotein3_like[Anoliscarolinensis]||PREDICTED:RASguanylreleasingprotein3[Oryctolaguscuniculus]||PREDICTED:rasguanyl_releasingprotein3_like[Meleagrisgallopavo]||hypotheticalproteinPANDA_012309[Ailuropodamelanoleuca]||rasguanyl_releasingprotein3[Gallusgallus]>gi|53136326|emb|CAG32504.1|hypotheticalproteinRCJMB04_27k16[Gallusgallus]||PREDICTED:rasguanyl_releasingprotein3_like,partial[Ailuropodamelanoleuca]||PREDICTED:RASguanylreleasingprotein3(calciumandDAG_regulated)[Taeniopygiaguttata]||" NA "39" "NEMVE_v1g101662" "GO:0007265,GO:0043231,GO:0005088,GO:0005509,GO:0019900,GO:0043087,GO:0017016,GO:0032045,GO:0051056,GO:0048471,GO:0016020" "hypothetical protein" "Predicted protein (Fragment)"
"196" "jgi|Nemve1|101664|e_gw.61.33.1" 189 0 0 0 0 0 0 0 0 5 7 2 1 0 0 0 0 0 0 0 0 0.568119043838685 0.795366661374158 0.227247617535474 0.113623808767737 0 0 0 0 0.681742852606421 0.170435713151605 NA NA NA NA NA NA NA NA NA NA NA NA 5.35878520458449 -0.463356345414966 0.00298579325002328 1 -1.82958841686545 -0.420298323896179 0.0406884511545207 1 "predictedprotein[Nematostellavectensis]>gi|156221306|gb|EDO42162.1|predictedprotein[Nematostellavectensis]||HLXd_ANTPclasshomeoboxprotein[Nematostellavectensis]>gi|110339097|gb|ABG67812.1|NK_like4[Nematostellavectensis]||HLXe_ANTPclasshomeoboxprotein[Nematostellavectensis]>gi|110339091|gb|ABG67809.1|NK_like1[Nematostellavectensis]||predictedprotein[Nematostellavectensis]>gi|156216685|gb|EDO37617.1|predictedprotein[Nematostellavectensis]||HLXg_ANTPclasshomeoboxprotein[Nematostellavectensis]>gi|110339093|gb|ABG67810.1|NK_like2[Nematostellavectensis]||HLXf_ANTPclasshomeoboxprotein[Nematostellavectensis]>gi|110339095|gb|ABG67811.1|NK_like3[Nematostellavectensis]||PREDICTED:similartoCG34031_PA[Strongylocentrotuspurpuratus]>gi|115950414|ref|XP_001189908.1|PREDICTED:similartoCG34031_PA[Strongylocentrotuspurpuratus]||absentfromolfactoreshomeobox[Branchiostomafloridae]>gi|229288300|gb|EEN58997.1|absentfromolfactoreshomeobox[Branchiostomafloridae]||predictedprotein[Nematostellavectensis]>gi|156212292|gb|EDO33357.1|predictedprotein[Nematostellavectensis]||predictedprotein[Nematostellavectensis]>gi|156212291|gb|EDO33356.1|predictedprotein[Nematostellavectensis]||" NA NA "NEMVE_v1g101664" "GO:0003700,GO:0000976,GO:0006355,GO:0005667,GO:0045449" "hypothetical protein" "Predicted protein (Fragment)"
"197" "jgi|Nemve1|101676|e_gw.61.3.1" 1035 0 1 1 0 1 0 2 10 39 28 52 52 0 0.113623808767737 0.113623808767737 0 0.113623808767737 0 0.227247617535474 1.13623808767737 4.43132854194174 3.18146664549663 5.90843805592232 5.90843805592232 0.0568119043838685 0.0568119043838685 0.0568119043838685 0.681742852606421 3.80639759371919 5.90843805592232 NA NA NA NA NA NA NA NA 3.33229685673816 -0.106920700677922 0.0130147050850149 1 1.88188412289239 2.22629811198827 3.30143185383351e-05 0.604723272666684 0.721185252907459 3.09287728195729 0.00413735391733881 1 "predictedprotein[Nematostellavectensis]>gi|156221339|gb|EDO42195.1|predictedprotein[Nematostellavectensis]||nuclearreceptorAmNR6[Acroporamillepora]||nuclearreceptor6[Pocilloporadamicornis]||hypotheticalproteinNEMVEDRAFT_v1g152310[Nematostellavectensis]>gi|156201647|gb|EDO27017.1|predictedprotein[Nematostellavectensis]||PREDICTED:retinoicacidreceptorRXR_alpha_like[Xenopus(Silurana)tropicalis]||PREDICTED:retinoicacidreceptorRXR_alpha[Pantroglodytes]||PREDICTED:retinoicacidreceptorRXR_alpha_like[Callithrixjacchus]||ChainA,IntactPparGamma_RxrAlphaNuclearReceptorComplexOnDnaBoundWithBvt.13,9_CisRetinoicAcidAndNcoa2Peptide>gi|210060994|pdb|3DZY|AChainA,IntactPparGamma_RxrAlphaNuclearReceptorComplexOnDnaBoundWithRosiglitazone,9_CisRetinoicAcidAndNcoa2Peptide>gi|210061000|pdb|3E00|AChainA,IntactPparGamma_RxrAlphaNuclearReceptorComplexOnDnaBoundWithGw9662,9_CisRetinoicAcidAndNcoa2Peptide||unnamedproteinproduct[Homosapiens]||retinoidXreceptoralpha[Musmusculus]||" 1801 "39" "NEMVE_v1g101676" "GO:0043065,GO:0006954,GO:0000790,GO:0044323,GO:0060528,GO:0007494,GO:0070644,GO:0035357,GO:0003690,GO:0042974,GO:0010269,GO:0031103,GO:0004886,GO:0051384,GO:0060038,GO:0014070,GO:0003707,GO:0001889,GO:0045471,GO:0006629,GO:0030424,GO:0045944,GO:0044281,GO:0032869,GO:0007568,GO:0019048,GO:0032403,GO:0048384,GO:0019904,GO:0008270,GO:0060687,GO:0001890,GO:0055010,GO:0000122,GO:0042809,GO:0055012,GO:0008285,GO:0046982,GO:0033280,GO:0007565,GO:0043565,GO:0043401,GO:0019899,GO:0031490,GO:0032526,GO:0005667" "hypothetical protein" "Predicted protein"
"198" "jgi|Nemve1|101677|e_gw.61.114.1" 339 2 0 0 0 0 0 0 0 12 16 11 19 0.227247617535474 0 0 0 0 0 0 0 1.36348570521284 1.81798094028379 1.24986189644511 2.158852366587 0.113623808767737 0 0 0 1.59073332274832 1.70435713151605 NA NA NA NA NA NA NA NA NA NA NA NA 6.56094636491262 0.743432854115441 1.01406974905976e-05 0.185747155935276 0.186938952905522 1.53982515190267 0.819665140053944 1 "predictedprotein[Nematostellavectensis]>gi|156221310|gb|EDO42166.1|predictedprotein[Nematostellavectensis]||predictedprotein[Nematostellavectensis]>gi|156216391|gb|EDO37329.1|predictedprotein[Nematostellavectensis]||predictedprotein[Nematostellavectensis]>gi|156226816|gb|EDO47623.1|predictedprotein[Nematostellavectensis]||predictedprotein[Nematostellavectensis]>gi|156226818|gb|EDO47625.1|predictedprotein[Nematostellavectensis]||thrombospondintype1repeat_containingprotein2precursor[Hydravulgaris]||hypotheticalproteinNEMVEDRAFT_v1g2608[Nematostellavectensis]>gi|156205124|gb|EDO28239.1|predictedprotein[Nematostellavectensis]||PREDICTED:similartothrombospondintype1repeat_containingprotein2,partial[Hydramagnipapillata]||predictedprotein[Nematostellavectensis]>gi|156228403|gb|EDO49202.1|predictedprotein[Nematostellavectensis]||PREDICTED:similartothrombospondintype1repeat_containingprotein2[Hydramagnipapillata]||predictedprotein[Nematostellavectensis]>gi|156209810|gb|EDO31044.1|predictedprotein[Nematostellavectensis]||" NA "22" "NEMVE_v1g101677" NA "hypothetical protein" "Predicted protein (Fragment)"
"199" "jgi|Nemve1|101680|e_gw.61.12.1" 408 0 0 0 0 1 0 2 1 3 7 2 4 0 0 0 0 0.101754066082852 0 0.203508132165705 0.101754066082852 0.305262198248557 0.712278462579966 0.203508132165705 0.407016264331409 0 0 0.0508770330414261 0.152631099124278 0.508770330414261 0.305262198248557 NA NA NA NA NA NA NA NA NA NA NA NA 1.10454074839932 -0.326751134409282 0.305583822126609 1 -0.627545340587787 -0.321688376110783 0.477233427040992 1 "predictedprotein[Nematostellavectensis]>gi|156221332|gb|EDO42188.1|predictedprotein[Nematostellavectensis]||evehomeodomaintranscriptionfactor[Nematostellavectensis]||even_skippedtypehomeodomainprotein[Nematostellavectensis]||EVX_ANTPclasshomeoboxprotein[Nematostellavectensis]>gi|110339019|gb|ABG67773.1|EVX[Nematostellavectensis]||DNA_binding_proteinevenskipped[Cupienniussalei]||even_skippedhomologprotein[Oryziaslatipes]||eveCgene||PREDICTED:homeoboxeven_skippedhomologprotein1[Nomascusleucogenys]||PREDICTED:homeoboxeven_skippedhomologprotein1_like[Anoliscarolinensis]||PREDICTED:homeoboxeven_skippedhomologprotein1[Susscrofa]||" NA NA "NEMVE_v1g101680" "GO:0003700,GO:0043565,GO:0006355,GO:0005667,GO:0045449" "hypothetical protein" "Predicted protein"
"200" "jgi|Nemve1|101684|e_gw.61.216.1" 951 3 3 4 2 0 1 0 1 21 20 34 32 0.305262198248557 0.305262198248557 0.407016264331409 0.203508132165705 0 0.101754066082852 0 0.101754066082852 2.1368353877399 2.03508132165705 3.45963824681698 3.25613011465127 0.305262198248557 0.305262198248557 0.0508770330414261 0.0508770330414261 2.08595835469847 3.35788418073413 -0.0687039963471326 -0.549766420829133 1 1 NA NA NA NA NA NA NA NA 4.52290592818196 1.32468691389834 1.24107153558563e-07 0.00227327073173219 0.772104930232132 2.4173495250203 0.0166687334932283 1 "predictedprotein[Nematostellavectensis]>gi|156221302|gb|EDO42158.1|predictedprotein[Nematostellavectensis]||predictedprotein[Nematostellavectensis]>gi|156224099|gb|EDO44928.1|predictedprotein[Nematostellavectensis]||predictedprotein[Nematostellavectensis]>gi|156217088|gb|EDO38011.1|predictedprotein[Nematostellavectensis]||hypotheticalproteinTcasGA2_TC006706[Triboliumcastaneum]||PREDICTED:similartoInwardlyrectifyingpotassiumchannelCG6747_PB[Triboliumcastaneum]||PREDICTED:inwardrectifierpotassiumchannel2_likeisoform1[Acyrthosiphonpisum]||PREDICTED:inwardrectifierpotassiumchannel2_likeisoform3[Acyrthosiphonpisum]||PREDICTED:inwardrectifierpotassiumchannel2_likeisoform2[Acyrthosiphonpisum]||inwardlyrectifyingpotassiumchannel,isoformE[Drosophilamelanogaster]>gi|318068835|gb|ADV37361.1|inwardlyrectifyingpotassiumchannel,isoformE[Drosophilamelanogaster]||inwardlyrectifyingpotassiumchannel,isoformC[Drosophilamelanogaster]>gi|272477120|gb|ACZ94992.1|inwardlyrectifyingpotassiumchannel,isoformC[Drosophilamelanogaster]||" NA "39" "NEMVE_v1g101684" "GO:0007411,GO:0005911,GO:0008340,GO:0048133,GO:0007626,GO:0007390,GO:0008286,GO:0006974,GO:0007446,GO:0048132,GO:0005009,GO:0034059,GO:2000377,GO:0046777,GO:0008284,GO:0060180,GO:0007285,GO:0005899,GO:0045927,GO:0008361,GO:0034765,GO:0060250,GO:0005242,GO:0006813,GO:0042391,GO:0040014,GO:0005488,GO:0046620,GO:0042220,GO:0008076" "hypothetical protein" "Predicted protein (Fragment)"
"201" "jgi|Nemve1|101701|e_gw.61.76.1" 435 71 70 103 81 93 63 45 105 98 77 64 75 8.00156079837896 7.88886275896517 11.6078980596202 9.12854119251684 10.4809176654823 7.09997648306865 5.07141177362046 11.8332941384478 11.0444078625512 8.67774903486168 7.21267452248244 8.45235295603411 7.94521177867206 10.3682196260685 8.79044707427547 8.45235295603411 9.86107844870646 7.83251373925827 0.311959561978593 4.20999455715361 0.255924242444653 1 0.00878161545044238 4.41797747855557 0.999999999999999 1 -0.0121624889834439 4.45663280745965 0.882928980115535 1 -0.35886803618557 4.31769859097968 0.217337882426589 1 -0.24286432937597 3.96749456024001 0.278987882888362 1 "predictedprotein[Nematostellavectensis]>gi|156221394|gb|EDO42250.1|predictedprotein[Nematostellavectensis]||PREDICTED:C14orf179homologisoform3[Saccoglossuskowalevskii]||PREDICTED:C14orf179homologisoform2[Saccoglossuskowalevskii]||PREDICTED:C14orf179homologisoform1[Saccoglossuskowalevskii]||hypotheticalproteinBRAFLDRAFT_73148[Branchiostomafloridae]>gi|229298600|gb|EEN69224.1|hypotheticalproteinBRAFLDRAFT_73148[Branchiostomafloridae]||C14orf179homolog[Salmosalar]||PREDICTED:uncharacterizedproteinC14orf179homolog[Ailuropodamelanoleuca]||C14orf179homolog[Salmosalar]||PREDICTED:intraflagellartransportprotein43homolog[Equuscaballus]||PREDICTED:uncharacterizedproteinC14orf179homolog[Monodelphisdomestica]||" NA "43" "NEMVE_v1g101701" "GO:0035721,GO:0005622,GO:0060271" "hypothetical protein" "Predicted protein"
"202" "jgi|Nemve1|101711|e_gw.61.300.1" 576 0 0 0 1 1 2 5 7 19 14 19 11 0 0 0 0.113623808767737 0.113623808767737 0.227247617535474 0.568119043838685 0.795366661374158 2.158852366587 1.59073332274832 2.158852366587 1.24986189644511 0 0.0568119043838685 0.170435713151605 0.681742852606421 1.87479284466766 1.70435713151605 NA NA NA NA NA NA NA NA 1.9565115894538 0.130950416914357 0.050426582112475 1 0.866794044849118 1.44781068170202 0.119542756393502 1 -0.0481053243216901 1.64798944932761 1 1 "predictedprotein[Nematostellavectensis]>gi|156221388|gb|EDO42244.1|predictedprotein[Nematostellavectensis]||PREDICTED:hypotheticalproteinLOC100572449[Acyrthosiphonpisum]||predictedprotein[Nematostellavectensis]>gi|156210961|gb|EDO32100.1|predictedprotein[Nematostellavectensis]||PREDICTED:hypotheticalproteinLOC100572369[Acyrthosiphonpisum]||PREDICTED:similartomucin2,partial[Hydramagnipapillata]||HypotheticalproteinCBG01628[Caenorhabditisbriggsae]>gi|187038068|emb|CAP22985.1|hypotheticalproteinCBG_01628[CaenorhabditisbriggsaeAF16]||PREDICTED:DNAreplicationlicensingfactorMCM8[Apismellifera]||hypotheticalproteinCRE_10204[Caenorhabditisremanei]>gi|308249071|gb|EFO93023.1|hypotheticalproteinCRE_10204[Caenorhabditisremanei]||PREDICTED:hypotheticalproteinisoform3[Rattusnorvegicus]||predictedprotein[Nematostellavectensis]>gi|156209282|gb|EDO30585.1|predictedprotein[Nematostellavectensis]||" NA "39" "NEMVE_v1g101711" NA "hypothetical protein" "Predicted protein (Fragment)"
"203" "jgi|Nemve1|101713|e_gw.61.149.1" 270 0 0 0 0 0 0 2 1 34 27 23 23 0 0 0 0 0 0 0.227247617535474 0.113623808767737 3.86320949810305 3.0678428367289 2.61334760165795 2.61334760165795 0 0 0 0.170435713151605 3.46552616741598 2.61334760165795 NA NA NA NA NA NA NA NA NA NA NA NA 3.67781410191098 1.9261437365648 2.34718652053488e-08 0.000429934154966374 -0.31666246130016 2.41336036545512 0.324102292109197 1 "predictedprotein[Nematostellavectensis]>gi|156221315|gb|EDO42171.1|predictedprotein[Nematostellavectensis]||predictedprotein[Nematostellavectensis]>gi|156222027|gb|EDO42875.1|predictedprotein[Nematostellavectensis]||hypotheticalproteinNEMVEDRAFT_v1g223668[Nematostellavectensis]>gi|156204015|gb|EDO27829.1|predictedprotein[Nematostellavectensis]||predictedprotein[Nematostellavectensis]>gi|156221360|gb|EDO42216.1|predictedprotein[Nematostellavectensis]||predictedprotein[Nematostellavectensis]>gi|156226507|gb|EDO47316.1|predictedprotein[Nematostellavectensis]||predictedprotein[Nematostellavectensis]>gi|156215642|gb|EDO36597.1|predictedprotein[Nematostellavectensis]||predictedprotein[Nematostellavectensis]>gi|156225198|gb|EDO46018.1|predictedprotein[Nematostellavectensis]||predictedprotein[Nematostellavectensis]>gi|156225012|gb|EDO45833.1|predictedprotein[Nematostellavectensis]||predictedprotein[Nematostellavectensis]>gi|156215771|gb|EDO36723.1|predictedprotein[Nematostellavectensis]||PREDICTED:GK11735_like[Saccoglossuskowalevskii]||" NA "22" "NEMVE_v1g101713" "GO:0055085,GO:0016021,GO:0022857" "hypothetical protein" "Predicted protein (Fragment)"
"204" "jgi|Nemve1|101715|e_gw.61.55.1" 669 1 0 0 1 0 2 0 0 15 21 17 13 0.126703822428572 0 0 0.126703822428572 0 0.253407644857145 0 0 1.90055733642858 2.66078027100002 2.15396498128573 1.64714969157144 0.0633519112142862 0.0633519112142862 0.126703822428572 0 2.2806688037143 1.90055733642858 NA NA NA NA NA NA NA NA NA NA NA NA 6.92011681185835 1.098191400738 3.78200989959829e-07 0.00692750753309419 -0.172704298834958 1.72125793843016 0.660229475321932 1 "predictedprotein[Nematostellavectensis]>gi|156221361|gb|EDO42217.1|predictedprotein[Nematostellavectensis]||predictedprotein[Nematostellavectensis]>gi|156222027|gb|EDO42875.1|predictedprotein[Nematostellavectensis]||predictedprotein[Nematostellavectensis]>gi|156215771|gb|EDO36723.1|predictedprotein[Nematostellavectensis]||predictedprotein[Nematostellavectensis]>gi|156215744|gb|EDO36696.1|predictedprotein[Nematostellavectensis]||predictedprotein[Nematostellavectensis]>gi|156225012|gb|EDO45833.1|predictedprotein[Nematostellavectensis]||predictedprotein[Nematostellavectensis]>gi|156226507|gb|EDO47316.1|predictedprotein[Nematostellavectensis]||hypotheticalproteinNEMVEDRAFT_v1g223668[Nematostellavectensis]>gi|156204015|gb|EDO27829.1|predictedprotein[Nematostellavectensis]||hypotheticalproteinTcasGA2_TC002947[Triboliumcastaneum]||PREDICTED:similartosugartransporter[Triboliumcastaneum]||unnamedproteinproduct[Tetraodonnigroviridis]||" NA "22" "NEMVE_v1g101715" "GO:0055085,GO:0016021,GO:0022857" "hypothetical protein" "Predicted protein (Fragment)"
"205" "jgi|Nemve1|101727|e_gw.61.42.1" 1374 436 407 398 410 369 272 155 344 383 307 367 350 63.5982073877016 59.3680513917306 58.0552443584982 59.8056537361414 53.8250883625272 39.675945893245 22.6094544612242 50.178402159104 55.8672326364443 44.7813065780376 53.5333534662534 51.0536068479256 61.4831293897161 58.9304490473198 46.7505171278861 36.3939283101641 50.3242696072409 52.2934801570895 -0.132703191131813 6.55731913131114 0.437006956506852 1 -0.087046540210729 6.50642253543179 0.602097814348794 1 -0.316743099163281 6.35274768995784 0.0551509390237212 1 -0.114200291943151 6.17490087710297 0.743542383695871 1 0.144341598161796 6.13459693035192 0.315272305001502 1 "predictedprotein[Nematostellavectensis]>gi|156221320|gb|EDO42176.1|predictedprotein[Nematostellavectensis]||PREDICTED:n_chimaerin_like[Meleagrisgallopavo]||N_chimaerin[Gallusgallus]>gi|53130494|emb|CAG31576.1|hypotheticalproteinRCJMB04_8d19[Gallusgallus]||N_chimaerinisoform3[Musmusculus]>gi|114152784|sp|Q91V57.2|CHIN_MOUSERecName:Full=N_chimaerin;AltName:Full=A_chimaerin;AltName:Full=Alpha_chimerin;AltName:Full=N_chimerin;Short=NC;AltName:Full=RhoGTPase_activatingprotein2>gi|123232795|emb|CAM19857.1|chimerin(chimaerin)1[Musmusculus]>gi|123233565|emb|CAM19180.1|chimerin(chimaerin)1[Musmusculus]||PREDICTED:n_chimaerin_like[Ailuropodamelanoleuca]||PREDICTED:n_chimaerinisoform5[Macacamulatta]||PREDICTED:similartoa2_chimaerin[Ornithorhynchusanatinus]||N_chimaerinisoform1[Homosapiens]>gi|21903393|sp|P15882.3|CHIN_HUMANRecName:Full=N_chimaerin;AltName:Full=A_chimaerin;AltName:Full=Alpha_chimerin;AltName:Full=N_chimerin;Short=NC;AltName:Full=RhoGTPase_activatingprotein2>gi|397935|emb|CAA80354.1|a2_chimaerin[Homosapiens]>gi|15030254|gb|AAH11393.1|Chimerin(chimaerin)1[Homosapiens]>gi|119631524|gb|EAX11119.1|chimerin(chimaerin)1,isoformCRA_c[Homosapiens]>gi|158260905|dbj|BAF82630.1|unnamedproteinproduct[Homosapiens]||PREDICTED:n_chimaerin[Nomascusleucogenys]||Chn1protein[Musmusculus]||" NA "12" "NEMVE_v1g101727" "GO:0032314,GO:0032855,GO:0005626,GO:0030675,GO:0046875,GO:0048013,GO:0005829,GO:0046872,GO:0008045,GO:0001565,GO:0005070,GO:0005625,GO:0050770" "hypothetical protein" "Predicted protein (Fragment)"
"206" "jgi|Nemve1|101730|e_gw.61.9.1" 411 0 0 0 0 0 0 0 0 24 15 17 22 0 0 0 0 0 0 0 0 2.44209758598845 1.52631099124278 1.72981912340849 2.23858945382275 0 0 0 0 1.98420428861562 1.98420428861562 NA NA NA NA NA NA NA NA NA NA NA NA 7.03467737321394 1.2116888511142 7.0532793839722e-08 0.00129194918476219 0.0884493396659238 1.95754079453868 0.835591643070141 1 "predictedprotein[Nematostellavectensis]>gi|156221330|gb|EDO42186.1|predictedprotein[Nematostellavectensis]||Hoxtypehomeodomainprotein[Nematostellavectensis]||Anthox8b[Nematostellavectensis]||predictedprotein[Nematostellavectensis]>gi|156221329|gb|EDO42185.1|predictedprotein[Nematostellavectensis]||Anthox7[Nematostellavectensis]||Hoxtypehomeodomainprotein[Nematostellavectensis]||predictedprotein[Nematostellavectensis]>gi|156221331|gb|EDO42187.1|predictedprotein[Nematostellavectensis]||anthox8a_ANTPclasshomeoboxprotein[Nematostellavectensis]>gi|83728469|gb|ABC41924.1|anthox8b_ANTPclasshomeoboxprotein[Nematostellavectensis]>gi|110338991|gb|ABG67759.1|HOXDa[Nematostellavectensis]>gi|110338993|gb|ABG67760.1|HOXDb[Nematostellavectensis]||homeoboxproteinsexcombreduced[Nymphongracile]||Dbuz\pb_PC[Drosophilabuzzatii]||" 1799 "22" "NEMVE_v1g101730" "GO:0005700,GO:0031936,GO:0043565,GO:0007382,GO:0007480,GO:0003700,GO:0048728,GO:0007306,GO:0007381,GO:0007305,GO:0005667,GO:0045449" "hypothetical protein" "Predicted protein (Fragment)"
"207" "jgi|Nemve1|101731|e_gw.61.34.1" 204 0 0 0 0 0 1 4 9 5 3 5 4 0 0 0 0 0 0.0892594226338222 0.357037690535289 0.8033348037044 0.446297113169111 0.267778267901467 0.446297113169111 0.357037690535289 0 0 0.0446297113169111 0.580186247119844 0.357037690535289 0.4016674018522 NA NA NA NA NA NA NA NA 3.44554166901896 0.0222164835457994 0.00364450506758966 1 -1.25123360448839 0.370328364591318 0.096303747589203 1 0.25152467508082 -0.240688064342814 1 1 "HlxB9/MNX[Nematostellavectensis]||predictedprotein[Nematostellavectensis]>gi|156221387|gb|EDO42243.1|predictedprotein[Nematostellavectensis]||HLXB9_ANTPclasshomeoboxprotein[Nematostellavectensis]>gi|110339013|gb|ABG67770.1|MNX[Nematostellavectensis]||homeodomainprotein[Gallusgallus]>gi|3777535|gb|AAC64924.1|homeodomainprotein[Gallusgallus]||unnamedproteinproduct[Tetraodonnigroviridis]||PREDICTED:motorneuronandpancreashomeoboxprotein1_like[Pantroglodytes]||PREDICTED:motorneuronandpancreashomeoboxprotein1_like[Anoliscarolinensis]||PREDICTED:motorneuronandpancreashomeoboxprotein1_like[Meleagrisgallopavo]||Motorneuronandpancreashomeoboxprotein1[Dicentrarchuslabrax]||PREDICTED:motorneuronandpancreashomeoboxprotein1_like[Susscrofa]||" NA NA "NEMVE_v1g101731" "GO:0060539,GO:0001764,GO:0031018,GO:0006357,GO:0021675,GO:0043565,GO:0006959,GO:0009791,GO:0003700,GO:0021904,GO:0008045,GO:0021520,GO:0005667,GO:0045449" "hypothetical protein" "Predicted protein (Fragment)"
"208" "jgi|Nemve1|101739|e_gw.61.123.1" 3378 462 411 569 593 424 322 280 461 907 802 1174 955 60.5399923338887 53.8570061671607 74.5611593895729 77.7060940562684 55.5605124449541 42.1945401114982 36.690904444781 60.408953389443 118.852322612201 105.093233445409 153.839720779189 125.142191945592 57.1984992505247 76.1336267229206 48.8775262782261 48.549928917112 111.972778028805 139.490956362391 0.340905668088231 6.85260444821596 0.0465112348879714 1 -0.392302991641957 6.89347234312718 0.0173870063905214 1 0.0346874140369237 6.75414079982903 0.841870131409984 1 0.623665574027768 7.18094482782573 7.07447767689453e-05 1 0.405986334169319 7.58704809326321 0.00348205701024886 1 "predictedprotein[Nematostellavectensis]>gi|156221381|gb|EDO42237.1|predictedprotein[Nematostellavectensis]||PREDICTED:1_phosphatidylinositol_4,5_bisphosphatephosphodiesterasebeta_4isoform2[Equuscaballus]||PREDICTED:1_phosphatidylinositol_4,5_bisphosphatephosphodiesterasebeta_4isoform1[Equuscaballus]||PREDICTED:similartophospholipaseCbeta4isoformaisoform1[Canisfamiliaris]||PREDICTED:similarto1_phosphatidylinositol_4,5_bisphosphatephosphodiesterasebeta4(PhosphoinositidephospholipaseC)(PLC_beta_4)(PhospholipaseC_beta_4)isoform6[Canisfamiliaris]||1_phosphatidylinositol_4,5_bisphosphatephosphodiesterasebeta_4[Bostaurus]||1_phosphatidylinositol_4,5_bisphosphatephosphodiesterasebeta_4[Bostaurus]||rCG26434,isoformCRA_a[Rattusnorvegicus]>gi|149023401|gb|EDL80295.1|rCG26434,isoformCRA_a[Rattusnorvegicus]||rCG26434,isoformCRA_b[Rattusnorvegicus]>gi|149023402|gb|EDL80296.1|rCG26434,isoformCRA_b[Rattusnorvegicus]||PhospholipaseC,beta4[Homosapiens]>gi|219520388|gb|AAI43869.1|PhospholipaseC,beta4[Homosapiens]||" NA "37" "NEMVE_v1g101739" "GO:0005829,GO:0035556,GO:0004435,GO:0005509,GO:0004871,GO:0005792,GO:0043267,GO:0051019,GO:0014069,GO:0005634,GO:0005790,GO:0007242,GO:0009395,GO:0046339,EC:3.1.4.11" "hypothetical protein; K05858 phosphatidylinositol" "Predicted protein"
"209" "jgi|Nemve1|101740|e_gw.61.4.1" 795 1 0 0 2 7 4 23 34 3 3 6 5 0.128406225660492 0 0 0.256812451320984 0.898843579623446 0.513624902641969 2.95334319019132 4.36581167245674 0.385218676981477 0.385218676981477 0.770437353962953 0.642031128302461 0.0642031128302461 0.128406225660492 0.706234241132707 3.65957743132403 0.385218676981477 0.706234241132707 NA NA NA NA 2.55252073404387 -0.278870887225235 0.0203073102844263 1 2.39116169188115 2.31009285705388 7.7055388536699e-07 0.0126478714744138 -3.76446273961174 2.00855256493805 1.34234776161113e-13 2.4587783949431e-09 0.934245293311675 -0.239284935886891 0.342838539198981 1 "predictedprotein[Nematostellavectensis]>gi|156221333|gb|EDO42189.1|predictedprotein[Nematostellavectensis]||hox6protein[Nematostellavectensis]||anthox6_ANTPclasshomeoboxprotein[Nematostellavectensis]>gi|110338985|gb|ABG67756.1|HOXA[Nematostellavectensis]||Hoxtypehomeodomainprotein[Nematostellavectensis]||hox1[Podocorynacarnea]||Cnox_5[Eleutheriadichotoma]||Cnox5homeodomainprotein[Eleutheriadichotoma]||PLOX5_Dj[Dugesiajaponica]||PLOX3_Dj[Dugesiajaponica]||homeoboxproteinHox_A7[Oryctolaguscuniculus]>gi|217418309|gb|ACK44311.1|homeoboxA7(predicted)[Oryctolaguscuniculus]||" NA "28" "NEMVE_v1g101740" "GO:0000122,GO:0002686,GO:0045617,GO:0045656,GO:0001953,GO:0043565,GO:0003700,GO:0009952,GO:0048863,GO:0045944,GO:0008134,GO:0048704,GO:0005667,GO:0045449" "hypothetical protein" "Predicted protein (Fragment)"
"210" "jgi|Nemve1|101762|e_gw.61.322.1" 258 1 1 2 2 0 2 0 4 31 27 16 11 0.140966617304658 0.140966617304658 0.281933234609317 0.281933234609317 0 0.281933234609317 0 0.563866469218633 4.36996513644441 3.80609866722577 2.25546587687453 1.55063279035124 0.140966617304658 0.281933234609317 0.140966617304658 0.281933234609317 4.08803190183509 1.90304933361289 NA NA NA NA NA NA NA NA NA NA NA NA 3.21313337071527 1.87729153593712 3.00401415350411e-08 0.000550245272497347 -1.00758488595531 2.07967127197238 0.00602193495198324 1 "predictedprotein[Nematostellavectensis]>gi|156221325|gb|EDO42181.1|predictedprotein[Nematostellavectensis]||hypotheticalproteinLOAG_00153[Loaloa]>gi|307769100|gb|EFO28334.1|hypotheticalproteinLOAG_00153[Loaloa]||hypotheticalprotein[Brugiamalayi]>gi|158593435|gb|EDP32030.1|conservedhypotheticalprotein[Brugiamalayi]||GD22285[Drosophilasimulans]>gi|194190914|gb|EDX04490.1|GD22285[Drosophilasimulans]||GM11846[Drosophilasechellia]>gi|194130348|gb|EDW52391.1|GM11846[Drosophilasechellia]||LP05936p[Drosophilamelanogaster]||CG5604[Drosophilamelanogaster]>gi|7297647|gb|AAF52899.1|CG5604[Drosophilamelanogaster]||E3ubiquitin_proteinligaseHECTD1[Ascarissuum]||E3ubiquitin_proteinligaseHECTD1[Ascarissuum]||GE26196[Drosophilayakuba]>gi|194175169|gb|EDW88780.1|GE26196[Drosophilayakuba]||" NA "22" "NEMVE_v1g101762" "GO:0005488,GO:0007155" "hypothetical protein" "Predicted protein (Fragment)"
"211" "jgi|Nemve1|101764|e_gw.61.314.1" 534 0 0 0 0 0 0 5 0 0 2 3 4 0 0 0 0 0 0 0.508770330414261 0 0 0.203508132165705 0.305262198248557 0.407016264331409 0 0 0 0.254385165207131 0.101754066082852 0.356139231289983 NA NA NA NA NA NA NA NA NA NA NA NA -1.75891999489416 -1.13096965148265 0.24096526168945 1 NA NA NA NA "predictedprotein[Nematostellavectensis]>gi|156221362|gb|EDO42218.1|predictedprotein[Nematostellavectensis]||footprotein_4variant_1[Mytiluscalifornianus]||predictedprotein[Nematostellavectensis]>gi|156210598|gb|EDO31762.1|predictedprotein[Nematostellavectensis]||footprotein_4variant_2[Mytiluscalifornianus]||predictedprotein[Nematostellavectensis]>gi|156222931|gb|EDO43770.1|predictedprotein[Nematostellavectensis]||hypotheticalproteinEAG_05610[Camponotusfloridanus]||predictedprotein[Nematostellavectensis]>gi|156222888|gb|EDO43728.1|predictedprotein[Nematostellavectensis]||predictedprotein[Nematostellavectensis]>gi|156219867|gb|EDO40743.1|predictedprotein[Nematostellavectensis]||hypotheticalproteinBRAFLDRAFT_196977[Branchiostomafloridae]>gi|229272684|gb|EEN43547.1|hypotheticalproteinBRAFLDRAFT_196977[Branchiostomafloridae]||PREDICTED:hypotheticalproteinLOC100458614[Pongoabelii]||" NA NA "NEMVE_v1g101764" "GO:0007548,GO:0044238,GO:0034645,GO:0010468,GO:0003677,GO:0005515,GO:0007275,GO:0044424" "hypothetical protein" "Predicted protein (Fragment)"
"212" "jgi|Nemve1|101766|e_gw.61.306.1" 600 1130 1079 811 958 680 490 117 213 112 84 85 56 197.288945041938 188.384753717036 141.594101264612 167.25912331874 118.722550998688 85.5500735137608 20.4272624512449 37.1880931804715 19.554302517431 14.6657268880733 14.8403188748361 9.77715125871552 192.836849379487 154.426612291676 102.136312256225 28.8076778158582 17.1100147027522 12.3087350667758 -0.391975713745949 7.82967598185263 0.0144416516667906 1 -0.34941061021092 7.51547497627539 0.0291111886103574 1 -1.78080668093858 6.75517383130663 2.88751122419832e-25 4.73956092339912e-21 -1.33208755991182 5.07602941017674 2.13425940274283e-10 3.90932294800405e-06 -0.385561076416889 4.06368323070151 0.0580403660064242 1 "predictedprotein[Nematostellavectensis]>gi|156221324|gb|EDO42180.1|predictedprotein[Nematostellavectensis]||hypotheticalproteinTRIADDRAFT_53995[Trichoplaxadhaerens]>gi|190586171|gb|EDV26224.1|hypotheticalproteinTRIADDRAFT_53995[Trichoplaxadhaerens]||hypotheticalproteinBRAFLDRAFT_123496[Branchiostomafloridae]>gi|229285994|gb|EEN56717.1|hypotheticalproteinBRAFLDRAFT_123496[Branchiostomafloridae]||NADH_ubiquinoneoxidoreductase42kDasubunit[Branchiostomabelcheritsingtauense]||PREDICTED:NADHdehydrogenase(ubiquinone)1alphasubcomplex,10_like[Saccoglossuskowalevskii]||NADHdehydrogenase(ubiquinone)1alphasubcomplex,10[Daniorerio]||NADHdehydrogenase(ubiquinone)1alphasubcomplex,10[Daniorerio]||NADHdehydrogenase[ubiquinone]1alphasubcomplexsubunit10,mitochondrial[Daniorerio]>gi|37589758|gb|AAH59660.1|NADHdehydrogenase(ubiquinone)1alphasubcomplex,10[Daniorerio]||NADHdehydrogenase1alphasubcomplexsubunit10,mitochondrialprecursor[Osmerusmordax]||RecName:Full=NADHdehydrogenase[ubiquinone]1alphasubcomplexsubunit10,mitochondrial;AltName:Full=ComplexI_42kD;Short=CI_42kD;AltName:Full=NADH_ubiquinoneoxidoreductase42kDasubunit;Flags:Precursor>gi|111662245|gb|ABH12227.1|mitochondrialcomplexIsubunitNDUFA10[Gorillagorilla]||" NA "8" "NEMVE_v1g101766" "GO:0022900,GO:0005743,GO:0016773,GO:0005524,GO:0070469,GO:0006139,EC:2.7.1.0" "hypothetical protein" "Predicted protein (Fragment)"
"213" "jgi|Nemve1|101792|e_gw.62.208.1" 345 NA NA NA NA NA NA NA NA NA NA NA NA NA NA NA NA NA NA NA NA NA NA NA NA NA NA NA NA NA NA NA NA NA NA NA NA NA NA NA NA NA NA NA NA NA NA NA NA NA NA "predictedprotein[Nematostellavectensis]>gi|156221288|gb|EDO42145.1|predictedprotein[Nematostellavectensis]||predictedprotein[Nematostellavectensis]>gi|156221287|gb|EDO42144.1|predictedprotein[Nematostellavectensis]||PREDICTED:similartopredictedprotein[Hydramagnipapillata]||RABfamilymember(rab_1)[Caenorhabditiselegans]>gi|3806150|gb|AAC69218.1|Rabfamilyprotein1[Caenorhabditiselegans]||C.briggsaeCBR_RAB_1protein[Caenorhabditisbriggsae]>gi|308488626|ref|XP_003106507.1|CRE_RAB_1protein[Caenorhabditisremanei]>gi|187038224|emb|CAP22388.1|CBR_RAB_1protein[CaenorhabditisbriggsaeAF16]>gi|308253857|gb|EFO97809.1|CRE_RAB_1protein[Caenorhabditisremanei]||Ras_relatedproteinORAB_1[Lepeophtheirussalmonis]||hypotheticalproteinBRAFLDRAFT_276199[Branchiostomafloridae]>gi|229282430|gb|EEN53179.1|hypotheticalproteinBRAFLDRAFT_276199[Branchiostomafloridae]||putativeRAB1[Maconellicoccushirsutus]||PREDICTED:RAB1A,memberRASoncogenefamily_like[Saccoglossuskowalevskii]||Ras_relatedproteinORAB_1[Caligusclemensi]||" 403 NA "NEMVE_v1g101792" "GO:0008340,GO:0016020,GO:0040007,GO:0006913,GO:0006898,GO:0006355,GO:0040011,GO:0005525,GO:0006184,GO:0006915,GO:0018996,GO:0005737,GO:0006886,GO:0007264,GO:0009792,GO:0002119,GO:0048477,GO:0003924,GO:0008134,GO:0005524,GO:0005667" "hypothetical protein" "Predicted protein (Fragment)"
"214" "jgi|Nemve1|101796|e_gw.62.211.1" 345 0 0 0 0 0 0 2 1 0 0 1 2 0 0 0 0 0 0 0.225396078827576 0.112698039413788 0 0 0.112698039413788 0.225396078827576 0 0 0 0.169047059120682 0 0.169047059120682 NA NA NA NA NA NA NA NA NA NA NA NA NA NA NA NA NA NA NA NA "predictedprotein[Nematostellavectensis]>gi|156221275|gb|EDO42132.1|predictedprotein[Nematostellavectensis]||predictedprotein[Nematostellavectensis]>gi|156221793|gb|EDO42644.1|predictedprotein[Nematostellavectensis]||predictedprotein[Nematostellavectensis]>gi|156210224|gb|EDO31415.1|predictedprotein[Nematostellavectensis]||predictedprotein[Nematostellavectensis]>gi|156213431|gb|EDO34451.1|predictedprotein[Nematostellavectensis]||predictedprotein[Nematostellavectensis]>gi|156221279|gb|EDO42136.1|predictedprotein[Nematostellavectensis]||predictedprotein[Nematostellavectensis]>gi|156214890|gb|EDO35864.1|predictedprotein[Nematostellavectensis]||predictedprotein[Nematostellavectensis]>gi|156208989|gb|EDO30345.1|predictedprotein[Nematostellavectensis]||predictedprotein[Nematostellavectensis]>gi|156213622|gb|EDO34635.1|predictedprotein[Nematostellavectensis]||predictedprotein[Nematostellavectensis]>gi|156215230|gb|EDO36195.1|predictedprotein[Nematostellavectensis]||hypotheticalproteinNEMVEDRAFT_v1g148151[Nematostellavectensis]>gi|156205367|gb|EDO28340.1|predictedprotein[Nematostellavectensis]||" 137 NA "NEMVE_v1g101796" "GO:0044421,GO:0005509,GO:0009987" "hypothetical protein" "Predicted protein (Fragment)"
"215" "jgi|Nemve1|101809|e_gw.62.2.1" 2976 53 56 69 88 36 46 40 111 508 421 452 430 11.0761926433575 11.7031469439249 14.4199489130503 18.3906594833105 7.52345160680884 9.61329927536685 8.35939067423204 23.1973091209939 106.164261562747 87.9825868462923 94.4611146188221 89.8634497479945 11.3896697936412 16.4053041981804 8.56837544108784 15.778349897613 97.0734242045196 92.1622821834083 0.453999429726395 3.91875327269487 0.131682028886669 1 -0.688588430740574 3.90121345674884 0.0265455058977726 1 0.92314455811704 4.05927389653802 0.00987803774004713 1 2.03787881990645 5.91666973522475 4.87123608220086e-23 8.92264313176731e-19 0.0141123050847944 6.49861233382213 0.944413217238203 1 "predictedprotein[Nematostellavectensis]>gi|156221282|gb|EDO42139.1|predictedprotein[Nematostellavectensis]||peptidylglycinealpha_amidatingmonooxygenase[Calliactisparasitica]||peptidylglycinealpha_amidatingmonooxygenase[Calliactisparasitica]||peptidylglycinealpha_amidatingmonooxygenase[Aplysiacalifornica]||PREDICTED:peptidyl_glycinealpha_amidatingmonooxygenase_like[Anoliscarolinensis]||peptidylglycinealpha_amidatingmonooxygenase[Xenopus(Silurana)tropicalis]||RecName:Full=Peptidyl_glycinealpha_amidatingmonooxygenaseA;Short=PAM_A;AltName:Full=PeptideC_terminalalpha_amidatingenzymeI;Short=AE_I;AltName:Full=Peptidyl_glycinealpha_amidatingmonooxygenaseI;Includes:RecName:Full=Peptidylglycinealpha_hydroxylatingmonooxygenaseA;Short=PHM_A;Includes:RecName:Full=Peptidyl_alpha_hydroxyglycinealpha_amidatinglyaseA;AltName:Full=Peptidylamidoglycolatelyase_A;Short=PAL_A;Flags:Precursor>gi|213626741|gb|AAI70012.1|Peptidyl_glycinealpha_amidatingmonooxygenaseAprecursor[Xenopuslaevis]>gi|213627686|gb|AAI70016.1|Peptidyl_glycinealpha_amidatingmonooxygenaseAprecursor[Xenopuslaevis]||peptidyl_glycinealpha_amidatingmonooxygenaseA[Xenopuslaevis]>gi|64531|emb|CAA44615.1|PeptidylhydroxyglycineN_Clyase[Xenopuslaevis]||PREDICTED:peptidyl_glycinealpha_amidatingmonooxygenaseBisoform2[Callithrixjacchus]||PREDICTED:peptidyl_glycinealpha_amidatingmonooxygenase_like[Pongoabelii]||" NA "22" "NEMVE_v1g101809" "GO:0044260,GO:0042221,GO:0005515,GO:0016020,GO:0007275,GO:0006518,GO:0004867,GO:0048856,GO:0044238,GO:0004504,GO:0043229,GO:0055114,GO:0005507,EC:1.14.17.3" "hypothetical protein; K00504 peptidylglycine monoo" "Predicted protein"
"216" "jgi|Nemve1|101837|e_gw.62.31.1" 531 1611 1593 729 751 707 609 288 496 143 85 65 74 211.600007693498 209.235761797482 95.751958788678 98.6415926615874 92.8623249157687 79.9903194818997 37.8279343362679 65.1481091346835 18.7826201739108 11.1644945089679 8.5375546245049 9.71967757251327 210.41788474549 97.1967757251327 86.4263221988342 51.4880217354757 14.9735573414394 9.12861609850908 -1.18570307851681 8.076872820507 1.84058571222495e-13 2.47890083722456e-09 0.0775027422777618 7.46442551534065 0.616957510184115 1 -0.702658130326882 7.25026359466397 2.33293556613336e-06 0.0382928043825129 -2.3620974595447 6.09491896957534 4.63918268261142e-35 8.49759091973933e-31 -0.624050007599187 4.18239538791417 0.0038909652100988 1 "predictedprotein[Nematostellavectensis]>gi|156221294|gb|EDO42151.1|predictedprotein[Nematostellavectensis]||predictedprotein[Nematostellavectensis]>gi|156215564|gb|EDO36521.1|predictedprotein[Nematostellavectensis]||predictedprotein[Nematostellavectensis]>gi|156215565|gb|EDO36522.1|predictedprotein[Nematostellavectensis]||LOC398455protein[Xenopuslaevis]||heterogeneousnuclearribonucleoproteinA0[Xenopuslaevis]>gi|27735460|gb|AAH41277.1|LOC398455protein[Xenopuslaevis]>gi|77748282|gb|AAI06306.1|LOC398455protein[Xenopuslaevis]||PREDICTED:similartoCG32169CG32169_PA[Triboliumcastaneum]||heterogeneousnuclearribonucleoproteinA0[Xenopus(Silurana)tropicalis]>gi|38181654|gb|AAH59760.1|heterogeneousnuclearribonucleoproteinA0[Xenopus(Silurana)tropicalis]||MGC84815protein[Xenopuslaevis]>gi|51703946|gb|AAH81212.1|MGC84815protein[Xenopuslaevis]||PREDICTED:heterogeneousnuclearribonucleoproteinA0_like[Meleagrisgallopavo]||PREDICTED:similartopredictedprotein[Hydramagnipapillata]||" NA "8" "NEMVE_v1g101837" "GO:0003676,GO:0000166" "hypothetical protein; K14411 RNA-binding protein M" "Predicted protein (Fragment)"
"217" "jgi|Nemve1|101859|e_gw.62.182.1" 810 0 0 0 0 2 0 1 3 15 15 7 9 0 0 0 0 0.225396078827576 0 0.112698039413788 0.338094118241364 1.69047059120682 1.69047059120682 0.788886275896517 1.01428235472409 0 0 0.112698039413788 0.225396078827576 1.69047059120682 0.901584315310305 NA NA NA NA NA NA NA NA NA NA NA NA 2.26894927293887 1.03317093542859 0.000856837647218981 1 -0.808531639219515 1.19640185005368 0.121278088858117 1 "predictedprotein[Nematostellavectensis]>gi|156221244|gb|EDO42101.1|predictedprotein[Nematostellavectensis]||hypotheticalproteinBRAFLDRAFT_79167[Branchiostomafloridae]>gi|229286259|gb|EEN56981.1|hypotheticalproteinBRAFLDRAFT_79167[Branchiostomafloridae]||GABAgatedchloridechannel[Rhipicephalusmicroplus]||PREDICTED:gamma_aminobutyricacidreceptorsubunitbeta_4_like[Anoliscarolinensis]||GABAAreceptorbetaZ2subunit[Daniorerio]||mutantGABAgatedchloridechannel[Rhipicephalusmicroplus]||PREDICTED:gamma_aminobutyricacidreceptorsubunitbeta_2_likeisoform5[Anoliscarolinensis]||PREDICTED:gamma_aminobutyricacidreceptorsubunitbeta_2_likeisoform4[Anoliscarolinensis]||PREDICTED:gamma_aminobutyricacidreceptorsubunitbeta_2_likeisoform3[Anoliscarolinensis]||PREDICTED:gamma_aminobutyricacidreceptorsubunitbeta_2_likeisoform2[Anoliscarolinensis]||" 402 "22" "NEMVE_v1g101859" "GO:0030054,GO:0016021,GO:0005230,GO:0006811,GO:0032501,GO:0045211,GO:0005886" "hypothetical protein" "Predicted protein (Fragment)"
"218" "jgi|Nemve1|101864|e_gw.62.3.1" 705 47 26 21 39 21 10 9 9 25 13 50 56 4.19519286378964 2.32074498847938 1.87444787531027 3.48111748271907 1.87444787531027 0.892594226338222 0.8033348037044 0.8033348037044 2.23148556584556 1.16037249423969 4.46297113169111 4.99852766749404 3.25796892613451 2.67778267901467 1.38352105082424 0.8033348037044 1.69592903004262 4.73074939959258 -0.353163024995099 2.91244544344972 0.378307901718778 1 -0.701647552183841 2.49985366379503 0.0963443316435115 1 -0.7320402666009 1.83732943878727 0.242855510954637 1 0.49157068531438 1.76341240764445 0.473486160462081 1 1.56255185366838 2.84798257190222 9.51460115840139e-08 0.00178960133188372 "predictedprotein[Nematostellavectensis]>gi|156221269|gb|EDO42126.1|predictedprotein[Nematostellavectensis]||hypotheticalproteinA030_E11[Acroporamillepora]||RecName:Full=Carbonicanhydrase2;AltName:Full=CarbonatedehydrataseII;AltName:Full=CarbonicanhydraseII;Short=CA_II>gi|18147600|dbj|BAB83090.1|carbonicanhydrase2[Tribolodonhakonensis]||carbonicanhydraseVII[Xenopus(Silurana)tropicalis]>gi|89268069|emb|CAJ83128.1|carbonicanhydraseVII[Xenopus(Silurana)tropicalis]>gi|170285081|gb|AAI61440.1|hypotheticalproteinLOC548657[Xenopus(Silurana)tropicalis]>gi|213627260|gb|AAI71009.1|hypotheticalproteinLOC548657[Xenopus(Silurana)tropicalis]||carbonicanhydrase[Opsanusbeta]||carbonicanhydrase7[Bostaurus]>gi|297485324|ref|XP_002694851.1|PREDICTED:carbonicanhydraseVII_like[Bostaurus]>gi|296478089|gb|DAA20204.1|carbonicanhydraseVII_like[Bostaurus]||carbonicanhydraseII[Daniorerio]>gi|35505160|gb|AAH57412.1|CarbonicanhydraseII[Daniorerio]||PREDICTED:carbonicanhydrase7_like[Ailuropodamelanoleuca]||hypotheticalproteinPANDA_006909[Ailuropodamelanoleuca]||PREDICTED:carbonicanhydrase1[Susscrofa]||" NA "9" "NEMVE_v1g101864" "GO:0015670,GO:0006730,GO:0042539,GO:0004089,GO:0042221,GO:0006885,GO:0008270,GO:0006814,GO:0006807,EC:4.2.1.1" "hypothetical protein; K01672 carbonic anhydrase [E" "Predicted protein (Fragment)"
"219" "jgi|Nemve1|101894|e_gw.62.24.1" 822 0 0 0 0 6 12 1 4 8 5 29 19 0 0 0 0 0.760222934571434 1.52044586914287 0.126703822428572 0.506815289714289 1.01363057942858 0.633519112142862 3.6744108504286 2.40737262614287 0 0 1.14033440185715 0.316759556071431 0.82357484578572 3.04089173828574 NA NA NA NA 6.31689098462729 0.220131900798169 1.75364309809584e-05 0.259013085588755 -1.7544675077197 0.748346259755368 0.0277293077460134 1 0.772936794026425 0.126736361365467 0.359107177037672 1 1.95248290287122 1.60545148583035 8.97971763049953e-06 0.168899508912066 "predictedprotein[Nematostellavectensis]>gi|156221247|gb|EDO42104.1|predictedprotein[Nematostellavectensis]||PREDICTED:hypotheticalproteinLOC100415433[Callithrixjacchus]||PREDICTED:hypotheticalproteinLOC100447275[Pongoabelii]||PREDICTED:hypotheticalproteinLOC100459405[Pongoabelii]||unknown[Homosapiens]||PREDICTED:hypotheticalproteinLOC100415025[Callithrixjacchus]||PREDICTED:hypotheticalproteinLOC100611980,partial[Pantroglodytes]||PREDICTED:hypotheticalproteinLOC100607167[Nomascusleucogenys]||PREDICTED:hypotheticalproteinLOC100426959,partial[Macacamulatta]||PREDICTED:hypotheticalproteinLOC100391524[Callithrixjacchus]||" NA "27" "NEMVE_v1g101894" "GO:0006810,GO:0030141" "hypothetical protein" "Predicted protein (Fragment)"
"220" "jgi|Nemve1|101900|e_gw.62.103.1" 393 10 6 14 6 294 318 196 300 185 137 149 147 1.13623808767737 0.681742852606421 1.59073332274832 0.681742852606421 33.4053997777146 36.1323711881403 22.2702665184764 34.0871426303211 21.0204046220313 15.56646180118 16.9299475063928 16.7026998888573 0.908990470141895 1.13623808767737 34.7688854829275 28.1787045743988 18.2934332116056 16.8163236976251 0.246908245189453 1.03234995770572 0.675706318958217 1 5.16351112487784 5.41753901444345 2.01139491061719e-62 2.97083028298159e-58 -0.25867284977713 6.34180386472547 0.133404230575985 1 -1.20432402040074 5.72445189635703 3.80768896579876e-11 6.97454387865359e-07 -0.0324211288323035 4.9434833236988 0.884242073407402 1 "predictedprotein[Nematostellavectensis]>gi|156221262|gb|EDO42119.1|predictedprotein[Nematostellavectensis]||buttonhead_likeprotein[Saccoglossuskowalevskii]>gi|197734649|gb|ACH73220.1|buttonhead_likeprotein[Saccoglossuskowalevskii]||Sp6_9protein[Thermobiadomestica]||PREDICTED:similartozincfingerproteinSp5[Strongylocentrotuspurpuratus]>gi|115925221|ref|XP_001182974.1|PREDICTED:similartozincfingerproteinSp5[Strongylocentrotuspurpuratus]||GLIfamilyzincfinger1,gene2[Xenopus(Silurana)tropicalis]>gi|163916068|gb|AAI57311.1|gli1.2protein[Xenopus(Silurana)tropicalis]>gi|166796602|gb|AAI58967.1|glioma_associatedoncogenehomolog1(zincfingerprotein),gene2[Xenopus(Silurana)tropicalis]>gi|213627258|gb|AAI71008.1|glioma_associatedoncogenehomolog1(zincfingerprotein),gene2[Xenopus(Silurana)tropicalis]>gi|213627262|gb|AAI71010.1|glioma_associatedoncogenehomolog1(zincfingerprotein),gene2[Xenopus(Silurana)tropicalis]||zincfingercontainingtransactivationfactorSp5[Pelodiscussinensis]||transcriptionfactorSp8,putative[Pediculushumanuscorporis]>gi|212514889|gb|EEB17122.1|transcriptionfactorSp8,putative[Pediculushumanuscorporis]||transcriptionfactorSp9[Bostaurus]>gi|297471610|ref|XP_002685364.1|PREDICTED:trans_actingtranscriptionfactor9_like[Bostaurus]>gi|296490683|gb|DAA32796.1|trans_actingtranscriptionfactor9_like[Bostaurus]||PREDICTED:transcriptionfactorSp9[Monodelphisdomestica]||transcriptionfactorSp9[Homosapiens]>gi|300681123|sp|P0CG40.1|SP9_HUMANRecName:Full=TranscriptionfactorSp9>gi|119631552|gb|EAX11147.1|hCG1791958[Homosapiens]||" NA "18" "NEMVE_v1g101900" "GO:0007498,GO:0044238,GO:0008270,GO:0003676,GO:0044260,GO:0005622,GO:0035118,GO:0045743" "hypothetical protein" "Predicted protein (Fragment)"
"221" "jgi|Nemve1|101914|e_gw.62.167.1" 639 59 37 41 24 73 31 31 35 10 9 6 6 6.00348989888828 3.76490044506553 4.17191670939694 2.44209758598845 7.42804682404822 3.15437604856842 3.15437604856842 3.56139231289983 1.01754066082852 0.915786594745671 0.610524396497114 0.610524396497114 4.88419517197691 3.3070071476927 5.29121143630832 3.35788418073413 0.966663627787097 0.610524396497114 -0.632144699562816 3.19478416169337 0.0841752928148678 1 0.922184559337363 3.42149528224668 0.0160963107157162 1 -0.609790864710734 3.62736704851159 0.134656751189357 1 -2.36006026828434 2.45329325786233 7.46827786145628e-09 0.000136796445588295 -0.564546608610005 0.626424562902592 0.373729384390842 1 "predictedprotein[Nematostellavectensis]>gi|156221236|gb|EDO42093.1|predictedprotein[Nematostellavectensis]||PREDICTED:alpha_ketoglutarate_dependentdioxygenasealkBhomolog2_likeisoform1[Nomascusleucogenys]||alpha_ketoglutarate_dependentdioxygenasealkBhomolog2[Bostaurus]||2OG_Fe(II)oxyDC1[Homosapiens]||alpha_ketoglutarate_dependentdioxygenasealkBhomolog2[Bostaurus]>gi|75060495|sp|Q58DM4.1|ALKB2_BOVINRecName:Full=Alpha_ketoglutarate_dependentdioxygenasealkBhomolog2;AltName:Full=AlkylatedDNArepairproteinalkBhomolog2>gi|61553521|gb|AAX46420.1|similartohypotheticalprotein9530023G02[Bostaurus]>gi|111305107|gb|AAI20179.1|AlkB,alkylationrepairhomolog2(E.coli)[Bostaurus]||alpha_ketoglutarate_dependentdioxygenasealkBhomolog2isoform1[Homosapiens]>gi|224451103|ref|NP_001138846.1|alpha_ketoglutarate_dependentdioxygenasealkBhomolog2isoform1[Homosapiens]>gi|224451107|ref|NP_001138847.1|alpha_ketoglutarate_dependentdioxygenasealkBhomolog2isoform1[Homosapiens]>gi|114646812|ref|XP_001135624.1|PREDICTED:hypotheticalproteinLOC452216isoform1[Pantroglodytes]>gi|114646814|ref|XP_509348.2|PREDICTED:hypotheticalproteinLOC452216isoform6[Pantroglodytes]>gi|114646822|ref|XP_001136046.1|PREDICTED:hypotheticalproteinLOC452216isoform5[Pantroglodytes]>gi|74736661|sp|Q6NS38.1|ALKB2_HUMANRecName:Full=Alpha_ketoglutarate_dependentdioxygenasealkBhomolog2;AltName:Full=AlkylatedDNArepairproteinalkBhomolog2;AltName:Full=OxyDC1>gi|47124096|gb|AAH70489.1|AlkB,alkylationrepairhomolog2(E.coli)[Homosapiens]>gi|119618251|gb|EAW97845.1|alkB,alkylationrepairhomolog2(E.coli)[Homosapiens]||alpha_ketoglutarate_dependentdioxygenasealkBhomolog2[Macacamulatta]>gi|109098645|ref|XP_001104262.1|PREDICTED:alpha_ketoglutarate_dependentdioxygenasealkBhomolog2_likeisoform1[Macacamulatta]||ChainA,StructureDeterminationOfDnaMethylationLesionsN1_MeaAndN3_MecInDuplexDnaUsingACross_LinkedHost_GuestSystem>gi|292659614|pdb|3H8R|AChainA,StructureDeterminationOfDnaMethylationLesionsN1_MeaAndN3_MecInDuplexDnaUsingACross_LinkedHost_GuestSystem>gi|292659617|pdb|3H8X|AChainA,StructureDeterminationOfDnaMethylationLesionsN1_MeaAndN3_MecInDuplexDnaUsingACross_LinkedHost_GuestSystem||ChainA,CrystalStructureOfHumanAbh2Cross_LinkedToDsdnaWithCofactors||ChainA,CrystalStructureOfHumanAbh2Cross_LinkedToDsdna||" NA "16" "NEMVE_v1g101914" "GO:0008198,GO:0004519,GO:0006307,GO:0035511,GO:0043734,GO:0051747,GO:0016702,GO:0004527,GO:0005654,EC:1.13.11.0" "hypothetical protein" "Predicted protein"
"222" "jgi|Nemve1|101920|e_gw.62.67.1" 1179 1035 1035 839 951 823 601 389 696 285 221 134 125 116.642470793271 116.642470793271 94.5536550681682 107.175835482512 92.7504864375476 67.7315216876867 43.8395373319636 78.4378354319965 32.1189412329296 24.9062667104472 15.1015372814476 14.0872549267235 116.642470793271 100.86474527534 80.2410040626171 61.13868638198 28.5126039716884 14.5943961040856 -0.28120066498931 7.786462403478 0.0761701190456799 1 -0.0830432198017994 7.65456182916908 0.575433615692155 1 -0.347782829455674 7.50037539234517 0.018495699941326 1 -1.6817021949379 6.72002348270435 1.36030626637298e-22 2.49167298811538e-18 -0.876554751400687 5.24443443888861 2.5620038153913e-08 0.00048188729763695 "predictedprotein[Nematostellavectensis]>gi|156221228|gb|EDO42085.1|predictedprotein[Nematostellavectensis]||PREDICTED:similartopredictedprotein[Hydramagnipapillata]||vacuolemembraneprotein1[Daniorerio]>gi|82186008|sp|Q6NYY9.1|VMP1_DANRERecName:Full=Vacuolemembraneprotein1;AltName:Full=Transmembraneprotein49>gi|42542972|gb|AAH66412.1|Transmembraneprotein49[Daniorerio]||vacuolemembraneprotein1[Xenopus(Silurana)tropicalis]>gi|82181710|sp|Q68EQ9.1|VMP1_XENTRRecName:Full=Vacuolemembraneprotein1;AltName:Full=Transmembraneprotein49>gi|51259069|gb|AAH80142.1|MGC89709protein[Xenopus(Silurana)tropicalis]||vacuolemembraneprotein1[Xenopuslaevis]>gi|82184777|sp|Q6INE8.1|VMP1_XENLARecName:Full=Vacuolemembraneprotein1;AltName:Full=Transmembraneprotein49>gi|47938657|gb|AAH72335.1|MGC83202protein[Xenopuslaevis]||PREDICTED:vacuolemembraneprotein1_like[Monodelphisdomestica]||PREDICTED:transmembraneprotein49_like[Anoliscarolinensis]||unnamedproteinproduct[Tetraodonnigroviridis]||hypotheticalproteinPANDA_012489[Ailuropodamelanoleuca]||PREDICTED:transmembraneprotein49_like[Meleagrisgallopavo]||" NA "8" "NEMVE_v1g101920" "GO:0034329,GO:0016337,GO:0000421,GO:0005515,GO:0010506,GO:0005783,GO:0000407,GO:0007566" "hypothetical protein" "Predicted protein"
"223" "jgi|Nemve1|10193|gw.279.7.1" 2040 687 578 447 478 203 152 123 173 314 254 276 247 87.0455260084292 73.2348093637148 56.6366086255718 60.5644271208576 25.7208759530002 19.258981009143 15.5845701587144 21.919761280143 39.7850002425717 32.1827708968574 34.970254990286 31.2958441398574 80.140167686072 58.6005178732147 22.4899284810716 18.7521657194287 35.9838855697145 33.1330495650717 -0.523056655846612 6.9660733189789 0.00181346896013053 1 -1.13417428470447 6.29639893434495 4.79809289050514e-10 7.08678319927609e-06 -0.217652686153815 5.56984617228673 0.338840657052603 1 0.358274594480464 5.70594228564117 0.0564373153929478 1 -0.0300500643786998 5.76491278591384 0.841754339594335 1 "predictedprotein[Nematostellavectensis]>gi|156212108|gb|EDO33182.1|predictedprotein[Nematostellavectensis]||hypotheticalproteinBRAFLDRAFT_119363[Branchiostomafloridae]>gi|229284927|gb|EEN55658.1|hypotheticalproteinBRAFLDRAFT_119363[Branchiostomafloridae]||PREDICTED:exocystcomplexcomponent3_like[Anoliscarolinensis]||exocystcomplexcomponent3[Gallusgallus]>gi|53133818|emb|CAG32238.1|hypotheticalproteinRCJMB04_20k2[Gallusgallus]||PREDICTED:exocystcomplexcomponent3_like[Meleagrisgallopavo]||PREDICTED:hypotheticalprotein[Ornithorhynchusanatinus]||exocystcomplexcomponent3[Homosapiens]>gi|40353028|gb|AAH64569.1|Exocystcomplexcomponent3[Homosapiens]>gi|119571385|gb|EAW51000.1|exocystcomplexcomponent3,isoformCRA_a[Homosapiens]>gi|119571387|gb|EAW51002.1|exocystcomplexcomponent3,isoformCRA_a[Homosapiens]>gi|119571388|gb|EAW51003.1|exocystcomplexcomponent3,isoformCRA_a[Homosapiens]>gi|317040160|gb|ADU87645.1|epididymissecretoryspermbindingproteinLi19lP[Homosapiens]||RecName:Full=Exocystcomplexcomponent3;AltName:Full=ExocystcomplexcomponentSec6||PREDICTED:Sec6protein[Oryctolaguscuniculus]||PREDICTED:exocystcomplexcomponent3isoform2[Macacamulatta]||" NA "20" "NEMVE_v1g10193" "GO:0005515,GO:0005623" "hypothetical protein; K06110 exocyst complex compo" "Predicted protein (Fragment)"
[truncated: 44,016,306 more chars]
