# Supplementary material for: Characterization of differential transcript abundance through time during Nematostella vectensis development
Source: BMC Genomics. 2013 Apr 19;14:266. doi: 10.1186/1471-2164-14-266 (PMC3680055; doi:10.1186/1471-2164-14-266)
Supplement: Additional file 3 — Example Analyses. Example analyses of the matrix and other additional files. These analyses can be used as a starting point for additional examination of the data. This file is a zipped folder that contains a pdf document and the knitr source code that computes the pdf from the data. The last section of the pdf explains how to recompile the document from the source code and data. [file 1471-2164-14-266-S3.zip › Additional_file_13_knitr/Additional_file_12_example_analyses.Rnw]

\documentclass[11pt]{article}

%% This document source is based on the excellent:
%% http://www.math.smith.edu/~nhorton/sleuth/
%%
%% Specifically, 
%% http://www.math.smith.edu/~nhorton/sleuth/chapter02.Rnw


\usepackage[margin=1in,bottom=.5in,includehead,includefoot]{geometry}
\usepackage{hyperref}
\usepackage{language}
\usepackage{alltt}
\usepackage{fancyhdr}
\pagestyle{fancy}
\fancyhf{}

%% Now begin customising things. See the fancyhdr docs for more info.

\chead{}
\lhead[\sf \thepage]{\sf \leftmark}
\rhead[\sf \leftmark]{\sf \thepage}
\lfoot{}
\cfoot{\emph{Nematostella vectensis} developmental transcriptome}
\rfoot{}

\newcounter{myenumi}
\newcommand{\saveenumi}{\setcounter{myenumi}{\value{enumi}}}
\newcommand{\reuseenumi}{\setcounter{enumi}{\value{myenumi}}}

\pagestyle{fancy}

\def\R{{\sf R}}
\def\Rstudio{{\sf RStudio}}
\def\RStudio{{\sf RStudio}}
\def\term#1{\textbf{#1}}
\def\tab#1{{\sf #1}}


\usepackage{relsize}

\newlength{\tempfmlength}
\newsavebox{\fmbox}
\newenvironment{fmpage}[1]
     {
   \medskip
   \setlength{\tempfmlength}{#1}
   \begin{lrbox}{\fmbox}
     \begin{minipage}{#1}
     \vspace*{.02\tempfmlength}
		 \hfill
	   \begin{minipage}{.95 \tempfmlength}}
		 {\end{minipage}\hfill
		 \vspace*{.015\tempfmlength}
		 \end{minipage}\end{lrbox}\fbox{\usebox{\fmbox}}
	 \medskip
	 }


\newenvironment{boxedText}[1][.98\textwidth]%
{%
\begin{center}
\begin{fmpage}{#1}
}%
{%
\end{fmpage}
\end{center}
}

\newenvironment{boxedTable}[2][tbp]%
{%
\begin{table}[#1]
  \refstepcounter{table}
  \begin{center}
\begin{fmpage}{.98\textwidth}
  \begin{center}
	\sf \large Box~\expandafter\thetable. #2
\end{center}
\medskip
}%
{%
\end{fmpage}
\end{center}
\end{table}		% need to do something about exercises that follow boxedTable
}


\newcommand{\cran}{\href{http://www.R-project.org/}{CRAN}}

\title{Exploratory Analyses of Additional Data Files}

\author{
Helm \emph{et al.}}

\date{\today}

<<echo=FALSE>>=
options(width=70)
@


\begin{document}


\maketitle
\tableofcontents

%\parindent=0pt


\SweaveOpts{
  	dev="pdf",
	fig.path="figures/",
	prompt=FALSE,   
	comment="#"    # turn off commenting of ouput (but perhaps we should not do this either
	}

<<setup,echo=FALSE,message=FALSE>>=
showOriginal=FALSE
showNew=TRUE
@ 

\section{Introduction}

This document presents a series of sample analyses of the other additional data 
files. This pdf has been computed from the data in the Additional files with 
the source code in Additional file 13, using 
knitr, R, and TeXShop, as described in the final section of this document.

While some of these analyses are drawn directly from results presented in the 
paper, most are examples of specific follow-up questions that are likely to be 
of interest.

\section{Getting set up}

The first thing we need to do is load the matrix and other data files. Open R
and execute the following commands (substitute the relative paths shown here 
with the paths to the Additional files you have downloaded):
<<>>=
m <- read.table("../Additional_file_7_matrix.txt", header = TRUE)
go <- read.table("../Additional_file_10_GO_transcript_annots.txt", header=TRUE)
@

In the matrix, now loaded as m, each transcript is a row and each column has 
transcript-specific data and analysis results. The following shows the names of 
the matrix columns:

<<>>=
names(m)
@

There is a more detailed description of each of these columns at the beginning 
of the matrix file itself, which you can view by opening it directly in a text 
editor.

\section{Visualizing the data}
One of the most informative visualizations of differential expression data is 
to plot the log fold change against the log of the concentration, as in Figure 
2B-F in the main text.

Here is a function that draws such a plot for the second interval 
(7 HPF-12 HPF), with genes that have significant differences in red:

<<>>=
plotInterval2 <- function( D ){
	plot(D$logCPM_7h_12h, D$logFC_7h_12h, pch=16, xlim=c(-1,13), ylim = c(-13,13),  col=rgb(0,0,0,40,maxColorValue=255), ylab = "log2FC", xlab = "log2CPM")
	points(D[D$P_adjust_7h_12h < .05,]$logCPM_7h_12h, D[D$P_adjust_7h_12h <  .05,]$logFC_7h_12h, pch=16, col=rgb(255,0,0,70,maxColorValue=255))
	abline(h=c(-1,1), col="grey")
}
@


To make a plot of differential expression for the full matrix with this 
function, you would do the following:

<<>>=
plotInterval2( m )
@

The position along the x axis gives an indication of mean abundance of the 
transcript. Its position along the y axis gives an indication of the degree of 
differential expression. Note that genes with no detectable counts at either of 
the adjacent time points (7 HPF or 12 HPF, in this case) are excluded from the 
figure. This is because their log fold change is infinite.


You can make similar functions for other intervals by changing the column names 
in the function above.

\section{Significance of differential expression}

The significance of differential expression over each interval, as corrected 
for multiple independent tests, is in the columns that begin with ``P\_adjust\_''.
For example, the significance of differential expression over the interval from 
2 HPF to 7 HPF is in the column labeled ``m\$P\_adjust\_2h\_7h''

The following isolates the subset of genes with significant differential 
expression over the first interval and stores this reduced dataset in the 
new data frame dif2\_7:

<<>>=
dif2_7 <- subset( m, m$P_adjust_2h_7h < 0.05 )
nrow(dif2_7)
@

The number of rows indicates how many transcripts made it to the subset.

Often you don't just want to know which genes have significant changes, you 
want to find the genes with significant changes in a particular direction. The 
direction of change, irrespective of significance, is indicated by the sign of 
the columns whose names begin with ``logFC\_''. For each transcript, this is the 
log of expression (ie, normalized counts) at the later interval divided by 
expression at the earlier interval. This log fold change is positive expression 
increases over the interval, negative if expression decreases over the 
interval, and the absolute value indicates the magnitude of the relative change 
in expression.

To find the genes that not only have a significant change in abundance over the 
first interval, but are also decreasing, you would use the following:

<<>>=
decreasing2_7 <- subset( m, m$P_adjust_2h_7h < 0.05 & m$logFC_2h_7h < 0 )
nrow(decreasing2_7)
@

This is still quite a few genes. You can quickly view the most significant 
genes in this subset by sorting by P\_adjust:

<<>>=
# Sort by adjusted P-value
decreasing2_7 <- decreasing2_7[ order( decreasing2_7$P_adjust_2h_7h ), ]

# Give a synopsis of the top 10 most significant genes
cols <- c(1, 36) # The indeces of the columns to display
decreasing2_7[1:10, cols]
@

There are a few ways to get more information about these genes. One would be to 
download the reference from 
\url{ftp://ftp.jgi-psf.org/pub/JGI_data/Nematostella_vectensis/v1.0/annotation/transcripts.Nemve1FilteredModels1.fasta.gz}, 
search for the corresponding entry with the transcript name, and then take a 
look at the sequence. There are also names of blast hits right in the matrix, 
if you would like to get a quick sense of what you have. 


\section{STEM profiles}

Additional file 3 presents the STEM profiles. Each is a particular pattern in 
the change of transcript abundance through time. STEM profile assignments are 
included in the main matrix file (Additional file 7) and can be used to 
filter genes.

As an example, we will consider STEM profile 31. It indicates genes that have 
peak abundance at the third time point (12 HPF). You could apply the same 
procedure to other profiles of particular interest. 

The following creates a new data frame with only the genes that were assigned 
to this profile:

<<>>=
stem31 <- subset( m, m$STEM_profile == 31 )
nrow(stem31)
@

Not all of the genes that are assigned to this profile will have significant 
changes. To subset these further to only those that have a significant change 
before and after the peak, one could use:

<<>>=
stem31sig <- subset( stem31, stem31$P_adjust_7h_12h < 0.05 & 
	stem31$P_adjust_12h_24h < 0.05 )
nrow(stem31sig)
@

\section{Gene Ontology Annotations}

Since many genes can be assigned to each GO term and each GO term can be 
assigned to many genes, they aren't stored in the main matrix. Instead, they 
are in Additional file 10, which was already loaded into the dataframe go.

To find all transcripts in a particular category, you will first need to look 
up the corresponding GO ID. You can search for these IDs at 
\url{http://www.geneontology.org}. In this example, we will explore 
genes that have a molecular function of "sequence-specific DNA binding 
transcription factor activity", which have an ID of "GO:0003700".

The first step is to get a vector if the transcript IDs that have an annotation 
for this category. Next, this vector is used as a filter to create a subset of 
the original matrix that only has rows for the transcripts that have an 
annotation in this category.

<<>>=
tf <- go[ go$GO_ID == "GO:0003700", ]$transcript
mTF <- m[ m$transcript %in% tf, ]
@

Now, make a plot of the differential expression of transcription factors over 
the second interval:

<<>>=
plotInterval2( mTF )
@

Most of the transcription factors with a significant change in abundance over 
the second interval (7 HPF - 12 HPF) are increasing in 
abundance. If you wanted to isolate only the transcription factors with 
significant increases in abundance over this interval, you could use:

<<>>=
passFilter <- (mTF$logFC_7h_12h > 0) & (mTF$P_adjust_7h_12h < 0.05)
passFilter [ is.na( passFilter ) ] <- FALSE
mTF2sig <- mTF[ passFilter,  ]
nrow( mTF2sig )
@


\section{How this document was made}
This document is a computable data report compiled directly from the Additional 
files. To recreate this file from the data, you will need to install:

\begin{itemize}
  \item R (\url{http://www.r-project.org}). This document was generated with 
  version 2.15.2.
  \item The R package knitr (\url{http://yihui.name/knitr/}), which can be 
  installed from within R. This document was generated with version 0.9.
  \item pdflatex, which comes with LaTeX distributions 
  (\url{http://www.latex-project.org/ftp.html}). This document was generated 
  with version 3.1415926-2.4-1.40.13.
\end{itemize}

Download the Additional files to a single directory. Unzip Additional file 13, 
open a terminal window, and cd to the expanded directory. Then launch R, and 
run the following:

<<eval=FALSE>>=
library(knitr)
knit("Additional_file_12_example_analyses.Rnw")
quit()
@

This will generate a new tex file. To compile this tex file into a pdf 
file, run the following at the shell command line:

<<eval=FALSE, prompt=FALSE>>=
pdflatex Additional_file_12_example_analyses.tex
@

In addition to recreating this document as-is, you can directly edit and add to 
the analyses in the .Rnw source file. You can also copy the R source code from 
the .Rnw file.

\end{document}
