# Supplementary material for: Characterization of differential transcript abundance through time during Nematostella vectensis development
Source: BMC Genomics. 2013 Apr 19;14:266. doi: 10.1186/1471-2164-14-266 (PMC3680055; doi:10.1186/1471-2164-14-266)
Supplement: Additional file 3 — Example Analyses. Example analyses of the matrix and other additional files. These analyses can be used as a starting point for additional examination of the data. This file is a zipped folder that contains a pdf document and the knitr source code that computes the pdf from the data. The last section of the pdf explains how to recompile the document from the source code and data. [file 1471-2164-14-266-S3.zip › Additional_file_13_knitr/language.sty]

\ProvidesPackage{language}

\RequirePackage{xstring}
\RequirePackage{xcolor}
%%%%%%%%%%%%%%%%%%%%%%%%%%%%%%%%%%%%%%%%%%%%%%%%%%%%%
% Looking for a consistent typography for language elements.

\newcommand{\R}{\mbox{\sf{R}}}
\newcommand{\Rstudio}{\mbox{\sf{R}Studio}}
\newcommand{\RStudio}{\mbox{\sf{R}Studio}}
\newcommand{\Sage}{\mbox{\sf{Sage}}}

\newcommand{\variable}[1]{{\color{green!50!black}\texttt{#1}}}
\newcommand{\dataframe}[1]{{\color{blue!80!black}\texttt{#1}}}
\newcommand{\function}[1]{{\color{purple!75!blue}\texttt{\StrSubstitute{#1}{()}{}()}}}
\newcommand{\option}[1]{{\color{brown!80!black}\texttt{#1}}}
\newcommand{\pkg}[1]{{\color{red!80!black}\texttt{#1}}}
\providecommand{\code}[1]{}
\renewcommand{\code}[1]{{\color{blue!80!black}\texttt{#1}}}

\newcommand{\file}[1]{{\tt #1}}

% This looks really hokey.  Probably need to redefine this.
\providecommand{\model}[2]{}
\renewcommand{\model}[2]{{$\,$\hbox{#1}\ \ensuremath{\sim}\ \hbox{#2}}}

% These should be considered deprecated -- cease and disist
\providecommand{\VN}[1]{}
\renewcommand{\VN}[1]{{\color{green!50!black}\texttt{#1}}}
\newcommand{\vn}[1]{{\color{green!50!black}\texttt{#1}}}
\newcommand{\DFN}[1]{{\color{blue!80!black}\texttt{#1}}}
\newcommand{\dfn}[1]{{\color{blue!80!black}\texttt{#1}}}
