# Supplementary material for: Characterization of differential transcript abundance through time during Nematostella vectensis development
Source: BMC Genomics. 2013 Apr 19;14:266. doi: 10.1186/1471-2164-14-266 (PMC3680055; doi:10.1186/1471-2164-14-266)
Supplement: Additional file 5 — Enriched GO terms in different intervals. The complete list of enriched GO terms from all performed GOseq analyses (adjusted p < 0.05). Additional information is provided in the comments that precede the file header line. This is a text file. [file 1471-2164-14-266-S5.txt]

# Enriched GO categories by interval, in R readable format.
# Interval = the time interval being examined
# Rank = Rank in the GOseq test.
# GO = Gene Ontology ID
# Domain = Gene Ontology Domain
# 	BP = Biological Process 
# 	CC = Cellular Compartment
# 	MF = Molecular Function
# Description = GO description
# p-adjusted = GO-seq adjusted p-value
# annotated = Total number of transcripts in the reference with this GO term
# sign_decr = sign decreasing, indicating the number of transcripts with this GO term that had decreasing expression within the interval
# sign_incr = sign decreasing, indicating the number of transcripts with this GO term that had increasing expression within the interval
#
##--------------------------------------------------------------------------------------------
#
"Interval" "Rank" "GO" "Domain" "Description" "p-adjusted" "annotated" "sign_decr" "sign_incr"
"2h_7h" "1" "GO:0000278" "BP" "mitotic cell cycle" "0.000174593" "561" "17" "23"
"2h_7h" "2" "GO:0005634" "CC" "nucleus" "0.000379238" "3666" "55" "72"
"2h_7h" "3" "GO:0007049" "BP" "cell cycle" "0.000500694" "996" "25" "29"
"2h_7h" "4" "GO:0022403" "BP" "cell cycle phase" "0.00072599" "599" "18" "21"
"2h_7h" "5" "GO:0031323" "BP" "regulation of cellular metabolic process" "0.000904103" "2685" "41" "55"
"2h_7h" "6" "GO:0022402" "BP" "cell cycle process" "0.002163322" "771" "22" "22"
"2h_7h" "7" "GO:0080090" "BP" "regulation of primary metabolic process" "0.002528241" "2603" "39" "53"
"2h_7h" "8" "GO:0000279" "BP" "M phase" "0.006225268" "366" "15" "11"
"2h_7h" "9" "GO:0019222" "BP" "regulation of metabolic process" "0.006664456" "3004" "45" "56"
"2h_7h" "10" "GO:0044260" "BP" "cellular macromolecule metabolic process" "0.006664456" "5437" "60" "94"
"2h_7h" "11" "GO:0044428" "CC" "nuclear part" "0.006867935" "2461" "40" "50"
"2h_7h" "12" "GO:0048583" "BP" "regulation of response to stimulus" "0.006972416" "1122" "21" "28"
"2h_7h" "13" "GO:0000087" "BP" "M phase of mitotic cell cycle" "0.01153708" "222" "12" "7"
"2h_7h" "14" "GO:0045995" "BP" "regulation of embryonic development" "0.01392983" "61" "5" "3"
"2h_7h" "15" "GO:0016043" "BP" "cellular component organization" "0.01392983" "2818" "51" "45"
"2h_7h" "16" "GO:0071842" "BP" "cellular component organization at cellular level" "0.01392983" "2348" "45" "39"
"2h_7h" "17" "GO:0043228" "CC" "non-membrane-bounded organelle" "0.01392983" "2890" "49" "52"
"2h_7h" "18" "GO:0043232" "CC" "intracellular non-membrane-bounded organelle" "0.01392983" "2890" "49" "52"
"2h_7h" "19" "GO:0044424" "CC" "intracellular part" "0.01938643" "8400" "100" "134"
"2h_7h" "20" "GO:0065009" "BP" "regulation of molecular function" "0.02180956" "1171" "23" "27"
"2h_7h" "21" "GO:0006996" "BP" "organelle organization" "0.02180956" "1568" "32" "30"
"2h_7h" "22" "GO:0043170" "BP" "macromolecule metabolic process" "0.02311689" "6307" "67" "98"
"2h_7h" "23" "GO:0071840" "BP" "cellular component organization or biogenesis" "0.0239364" "3055" "51" "49"
"2h_7h" "24" "GO:0044238" "BP" "primary metabolic process" "0.0239364" "8134" "89" "117"
"2h_7h" "25" "GO:0071841" "BP" "cellular component organization or biogenesis at cellular level" "0.02493196" "2579" "46" "42"
"2h_7h" "26" "GO:0035062" "CC" "omega speckle" "0.02597561" "4" "3" "0"
"2h_7h" "27" "GO:0005515" "MF" "protein binding" "0.0274843" "4766" "66" "80"
"2h_7h" "28" "GO:0044237" "BP" "cellular metabolic process" "0.03279829" "7765" "82" "120"
"2h_7h" "29" "GO:0032268" "BP" "regulation of cellular protein metabolic process" "0.03576138" "759" "12" "25"
"2h_7h" "30" "GO:0060255" "BP" "regulation of macromolecule metabolic process" "0.03610993" "2436" "34" "46"
"2h_7h" "31" "GO:0005681" "CC" "spliceosomal complex" "0.03738638" "143" "8" "5"
"2h_7h" "32" "GO:0006396" "BP" "RNA processing" "0.03807489" "590" "16" "15"
"2h_7h" "33" "GO:0008152" "BP" "metabolic process" "0.03807489" "9633" "100" "134"
"2h_7h" "34" "GO:0009954" "BP" "proximal/distal pattern formation" "0.03807489" "12" "4" "0"
"2h_7h" "35" "GO:0016070" "BP" "RNA metabolic process" "0.03973094" "2434" "35" "44"
"2h_7h" "36" "GO:0009966" "BP" "regulation of signal transduction" "0.03973094" "900" "18" "21"
"2h_7h" "37" "GO:0048585" "BP" "negative regulation of response to stimulus" "0.03973094" "319" "8" "11"
"2h_7h" "38" "GO:0043229" "CC" "intracellular organelle" "0.03973094" "7137" "84" "118"
"2h_7h" "39" "GO:0048519" "BP" "negative regulation of biological process" "0.03973094" "1786" "34" "29"
"2h_7h" "40" "GO:0043412" "BP" "macromolecule modification" "0.03973094" "2205" "29" "49"
"2h_7h" "41" "GO:0043226" "CC" "organelle" "0.03973094" "7144" "84" "118"
"2h_7h" "42" "GO:0005488" "MF" "binding" "0.04060868" "11065" "117" "143"
"2h_7h" "43" "GO:0051246" "BP" "regulation of protein metabolic process" "0.04060868" "816" "12" "26"
"2h_7h" "44" "GO:0044092" "BP" "negative regulation of molecular function" "0.04416862" "355" "8" "12"
"2h_7h" "45" "GO:0000280" "BP" "nuclear division" "0.04416862" "205" "11" "5"
"2h_7h" "46" "GO:0007067" "BP" "mitosis" "0.04416862" "205" "11" "5"
"2h_7h" "47" "GO:0009953" "BP" "dorsal/ventral pattern formation" "0.04416862" "106" "7" "2"
"2h_7h" "48" "GO:0010389" "BP" "regulation of G2/M transition of mitotic cell cycle" "0.04416862" "32" "3" "3"
"2h_7h" "49" "GO:0050790" "BP" "regulation of catalytic activity" "0.04416862" "958" "18" "24"
"7h_12h" "1" "GO:0022626" "CC" "cytosolic ribosome" "1.41E-46" "66" "0" "55"
"7h_12h" "2" "GO:0003735" "MF" "structural constituent of ribosome" "1.74E-37" "175" "0" "77"
"7h_12h" "3" "GO:0044391" "CC" "ribosomal subunit" "2.09E-33" "105" "0" "59"
"7h_12h" "4" "GO:0005840" "CC" "ribosome" "3.49E-28" "321" "2" "93"
"7h_12h" "5" "GO:0042254" "BP" "ribosome biogenesis" "1.44E-27" "281" "1" "88"
"7h_12h" "6" "GO:0022627" "CC" "cytosolic small ribosomal subunit" "1.44E-27" "32" "0" "30"
"7h_12h" "7" "GO:0006415" "BP" "translational termination" "1.25E-25" "54" "0" "36"
"7h_12h" "8" "GO:0006414" "BP" "translational elongation" "9.01E-25" "73" "1" "43"
"7h_12h" "9" "GO:0006614" "BP" "SRP-dependent cotranslational protein targeting to membrane" "1.64E-24" "54" "0" "37"
"7h_12h" "10" "GO:0022613" "BP" "ribonucleoprotein complex biogenesis" "7.31E-24" "351" "2" "93"
"7h_12h" "11" "GO:0071843" "BP" "cellular component biogenesis at cellular level" "1.18E-23" "378" "3" "95"
"7h_12h" "12" "GO:0006613" "BP" "cotranslational protein targeting to membrane" "1.46E-23" "56" "0" "37"
"7h_12h" "13" "GO:0045047" "BP" "protein targeting to ER" "1.46E-23" "56" "0" "37"
"7h_12h" "14" "GO:0072599" "BP" "establishment of protein localization to endoplasmic reticulum" "1.46E-23" "56" "0" "37"
"7h_12h" "15" "GO:0015935" "CC" "small ribosomal subunit" "2.84E-23" "48" "0" "33"
"7h_12h" "16" "GO:0070972" "BP" "protein localization to endoplasmic reticulum" "1.33E-21" "60" "0" "37"
"7h_12h" "17" "GO:0044445" "CC" "cytosolic part" "1.83E-21" "138" "0" "55"
"7h_12h" "18" "GO:0022625" "CC" "cytosolic large ribosomal subunit" "1.00E-19" "35" "0" "26"
"7h_12h" "19" "GO:0005198" "MF" "structural molecule activity" "3.53E-19" "357" "0" "86"
"7h_12h" "20" "GO:0043624" "BP" "cellular protein complex disassembly" "9.64E-19" "90" "1" "40"
"7h_12h" "21" "GO:0006612" "BP" "protein targeting to membrane" "1.22E-18" "82" "0" "40"
"7h_12h" "22" "GO:0043241" "BP" "protein complex disassembly" "1.75E-18" "91" "1" "40"
"7h_12h" "23" "GO:0000184" "BP" "nuclear-transcribed mRNA catabolic process- nonsense-mediated decay" "3.23E-18" "74" "0" "36"
"7h_12h" "24" "GO:0019080" "BP" "viral genome expression" "1.22E-16" "92" "1" "39"
"7h_12h" "25" "GO:0019083" "BP" "viral transcription" "1.22E-16" "92" "1" "39"
"7h_12h" "26" "GO:0034623" "BP" "cellular macromolecular complex disassembly" "2.93E-16" "104" "1" "41"
"7h_12h" "27" "GO:0032984" "BP" "macromolecular complex disassembly" "4.86E-16" "105" "1" "41"
"7h_12h" "28" "GO:0019058" "BP" "viral infectious cycle" "9.26E-14" "125" "2" "42"
"7h_12h" "29" "GO:0030529" "CC" "ribonucleoprotein complex" "3.46E-13" "631" "7" "108"
"7h_12h" "30" "GO:0006413" "BP" "translational initiation" "3.63E-13" "140" "1" "42"
"7h_12h" "31" "GO:0006412" "BP" "translation" "6.57E-13" "678" "7" "108"
"7h_12h" "32" "GO:0072594" "BP" "establishment of protein localization to organelle" "7.43E-13" "118" "1" "40"
"7h_12h" "33" "GO:0015934" "CC" "large ribosomal subunit" "2.79E-12" "57" "0" "27"
"7h_12h" "34" "GO:0071845" "BP" "cellular component disassembly at cellular level" "6.04E-11" "147" "1" "42"
"7h_12h" "35" "GO:0022415" "BP" "viral reproductive process" "7.04E-11" "150" "2" "42"
"7h_12h" "36" "GO:0022411" "BP" "cellular component disassembly" "7.92E-11" "148" "1" "42"
"7h_12h" "37" "GO:0000956" "BP" "nuclear-transcribed mRNA catabolic process" "3.01E-10" "127" "0" "39"
"7h_12h" "38" "GO:0006402" "BP" "mRNA catabolic process" "5.22E-10" "134" "1" "39"
"7h_12h" "39" "GO:0034645" "BP" "cellular macromolecule biosynthetic process" "1.86E-09" "2743" "69" "221"
"7h_12h" "40" "GO:0006401" "BP" "RNA catabolic process" "4.95E-09" "148" "1" "40"
"7h_12h" "41" "GO:0009059" "BP" "macromolecule biosynthetic process" "1.02E-07" "2879" "69" "225"
"7h_12h" "42" "GO:0044085" "BP" "cellular component biogenesis" "1.35E-07" "1415" "34" "134"
"7h_12h" "43" "GO:0034621" "BP" "cellular macromolecular complex subunit organization" "2.65E-07" "594" "13" "65"
"7h_12h" "44" "GO:0048610" "BP" "cellular process involved in reproduction" "4.45E-07" "394" "9" "57"
"7h_12h" "45" "GO:0006605" "BP" "protein targeting" "9.78E-07" "268" "7" "48"
"7h_12h" "46" "GO:0042274" "BP" "ribosomal small subunit biogenesis" "2.04E-06" "19" "0" "12"
"7h_12h" "47" "GO:0033365" "BP" "protein localization to organelle" "3.13E-06" "264" "8" "45"
"7h_12h" "48" "GO:0003676" "MF" "nucleic acid binding" "1.05E-05" "2765" "65" "187"
"7h_12h" "49" "GO:0019843" "MF" "rRNA binding" "1.36E-05" "28" "0" "13"
"7h_12h" "50" "GO:0032774" "BP" "RNA biosynthetic process" "2.14E-05" "1812" "51" "139"
"7h_12h" "51" "GO:0071841" "BP" "cellular component organization or biogenesis at cellular level" "2.33E-05" "2579" "88" "184"
"7h_12h" "52" "GO:0016032" "BP" "viral reproduction" "3.85E-05" "238" "3" "44"
"7h_12h" "53" "GO:0010467" "BP" "gene expression" "6.19E-05" "3064" "69" "233"
"7h_12h" "54" "GO:0043565" "MF" "sequence-specific DNA binding" "0.000238418" "464" "8" "44"
"7h_12h" "55" "GO:0001071" "MF" "nucleic acid binding transcription factor activity" "0.000305059" "587" "8" "56"
"7h_12h" "56" "GO:0003700" "MF" "sequence-specific DNA binding transcription factor activity" "0.000305059" "587" "8" "56"
"7h_12h" "57" "GO:0000786" "CC" "nucleosome" "0.000330144" "188" "2" "13"
"7h_12h" "58" "GO:0000028" "BP" "ribosomal small subunit assembly" "0.002365089" "5" "0" "5"
"7h_12h" "59" "GO:0035282" "BP" "segmentation" "0.00262819" "98" "2" "18"
"7h_12h" "60" "GO:0006334" "BP" "nucleosome assembly" "0.003018609" "199" "2" "14"
"7h_12h" "61" "GO:0003677" "MF" "DNA binding" "0.003018609" "1429" "40" "86"
"7h_12h" "62" "GO:0030900" "BP" "forebrain development" "0.003211941" "239" "14" "20"
"7h_12h" "63" "GO:0043933" "BP" "macromolecular complex subunit organization" "0.004533724" "847" "20" "71"
"7h_12h" "64" "GO:0044260" "BP" "cellular macromolecule metabolic process" "0.004533724" "5437" "153" "320"
"7h_12h" "65" "GO:0007420" "BP" "brain development" "0.005584573" "411" "17" "34"
"7h_12h" "66" "GO:0000003" "BP" "reproduction" "0.00576258" "799" "18" "76"
"7h_12h" "67" "GO:0006886" "BP" "intracellular protein transport" "0.00859785" "414" "9" "54"
"7h_12h" "68" "GO:0044249" "BP" "cellular biosynthetic process" "0.009108019" "3497" "80" "235"
"7h_12h" "69" "GO:0009952" "BP" "anterior/posterior pattern specification" "0.01044507" "174" "3" "24"
"7h_12h" "70" "GO:0031497" "BP" "chromatin assembly" "0.0111975" "206" "2" "14"
"7h_12h" "71" "GO:0022414" "BP" "reproductive process" "0.0122178" "775" "18" "73"
"7h_12h" "72" "GO:0009798" "BP" "axis specification" "0.01298371" "80" "2" "15"
"7h_12h" "73" "GO:0000976" "MF" "transcription regulatory region sequence-specific DNA binding" "0.01326523" "103" "1" "14"
"7h_12h" "74" "GO:0071840" "BP" "cellular component organization or biogenesis" "0.01411005" "3055" "98" "196"
"7h_12h" "75" "GO:0007417" "BP" "central nervous system development" "0.01411005" "536" "19" "41"
"7h_12h" "76" "GO:0065004" "BP" "protein-DNA complex assembly" "0.01433233" "221" "3" "15"
"7h_12h" "77" "GO:0031326" "BP" "regulation of cellular biosynthetic process" "0.01433233" "1804" "49" "125"
"7h_12h" "78" "GO:2000112" "BP" "regulation of cellular macromolecule biosynthetic process" "0.01499864" "1710" "45" "121"
"7h_12h" "79" "GO:0003002" "BP" "regionalization" "0.01595373" "312" "7" "32"
"7h_12h" "80" "GO:0090304" "BP" "nucleic acid metabolic process" "0.01673328" "3334" "83" "206"
"7h_12h" "81" "GO:0009889" "BP" "regulation of biosynthetic process" "0.01748868" "1820" "49" "126"
"7h_12h" "82" "GO:0030490" "BP" "maturation of SSU-rRNA" "0.01797816" "11" "0" "6"
"7h_12h" "83" "GO:0032993" "CC" "protein-DNA complex" "0.02131139" "212" "2" "14"
"7h_12h" "84" "GO:0034728" "BP" "nucleosome organization" "0.0220173" "213" "2" "15"
"7h_12h" "85" "GO:0009790" "BP" "embryo development" "0.02245148" "898" "26" "65"
"7h_12h" "86" "GO:0010556" "BP" "regulation of macromolecule biosynthetic process" "0.02300119" "1727" "45" "121"
"7h_12h" "87" "GO:0019219" "BP" "regulation of nucleobase-containing compound metabolic process" "0.02475823" "2017" "79" "116"
"7h_12h" "88" "GO:0071824" "BP" "protein-DNA complex subunit organization" "0.02475823" "230" "3" "16"
"7h_12h" "89" "GO:0005667" "CC" "transcription factor complex" "0.02501985" "860" "19" "67"
"7h_12h" "90" "GO:0032991" "CC" "macromolecular complex" "0.02912815" "3848" "93" "257"
"7h_12h" "91" "GO:0044267" "BP" "cellular protein metabolic process" "0.02945583" "2804" "89" "189"
"7h_12h" "92" "GO:0042255" "BP" "ribosome assembly" "0.03049497" "11" "0" "6"
"7h_12h" "93" "GO:0045743" "BP" "positive regulation of fibroblast growth factor receptor signaling pathway" "0.03884615" "10" "1" "4"
"7h_12h" "94" "GO:0071822" "BP" "protein complex subunit organization" "0.04167732" "530" "17" "51"
"7h_12h" "95" "GO:0021536" "BP" "diencephalon development" "0.04167732" "71" "2" "10"
"7h_12h" "96" "GO:0031323" "BP" "regulation of cellular metabolic process" "0.04167732" "2685" "104" "151"
"7h_12h" "97" "GO:0009948" "BP" "anterior/posterior axis specification" "0.04241085" "41" "1" "10"
"7h_12h" "98" "GO:0006323" "BP" "DNA packaging" "0.0430544" "234" "4" "15"
"7h_12h" "99" "GO:0009058" "BP" "biosynthetic process" "0.0430544" "3715" "82" "242"
"7h_12h" "100" "GO:0015031" "BP" "protein transport" "0.04395802" "613" "19" "61"
"7h_12h" "101" "GO:0000578" "BP" "embryonic axis specification" "0.04395802" "32" "1" "9"
"7h_12h" "102" "GO:0009880" "BP" "embryonic pattern specification" "0.04485141" "82" "3" "11"
"7h_12h" "103" "GO:0006364" "BP" "rRNA processing" "0.04573089" "92" "1" "18"
"7h_12h" "104" "GO:0051171" "BP" "regulation of nitrogen compound metabolic process" "0.04604087" "2058" "80" "116"
"12h_24h" "1" "GO:0005622" "CC" "intracellular" "6.57E-30" "9101" "1460" "1183"
"12h_24h" "2" "GO:0044424" "CC" "intracellular part" "8.10E-30" "8400" "1359" "1114"
"12h_24h" "3" "GO:0022626" "CC" "cytosolic ribosome" "1.64E-29" "66" "0" "59"
"12h_24h" "4" "GO:0005737" "CC" "cytoplasm" "9.80E-27" "5753" "1012" "793"
"12h_24h" "5" "GO:0044464" "CC" "cell part" "6.77E-24" "10184" "1550" "1269"
"12h_24h" "6" "GO:0005623" "CC" "cell" "6.77E-24" "10196" "1551" "1269"
"12h_24h" "7" "GO:0043226" "CC" "organelle" "1.71E-21" "7144" "1121" "979"
"12h_24h" "8" "GO:0043229" "CC" "intracellular organelle" "3.48E-21" "7137" "1119" "977"
"12h_24h" "9" "GO:0003735" "MF" "structural constituent of ribosome" "1.60E-20" "175" "5" "91"
"12h_24h" "10" "GO:0006614" "BP" "SRP-dependent cotranslational protein targeting to membrane" "7.18E-20" "54" "0" "46"
"12h_24h" "11" "GO:0005829" "CC" "cytosol" "8.04E-20" "1224" "239" "249"
"12h_24h" "12" "GO:0070972" "BP" "protein localization to endoplasmic reticulum" "1.44E-19" "60" "2" "48"
"12h_24h" "13" "GO:0006613" "BP" "cotranslational protein targeting to membrane" "2.21E-19" "56" "0" "47"
"12h_24h" "14" "GO:0045047" "BP" "protein targeting to ER" "2.21E-19" "56" "0" "47"
"12h_24h" "15" "GO:0072599" "BP" "establishment of protein localization to endoplasmic reticulum" "2.21E-19" "56" "0" "47"
"12h_24h" "16" "GO:0044444" "CC" "cytoplasmic part" "3.31E-19" "4444" "762" "643"
"12h_24h" "17" "GO:0044391" "CC" "ribosomal subunit" "2.11E-18" "105" "2" "67"
"12h_24h" "18" "GO:0042254" "BP" "ribosome biogenesis" "6.53E-18" "281" "16" "121"
"12h_24h" "19" "GO:0071840" "BP" "cellular component organization or biogenesis" "8.13E-18" "3055" "474" "473"
"12h_24h" "20" "GO:0022613" "BP" "ribonucleoprotein complex biogenesis" "1.74E-17" "351" "20" "142"
"12h_24h" "21" "GO:0071843" "BP" "cellular component biogenesis at cellular level" "6.51E-17" "378" "25" "144"
"12h_24h" "22" "GO:0006414" "BP" "translational elongation" "7.96E-17" "73" "3" "52"
"12h_24h" "23" "GO:0044237" "BP" "cellular metabolic process" "1.06E-16" "7765" "1128" "959"
"12h_24h" "24" "GO:0005840" "CC" "ribosome" "6.51E-16" "321" "13" "130"
"12h_24h" "25" "GO:0071841" "BP" "cellular component organization or biogenesis at cellular level" "1.16E-15" "2579" "398" "413"
"12h_24h" "26" "GO:0044260" "BP" "cellular macromolecule metabolic process" "1.19E-15" "5437" "746" "752"
"12h_24h" "27" "GO:0044267" "BP" "cellular protein metabolic process" "1.29E-15" "2804" "445" "454"
"12h_24h" "28" "GO:0044249" "BP" "cellular biosynthetic process" "1.67E-15" "3497" "483" "522"
"12h_24h" "29" "GO:0022627" "CC" "cytosolic small ribosomal subunit" "1.95E-15" "32" "0" "30"
"12h_24h" "30" "GO:0005198" "MF" "structural molecule activity" "2.61E-15" "357" "29" "125"
"12h_24h" "31" "GO:0044445" "CC" "cytosolic part" "7.18E-15" "138" "8" "71"
"12h_24h" "32" "GO:0006415" "BP" "translational termination" "8.21E-15" "54" "0" "39"
"12h_24h" "33" "GO:0009058" "BP" "biosynthetic process" "9.08E-15" "3715" "514" "539"
"12h_24h" "34" "GO:0005515" "MF" "protein binding" "2.35E-14" "4766" "767" "651"
"12h_24h" "35" "GO:0044085" "BP" "cellular component biogenesis" "3.99E-14" "1415" "199" "256"
"12h_24h" "36" "GO:0022625" "CC" "cytosolic large ribosomal subunit" "4.52E-14" "35" "0" "30"
"12h_24h" "37" "GO:0006612" "BP" "protein targeting to membrane" "9.23E-14" "82" "3" "52"
"12h_24h" "38" "GO:0000184" "BP" "nuclear-transcribed mRNA catabolic process- nonsense-mediated decay" "1.90E-13" "74" "7" "40"
"12h_24h" "39" "GO:0043227" "CC" "membrane-bounded organelle" "2.86E-13" "6129" "970" "794"
"12h_24h" "40" "GO:0043231" "CC" "intracellular membrane-bounded organelle" "3.08E-13" "6120" "968" "793"
"12h_24h" "41" "GO:0043624" "BP" "cellular protein complex disassembly" "3.08E-13" "90" "14" "42"
"12h_24h" "42" "GO:0034645" "BP" "cellular macromolecule biosynthetic process" "3.47E-13" "2743" "354" "437"
"12h_24h" "43" "GO:0009059" "BP" "macromolecule biosynthetic process" "3.89E-13" "2879" "378" "450"
"12h_24h" "44" "GO:0016043" "BP" "cellular component organization" "6.17E-13" "2818" "458" "397"
"12h_24h" "45" "GO:0043241" "BP" "protein complex disassembly" "8.05E-13" "91" "14" "42"
"12h_24h" "46" "GO:0015935" "CC" "small ribosomal subunit" "2.48E-12" "48" "1" "35"
"12h_24h" "47" "GO:0044422" "CC" "organelle part" "3.19E-12" "4780" "717" "698"
"12h_24h" "48" "GO:0010467" "BP" "gene expression" "3.26E-12" "3064" "377" "521"
"12h_24h" "49" "GO:0044446" "CC" "intracellular organelle part" "4.51E-12" "4715" "702" "693"
"12h_24h" "50" "GO:0032991" "CC" "macromolecular complex" "6.33E-12" "3848" "481" "619"
"12h_24h" "51" "GO:0031323" "BP" "regulation of cellular metabolic process" "9.85E-12" "2685" "446" "360"
"12h_24h" "52" "GO:0019222" "BP" "regulation of metabolic process" "1.75E-11" "3004" "494" "397"
"12h_24h" "53" "GO:0005488" "MF" "binding" "3.04E-11" "11065" "1486" "1281"
"12h_24h" "54" "GO:0005575" "CC" "cellular_component" "3.88E-11" "13268" "1731" "1496"
"12h_24h" "55" "GO:0008152" "BP" "metabolic process" "5.27E-11" "9633" "1324" "1110"
"12h_24h" "56" "GO:0072594" "BP" "establishment of protein localization to organelle" "6.66E-11" "118" "11" "55"
"12h_24h" "57" "GO:0043170" "BP" "macromolecule metabolic process" "7.37E-11" "6307" "818" "820"
"12h_24h" "58" "GO:0030529" "CC" "ribonucleoprotein complex" "7.82E-11" "631" "44" "198"
"12h_24h" "59" "GO:0071842" "BP" "cellular component organization at cellular level" "8.17E-11" "2348" "385" "335"
"12h_24h" "60" "GO:0080090" "BP" "regulation of primary metabolic process" "1.14E-10" "2603" "430" "347"
"12h_24h" "61" "GO:0043228" "CC" "non-membrane-bounded organelle" "1.63E-10" "2890" "429" "458"
"12h_24h" "62" "GO:0043232" "CC" "intracellular non-membrane-bounded organelle" "1.63E-10" "2890" "429" "458"
"12h_24h" "63" "GO:0060255" "BP" "regulation of macromolecule metabolic process" "1.73E-10" "2436" "387" "338"
"12h_24h" "64" "GO:0044238" "BP" "primary metabolic process" "2.42E-10" "8134" "1108" "975"
"12h_24h" "65" "GO:0009057" "BP" "macromolecule catabolic process" "4.09E-10" "654" "113" "139"
"12h_24h" "66" "GO:0034623" "BP" "cellular macromolecular complex disassembly" "5.51E-10" "104" "14" "44"
"12h_24h" "67" "GO:0019538" "BP" "protein metabolic process" "8.08E-10" "3490" "486" "514"
"12h_24h" "68" "GO:0032984" "BP" "macromolecular complex disassembly" "1.13E-09" "105" "14" "44"
"12h_24h" "69" "GO:0000956" "BP" "nuclear-transcribed mRNA catabolic process" "2.62E-09" "127" "14" "51"
"12h_24h" "70" "GO:0006402" "BP" "mRNA catabolic process" "3.24E-09" "134" "15" "53"
"12h_24h" "71" "GO:0044265" "BP" "cellular macromolecule catabolic process" "3.32E-09" "546" "92" "125"
"12h_24h" "72" "GO:0008104" "BP" "protein localization" "7.65E-09" "827" "140" "162"
"12h_24h" "73" "GO:0006412" "BP" "translation" "7.65E-09" "678" "57" "181"
"12h_24h" "74" "GO:0016070" "BP" "RNA metabolic process" "7.98E-09" "2434" "316" "392"
"12h_24h" "75" "GO:0006401" "BP" "RNA catabolic process" "8.48E-09" "148" "18" "55"
"12h_24h" "76" "GO:0006413" "BP" "translational initiation" "1.35E-08" "140" "7" "59"
"12h_24h" "77" "GO:0034613" "BP" "cellular protein localization" "1.87E-08" "555" "89" "130"
"12h_24h" "78" "GO:0009056" "BP" "catabolic process" "2.31E-08" "2092" "362" "296"
"12h_24h" "79" "GO:0010556" "BP" "regulation of macromolecule biosynthetic process" "2.68E-08" "1727" "243" "256"
"12h_24h" "80" "GO:0070727" "BP" "cellular macromolecule localization" "3.59E-08" "566" "90" "132"
"12h_24h" "81" "GO:0005634" "CC" "nucleus" "4.52E-08" "3666" "550" "496"
"12h_24h" "82" "GO:0035556" "BP" "intracellular signal transduction" "4.57E-08" "1165" "237" "136"
"12h_24h" "83" "GO:0032774" "BP" "RNA biosynthetic process" "4.93E-08" "1812" "249" "272"
"12h_24h" "84" "GO:0033036" "BP" "macromolecule localization" "4.98E-08" "1039" "175" "186"
"12h_24h" "85" "GO:0034641" "BP" "cellular nitrogen compound metabolic process" "5.29E-08" "4628" "623" "593"
"12h_24h" "86" "GO:0009889" "BP" "regulation of biosynthetic process" "5.54E-08" "1820" "260" "263"
"12h_24h" "87" "GO:2000112" "BP" "regulation of cellular macromolecule biosynthetic process" "6.67E-08" "1710" "241" "251"
"12h_24h" "88" "GO:0006807" "BP" "nitrogen compound metabolic process" "6.75E-08" "4736" "635" "603"
"12h_24h" "89" "GO:0006139" "BP" "nucleobase-containing compound metabolic process" "7.41E-08" "4372" "580" "572"
"12h_24h" "90" "GO:0071822" "BP" "protein complex subunit organization" "9.37E-08" "530" "100" "98"
"12h_24h" "91" "GO:0031326" "BP" "regulation of cellular biosynthetic process" "9.37E-08" "1804" "257" "259"
"12h_24h" "92" "GO:0071845" "BP" "cellular component disassembly at cellular level" "9.58E-08" "147" "17" "54"
"12h_24h" "93" "GO:0044248" "BP" "cellular catabolic process" "1.15E-07" "1850" "320" "273"
"12h_24h" "94" "GO:0045184" "BP" "establishment of protein localization" "1.15E-07" "639" "102" "138"
"12h_24h" "95" "GO:0009987" "BP" "cellular process" "1.32E-07" "13133" "1637" "1431"
"12h_24h" "96" "GO:0048856" "BP" "anatomical structure development" "1.39E-07" "2823" "398" "379"
"12h_24h" "97" "GO:0032502" "BP" "developmental process" "1.41E-07" "3159" "448" "406"
"12h_24h" "98" "GO:0022411" "BP" "cellular component disassembly" "1.49E-07" "148" "17" "54"
"12h_24h" "99" "GO:0043933" "BP" "macromolecular complex subunit organization" "2.23E-07" "847" "122" "130"
"12h_24h" "100" "GO:0016071" "BP" "mRNA metabolic process" "2.41E-07" "455" "47" "135"
"12h_24h" "101" "GO:0015934" "CC" "large ribosomal subunit" "2.63E-07" "57" "1" "33"
"12h_24h" "102" "GO:0090304" "BP" "nucleic acid metabolic process" "3.00E-07" "3334" "412" "456"
"12h_24h" "103" "GO:0007275" "BP" "multicellular organismal development" "3.18E-07" "2797" "395" "364"
"12h_24h" "104" "GO:0051171" "BP" "regulation of nitrogen compound metabolic process" "4.48E-07" "2058" "321" "270"
"12h_24h" "105" "GO:0015031" "BP" "protein transport" "5.60E-07" "613" "94" "135"
"12h_24h" "106" "GO:0032268" "BP" "regulation of cellular protein metabolic process" "7.24E-07" "759" "140" "133"
"12h_24h" "107" "GO:0051246" "BP" "regulation of protein metabolic process" "7.49E-07" "816" "149" "139"
"12h_24h" "108" "GO:0010468" "BP" "regulation of gene expression" "9.67E-07" "1856" "262" "260"
"12h_24h" "109" "GO:0009653" "BP" "anatomical structure morphogenesis" "1.31E-06" "1500" "227" "204"
"12h_24h" "110" "GO:0006464" "BP" "cellular protein modification process" "1.31E-06" "2099" "374" "276"
"12h_24h" "111" "GO:0036211" "BP" "protein modification process" "1.31E-06" "2099" "374" "276"
"12h_24h" "112" "GO:0016032" "BP" "viral reproduction" "1.41E-06" "238" "24" "81"
"12h_24h" "113" "GO:0034621" "BP" "cellular macromolecular complex subunit organization" "1.74E-06" "594" "73" "100"
"12h_24h" "114" "GO:0019219" "BP" "regulation of nucleobase-containing compound metabolic process" "1.86E-06" "2017" "318" "257"
"12h_24h" "115" "GO:0043412" "BP" "macromolecule modification" "2.80E-06" "2205" "390" "285"
"12h_24h" "116" "GO:0019080" "BP" "viral genome expression" "2.97E-06" "92" "5" "42"
"12h_24h" "117" "GO:0019083" "BP" "viral transcription" "2.97E-06" "92" "5" "42"
"12h_24h" "118" "GO:0007399" "BP" "nervous system development" "3.13E-06" "1206" "176" "176"
"12h_24h" "119" "GO:0019220" "BP" "regulation of phosphate metabolic process" "5.43E-06" "478" "107" "70"
"12h_24h" "120" "GO:0051174" "BP" "regulation of phosphorus metabolic process" "5.43E-06" "478" "107" "70"
"12h_24h" "121" "GO:0051641" "BP" "cellular localization" "5.91E-06" "1217" "195" "203"
"12h_24h" "122" "GO:0006886" "BP" "intracellular protein transport" "7.19E-06" "414" "49" "114"
"12h_24h" "123" "GO:0031399" "BP" "regulation of protein modification process" "8.39E-06" "551" "120" "83"
"12h_24h" "124" "GO:0043234" "CC" "protein complex" "8.92E-06" "3187" "440" "460"
"12h_24h" "125" "GO:0033365" "BP" "protein localization to organelle" "9.86E-06" "264" "34" "76"
"12h_24h" "126" "GO:0046907" "BP" "intracellular transport" "1.02E-05" "737" "110" "158"
"12h_24h" "127" "GO:0003674" "MF" "molecular_function" "1.06E-05" "15371" "1906" "1635"
"12h_24h" "128" "GO:0048731" "BP" "system development" "1.10E-05" "2314" "327" "306"
"12h_24h" "129" "GO:0031981" "CC" "nuclear lumen" "1.11E-05" "2224" "315" "336"
"12h_24h" "130" "GO:0006355" "BP" "regulation of transcription- DNA-dependent" "1.15E-05" "1487" "216" "198"
"12h_24h" "131" "GO:0009966" "BP" "regulation of signal transduction" "1.27E-05" "900" "178" "113"
"12h_24h" "132" "GO:0019058" "BP" "viral infectious cycle" "1.37E-05" "125" "10" "49"
"12h_24h" "133" "GO:0006605" "BP" "protein targeting" "1.56E-05" "268" "31" "80"
"12h_24h" "134" "GO:0048519" "BP" "negative regulation of biological process" "1.93E-05" "1786" "286" "238"
"12h_24h" "135" "GO:0006468" "BP" "protein phosphorylation" "2.06E-05" "866" "170" "114"
"12h_24h" "136" "GO:0048522" "BP" "positive regulation of cellular process" "2.64E-05" "1759" "291" "226"
"12h_24h" "137" "GO:2001141" "BP" "regulation of RNA biosynthetic process" "3.49E-05" "1515" "219" "200"
"12h_24h" "138" "GO:0006793" "BP" "phosphorus metabolic process" "3.51E-05" "1376" "255" "164"
"12h_24h" "139" "GO:0023051" "BP" "regulation of signaling" "3.80E-05" "1055" "206" "125"
"12h_24h" "140" "GO:0043233" "CC" "organelle lumen" "3.92E-05" "2449" "355" "358"
"12h_24h" "141" "GO:0031974" "CC" "membrane-enclosed lumen" "3.95E-05" "2471" "356" "363"
"12h_24h" "142" "GO:0048468" "BP" "cell development" "5.12E-05" "980" "148" "143"
"12h_24h" "143" "GO:0042221" "BP" "response to chemical stimulus" "6.24E-05" "1553" "255" "195"
"12h_24h" "144" "GO:0070013" "CC" "intracellular organelle lumen" "6.73E-05" "2442" "354" "357"
"12h_24h" "145" "GO:0001932" "BP" "regulation of protein phosphorylation" "8.55E-05" "404" "93" "56"
"12h_24h" "146" "GO:0042325" "BP" "regulation of phosphorylation" "9.04E-05" "437" "99" "61"
"12h_24h" "147" "GO:0019843" "MF" "rRNA binding" "9.63E-05" "28" "2" "16"
"12h_24h" "148" "GO:0006351" "BP" "transcription- DNA-dependent" "9.67E-05" "1763" "247" "238"
"12h_24h" "149" "GO:0048523" "BP" "negative regulation of cellular process" "9.74E-05" "1619" "258" "223"
"12h_24h" "150" "GO:0006796" "BP" "phosphate-containing compound metabolic process" "0.000104436" "1374" "254" "163"
"12h_24h" "151" "GO:0022415" "BP" "viral reproductive process" "0.00013079" "150" "14" "52"
"12h_24h" "152" "GO:0048518" "BP" "positive regulation of biological process" "0.000170478" "1969" "313" "250"
"12h_24h" "153" "GO:0048513" "BP" "organ development" "0.000242764" "1735" "236" "239"
"12h_24h" "154" "GO:0012501" "BP" "programmed cell death" "0.000322665" "842" "142" "129"
"12h_24h" "155" "GO:0051252" "BP" "regulation of RNA metabolic process" "0.000373676" "1618" "236" "208"
"12h_24h" "156" "GO:0044428" "CC" "nuclear part" "0.00038766" "2461" "345" "366"
"12h_24h" "157" "GO:0030163" "BP" "protein catabolic process" "0.000387794" "375" "77" "70"
"12h_24h" "158" "GO:0008219" "BP" "cell death" "0.000391146" "895" "148" "138"
"12h_24h" "159" "GO:0016265" "BP" "death" "0.000391146" "895" "148" "138"
"12h_24h" "160" "GO:0022607" "BP" "cellular component assembly" "0.000396" "1124" "183" "139"
"12h_24h" "161" "GO:0030182" "BP" "neuron differentiation" "0.000401314" "666" "105" "95"
"12h_24h" "162" "GO:0010647" "BP" "positive regulation of cell communication" "0.000496578" "328" "58" "58"
"12h_24h" "163" "GO:0065009" "BP" "regulation of molecular function" "0.000496578" "1171" "216" "148"
"12h_24h" "164" "GO:0007167" "BP" "enzyme linked receptor protein signaling pathway" "0.000528418" "470" "89" "68"
"12h_24h" "165" "GO:0006915" "BP" "apoptotic process" "0.000545114" "822" "139" "126"
"12h_24h" "166" "GO:0050790" "BP" "regulation of catalytic activity" "0.000545114" "958" "181" "129"
"12h_24h" "167" "GO:0010627" "BP" "regulation of intracellular protein kinase cascade" "0.000590038" "227" "54" "31"
"12h_24h" "168" "GO:0022008" "BP" "neurogenesis" "0.000615995" "802" "116" "117"
"12h_24h" "169" "GO:0048869" "BP" "cellular developmental process" "0.000679907" "1709" "237" "226"
"12h_24h" "170" "GO:0007346" "BP" "regulation of mitotic cell cycle" "0.000711053" "205" "42" "42"
"12h_24h" "171" "GO:0008150" "BP" "biological_process" "0.000751592" "15173" "1854" "1581"
"12h_24h" "172" "GO:0010605" "BP" "negative regulation of macromolecule metabolic process" "0.000782993" "703" "114" "110"
"12h_24h" "173" "GO:0007243" "BP" "intracellular protein kinase cascade" "0.000801173" "330" "81" "36"
"12h_24h" "174" "GO:0005730" "CC" "nucleolus" "0.000813929" "894" "148" "157"
"12h_24h" "175" "GO:0023056" "BP" "positive regulation of signaling" "0.000869141" "330" "58" "57"
"12h_24h" "176" "GO:0051649" "BP" "establishment of localization in cell" "0.000892557" "1060" "155" "185"
"12h_24h" "177" "GO:0048699" "BP" "generation of neurons" "0.000910365" "730" "107" "107"
"12h_24h" "178" "GO:0032501" "BP" "multicellular organismal process" "0.000958545" "3766" "504" "445"
"12h_24h" "179" "GO:0051726" "BP" "regulation of cell cycle" "0.000959658" "487" "95" "83"
"12h_24h" "180" "GO:0006511" "BP" "ubiquitin-dependent protein catabolic process" "0.000988923" "309" "63" "58"
"12h_24h" "181" "GO:0044257" "BP" "cellular protein catabolic process" "0.001087895" "336" "67" "64"
"12h_24h" "182" "GO:0019941" "BP" "modification-dependent protein catabolic process" "0.00116623" "312" "64" "58"
"12h_24h" "183" "GO:0007049" "BP" "cell cycle" "0.001424041" "996" "187" "144"
"12h_24h" "184" "GO:0006357" "BP" "regulation of transcription from RNA polymerase II promoter" "0.001424041" "639" "98" "98"
"12h_24h" "185" "GO:2000602" "BP" "regulation of interphase of mitotic cell cycle" "0.001545291" "102" "18" "28"
"12h_24h" "186" "GO:0071495" "BP" "cellular response to endogenous stimulus" "0.001545291" "332" "68" "46"
"12h_24h" "187" "GO:0003676" "MF" "nucleic acid binding" "0.001568617" "2765" "287" "382"
"12h_24h" "188" "GO:0009967" "BP" "positive regulation of signal transduction" "0.001633892" "313" "55" "56"
"12h_24h" "189" "GO:0005604" "CC" "basement membrane" "0.001643193" "55" "3" "20"
"12h_24h" "190" "GO:0016567" "BP" "protein ubiquitination" "0.001665253" "371" "68" "71"
"12h_24h" "191" "GO:0019899" "MF" "enzyme binding" "0.001788574" "653" "134" "81"
"12h_24h" "192" "GO:0009892" "BP" "negative regulation of metabolic process" "0.001877729" "727" "116" "112"
"12h_24h" "193" "GO:0051603" "BP" "proteolysis involved in cellular protein catabolic process" "0.001927328" "329" "65" "62"
"12h_24h" "194" "GO:0048666" "BP" "neuron development" "0.001927328" "534" "89" "76"
"12h_24h" "195" "GO:0031325" "BP" "positive regulation of cellular metabolic process" "0.001927328" "992" "171" "132"
"12h_24h" "196" "GO:0006996" "BP" "organelle organization" "0.002061849" "1568" "273" "191"
"12h_24h" "197" "GO:0043632" "BP" "modification-dependent macromolecule catabolic process" "0.002191742" "315" "64" "58"
"12h_24h" "198" "GO:0016310" "BP" "phosphorylation" "0.002229757" "1134" "203" "141"
"12h_24h" "199" "GO:0008283" "BP" "cell proliferation" "0.002347162" "735" "110" "112"
"12h_24h" "200" "GO:0000902" "BP" "cell morphogenesis" "0.002480282" "595" "94" "93"
"12h_24h" "201" "GO:0003723" "MF" "RNA binding" "0.00262862" "708" "66" "146"
"12h_24h" "202" "GO:0048583" "BP" "regulation of response to stimulus" "0.00277873" "1122" "203" "132"
"12h_24h" "203" "GO:0010564" "BP" "regulation of cell cycle process" "0.002834092" "284" "62" "49"
"12h_24h" "204" "GO:0010646" "BP" "regulation of cell communication" "0.002847143" "698" "128" "90"
"12h_24h" "205" "GO:0036094" "MF" "small molecule binding" "0.003226075" "2747" "443" "328"
"12h_24h" "206" "GO:0032989" "BP" "cellular component morphogenesis" "0.003779838" "651" "104" "98"
"12h_24h" "207" "GO:0032446" "BP" "protein modification by small protein conjugation" "0.003927273" "393" "71" "73"
"12h_24h" "208" "GO:0031324" "BP" "negative regulation of cellular metabolic process" "0.004203157" "670" "105" "105"
"12h_24h" "209" "GO:0009790" "BP" "embryo development" "0.004331132" "898" "108" "136"
"12h_24h" "210" "GO:0009893" "BP" "positive regulation of metabolic process" "0.004331132" "1047" "179" "137"
"12h_24h" "211" "GO:0097159" "MF" "organic cyclic compound binding" "0.004351325" "2538" "410" "306"
"12h_24h" "212" "GO:1901265" "MF" "nucleoside phosphate binding" "0.004351325" "2538" "410" "306"
"12h_24h" "213" "GO:0000166" "MF" "nucleotide binding" "0.004535352" "2533" "409" "306"
"12h_24h" "214" "GO:0043161" "BP" "proteasomal ubiquitin-dependent protein catabolic process" "0.004717632" "164" "38" "33"
"12h_24h" "215" "GO:0072395" "BP" "signal transduction involved in cell cycle checkpoint" "0.004801647" "41" "7" "17"
"12h_24h" "216" "GO:0072401" "BP" "signal transduction involved in DNA integrity checkpoint" "0.004801647" "41" "7" "17"
"12h_24h" "217" "GO:0072422" "BP" "signal transduction involved in DNA damage checkpoint" "0.004801647" "41" "7" "17"
"12h_24h" "218" "GO:0042327" "BP" "positive regulation of phosphorylation" "0.005015785" "245" "59" "33"
"12h_24h" "219" "GO:0007423" "BP" "sensory organ development" "0.00509289" "414" "63" "62"
"12h_24h" "220" "GO:0065003" "BP" "macromolecular complex assembly" "0.005868203" "756" "114" "90"
"12h_24h" "221" "GO:0070647" "BP" "protein modification by small protein conjugation or removal" "0.005895457" "475" "89" "83"
"12h_24h" "222" "GO:0030154" "BP" "cell differentiation" "0.006405971" "1572" "209" "205"
"12h_24h" "223" "GO:0010562" "BP" "positive regulation of phosphorus metabolic process" "0.006776355" "250" "59" "34"
"12h_24h" "224" "GO:0045937" "BP" "positive regulation of phosphate metabolic process" "0.006776355" "250" "59" "34"
"12h_24h" "225" "GO:0007010" "BP" "cytoskeleton organization" "0.007284982" "538" "115" "70"
"12h_24h" "226" "GO:0006364" "BP" "rRNA processing" "0.007511601" "92" "8" "33"
"12h_24h" "227" "GO:0000278" "BP" "mitotic cell cycle" "0.007605333" "561" "103" "95"
"12h_24h" "228" "GO:0010604" "BP" "positive regulation of macromolecule metabolic process" "0.007616856" "964" "160" "132"
"12h_24h" "229" "GO:0030030" "BP" "cell projection organization" "0.007683943" "625" "111" "83"
"12h_24h" "230" "GO:0031401" "BP" "positive regulation of protein modification process" "0.00771003" "345" "72" "53"
"12h_24h" "231" "GO:0071158" "BP" "positive regulation of cell cycle arrest" "0.007971831" "44" "7" "17"
"12h_24h" "232" "GO:0006977" "BP" "DNA damage response- signal transduction by p53 class mediator resulting in cell cycle arrest" "0.007971831" "40" "6" "17"
"12h_24h" "233" "GO:0072404" "BP" "signal transduction involved in G1/S transition checkpoint" "0.007971831" "40" "6" "17"
"12h_24h" "234" "GO:0072413" "BP" "signal transduction involved in mitotic cell cycle checkpoint" "0.007971831" "40" "6" "17"
"12h_24h" "235" "GO:0072431" "BP" "signal transduction involved in mitotic cell cycle G1/S transition DNA damage checkpoint" "0.007971831" "40" "6" "17"
"12h_24h" "236" "GO:0072474" "BP" "signal transduction involved in mitotic cell cycle G1/S checkpoint" "0.007971831" "40" "6" "17"
"12h_24h" "237" "GO:0016072" "BP" "rRNA metabolic process" "0.007971831" "95" "9" "33"
"12h_24h" "238" "GO:0042058" "BP" "regulation of epidermal growth factor receptor signaling pathway" "0.007971831" "21" "4" "11"
"12h_24h" "239" "GO:1901184" "BP" "regulation of ERBB signaling pathway" "0.007971831" "21" "4" "11"
"12h_24h" "240" "GO:0010498" "BP" "proteasomal protein catabolic process" "0.007971831" "172" "38" "35"
"12h_24h" "241" "GO:0045859" "BP" "regulation of protein kinase activity" "0.007979403" "308" "71" "39"
"12h_24h" "242" "GO:0071844" "BP" "cellular component assembly at cellular level" "0.008200118" "882" "135" "111"
"12h_24h" "243" "GO:0051338" "BP" "regulation of transferase activity" "0.008471979" "335" "75" "44"
"12h_24h" "244" "GO:0044420" "CC" "extracellular matrix part" "0.008628331" "121" "8" "31"
"12h_24h" "245" "GO:0031396" "BP" "regulation of protein ubiquitination" "0.008716884" "114" "24" "26"
"12h_24h" "246" "GO:0042330" "BP" "taxis" "0.009957773" "250" "46" "36"
"12h_24h" "247" "GO:0031397" "BP" "negative regulation of protein ubiquitination" "0.01037749" "64" "10" "22"
"12h_24h" "248" "GO:0000165" "BP" "MAPK cascade" "0.01038051" "189" "50" "18"
"12h_24h" "249" "GO:0046483" "BP" "heterocycle metabolic process" "0.01223769" "1498" "239" "192"
"12h_24h" "250" "GO:0001934" "BP" "positive regulation of protein phosphorylation" "0.01223769" "241" "56" "33"
"12h_24h" "251" "GO:0042255" "BP" "ribosome assembly" "0.01227511" "11" "3" "6"
"12h_24h" "252" "GO:0032270" "BP" "positive regulation of cellular protein metabolic process" "0.01314878" "385" "76" "61"
"12h_24h" "253" "GO:0005856" "CC" "cytoskeleton" "0.01524307" "1188" "221" "161"
"12h_24h" "254" "GO:0000387" "BP" "spliceosomal snRNP assembly" "0.015971" "21" "3" "11"
"12h_24h" "255" "GO:0031575" "BP" "mitotic cell cycle G1/S transition checkpoint" "0.01638866" "49" "7" "18"
"12h_24h" "256" "GO:0071779" "BP" "G1/S transition checkpoint" "0.01638866" "49" "7" "18"
"12h_24h" "257" "GO:0007169" "BP" "transmembrane receptor protein tyrosine kinase signaling pathway" "0.01686764" "341" "63" "50"
"12h_24h" "258" "GO:0009719" "BP" "response to endogenous stimulus" "0.01692021" "556" "101" "69"
"12h_24h" "259" "GO:0051247" "BP" "positive regulation of protein metabolic process" "0.01770613" "408" "80" "62"
"12h_24h" "260" "GO:0032147" "BP" "activation of protein kinase activity" "0.01824728" "80" "26" "8"
"12h_24h" "261" "GO:0051329" "BP" "interphase of mitotic cell cycle" "0.01832569" "284" "51" "54"
"12h_24h" "262" "GO:0032990" "BP" "cell part morphogenesis" "0.01921384" "468" "79" "68"
"12h_24h" "263" "GO:0031175" "BP" "neuron projection development" "0.01934359" "434" "77" "57"
"12h_24h" "264" "GO:0031114" "BP" "regulation of microtubule depolymerization" "0.01934359" "9" "7" "0"
"12h_24h" "265" "GO:0051179" "BP" "localization" "0.01977556" "3757" "488" "468"
"12h_24h" "266" "GO:0043065" "BP" "positive regulation of apoptotic process" "0.01977556" "278" "42" "49"
"12h_24h" "267" "GO:0003002" "BP" "regionalization" "0.0216123" "312" "36" "54"
"12h_24h" "268" "GO:0002479" "BP" "antigen processing and presentation of exogenous peptide antigen via MHC class I- TAP-dependent" "0.0216123" "39" "3" "19"
"12h_24h" "269" "GO:0043549" "BP" "regulation of kinase activity" "0.02219758" "326" "72" "42"
"12h_24h" "270" "GO:0032870" "BP" "cellular response to hormone stimulus" "0.02219758" "215" "44" "32"
"12h_24h" "271" "GO:0042274" "BP" "ribosomal small subunit biogenesis" "0.02333123" "19" "1" "11"
"12h_24h" "272" "GO:0044281" "BP" "small molecule metabolic process" "0.02355214" "2874" "473" "310"
"12h_24h" "273" "GO:0007093" "BP" "mitotic cell cycle checkpoint" "0.02361632" "98" "17" "26"
"12h_24h" "274" "GO:0006935" "BP" "chemotaxis" "0.02361632" "246" "44" "35"
"12h_24h" "275" "GO:0010942" "BP" "positive regulation of cell death" "0.02361632" "287" "44" "49"
"12h_24h" "276" "GO:0045893" "BP" "positive regulation of transcription- DNA-dependent" "0.02361632" "520" "84" "71"
"12h_24h" "277" "GO:0048584" "BP" "positive regulation of response to stimulus" "0.02361632" "447" "75" "65"
"12h_24h" "278" "GO:0022402" "BP" "cell cycle process" "0.02409321" "771" "144" "110"
"12h_24h" "279" "GO:0007264" "BP" "small GTPase mediated signal transduction" "0.02461326" "480" "111" "45"
"12h_24h" "280" "GO:0019901" "MF" "protein kinase binding" "0.02501332" "206" "48" "29"
"12h_24h" "281" "GO:0010628" "BP" "positive regulation of gene expression" "0.02560664" "560" "89" "77"
"12h_24h" "282" "GO:0035639" "MF" "purine ribonucleoside triphosphate binding" "0.02564676" "1875" "293" "235"
"12h_24h" "283" "GO:0031571" "BP" "mitotic cell cycle G1/S transition DNA damage checkpoint" "0.02594132" "44" "6" "17"
"12h_24h" "284" "GO:0065007" "BP" "biological regulation" "0.02657581" "7310" "917" "778"
"12h_24h" "285" "GO:0043068" "BP" "positive regulation of programmed cell death" "0.02657581" "283" "42" "49"
"12h_24h" "286" "GO:0010557" "BP" "positive regulation of macromolecule biosynthetic process" "0.02657581" "581" "87" "83"
"12h_24h" "287" "GO:0016192" "BP" "vesicle-mediated transport" "0.02706051" "653" "112" "87"
"12h_24h" "288" "GO:0051325" "BP" "interphase" "0.02706051" "289" "52" "54"
"12h_24h" "289" "GO:0007173" "BP" "epidermal growth factor receptor signaling pathway" "0.02720891" "76" "16" "18"
"12h_24h" "290" "GO:0038127" "BP" "ERBB signaling pathway" "0.02720891" "76" "16" "18"
"12h_24h" "291" "GO:0048858" "BP" "cell projection morphogenesis" "0.02731444" "462" "76" "68"
"12h_24h" "292" "GO:0044093" "BP" "positive regulation of molecular function" "0.02746558" "617" "114" "86"
"12h_24h" "293" "GO:0022403" "BP" "cell cycle phase" "0.02746558" "599" "111" "92"
"12h_24h" "294" "GO:0090068" "BP" "positive regulation of cell cycle process" "0.02785595" "79" "18" "19"
"12h_24h" "295" "GO:0006766" "BP" "vitamin metabolic process" "0.02819877" "142" "36" "12"
"12h_24h" "296" "GO:0017076" "MF" "purine nucleotide binding" "0.02960587" "1900" "297" "238"
"12h_24h" "297" "GO:0019900" "MF" "kinase binding" "0.0300308" "221" "52" "30"
"12h_24h" "298" "GO:0042981" "BP" "regulation of apoptotic process" "0.03006683" "633" "101" "98"
"12h_24h" "299" "GO:0040011" "BP" "locomotion" "0.03006683" "714" "104" "95"
"12h_24h" "300" "GO:0016773" "MF" "phosphotransferase activity- alcohol group as acceptor" "0.03024118" "694" "129" "80"
"12h_24h" "301" "GO:0031090" "CC" "organelle membrane" "0.03028841" "1128" "188" "169"
"12h_24h" "302" "GO:0043062" "BP" "extracellular structure organization" "0.03073748" "92" "14" "17"
"12h_24h" "303" "GO:0042127" "BP" "regulation of cell proliferation" "0.03138768" "536" "80" "75"
"12h_24h" "304" "GO:0032553" "MF" "ribonucleotide binding" "0.03174196" "1894" "296" "237"
"12h_24h" "305" "GO:0032555" "MF" "purine ribonucleotide binding" "0.03174196" "1894" "296" "237"
"12h_24h" "306" "GO:0050789" "BP" "regulation of biological process" "0.03334447" "6916" "864" "736"
"12h_24h" "307" "GO:0006366" "BP" "transcription from RNA polymerase II promoter" "0.03336853" "778" "112" "113"
"12h_24h" "308" "GO:0006767" "BP" "water-soluble vitamin metabolic process" "0.03420674" "108" "29" "10"
"12h_24h" "309" "GO:0061101" "BP" "neuroendocrine cell differentiation" "0.03431552" "6" "2" "3"
"12h_24h" "310" "GO:0043067" "BP" "regulation of programmed cell death" "0.03636102" "639" "101" "98"
"12h_24h" "311" "GO:0005080" "MF" "protein kinase C binding" "0.03636102" "21" "6" "8"
"12h_24h" "312" "GO:0051239" "BP" "regulation of multicellular organismal process" "0.03706851" "987" "138" "111"
"12h_24h" "313" "GO:0042180" "BP" "cellular ketone metabolic process" "0.03861088" "1458" "271" "135"
"12h_24h" "314" "GO:0005654" "CC" "nucleoplasm" "0.03861088" "1569" "197" "229"
"12h_24h" "315" "GO:0090003" "BP" "regulation of establishment of protein localization to plasma membrane" "0.03861088" "11" "6" "3"
"12h_24h" "316" "GO:0010941" "BP" "regulation of cell death" "0.03861088" "662" "104" "100"
"12h_24h" "317" "GO:0006461" "BP" "protein complex assembly" "0.03921551" "460" "92" "59"
"12h_24h" "318" "GO:0007411" "BP" "axon guidance" "0.04094243" "194" "34" "31"
"12h_24h" "319" "GO:0006520" "BP" "cellular amino acid metabolic process" "0.04188391" "1154" "203" "122"
"12h_24h" "320" "GO:0007026" "BP" "negative regulation of microtubule depolymerization" "0.04199058" "8" "6" "0"
"12h_24h" "321" "GO:0045944" "BP" "positive regulation of transcription from RNA polymerase II promoter" "0.04293449" "337" "50" "50"
"12h_24h" "322" "GO:0010558" "BP" "negative regulation of macromolecule biosynthetic process" "0.04295566" "474" "69" "76"
"12h_24h" "323" "GO:0050793" "BP" "regulation of developmental process" "0.04325114" "775" "108" "95"
"12h_24h" "324" "GO:0071900" "BP" "regulation of protein serine/threonine kinase activity" "0.04325114" "169" "41" "19"
"12h_24h" "325" "GO:0048565" "BP" "digestive tract development" "0.04454257" "90" "20" "13"
"12h_24h" "326" "GO:0016477" "BP" "cell migration" "0.04468521" "471" "68" "63"
"12h_24h" "327" "GO:0030198" "BP" "extracellular matrix organization" "0.04468521" "89" "13" "17"
"12h_24h" "328" "GO:0010740" "BP" "positive regulation of intracellular protein kinase cascade" "0.0459437" "133" "28" "20"
"12h_24h" "329" "GO:0010008" "CC" "endosome membrane" "0.0459437" "108" "31" "14"
"12h_24h" "330" "GO:0044440" "CC" "endosomal part" "0.0459437" "108" "31" "14"
"12h_24h" "331" "GO:0009894" "BP" "regulation of catabolic process" "0.04603659" "401" "92" "50"
"12h_24h" "332" "GO:0032872" "BP" "regulation of stress-activated MAPK cascade" "0.04603659" "70" "19" "9"
"12h_24h" "333" "GO:0070302" "BP" "regulation of stress-activated protein kinase signaling cascade" "0.04603659" "70" "19" "9"
"12h_24h" "334" "GO:0008289" "MF" "lipid binding" "0.04607721" "405" "93" "46"
"12h_24h" "335" "GO:0031290" "BP" "retinal ganglion cell axon guidance" "0.04617827" "31" "3" "11"
"12h_24h" "336" "GO:0009110" "BP" "vitamin biosynthetic process" "0.04662484" "54" "15" "4"
"12h_24h" "337" "GO:0009605" "BP" "response to external stimulus" "0.0482865" "610" "105" "70"
"12h_24h" "338" "GO:0004674" "MF" "protein serine/threonine kinase activity" "0.04999222" "354" "77" "42"
"12h_24h" "339" "GO:0050794" "BP" "regulation of cellular process" "0.04999222" "6556" "815" "697"
"24h_5d" "1" "GO:0022613" "BP" "ribonucleoprotein complex biogenesis" "6.85E-30" "351" "108" "86"
"24h_5d" "2" "GO:0071843" "BP" "cellular component biogenesis at cellular level" "1.24E-29" "378" "112" "91"
"24h_5d" "3" "GO:0022626" "CC" "cytosolic ribosome" "2.28E-27" "66" "1" "59"
"24h_5d" "4" "GO:0005634" "CC" "nucleus" "4.01E-27" "3666" "895" "354"
"24h_5d" "5" "GO:0042254" "BP" "ribosome biogenesis" "1.26E-26" "281" "75" "83"
"24h_5d" "6" "GO:0030529" "CC" "ribonucleoprotein complex" "1.04E-25" "631" "191" "107"
"24h_5d" "7" "GO:0044428" "CC" "nuclear part" "3.91E-22" "2461" "656" "229"
"24h_5d" "8" "GO:0010467" "BP" "gene expression" "7.14E-22" "3064" "666" "373"
"24h_5d" "9" "GO:0016070" "BP" "RNA metabolic process" "7.89E-22" "2434" "582" "266"
"24h_5d" "10" "GO:0044391" "CC" "ribosomal subunit" "7.59E-20" "105" "11" "63"
"24h_5d" "11" "GO:0003735" "MF" "structural constituent of ribosome" "1.24E-19" "175" "19" "80"
"24h_5d" "12" "GO:0031981" "CC" "nuclear lumen" "3.35E-19" "2224" "584" "208"
"24h_5d" "13" "GO:0016071" "BP" "mRNA metabolic process" "3.81E-18" "455" "173" "54"
"24h_5d" "14" "GO:0032991" "CC" "macromolecular complex" "1.47E-17" "3848" "763" "470"
"24h_5d" "15" "GO:0006396" "BP" "RNA processing" "7.56E-17" "590" "237" "30"
"24h_5d" "16" "GO:0070013" "CC" "intracellular organelle lumen" "7.59E-17" "2442" "605" "247"
"24h_5d" "17" "GO:0043233" "CC" "organelle lumen" "1.23E-16" "2449" "605" "247"
"24h_5d" "18" "GO:0031974" "CC" "membrane-enclosed lumen" "1.23E-16" "2471" "611" "248"
"24h_5d" "19" "GO:0043226" "CC" "organelle" "2.03E-16" "7144" "1324" "902"
"24h_5d" "20" "GO:0071841" "BP" "cellular component organization or biogenesis at cellular level" "2.40E-16" "2579" "519" "353"
"24h_5d" "21" "GO:0043229" "CC" "intracellular organelle" "3.32E-16" "7137" "1323" "899"
"24h_5d" "22" "GO:0000375" "BP" "RNA splicing- via transesterification reactions" "8.57E-16" "197" "112" "5"
"24h_5d" "23" "GO:0071840" "BP" "cellular component organization or biogenesis" "1.07E-15" "3055" "578" "429"
"24h_5d" "24" "GO:0000377" "BP" "RNA splicing- via transesterification reactions with bulged adenosine as nucleophile" "1.74E-15" "191" "109" "5"
"24h_5d" "25" "GO:0000398" "BP" "nuclear mRNA splicing- via spliceosome" "1.74E-15" "191" "109" "5"
"24h_5d" "26" "GO:0032774" "BP" "RNA biosynthetic process" "7.12E-15" "1812" "381" "233"
"24h_5d" "27" "GO:0006414" "BP" "translational elongation" "9.42E-15" "73" "6" "49"
"24h_5d" "28" "GO:0022627" "CC" "cytosolic small ribosomal subunit" "1.10E-14" "32" "1" "29"
"24h_5d" "29" "GO:0043170" "BP" "macromolecule metabolic process" "2.69E-14" "6307" "1071" "771"
"24h_5d" "30" "GO:0090304" "BP" "nucleic acid metabolic process" "4.96E-14" "3334" "683" "312"
"24h_5d" "31" "GO:0044464" "CC" "cell part" "7.74E-14" "10184" "1623" "1365"
"24h_5d" "32" "GO:0006415" "BP" "translational termination" "8.55E-14" "54" "1" "39"
"24h_5d" "33" "GO:0008380" "BP" "RNA splicing" "8.55E-14" "266" "130" "9"
"24h_5d" "34" "GO:0006614" "BP" "SRP-dependent cotranslational protein targeting to membrane" "9.71E-14" "54" "6" "37"
"24h_5d" "35" "GO:0044445" "CC" "cytosolic part" "1.04E-13" "138" "9" "72"
"24h_5d" "36" "GO:0043228" "CC" "non-membrane-bounded organelle" "1.04E-13" "2890" "626" "339"
"24h_5d" "37" "GO:0043232" "CC" "intracellular non-membrane-bounded organelle" "1.04E-13" "2890" "626" "339"
"24h_5d" "38" "GO:0005623" "CC" "cell" "1.23E-13" "10196" "1623" "1365"
"24h_5d" "39" "GO:0044260" "BP" "cellular macromolecule metabolic process" "1.28E-13" "5437" "1013" "600"
"24h_5d" "40" "GO:0045047" "BP" "protein targeting to ER" "1.59E-13" "56" "7" "37"
"24h_5d" "41" "GO:0072599" "BP" "establishment of protein localization to endoplasmic reticulum" "1.59E-13" "56" "7" "37"
"24h_5d" "42" "GO:0044424" "CC" "intracellular part" "2.02E-13" "8400" "1460" "1079"
"24h_5d" "43" "GO:0044446" "CC" "intracellular organelle part" "4.87E-13" "4715" "962" "546"
"24h_5d" "44" "GO:0005681" "CC" "spliceosomal complex" "4.98E-13" "143" "84" "2"
"24h_5d" "45" "GO:0022625" "CC" "cytosolic large ribosomal subunit" "5.30E-13" "35" "0" "31"
"24h_5d" "46" "GO:0003676" "MF" "nucleic acid binding" "5.55E-13" "2765" "571" "231"
"24h_5d" "47" "GO:0043227" "CC" "membrane-bounded organelle" "7.75E-13" "6129" "1175" "723"
"24h_5d" "48" "GO:0005840" "CC" "ribosome" "1.01E-12" "321" "48" "94"
"24h_5d" "49" "GO:0043231" "CC" "intracellular membrane-bounded organelle" "1.03E-12" "6120" "1173" "721"
"24h_5d" "50" "GO:0044422" "CC" "organelle part" "1.03E-12" "4780" "966" "559"
"24h_5d" "51" "GO:0006613" "BP" "cotranslational protein targeting to membrane" "1.44E-12" "56" "6" "37"
"24h_5d" "52" "GO:0019080" "BP" "viral genome expression" "3.02E-12" "92" "21" "38"
"24h_5d" "53" "GO:0019083" "BP" "viral transcription" "3.02E-12" "92" "21" "38"
"24h_5d" "54" "GO:0070972" "BP" "protein localization to endoplasmic reticulum" "4.14E-12" "60" "7" "38"
"24h_5d" "55" "GO:0008152" "BP" "metabolic process" "4.43E-12" "9633" "1365" "1337"
"24h_5d" "56" "GO:0034645" "BP" "cellular macromolecule biosynthetic process" "4.51E-12" "2743" "511" "343"
"24h_5d" "57" "GO:0044085" "BP" "cellular component biogenesis" "5.66E-12" "1415" "259" "213"
"24h_5d" "58" "GO:0005730" "CC" "nucleolus" "6.55E-12" "894" "278" "84"
"24h_5d" "59" "GO:0006397" "BP" "mRNA processing" "6.60E-12" "307" "144" "9"
"24h_5d" "60" "GO:0005622" "CC" "intracellular" "7.01E-12" "9101" "1543" "1158"
"24h_5d" "61" "GO:0006351" "BP" "transcription- DNA-dependent" "3.44E-11" "1763" "379" "199"
"24h_5d" "62" "GO:0009059" "BP" "macromolecule biosynthetic process" "4.02E-11" "2879" "528" "360"
"24h_5d" "63" "GO:0005654" "CC" "nucleoplasm" "5.30E-11" "1569" "400" "131"
"24h_5d" "64" "GO:0005198" "MF" "structural molecule activity" "6.86E-11" "357" "42" "112"
"24h_5d" "65" "GO:0003723" "MF" "RNA binding" "8.06E-11" "708" "188" "71"
"24h_5d" "66" "GO:0044238" "BP" "primary metabolic process" "1.25E-10" "8134" "1213" "1082"
"24h_5d" "67" "GO:0015935" "CC" "small ribosomal subunit" "1.27E-10" "48" "3" "32"
"24h_5d" "68" "GO:0000184" "BP" "nuclear-transcribed mRNA catabolic process- nonsense-mediated decay" "1.37E-10" "74" "8" "38"
"24h_5d" "69" "GO:0022415" "BP" "viral reproductive process" "1.54E-10" "150" "37" "45"
"24h_5d" "70" "GO:0044237" "BP" "cellular metabolic process" "2.32E-10" "7765" "1218" "990"
"24h_5d" "71" "GO:0015934" "CC" "large ribosomal subunit" "3.33E-10" "57" "8" "32"
"24h_5d" "72" "GO:0043624" "BP" "cellular protein complex disassembly" "3.47E-10" "90" "6" "49"
"24h_5d" "73" "GO:0034623" "BP" "cellular macromolecular complex disassembly" "4.57E-10" "104" "11" "50"
"24h_5d" "74" "GO:0006364" "BP" "rRNA processing" "5.68E-10" "92" "42" "14"
"24h_5d" "75" "GO:0043241" "BP" "protein complex disassembly" "7.82E-10" "91" "6" "49"
"24h_5d" "76" "GO:0006139" "BP" "nucleobase-containing compound metabolic process" "8.20E-10" "4372" "793" "468"
"24h_5d" "77" "GO:0016072" "BP" "rRNA metabolic process" "8.63E-10" "95" "42" "15"
"24h_5d" "78" "GO:0032984" "BP" "macromolecular complex disassembly" "9.16E-10" "105" "11" "50"
"24h_5d" "79" "GO:0010468" "BP" "regulation of gene expression" "9.94E-10" "1856" "363" "233"
"24h_5d" "80" "GO:0051252" "BP" "regulation of RNA metabolic process" "1.09E-09" "1618" "336" "191"
"24h_5d" "81" "GO:0019058" "BP" "viral infectious cycle" "1.28E-09" "125" "28" "42"
"24h_5d" "82" "GO:0060255" "BP" "regulation of macromolecule metabolic process" "1.86E-09" "2436" "483" "301"
"24h_5d" "83" "GO:0071842" "BP" "cellular component organization at cellular level" "2.52E-09" "2348" "453" "308"
"24h_5d" "84" "GO:0005575" "CC" "cellular_component" "2.95E-09" "13268" "1799" "1826"
"24h_5d" "85" "GO:0009058" "BP" "biosynthetic process" "3.45E-09" "3715" "598" "505"
"24h_5d" "86" "GO:0044249" "BP" "cellular biosynthetic process" "3.53E-09" "3497" "578" "466"
"24h_5d" "87" "GO:0016043" "BP" "cellular component organization" "3.77E-09" "2818" "513" "381"
"24h_5d" "88" "GO:0016032" "BP" "viral reproduction" "4.64E-09" "238" "71" "46"
"24h_5d" "89" "GO:0034621" "BP" "cellular macromolecular complex subunit organization" "6.17E-09" "594" "108" "84"
"24h_5d" "90" "GO:0043933" "BP" "macromolecular complex subunit organization" "7.04E-09" "847" "150" "126"
"24h_5d" "91" "GO:0032502" "BP" "developmental process" "1.11E-08" "3159" "462" "505"
"24h_5d" "92" "GO:0006612" "BP" "protein targeting to membrane" "1.11E-08" "82" "11" "39"
"24h_5d" "93" "GO:0071013" "CC" "catalytic step 2 spliceosome" "1.19E-08" "96" "57" "2"
"24h_5d" "94" "GO:2001141" "BP" "regulation of RNA biosynthetic process" "1.66E-08" "1515" "301" "186"
"24h_5d" "95" "GO:0034641" "BP" "cellular nitrogen compound metabolic process" "1.81E-08" "4628" "808" "510"
"24h_5d" "96" "GO:0006807" "BP" "nitrogen compound metabolic process" "2.52E-08" "4736" "819" "523"
"24h_5d" "97" "GO:0006369" "BP" "termination of RNA polymerase II transcription" "3.50E-08" "40" "31" "0"
"24h_5d" "98" "GO:0006355" "BP" "regulation of transcription- DNA-dependent" "3.75E-08" "1487" "291" "184"
"24h_5d" "99" "GO:2000112" "BP" "regulation of cellular macromolecule biosynthetic process" "3.91E-08" "1710" "328" "213"
"24h_5d" "100" "GO:0072594" "BP" "establishment of protein localization to organelle" "5.08E-08" "118" "20" "43"
"24h_5d" "101" "GO:0019222" "BP" "regulation of metabolic process" "6.96E-08" "3004" "550" "392"
"24h_5d" "102" "GO:0007275" "BP" "multicellular organismal development" "7.33E-08" "2797" "403" "454"
"24h_5d" "103" "GO:0009889" "BP" "regulation of biosynthetic process" "7.33E-08" "1820" "344" "230"
"24h_5d" "104" "GO:0031326" "BP" "regulation of cellular biosynthetic process" "8.01E-08" "1804" "341" "227"
"24h_5d" "105" "GO:0006366" "BP" "transcription from RNA polymerase II promoter" "9.66E-08" "778" "198" "84"
"24h_5d" "106" "GO:0010556" "BP" "regulation of macromolecule biosynthetic process" "9.86E-08" "1727" "330" "213"
"24h_5d" "107" "GO:0031323" "BP" "regulation of cellular metabolic process" "1.05E-07" "2685" "502" "342"
"24h_5d" "108" "GO:0044451" "CC" "nucleoplasm part" "1.22E-07" "1213" "288" "111"
"24h_5d" "109" "GO:0022414" "BP" "reproductive process" "1.45E-07" "775" "158" "124"
"24h_5d" "110" "GO:0000003" "BP" "reproduction" "1.65E-07" "799" "159" "127"
"24h_5d" "111" "GO:0048856" "BP" "anatomical structure development" "1.67E-07" "2823" "418" "451"
"24h_5d" "112" "GO:0080090" "BP" "regulation of primary metabolic process" "2.51E-07" "2603" "482" "335"
"24h_5d" "113" "GO:0005576" "CC" "extracellular region" "3.40E-07" "860" "72" "170"
"24h_5d" "114" "GO:0051028" "BP" "mRNA transport" "3.76E-07" "65" "37" "3"
"24h_5d" "115" "GO:0006405" "BP" "RNA export from nucleus" "5.15E-07" "60" "34" "4"
"24h_5d" "116" "GO:0032501" "BP" "multicellular organismal process" "6.31E-07" "3766" "499" "613"
"24h_5d" "117" "GO:0019538" "BP" "protein metabolic process" "7.22E-07" "3490" "547" "529"
"24h_5d" "118" "GO:0006406" "BP" "mRNA export from nucleus" "8.40E-07" "53" "32" "2"
"24h_5d" "119" "GO:0048513" "BP" "organ development" "1.39E-06" "1735" "259" "285"
"24h_5d" "120" "GO:0048731" "BP" "system development" "1.80E-06" "2314" "334" "384"
"24h_5d" "121" "GO:0006403" "BP" "RNA localization" "2.11E-06" "94" "45" "6"
"24h_5d" "122" "GO:0001944" "BP" "vasculature development" "2.31E-06" "259" "47" "61"
"24h_5d" "123" "GO:0072358" "BP" "cardiovascular system development" "2.35E-06" "469" "84" "93"
"24h_5d" "124" "GO:0072359" "BP" "circulatory system development" "2.35E-06" "469" "84" "93"
"24h_5d" "125" "GO:0007049" "BP" "cell cycle" "2.64E-06" "996" "265" "101"
"24h_5d" "126" "GO:0006605" "BP" "protein targeting" "3.37E-06" "268" "59" "59"
"24h_5d" "127" "GO:0050657" "BP" "nucleic acid transport" "3.37E-06" "82" "40" "5"
"24h_5d" "128" "GO:0050658" "BP" "RNA transport" "3.37E-06" "82" "40" "5"
"24h_5d" "129" "GO:0051236" "BP" "establishment of RNA localization" "3.37E-06" "82" "40" "5"
"24h_5d" "130" "GO:0008283" "BP" "cell proliferation" "3.66E-06" "735" "145" "118"
"24h_5d" "131" "GO:0071845" "BP" "cellular component disassembly at cellular level" "3.77E-06" "147" "16" "55"
"24h_5d" "132" "GO:0051168" "BP" "nuclear export" "3.77E-06" "94" "45" "7"
"24h_5d" "133" "GO:0001568" "BP" "blood vessel development" "4.12E-06" "242" "40" "61"
"24h_5d" "134" "GO:0051171" "BP" "regulation of nitrogen compound metabolic process" "4.61E-06" "2058" "388" "247"
"24h_5d" "135" "GO:0019219" "BP" "regulation of nucleobase-containing compound metabolic process" "4.79E-06" "2017" "378" "245"
"24h_5d" "136" "GO:0008150" "BP" "biological_process" "5.48E-06" "15173" "1845" "2093"
"24h_5d" "137" "GO:0022411" "BP" "cellular component disassembly" "5.64E-06" "148" "16" "55"
"24h_5d" "138" "GO:0005488" "MF" "binding" "6.27E-06" "11065" "1567" "1417"
"24h_5d" "139" "GO:0044267" "BP" "cellular protein metabolic process" "6.38E-06" "2804" "505" "386"
"24h_5d" "140" "GO:0043565" "MF" "sequence-specific DNA binding" "6.98E-06" "464" "79" "70"
"24h_5d" "141" "GO:0001071" "MF" "nucleic acid binding transcription factor activity" "7.76E-06" "587" "101" "84"
"24h_5d" "142" "GO:0003700" "MF" "sequence-specific DNA binding transcription factor activity" "7.76E-06" "587" "101" "84"
"24h_5d" "143" "GO:0042127" "BP" "regulation of cell proliferation" "9.18E-06" "536" "103" "91"
"24h_5d" "144" "GO:0000956" "BP" "nuclear-transcribed mRNA catabolic process" "1.04E-05" "127" "19" "42"
"24h_5d" "145" "GO:0048522" "BP" "positive regulation of cellular process" "1.48E-05" "1759" "316" "255"
"24h_5d" "146" "GO:0051726" "BP" "regulation of cell cycle" "1.63E-05" "487" "141" "55"
"24h_5d" "147" "GO:0000278" "BP" "mitotic cell cycle" "2.03E-05" "561" "170" "50"
"24h_5d" "148" "GO:0006412" "BP" "translation" "3.23E-05" "678" "101" "135"
"24h_5d" "149" "GO:0016604" "CC" "nuclear body" "5.06E-05" "148" "66" "5"
"24h_5d" "150" "GO:0071826" "BP" "ribonucleoprotein complex subunit organization" "5.07E-05" "86" "37" "8"
"24h_5d" "151" "GO:0034470" "BP" "ncRNA processing" "5.24E-05" "172" "62" "16"
"24h_5d" "152" "GO:0048514" "BP" "blood vessel morphogenesis" "5.63E-05" "206" "35" "49"
"24h_5d" "153" "GO:0006413" "BP" "translational initiation" "6.31E-05" "140" "18" "43"
"24h_5d" "154" "GO:0022618" "BP" "ribonucleoprotein complex assembly" "6.45E-05" "83" "36" "8"
"24h_5d" "155" "GO:0006402" "BP" "mRNA catabolic process" "7.03E-05" "134" "20" "42"
"24h_5d" "156" "GO:0043234" "CC" "protein complex" "7.84E-05" "3187" "596" "379"
"24h_5d" "157" "GO:0034660" "BP" "ncRNA metabolic process" "7.95E-05" "252" "79" "24"
"24h_5d" "158" "GO:0048518" "BP" "positive regulation of biological process" "7.95E-05" "1969" "339" "286"
"24h_5d" "159" "GO:0000387" "BP" "spliceosomal snRNP assembly" "8.09E-05" "21" "16" "1"
"24h_5d" "160" "GO:0071822" "BP" "protein complex subunit organization" "9.38E-05" "530" "82" "118"
"24h_5d" "161" "GO:0001525" "BP" "angiogenesis" "0.000132611" "146" "26" "36"
"24h_5d" "162" "GO:0033036" "BP" "macromolecule localization" "0.000148006" "1039" "207" "154"
"24h_5d" "163" "GO:0006357" "BP" "regulation of transcription from RNA polymerase II promoter" "0.000148006" "639" "140" "82"
"24h_5d" "164" "GO:0044421" "CC" "extracellular region part" "0.000152556" "500" "45" "104"
"24h_5d" "165" "GO:0005667" "CC" "transcription factor complex" "0.000168818" "860" "164" "102"
"24h_5d" "166" "GO:0051093" "BP" "negative regulation of developmental process" "0.000169666" "314" "48" "60"
"24h_5d" "167" "GO:0030532" "CC" "small nuclear ribonucleoprotein complex" "0.000181563" "35" "25" "0"
"24h_5d" "168" "GO:0030154" "BP" "cell differentiation" "0.00019477" "1572" "228" "254"
"24h_5d" "169" "GO:0019843" "MF" "rRNA binding" "0.000197353" "28" "7" "11"
"24h_5d" "170" "GO:0006401" "BP" "RNA catabolic process" "0.000243054" "148" "22" "44"
"24h_5d" "171" "GO:0045934" "BP" "negative regulation of nucleobase-containing compound metabolic process" "0.000340344" "485" "112" "61"
"24h_5d" "172" "GO:0051172" "BP" "negative regulation of nitrogen compound metabolic process" "0.000340344" "485" "112" "61"
"24h_5d" "173" "GO:0051169" "BP" "nuclear transport" "0.000359983" "219" "75" "20"
"24h_5d" "174" "GO:0033365" "BP" "protein localization to organelle" "0.000384214" "264" "56" "54"
"24h_5d" "175" "GO:0071900" "BP" "regulation of protein serine/threonine kinase activity" "0.0004024" "169" "44" "29"
"24h_5d" "176" "GO:0009653" "BP" "anatomical structure morphogenesis" "0.000474503" "1500" "219" "248"
"24h_5d" "177" "GO:0051253" "BP" "negative regulation of RNA metabolic process" "0.000511285" "434" "104" "53"
"24h_5d" "178" "GO:0006996" "BP" "organelle organization" "0.000607845" "1568" "327" "166"
"24h_5d" "179" "GO:0000087" "BP" "M phase of mitotic cell cycle" "0.000621705" "222" "77" "19"
"24h_5d" "180" "GO:0009893" "BP" "positive regulation of metabolic process" "0.000710785" "1047" "205" "147"
"24h_5d" "181" "GO:0031124" "BP" "mRNA 3'-end processing" "0.000714102" "64" "34" "2"
"24h_5d" "182" "GO:0033119" "BP" "negative regulation of RNA splicing" "0.00077614" "10" "8" "1"
"24h_5d" "183" "GO:0000280" "BP" "nuclear division" "0.000927304" "205" "70" "19"
"24h_5d" "184" "GO:0007067" "BP" "mitosis" "0.000927304" "205" "70" "19"
"24h_5d" "185" "GO:0005515" "MF" "protein binding" "0.000933704" "4766" "808" "628"
"24h_5d" "186" "GO:0016607" "CC" "nuclear speck" "0.000974328" "74" "38" "1"
"24h_5d" "187" "GO:0070727" "BP" "cellular macromolecule localization" "0.001006751" "566" "119" "93"
"24h_5d" "188" "GO:0006913" "BP" "nucleocytoplasmic transport" "0.001016494" "210" "74" "17"
"24h_5d" "189" "GO:0006353" "BP" "DNA-dependent transcription- termination" "0.001047368" "100" "42" "6"
"24h_5d" "190" "GO:0000080" "BP" "G1 phase of mitotic cell cycle" "0.001085345" "28" "15" "4"
"24h_5d" "191" "GO:0042274" "BP" "ribosomal small subunit biogenesis" "0.001117119" "19" "3" "11"
"24h_5d" "192" "GO:0065003" "BP" "macromolecular complex assembly" "0.00114196" "756" "136" "87"
"24h_5d" "193" "GO:0010604" "BP" "positive regulation of macromolecule metabolic process" "0.001205046" "964" "201" "124"
"24h_5d" "194" "GO:0000079" "BP" "regulation of cyclin-dependent protein kinase activity" "0.00122756" "55" "23" "6"
"24h_5d" "195" "GO:0048610" "BP" "cellular process involved in reproduction" "0.001309186" "394" "76" "66"
"24h_5d" "196" "GO:0010629" "BP" "negative regulation of gene expression" "0.001436486" "464" "110" "55"
"24h_5d" "197" "GO:0048523" "BP" "negative regulation of cellular process" "0.001480437" "1619" "298" "220"
"24h_5d" "198" "GO:0005829" "CC" "cytosol" "0.001540043" "1224" "196" "230"
"24h_5d" "199" "GO:0010605" "BP" "negative regulation of macromolecule metabolic process" "0.001592003" "703" "163" "79"
"24h_5d" "200" "GO:0031325" "BP" "positive regulation of cellular metabolic process" "0.001638726" "992" "194" "138"
"24h_5d" "201" "GO:0048545" "BP" "response to steroid hormone stimulus" "0.001736367" "176" "25" "46"
"24h_5d" "202" "GO:0048519" "BP" "negative regulation of biological process" "0.001886558" "1786" "321" "243"
"24h_5d" "203" "GO:0005689" "CC" "U12-type spliceosomal complex" "0.002105451" "26" "17" "0"
"24h_5d" "204" "GO:0045596" "BP" "negative regulation of cell differentiation" "0.002105451" "244" "40" "44"
"24h_5d" "205" "GO:0051179" "BP" "localization" "0.002151381" "3757" "490" "597"
"24h_5d" "206" "GO:0009792" "BP" "embryo development ending in birth or egg hatching" "0.002204473" "482" "85" "77"
"24h_5d" "207" "GO:0051318" "BP" "G1 phase" "0.002251175" "29" "15" "4"
"24h_5d" "208" "GO:0048285" "BP" "organelle fission" "0.002425554" "216" "71" "20"
"24h_5d" "209" "GO:0048025" "BP" "negative regulation of nuclear mRNA splicing- via spliceosome" "0.002484478" "8" "8" "0"
"24h_5d" "210" "GO:0003677" "MF" "DNA binding" "0.00258793" "1429" "249" "121"
"24h_5d" "211" "GO:0009892" "BP" "negative regulation of metabolic process" "0.00258793" "727" "163" "85"
"24h_5d" "212" "GO:0009887" "BP" "organ morphogenesis" "0.002591884" "610" "93" "104"
"24h_5d" "213" "GO:0034708" "CC" "methyltransferase complex" "0.002968112" "58" "29" "1"
"24h_5d" "214" "GO:0035097" "CC" "histone methyltransferase complex" "0.002968112" "58" "29" "1"
"24h_5d" "215" "GO:0034613" "BP" "cellular protein localization" "0.002968112" "555" "114" "91"
"24h_5d" "216" "GO:0031123" "BP" "RNA 3'-end processing" "0.003072812" "77" "35" "4"
"24h_5d" "217" "GO:0031324" "BP" "negative regulation of cellular metabolic process" "0.003448949" "670" "148" "82"
"24h_5d" "218" "GO:0050686" "BP" "negative regulation of mRNA processing" "0.003625612" "13" "10" "1"
"24h_5d" "219" "GO:0007420" "BP" "brain development" "0.00391081" "411" "62" "80"
"24h_5d" "220" "GO:0000245" "BP" "spliceosomal complex assembly" "0.00399618" "36" "21" "1"
"24h_5d" "221" "GO:0000122" "BP" "negative regulation of transcription from RNA polymerase II promoter" "0.004055519" "260" "60" "40"
"24h_5d" "222" "GO:0051641" "BP" "cellular localization" "0.004055519" "1217" "227" "178"
"24h_5d" "223" "GO:0009790" "BP" "embryo development" "0.004055519" "898" "146" "130"
"24h_5d" "224" "GO:0007399" "BP" "nervous system development" "0.00428976" "1206" "179" "200"
"24h_5d" "225" "GO:0034622" "BP" "cellular macromolecular complex assembly" "0.004523957" "501" "93" "46"
"24h_5d" "226" "GO:0050684" "BP" "regulation of mRNA processing" "0.004531258" "35" "18" "4"
"24h_5d" "227" "GO:0030855" "BP" "epithelial cell differentiation" "0.004749236" "149" "24" "35"
"24h_5d" "228" "GO:0043484" "BP" "regulation of RNA splicing" "0.004847317" "43" "19" "5"
"24h_5d" "229" "GO:0048468" "BP" "cell development" "0.005100715" "980" "151" "165"
"24h_5d" "230" "GO:0022008" "BP" "neurogenesis" "0.005266877" "802" "119" "139"
"24h_5d" "231" "GO:0003674" "MF" "molecular_function" "0.00607339" "15371" "1900" "2066"
"24h_5d" "232" "GO:0006325" "BP" "chromatin organization" "0.006733179" "489" "108" "26"
"24h_5d" "233" "GO:0010558" "BP" "negative regulation of macromolecule biosynthetic process" "0.006733179" "474" "105" "60"
"24h_5d" "234" "GO:2000113" "BP" "negative regulation of cellular macromolecule biosynthetic process" "0.006733179" "469" "103" "60"
"24h_5d" "235" "GO:0051246" "BP" "regulation of protein metabolic process" "0.007109137" "816" "169" "115"
"24h_5d" "236" "GO:0005694" "CC" "chromosome" "0.007188492" "718" "165" "39"
"24h_5d" "237" "GO:0031327" "BP" "negative regulation of cellular biosynthetic process" "0.007439097" "486" "104" "64"
"24h_5d" "238" "GO:0043009" "BP" "chordate embryonic development" "0.007439097" "377" "75" "59"
"24h_5d" "239" "GO:0007346" "BP" "regulation of mitotic cell cycle" "0.00752054" "205" "67" "17"
"24h_5d" "240" "GO:0045892" "BP" "negative regulation of transcription- DNA-dependent" "0.007790819" "413" "94" "50"
"24h_5d" "241" "GO:0016755" "MF" "transferase activity- transferring amino-acyl groups" "0.007790819" "25" "2" "14"
"24h_5d" "242" "GO:0016055" "BP" "Wnt receptor signaling pathway" "0.007837012" "207" "49" "31"
"24h_5d" "243" "GO:0015931" "BP" "nucleobase-containing compound transport" "0.008347005" "105" "40" "7"
"24h_5d" "244" "GO:0009888" "BP" "tissue development" "0.008347005" "888" "124" "152"
"24h_5d" "245" "GO:0044665" "CC" "MLL1/2 complex" "0.009653362" "34" "18" "0"
"24h_5d" "246" "GO:0071339" "CC" "MLL1 complex" "0.009653362" "34" "18" "0"
"24h_5d" "247" "GO:0009891" "BP" "positive regulation of biosynthetic process" "0.009653362" "656" "129" "87"
"24h_5d" "248" "GO:0022402" "BP" "cell cycle process" "0.01000749" "771" "208" "64"
"24h_5d" "249" "GO:0048646" "BP" "anatomical structure formation involved in morphogenesis" "0.01015254" "595" "97" "99"
"24h_5d" "250" "GO:0008285" "BP" "negative regulation of cell proliferation" "0.01047619" "225" "50" "36"
"24h_5d" "251" "GO:0000989" "MF" "transcription factor binding transcription factor activity" "0.01047619" "244" "71" "23"
"24h_5d" "252" "GO:0009987" "BP" "cellular process" "0.01097498" "13133" "1669" "1739"
"24h_5d" "253" "GO:0009890" "BP" "negative regulation of biosynthetic process" "0.01129183" "492" "105" "64"
"24h_5d" "254" "GO:0048869" "BP" "cellular developmental process" "0.01142467" "1709" "248" "259"
"24h_5d" "255" "GO:0048024" "BP" "regulation of nuclear mRNA splicing- via spliceosome" "0.01193233" "27" "14" "3"
"24h_5d" "256" "GO:0035295" "BP" "tube development" "0.01203153" "293" "60" "47"
"24h_5d" "257" "GO:0022403" "BP" "cell cycle phase" "0.01219706" "599" "169" "47"
"24h_5d" "258" "GO:0046907" "BP" "intracellular transport" "0.01350829" "737" "159" "102"
"24h_5d" "259" "GO:0006886" "BP" "intracellular protein transport" "0.01377796" "414" "82" "72"
"24h_5d" "260" "GO:0051649" "BP" "establishment of localization in cell" "0.01418973" "1060" "194" "157"
"24h_5d" "261" "GO:2000026" "BP" "regulation of multicellular organismal development" "0.01479491" "639" "88" "106"
"24h_5d" "262" "GO:0000460" "BP" "maturation of 5.8S rRNA" "0.01526491" "14" "8" "2"
"24h_5d" "263" "GO:0000279" "BP" "M phase" "0.01620872" "366" "104" "32"
"24h_5d" "264" "GO:0060429" "BP" "epithelium development" "0.0163191" "444" "77" "70"
"24h_5d" "265" "GO:0051276" "BP" "chromosome organization" "0.0163191" "635" "143" "38"
"24h_5d" "266" "GO:0019220" "BP" "regulation of phosphate metabolic process" "0.01876908" "478" "100" "73"
"24h_5d" "267" "GO:0051174" "BP" "regulation of phosphorus metabolic process" "0.01876908" "478" "100" "73"
"24h_5d" "268" "GO:0016568" "BP" "chromatin modification" "0.01896769" "311" "90" "22"
"24h_5d" "269" "GO:0031328" "BP" "positive regulation of cellular biosynthetic process" "0.01896769" "645" "128" "82"
"24h_5d" "270" "GO:0016477" "BP" "cell migration" "0.0195159" "471" "71" "79"
"24h_5d" "271" "GO:0010033" "BP" "response to organic substance" "0.02062566" "951" "139" "170"
"24h_5d" "272" "GO:0048699" "BP" "generation of neurons" "0.02076374" "730" "105" "129"
"24h_5d" "273" "GO:0009719" "BP" "response to endogenous stimulus" "0.02110369" "556" "79" "111"
"24h_5d" "274" "GO:0008284" "BP" "positive regulation of cell proliferation" "0.02113227" "299" "52" "54"
"24h_5d" "275" "GO:0051384" "BP" "response to glucocorticoid stimulus" "0.02121584" "52" "9" "18"
"24h_5d" "276" "GO:0042221" "BP" "response to chemical stimulus" "0.02166432" "1553" "213" "267"
"24h_5d" "277" "GO:0000988" "MF" "protein binding transcription factor activity" "0.02225419" "253" "71" "24"
"24h_5d" "278" "GO:0032268" "BP" "regulation of cellular protein metabolic process" "0.02346733" "759" "166" "97"
"24h_5d" "279" "GO:0060070" "BP" "canonical Wnt receptor signaling pathway" "0.02860186" "117" "31" "16"
"24h_5d" "280" "GO:0001932" "BP" "regulation of protein phosphorylation" "0.03071872" "404" "85" "63"
"24h_5d" "281" "GO:0003714" "MF" "transcription corepressor activity" "0.03071872" "66" "24" "7"
"24h_5d" "282" "GO:0042325" "BP" "regulation of phosphorylation" "0.03078753" "437" "91" "69"
"24h_5d" "283" "GO:0005578" "CC" "proteinaceous extracellular matrix" "0.03172892" "240" "20" "57"
"24h_5d" "284" "GO:0006468" "BP" "protein phosphorylation" "0.03299459" "866" "164" "124"
"24h_5d" "285" "GO:0016525" "BP" "negative regulation of angiogenesis" "0.03301917" "35" "3" "15"
"24h_5d" "286" "GO:0000785" "CC" "chromatin" "0.03345807" "471" "95" "23"
"24h_5d" "287" "GO:0043062" "BP" "extracellular structure organization" "0.03425709" "92" "14" "21"
"24h_5d" "288" "GO:0010557" "BP" "positive regulation of macromolecule biosynthetic process" "0.03490624" "581" "114" "73"
"24h_5d" "289" "GO:0042246" "BP" "tissue regeneration" "0.03554657" "50" "8" "13"
"24h_5d" "290" "GO:0005605" "CC" "basal lamina" "0.03562475" "19" "7" "4"
"24h_5d" "291" "GO:0008320" "MF" "protein transmembrane transporter activity" "0.03562475" "14" "7" "2"
"24h_5d" "292" "GO:0022884" "MF" "macromolecule transmembrane transporter activity" "0.03562475" "14" "7" "2"
"24h_5d" "293" "GO:0045859" "BP" "regulation of protein kinase activity" "0.03562475" "308" "69" "46"
"24h_5d" "294" "GO:0030111" "BP" "regulation of Wnt receptor signaling pathway" "0.03614478" "122" "29" "22"
"24h_5d" "295" "GO:0030182" "BP" "neuron differentiation" "0.03734428" "666" "94" "120"
"24h_5d" "296" "GO:0060968" "BP" "regulation of gene silencing" "0.03790597" "11" "6" "2"
"24h_5d" "297" "GO:0006027" "BP" "glycosaminoglycan catabolic process" "0.04047244" "28" "4" "10"
"24h_5d" "298" "GO:0043408" "BP" "regulation of MAPK cascade" "0.04064508" "134" "29" "23"
"24h_5d" "299" "GO:0031012" "CC" "extracellular matrix" "0.04169039" "349" "25" "77"
"24h_5d" "300" "GO:0003729" "MF" "mRNA binding" "0.04185645" "76" "19" "13"
"24h_5d" "301" "GO:0044212" "MF" "transcription regulatory region DNA binding" "0.04271958" "212" "36" "36"
"24h_5d" "302" "GO:0005911" "CC" "cell-cell junction" "0.04310784" "110" "26" "23"
"24h_5d" "303" "GO:0031960" "BP" "response to corticosteroid stimulus" "0.04367374" "59" "9" "18"
"24h_5d" "304" "GO:0003712" "MF" "transcription cofactor activity" "0.04434682" "233" "68" "20"
"24h_5d" "305" "GO:0000165" "BP" "MAPK cascade" "0.04478449" "189" "34" "37"
"24h_5d" "306" "GO:0016585" "CC" "chromatin remodeling complex" "0.04510136" "146" "47" "10"
"24h_5d" "307" "GO:0051173" "BP" "positive regulation of nitrogen compound metabolic process" "0.04610412" "628" "124" "77"
"24h_5d" "308" "GO:0006026" "BP" "aminoglycan catabolic process" "0.04652778" "37" "4" "12"
"24h_5d" "309" "GO:0030198" "BP" "extracellular matrix organization" "0.04798586" "89" "13" "21"
"24h_5d" "310" "GO:0031399" "BP" "regulation of protein modification process" "0.04864353" "551" "122" "74"
"24h_5d" "311" "GO:0009611" "BP" "response to wounding" "0.04864353" "441" "47" "99"
"24h_5d" "312" "GO:0045935" "BP" "positive regulation of nucleobase-containing compound metabolic process" "0.04864353" "622" "124" "75"
"5d_10d" "1" "GO:0005576" "CC" "extracellular region" "1.77E-15" "860" "27" "99"
"5d_10d" "2" "GO:0031012" "CC" "extracellular matrix" "1.08E-10" "349" "12" "54"
"5d_10d" "3" "GO:0044421" "CC" "extracellular region part" "1.15E-07" "500" "14" "59"
"5d_10d" "4" "GO:0005578" "CC" "proteinaceous extracellular matrix" "1.15E-07" "240" "6" "41"
"5d_10d" "5" "GO:0004872" "MF" "receptor activity" "1.15E-07" "1479" "15" "158"
"5d_10d" "6" "GO:0004175" "MF" "endopeptidase activity" "4.69E-07" "502" "17" "61"
"5d_10d" "7" "GO:0038023" "MF" "signaling receptor activity" "1.34E-06" "1158" "11" "129"
"5d_10d" "8" "GO:0031224" "CC" "intrinsic to membrane" "1.43E-06" "3574" "52" "319"
"5d_10d" "9" "GO:0016021" "CC" "integral to membrane" "1.43E-06" "3535" "52" "315"
"5d_10d" "10" "GO:0004888" "MF" "transmembrane signaling receptor activity" "5.42E-06" "1090" "8" "122"
"5d_10d" "11" "GO:0004871" "MF" "signal transducer activity" "6.39E-06" "1374" "13" "144"
"5d_10d" "12" "GO:0060089" "MF" "molecular transducer activity" "6.39E-06" "1374" "13" "144"
"5d_10d" "13" "GO:0004222" "MF" "metalloendopeptidase activity" "7.98E-06" "232" "8" "36"
"5d_10d" "14" "GO:0008237" "MF" "metallopeptidase activity" "7.98E-06" "343" "10" "48"
"5d_10d" "15" "GO:0005261" "MF" "cation channel activity" "1.28E-05" "321" "4" "53"
"5d_10d" "16" "GO:0022836" "MF" "gated channel activity" "1.44E-05" "354" "4" "56"
"5d_10d" "17" "GO:0004930" "MF" "G-protein coupled receptor activity" "1.49E-05" "894" "8" "101"
"5d_10d" "18" "GO:0008233" "MF" "peptidase activity" "1.49E-05" "844" "26" "84"
"5d_10d" "19" "GO:0022838" "MF" "substrate-specific channel activity" "1.82E-05" "506" "5" "71"
"5d_10d" "20" "GO:0015267" "MF" "channel activity" "2.11E-05" "509" "5" "71"
"5d_10d" "21" "GO:0022803" "MF" "passive transmembrane transporter activity" "2.11E-05" "509" "5" "71"
"5d_10d" "22" "GO:0005509" "MF" "calcium ion binding" "2.26E-05" "754" "18" "78"
"5d_10d" "23" "GO:0007186" "BP" "G-protein coupled receptor signaling pathway" "2.34E-05" "1475" "15" "144"
"5d_10d" "24" "GO:0070011" "MF" "peptidase activity- acting on L-amino acid peptides" "3.03E-05" "751" "21" "78"
"5d_10d" "25" "GO:0044425" "CC" "membrane part" "4.17E-05" "4303" "62" "362"
"5d_10d" "26" "GO:0006812" "BP" "cation transport" "5.47E-05" "771" "15" "87"
"5d_10d" "27" "GO:0022843" "MF" "voltage-gated cation channel activity" "5.76E-05" "147" "2" "33"
"5d_10d" "28" "GO:0005216" "MF" "ion channel activity" "6.08E-05" "500" "5" "68"
"5d_10d" "29" "GO:0006811" "BP" "ion transport" "6.08E-05" "1042" "20" "107"
"5d_10d" "30" "GO:0043292" "CC" "contractile fiber" "6.08E-05" "85" "2" "21"
"5d_10d" "31" "GO:0071944" "CC" "cell periphery" "6.70E-05" "1928" "32" "186"
"5d_10d" "32" "GO:0022857" "MF" "transmembrane transporter activity" "0.000108451" "1114" "19" "114"
"5d_10d" "33" "GO:0030016" "CC" "myofibril" "0.000324223" "78" "2" "19"
"5d_10d" "34" "GO:0044449" "CC" "contractile fiber part" "0.000324223" "73" "2" "18"
"5d_10d" "35" "GO:0008324" "MF" "cation transmembrane transporter activity" "0.000379877" "599" "13" "68"
"5d_10d" "36" "GO:0030017" "CC" "sarcomere" "0.000501934" "67" "2" "17"
"5d_10d" "37" "GO:0015075" "MF" "ion transmembrane transporter activity" "0.000504533" "819" "16" "86"
"5d_10d" "38" "GO:0005244" "MF" "voltage-gated ion channel activity" "0.000657711" "164" "2" "33"
"5d_10d" "39" "GO:0022832" "MF" "voltage-gated channel activity" "0.000657711" "164" "2" "33"
"5d_10d" "40" "GO:0004252" "MF" "serine-type endopeptidase activity" "0.000782942" "137" "3" "23"
"5d_10d" "41" "GO:0030001" "BP" "metal ion transport" "0.001083835" "503" "7" "64"
"5d_10d" "42" "GO:0032355" "BP" "response to estradiol stimulus" "0.001101171" "53" "6" "10"
"5d_10d" "43" "GO:0005886" "CC" "plasma membrane" "0.001229308" "1819" "30" "174"
"5d_10d" "44" "GO:0003012" "BP" "muscle system process" "0.001229308" "113" "2" "23"
"5d_10d" "45" "GO:0046873" "MF" "metal ion transmembrane transporter activity" "0.001285731" "418" "7" "52"
"5d_10d" "46" "GO:0031034" "BP" "myosin filament assembly" "0.001869778" "16" "0" "8"
"5d_10d" "47" "GO:0034702" "CC" "ion channel complex" "0.001936038" "177" "1" "34"
"5d_10d" "48" "GO:0022891" "MF" "substrate-specific transmembrane transporter activity" "0.001953523" "916" "17" "93"
"5d_10d" "49" "GO:0006936" "BP" "muscle contraction" "0.002136399" "103" "2" "21"
"5d_10d" "50" "GO:0034703" "CC" "cation channel complex" "0.002163011" "148" "1" "30"
"5d_10d" "51" "GO:0044459" "CC" "plasma membrane part" "0.002548785" "890" "11" "100"
"5d_10d" "52" "GO:0005215" "MF" "transporter activity" "0.003467755" "1357" "20" "130"
"5d_10d" "53" "GO:0031033" "BP" "myosin filament organization" "0.003883784" "19" "0" "8"
"5d_10d" "54" "GO:0031226" "CC" "intrinsic to plasma membrane" "0.005113742" "453" "7" "55"
"5d_10d" "55" "GO:0043627" "BP" "response to estrogen stimulus" "0.005201628" "74" "6" "12"
"5d_10d" "56" "GO:0071711" "BP" "basement membrane organization" "0.005487795" "25" "0" "8"
"5d_10d" "57" "GO:0048545" "BP" "response to steroid hormone stimulus" "0.005487795" "176" "10" "21"
"5d_10d" "58" "GO:0005201" "MF" "extracellular matrix structural constituent" "0.005599344" "37" "1" "11"
"5d_10d" "59" "GO:0005267" "MF" "potassium channel activity" "0.007844502" "155" "1" "27"
"5d_10d" "60" "GO:0043092" "BP" "L-amino acid import" "0.009945501" "13" "2" "4"
"5d_10d" "61" "GO:0022892" "MF" "substrate-specific transporter activity" "0.01351841" "1009" "17" "99"
"5d_10d" "62" "GO:0007610" "BP" "behavior" "0.01373379" "338" "7" "42"
"5d_10d" "63" "GO:0010035" "BP" "response to inorganic substance" "0.01488915" "239" "5" "32"
"5d_10d" "64" "GO:0045202" "CC" "synapse" "0.01488915" "400" "6" "49"
"5d_10d" "65" "GO:0005887" "CC" "integral to plasma membrane" "0.01703472" "434" "6" "52"
"5d_10d" "66" "GO:0003008" "BP" "system process" "0.01767225" "960" "9" "101"
"5d_10d" "67" "GO:0016020" "CC" "membrane" "0.01900204" "6107" "87" "465"
"5d_10d" "68" "GO:0015079" "MF" "potassium ion transmembrane transporter activity" "0.02002493" "162" "1" "27"
"5d_10d" "69" "GO:0015670" "BP" "carbon dioxide transport" "0.02002493" "8" "0" "5"
"5d_10d" "70" "GO:0032501" "BP" "multicellular organismal process" "0.02715248" "3766" "80" "273"
"5d_10d" "71" "GO:0006813" "BP" "potassium ion transport" "0.02769633" "171" "1" "28"
"5d_10d" "72" "GO:0007187" "BP" "G-protein coupled receptor signaling pathway- coupled to cyclic nucleotide second messenger" "0.02769633" "161" "1" "24"
"5d_10d" "73" "GO:0022890" "MF" "inorganic cation transmembrane transporter activity" "0.02807396" "489" "8" "53"
"5d_10d" "74" "GO:0005230" "MF" "extracellular ligand-gated ion channel activity" "0.02877923" "176" "2" "25"
"5d_10d" "75" "GO:0030414" "MF" "peptidase inhibitor activity" "0.03305178" "102" "1" "18"
"5d_10d" "76" "GO:0061134" "MF" "peptidase regulator activity" "0.03653366" "110" "2" "18"
"5d_10d" "77" "GO:0007622" "BP" "rhythmic behavior" "0.03720943" "15" "0" "6"
"5d_10d" "78" "GO:0048512" "BP" "circadian behavior" "0.03720943" "15" "0" "6"
"5d_10d" "79" "GO:0008236" "MF" "serine-type peptidase activity" "0.03813675" "171" "3" "23"
"5d_10d" "80" "GO:0006508" "BP" "proteolysis" "0.03869136" "991" "32" "80"
"5d_10d" "81" "GO:0043269" "BP" "regulation of ion transport" "0.03895838" "156" "1" "27"
"5d_10d" "82" "GO:0030198" "BP" "extracellular matrix organization" "0.04058783" "89" "2" "15"
"5d_10d" "83" "GO:0017171" "MF" "serine hydrolase activity" "0.04125718" "172" "3" "23"
"5d_10d" "84" "GO:0010038" "BP" "response to metal ion" "0.0414018" "170" "4" "24"
"5d_10d" "85" "GO:0043090" "BP" "amino acid import" "0.04352701" "16" "2" "4"
"5d_10d" "86" "GO:0007635" "BP" "chemosensory behavior" "0.04542123" "18" "2" "6"
"5d_10d" "87" "GO:0043062" "BP" "extracellular structure organization" "0.04782011" "92" "2" "15
