# Supplementary material for: Characterization of differential transcript abundance through time during Nematostella vectensis development
Source: BMC Genomics. 2013 Apr 19;14:266. doi: 10.1186/1471-2164-14-266 (PMC3680055; doi:10.1186/1471-2164-14-266)
Supplement: Additional file 6 — STEM output. The “Main Gene Table” output of the STEM program. This is a text file. [file 1471-2164-14-266-S6.txt]

"Selected" "transcript" "SPOTProfile" "avg2hour" "avg7hour" "avg12hour" "avg24hour" "avg5day" "avg10day"
"JGI|NEMVE1|100049|E_GW.55.63.1" "ID_3" "8" "0.00" "-1.58" "-55.12" "-122.21" "-108.71" "-104.85"
"JGI|NEMVE1|100066|E_GW.55.95.1" "ID_4" "5" "0.00" "-5.83" "-6.64" "9.26" "-2.33" "0.51"
"JGI|NEMVE1|100096|E_GW.55.222.1" "ID_5" "38" "0.00" "3.54" "-0.98" "4.32" "1.83" "-1.11"
"JGI|NEMVE1|10011|GW.156.1.1" "ID_6" "19" "0.00" "6.16" "-48.54" "24.46" "-10.14" "-38.91"
"JGI|NEMVE1|100119|E_GW.55.184.1" "ID_7" "8" "0.00" "-24.74" "-33.34" "-119.19" "-151.68" "-165.14"
"JGI|NEMVE1|100129|E_GW.55.77.1" "ID_8" "8" "0.00" "0.09" "-6.29" "-13.09" "-19.03" "-22.70"
"JGI|NEMVE1|100135|E_GW.55.9.1" "ID_9" "37" "0.00" "0.52" "-6.58" "-5.02" "6.17" "10.87"
"JGI|NEMVE1|100141|E_GW.55.163.1" "ID_10" "42" "0.00" "1.77" "0.72" "-2.04" "-0.92" "-1.44"
"JGI|NEMVE1|100165|E_GW.56.22.1" "ID_12" "12" "0.00" "-4.26" "-21.99" "-32.55" "-20.85" "-25.22"
"JGI|NEMVE1|100176|E_GW.56.1.1" "ID_13" "32" "0.00" "3.05" "-5.55" "-5.75" "-4.94" "-4.17"
"JGI|NEMVE1|100191|E_GW.56.94.1" "ID_14" "24" "0.00" "-1.07" "0.79" "5.24" "3.27" "0.85"
"JGI|NEMVE1|100198|E_GW.56.170.1" "ID_15" "32" "0.00" "1.65" "-2.34" "-0.89" "-0.89" "-1.20"
"JGI|NEMVE1|100259|E_GW.56.184.1" "ID_16" "22" "0.00" "-0.07" "-3.14" "-0.95" "2.70" "0.88"
"JGI|NEMVE1|100263|E_GW.56.123.1" "ID_17" "32" "0.00" "0.59" "-8.52" "-13.50" "-12.65" "-12.78"
"JGI|NEMVE1|100266|E_GW.56.95.1" "ID_18" "32" "0.00" "11.56" "-3.98" "-14.90" "-13.03" "-14.45"
"JGI|NEMVE1|100273|E_GW.56.26.1" "ID_19" "12" "0.00" "-0.99" "-8.25" "-12.76" "-4.72" "-5.78"
"JGI|NEMVE1|100278|E_GW.56.102.1" "ID_20" "28" "0.00" "1.13" "8.47" "12.13" "3.67" "5.59"
"JGI|NEMVE1|100285|E_GW.56.66.1" "ID_21" "39" "0.00" "-1.46" "3.34" "9.82" "12.85" "7.31"
"JGI|NEMVE1|100311|E_GW.56.93.1" "ID_23" "22" "0.00" "0.40" "-1.03" "0.00" "3.03" "0.71"
"JGI|NEMVE1|100325|E_GW.56.137.1" "ID_24" "8" "0.00" "-9.66" "-14.54" "-19.37" "-20.51" "-21.99"
"JGI|NEMVE1|100328|E_GW.56.72.1" "ID_25" "8" "0.00" "-0.92" "-3.31" "-3.97" "-4.43" "-4.12"
"JGI|NEMVE1|100342|E_GW.56.108.1" "ID_26" "22" "0.00" "0.23" "0.17" "-0.06" "21.36" "10.03"
"JGI|NEMVE1|100348|E_GW.56.180.1" "ID_27" "39" "0.00" "0.32" "0.19" "0.32" "0.89" "1.96"
"JGI|NEMVE1|100349|E_GW.56.172.1" "ID_28" "39" "0.00" "0.07" "0.58" "1.24" "4.81" "7.29"
"JGI|NEMVE1|100352|E_GW.56.19.1" "ID_29" "8" "0.00" "-17.23" "-60.93" "-89.50" "-117.94" "-125.73"
"JGI|NEMVE1|100359|E_GW.56.75.1" "ID_30" "24" "0.00" "-14.57" "-5.14" "60.16" "50.27" "24.59"
"JGI|NEMVE1|100369|E_GW.57.41.1" "ID_31" "8" "0.00" "-12.26" "-67.17" "-86.48" "-85.57" "-88.53"
"JGI|NEMVE1|100372|E_GW.57.78.1" "ID_32" "22" "0.00" "1.22" "-3.40" "-3.06" "7.59" "8.47"
"JGI|NEMVE1|100379|E_GW.57.17.1" "ID_33" "12" "0.00" "-26.85" "-53.92" "-120.58" "-86.31" "-93.10"
"JGI|NEMVE1|100386|E_GW.57.65.1" "ID_34" "32" "0.00" "17.34" "-0.39" "-26.66" "-23.97" "-28.31"
"JGI|NEMVE1|10039|GW.203.19.1" "ID_35" "24" "0.00" "0.45" "3.26" "22.85" "19.99" "18.57"
"JGI|NEMVE1|100407|E_GW.57.36.1" "ID_36" "22" "0.00" "-1.19" "-3.12" "-3.75" "74.42" "25.34"
"JGI|NEMVE1|100430|E_GW.57.126.1" "ID_37" "28" "0.00" "-0.05" "4.38" "16.38" "-4.27" "1.88"
"JGI|NEMVE1|100433|E_GW.57.71.1" "ID_38" "39" "0.00" "-0.17" "-0.17" "0.00" "2.48" "6.82"
"JGI|NEMVE1|100445|E_GW.57.113.1" "ID_39" "40" "0.00" "2.60" "-0.89" "-0.70" "-1.58" "-3.99"
"JGI|NEMVE1|10046|GW.255.3.1" "ID_40" "37" "0.00" "0.22" "-18.45" "-16.92" "10.72" "1.90"
"JGI|NEMVE1|100473|E_GW.57.21.1" "ID_41" "24" "0.00" "-4.65" "-2.42" "21.62" "17.36" "8.19"
"JGI|NEMVE1|100491|E_GW.57.164.1" "ID_42" "42" "0.00" "28.63" "16.31" "-13.93" "1.35" "-3.60"
"JGI|NEMVE1|100508|E_GW.57.24.1" "ID_43" "32" "0.00" "3.74" "-7.54" "-11.84" "-5.07" "-5.64"
"JGI|NEMVE1|100515|E_GW.57.2.1" "ID_44" "2" "0.00" "-3.75" "-14.75" "14.32" "36.75" "13.97"
"JGI|NEMVE1|100526|E_GW.57.175.1" "ID_45" "35" "0.00" "-0.42" "-11.39" "-21.63" "-14.73" "-10.24"
"JGI|NEMVE1|100529|E_GW.57.159.1" "ID_46" "8" "0.00" "-5.19" "-14.84" "-23.51" "-23.91" "-23.71"
"JGI|NEMVE1|10066|GW.302.2.1" "ID_47" "8" "0.00" "-18.30" "-58.78" "-105.10" "-96.18" "-102.51"
"JGI|NEMVE1|100664|E_GW.58.232.1" "ID_48" "39" "0.00" "-0.06" "-0.51" "-0.57" "2.05" "4.15"
"JGI|NEMVE1|100670|E_GW.58.199.1" "ID_49" "8" "0.00" "-5.90" "-7.99" "-17.30" "-13.79" "-15.92"
"JGI|NEMVE1|100691|E_GW.58.181.1" "ID_50" "22" "0.00" "2.31" "1.69" "-4.17" "15.44" "16.06"
"JGI|NEMVE1|100694|E_GW.58.64.1" "ID_51" "40" "0.00" "3.17" "0.19" "2.22" "1.90" "-1.96"
"JGI|NEMVE1|100698|E_GW.58.157.1" "ID_52" "42" "0.00" "4.96" "4.08" "-2.84" "-0.44" "-2.12"
"JGI|NEMVE1|100712|E_GW.58.35.1" "ID_53" "24" "0.00" "1.24" "7.93" "33.74" "24.96" "18.35"
"JGI|NEMVE1|100717|E_GW.58.270.1" "ID_54" "9" "0.00" "-0.32" "-1.35" "-1.16" "1.09" "2.95"
"JGI|NEMVE1|100718|E_GW.58.19.1" "ID_55" "24" "0.00" "2.96" "1.34" "37.36" "18.89" "7.40"
"JGI|NEMVE1|10072|GW.164.3.1" "ID_56" "32" "0.00" "46.79" "-11.09" "-41.29" "-32.65" "-40.42"
"JGI|NEMVE1|100734|E_GW.58.107.1" "ID_57" "24" "0.00" "1.57" "1.25" "14.11" "4.39" "2.30"
"JGI|NEMVE1|100737|E_GW.58.225.1" "ID_58" "22" "0.00" "0.13" "0.00" "-0.39" "3.22" "3.15"
"JGI|NEMVE1|100746|E_GW.58.327.1" "ID_59" "39" "0.00" "-0.40" "-2.90" "0.62" "6.74" "18.61"
"JGI|NEMVE1|100753|E_GW.58.86.1" "ID_60" "8" "0.00" "13.41" "-1.36" "-7.61" "-16.99" "-20.05"
"JGI|NEMVE1|100769|E_GW.58.166.1" "ID_61" "24" "0.00" "-0.36" "3.46" "23.81" "22.18" "16.99"
"JGI|NEMVE1|100782|E_GW.58.44.1" "ID_63" "44" "0.00" "1.84" "0.19" "2.98" "1.77" "1.20"
"JGI|NEMVE1|100799|E_GW.58.357.1" "ID_64" "36" "0.00" "-0.15" "-1.02" "-1.02" "0.73" "2.63"
"JGI|NEMVE1|100805|E_GW.58.108.1" "ID_65" "8" "0.00" "-0.85" "-4.91" "-7.14" "-7.67" "-8.12"
"JGI|NEMVE1|100834|E_GW.58.191.1" "ID_67" "12" "0.00" "2.40" "-4.65" "-11.70" "1.13" "-0.21"
"JGI|NEMVE1|100869|E_GW.58.32.1" "ID_68" "22" "0.00" "2.27" "-4.80" "10.48" "61.46" "49.32"
"JGI|NEMVE1|100873|E_GW.58.24.1" "ID_69" "39" "0.00" "-2.30" "1.46" "16.72" "21.94" "16.93"
"JGI|NEMVE1|100890|E_GW.58.104.1" "ID_70" "36" "0.00" "-2.23" "-7.82" "-10.57" "5.78" "22.72"
"JGI|NEMVE1|100901|E_GW.58.189.1" "ID_71" "22" "0.00" "0.04" "0.09" "0.58" "23.12" "10.93"
"JGI|NEMVE1|100925|E_GW.58.54.1" "ID_72" "22" "0.00" "-0.28" "-0.06" "-0.57" "10.62" "9.60"
"JGI|NEMVE1|10094|GW.178.1.1" "ID_73" "24" "0.00" "-1.22" "8.39" "126.89" "77.79" "70.01"
"JGI|NEMVE1|100982|E_GW.59.154.1" "ID_74" "24" "0.00" "2.20" "1.18" "14.20" "6.76" "1.69"
"JGI|NEMVE1|101000|E_GW.59.50.1" "ID_75" "39" "0.00" "-0.13" "0.13" "0.76" "0.95" "0.76"
"JGI|NEMVE1|101008|E_GW.59.109.1" "ID_76" "39" "0.00" "0.95" "0.36" "2.12" "1.75" "3.50"
"JGI|NEMVE1|101013|E_GW.59.90.1" "ID_77" "28" "0.00" "4.72" "19.33" "55.82" "11.40" "5.24"
"JGI|NEMVE1|101020|E_GW.59.66.1" "ID_78" "8" "0.00" "-7.58" "-19.00" "-30.18" "-31.65" "-32.29"
"JGI|NEMVE1|101025|E_GW.59.13.1" "ID_79" "39" "0.00" "-0.07" "-0.35" "2.11" "3.31" "2.54"
"JGI|NEMVE1|101050|E_GW.59.85.1" "ID_80" "8" "0.00" "-2.44" "-4.02" "-25.93" "-24.09" "-24.79"
"JGI|NEMVE1|10106|GW.169.3.1" "ID_81" "32" "0.00" "104.91" "3.55" "-52.56" "-19.23" "-33.33"
"JGI|NEMVE1|101069|E_GW.59.139.1" "ID_82" "8" "0.00" "-17.08" "-43.67" "-39.86" "-49.85" "-52.74"
"JGI|NEMVE1|101077|E_GW.59.150.1" "ID_83" "24" "0.00" "0.18" "-1.21" "5.22" "7.14" "5.36"
"JGI|NEMVE1|101079|E_GW.59.142.1" "ID_84" "32" "0.00" "5.74" "-5.74" "-10.40" "-7.50" "-10.17"
"JGI|NEMVE1|10108|GW.163.2.1" "ID_85" "24" "0.00" "2.85" "-7.99" "30.53" "13.58" "-2.65"
"JGI|NEMVE1|10112|GW.209.7.1" "ID_86" "22" "0.00" "-5.18" "-8.57" "-6.37" "6.59" "4.51"
"JGI|NEMVE1|101124|E_GW.59.202.1" "ID_87" "24" "0.00" "-3.36" "4.50" "58.28" "19.58" "11.15"
"JGI|NEMVE1|101127|E_GW.59.140.1" "ID_88" "39" "0.00" "7.00" "10.94" "14.08" "14.88" "16.99"
"JGI|NEMVE1|10113|GW.217.3.1" "ID_89" "24" "0.00" "-0.33" "-0.79" "14.55" "8.45" "6.03"
"JGI|NEMVE1|101137|E_GW.59.33.1" "ID_90" "32" "0.00" "-0.64" "-26.97" "-39.04" "-34.86" "-33.58"
"JGI|NEMVE1|10114|GW.208.2.1" "ID_91" "8" "0.00" "33.90" "-77.32" "-165.07" "-215.19" "-226.32"
"JGI|NEMVE1|101157|E_GW.59.9.1" "ID_92" "32" "0.00" "22.78" "-22.26" "-5.06" "2.44" "2.36"
"JGI|NEMVE1|10117|GW.267.1.1" "ID_93" "8" "0.00" "-85.27" "-159.46" "-193.21" "-248.59" "-223.93"
"JGI|NEMVE1|101176|E_GW.60.8.1" "ID_94" "32" "0.00" "9.52" "-20.88" "-39.73" "-33.23" "-27.25"
"JGI|NEMVE1|101187|E_GW.60.48.1" "ID_95" "22" "0.00" "-0.09" "0.27" "-0.18" "1.29" "0.27"
"JGI|NEMVE1|101190|E_GW.60.51.1" "ID_96" "8" "0.00" "-2.78" "-2.27" "-6.19" "-6.36" "-9.26"
"JGI|NEMVE1|101218|E_GW.60.121.1" "ID_98" "8" "0.00" "-2.48" "-5.41" "-4.40" "-4.40" "-4.68"
"JGI|NEMVE1|10122|GW.302.3.1" "ID_99" "39" "0.00" "2.03" "0.51" "2.47" "67.79" "135.95"
"JGI|NEMVE1|101232|E_GW.60.202.1" "ID_100" "39" "0.00" "-0.15" "-0.15" "-0.15" "1.24" "2.26"
"JGI|NEMVE1|101238|E_GW.60.65.1" "ID_101" "11" "0.00" "-0.33" "-0.26" "1.11" "0.07" "3.73"
"JGI|NEMVE1|101242|E_GW.60.49.1" "ID_102" "8" "0.00" "8.67" "-2.12" "-20.87" "-31.84" "-33.19"
"JGI|NEMVE1|10127|GW.62.13.1" "ID_103" "22" "0.00" "1.48" "1.06" "1.34" "14.24" "7.54"
"JGI|NEMVE1|10128|GW.448.7.1" "ID_104" "32" "0.00" "0.96" "-0.09" "-0.26" "0.00" "0.00"
"JGI|NEMVE1|10129|GW.175.28.1" "ID_105" "22" "0.00" "-0.94" "-8.67" "-10.45" "142.95" "162.80"
"JGI|NEMVE1|10142|GW.297.2.1" "ID_106" "24" "0.00" "-1.31" "-6.17" "21.87" "14.78" "5.84"
"JGI|NEMVE1|101462|E_GW.61.129.1" "ID_107" "22" "0.00" "-1.83" "-3.66" "5.09" "16.91" "9.37"
"JGI|NEMVE1|101464|E_GW.61.35.1" "ID_108" "22" "0.00" "11.70" "1.48" "24.37" "44.31" "29.71"
"JGI|NEMVE1|101495|E_GW.61.323.1" "ID_109" "37" "0.00" "0.51" "0.10" "-0.36" "1.12" "1.73"
"JGI|NEMVE1|101514|E_GW.61.49.1" "ID_110" "28" "0.00" "-1.41" "0.62" "4.34" "0.90" "0.17"
"JGI|NEMVE1|101518|E_GW.61.170.1" "ID_111" "39" "0.00" "0.25" "0.32" "0.25" "0.82" "1.01"
"JGI|NEMVE1|101521|E_GW.61.60.1" "ID_112" "39" "0.00" "1.17" "0.95" "9.70" "15.24" "14.22"
"JGI|NEMVE1|101522|E_GW.61.146.1" "ID_113" "34" "0.00" "2.62" "-1.77" "7.21" "15.27" "4.59"
"JGI|NEMVE1|101531|E_GW.61.256.1" "ID_114" "12" "0.00" "-5.26" "-4.82" "-20.61" "-6.10" "-11.24"
"JGI|NEMVE1|101547|E_GW.61.120.1" "ID_115" "32" "0.00" "8.04" "-12.05" "-25.09" "-25.59" "-26.57"
"JGI|NEMVE1|101604|E_GW.61.24.1" "ID_116" "39" "0.00" "0.17" "-1.05" "1.66" "9.95" "12.40"
"JGI|NEMVE1|101636|E_GW.61.169.1" "ID_117" "22" "0.00" "-0.84" "-1.57" "-1.36" "0.73" "0.21"
"JGI|NEMVE1|101648|E_GW.61.156.1" "ID_118" "34" "0.00" "2.04" "-0.92" "6.57" "11.43" "4.27"
"JGI|NEMVE1|101662|E_GW.61.41.1" "ID_119" "39" "0.00" "1.70" "0.18" "11.11" "14.77" "16.65"
"JGI|NEMVE1|101677|E_GW.61.114.1" "ID_120" "22" "0.00" "-0.11" "-0.11" "-0.11" "1.48" "1.59"
"JGI|NEMVE1|101684|E_GW.61.216.1" "ID_121" "39" "0.00" "0.00" "-0.25" "-0.25" "1.78" "3.05"
"JGI|NEMVE1|101701|E_GW.61.76.1" "ID_122" "43" "0.00" "2.42" "0.85" "0.51" "1.92" "-0.11"
"JGI|NEMVE1|101715|E_GW.61.55.1" "ID_123" "22" "0.00" "0.00" "0.06" "-0.06" "2.22" "1.84"
"JGI|NEMVE1|101727|E_GW.61.42.1" "ID_124" "12" "0.00" "-2.55" "-14.73" "-25.09" "-11.16" "-9.19"
"JGI|NEMVE1|101739|E_GW.61.123.1" "ID_125" "37" "0.00" "18.94" "-8.32" "-8.65" "54.77" "82.29"
"JGI|NEMVE1|101740|E_GW.61.4.1" "ID_126" "28" "0.00" "0.06" "0.64" "3.60" "0.32" "0.64"
"JGI|NEMVE1|101762|E_GW.61.322.1" "ID_127" "22" "0.00" "0.14" "0.00" "0.14" "3.95" "1.76"
"JGI|NEMVE1|101766|E_GW.61.306.1" "ID_128" "8" "0.00" "-38.41" "-90.70" "-164.03" "-175.73" "-180.53"
"JGI|NEMVE1|101809|E_GW.62.2.1" "ID_129" "22" "0.00" "5.02" "-2.82" "4.39" "85.68" "80.77"
"JGI|NEMVE1|101837|E_GW.62.31.1" "ID_130" "8" "0.00" "-113.22" "-123.99" "-158.93" "-195.44" "-201.29"
"JGI|NEMVE1|101864|E_GW.62.3.1" "ID_131" "9" "0.00" "-0.58" "-1.87" "-2.45" "-1.56" "1.47"
"JGI|NEMVE1|101900|E_GW.62.103.1" "ID_132" "18" "0.00" "0.23" "33.86" "27.27" "17.38" "15.91"
"JGI|NEMVE1|101914|E_GW.62.167.1" "ID_133" "16" "0.00" "-1.58" "0.41" "-1.53" "-3.92" "-4.27"
"JGI|NEMVE1|101920|E_GW.62.67.1" "ID_134" "8" "0.00" "-15.78" "-36.40" "-55.50" "-88.13" "-102.05"
"JGI|NEMVE1|10193|GW.279.7.1" "ID_135" "20" "0.00" "-21.54" "-57.65" "-61.39" "-44.16" "-47.01"
"JGI|NEMVE1|101975|E_GW.62.163.1" "ID_136" "8" "0.00" "-40.99" "-102.76" "-143.83" "-118.01" "-121.65"
"JGI|NEMVE1|10204|GW.292.16.1" "ID_137" "22" "0.00" "6.09" "-7.99" "40.29" "66.76" "36.43"
"JGI|NEMVE1|102068|E_GW.63.94.1" "ID_138" "37" "0.00" "3.08" "0.26" "-1.80" "2.05" "1.67"
"JGI|NEMVE1|102076|E_GW.63.171.1" "ID_139" "9" "0.00" "-2.82" "-4.44" "-6.20" "-1.13" "-2.04"
"JGI|NEMVE1|102079|E_GW.63.163.1" "ID_140" "8" "0.00" "-1.48" "-3.93" "-4.71" "-4.89" "-4.80"
"JGI|NEMVE1|10208|GW.198.2.1" "ID_141" "22" "0.00" "0.73" "-0.31" "2.72" "58.20" "62.80"
"JGI|NEMVE1|102086|E_GW.63.81.1" "ID_142" "37" "0.00" "17.93" "9.92" "-5.71" "19.96" "17.93"
"JGI|NEMVE1|102092|E_GW.63.57.1" "ID_143" "36" "0.00" "0.09" "0.00" "0.31" "2.72" "8.97"
"JGI|NEMVE1|102093|E_GW.63.12.1" "ID_144" "8" "0.00" "-3.64" "-9.94" "-20.11" "-18.58" "-19.03"
"JGI|NEMVE1|102109|E_GW.63.44.1" "ID_145" "25" "0.00" "-0.66" "3.26" "-6.21" "-8.75" "-10.43"
"JGI|NEMVE1|102123|E_GW.63.76.1" "ID_146" "8" "0.00" "-9.24" "-17.81" "-26.54" "-33.47" "-34.71"
"JGI|NEMVE1|102167|E_GW.63.18.1" "ID_147" "35" "0.00" "24.52" "8.43" "-21.48" "-23.00" "6.15"
"JGI|NEMVE1|102182|E_GW.63.205.1" "ID_148" "8" "0.00" "-119.17" "-146.60" "-177.67" "-208.23" "-220.92"
"JGI|NEMVE1|102193|E_GW.63.53.1" "ID_149" "37" "0.00" "0.26" "0.00" "-0.39" "0.72" "1.38"
"JGI|NEMVE1|102199|E_GW.63.29.1" "ID_150" "32" "0.00" "9.57" "1.80" "-3.40" "-3.15" "-5.39"
"JGI|NEMVE1|102204|E_GW.63.114.1" "ID_151" "24" "0.00" "0.63" "1.41" "4.65" "2.11" "3.17"
"JGI|NEMVE1|102205|E_GW.63.159.1" "ID_152" "37" "0.00" "4.89" "2.27" "-3.40" "8.38" "5.85"
"JGI|NEMVE1|102206|E_GW.63.5.1" "ID_153" "22" "0.00" "-1.88" "0.00" "-47.13" "134.69" "11.29"
"JGI|NEMVE1|102215|E_GW.63.216.1" "ID_154" "24" "0.00" "-0.46" "0.92" "3.48" "3.68" "1.44"
"JGI|NEMVE1|102219|E_GW.63.16.1" "ID_155" "8" "0.00" "-0.94" "-3.84" "-1.74" "-6.07" "-13.12"
"JGI|NEMVE1|102231|E_GW.63.203.1" "ID_156" "27" "0.00" "-0.06" "0.06" "0.11" "0.45" "1.87"
"JGI|NEMVE1|102255|E_GW.63.157.1" "ID_157" "32" "0.00" "2.49" "-1.78" "-4.48" "-2.49" "-3.87"
"JGI|NEMVE1|102256|E_GW.63.112.1" "ID_158" "40" "0.00" "21.02" "6.37" "3.61" "-33.81" "-39.90"
"JGI|NEMVE1|102258|E_GW.63.149.1" "ID_159" "24" "0.00" "-0.13" "0.44" "6.65" "1.33" "0.82"
"JGI|NEMVE1|102270|E_GW.63.206.1" "ID_160" "37" "0.00" "1.82" "0.07" "-0.29" "1.31" "1.31"
"JGI|NEMVE1|102277|E_GW.64.41.1" "ID_161" "8" "0.00" "2.36" "-0.72" "-2.16" "-7.40" "-13.43"
"JGI|NEMVE1|102284|E_GW.64.198.1" "ID_162" "39" "0.00" "0.64" "0.77" "1.03" "2.57" "3.72"
"JGI|NEMVE1|102295|E_GW.64.20.1" "ID_163" "39" "0.00" "3.45" "2.54" "25.37" "50.11" "56.95"
"JGI|NEMVE1|102324|E_GW.64.92.1" "ID_164" "22" "0.00" "-3.40" "-5.59" "-0.96" "18.51" "19.03"
"JGI|NEMVE1|10242|GW.223.3.1" "ID_166" "37" "0.00" "2.10" "-4.01" "-3.42" "1.58" "0.39"
"JGI|NEMVE1|102466|E_GW.64.59.1" "ID_168" "39" "0.00" "1.36" "0.80" "16.99" "26.25" "25.85"
"JGI|NEMVE1|10247|GW.122.2.1" "ID_169" "8" "0.00" "-7.38" "-28.39" "-66.65" "-76.47" "-78.50"
"JGI|NEMVE1|102482|E_GW.64.38.1" "ID_170" "39" "0.00" "0.00" "0.06" "0.06" "0.56" "1.30"
"JGI|NEMVE1|102483|E_GW.64.166.1" "ID_171" "8" "0.00" "-9.12" "-4.81" "-15.58" "-34.78" "-37.50"
"JGI|NEMVE1|102493|E_GW.65.7.1" "ID_172" "22" "0.00" "0.29" "-0.36" "-0.36" "1.82" "2.92"
"JGI|NEMVE1|102520|E_GW.65.186.1" "ID_173" "31" "0.00" "-0.33" "4.26" "1.97" "1.70" "1.18"
"JGI|NEMVE1|102530|E_GW.65.117.1" "ID_174" "16" "0.00" "-9.69" "5.65" "6.55" "-9.76" "-12.97"
"JGI|NEMVE1|102533|E_GW.65.243.1" "ID_175" "24" "0.00" "1.55" "11.28" "27.35" "22.20" "13.18"
"JGI|NEMVE1|102557|E_GW.65.160.1" "ID_176" "39" "0.00" "-0.09" "-0.09" "-0.09" "2.18" "4.80"
"JGI|NEMVE1|102562|E_GW.65.42.1" "ID_177" "2" "0.00" "-20.06" "-26.85" "-17.03" "2.72" "3.13"
"JGI|NEMVE1|102575|E_GW.65.82.1" "ID_178" "37" "0.00" "8.21" "-4.66" "-11.49" "1.51" "7.42"
"JGI|NEMVE1|102586|E_GW.65.13.1" "ID_179" "39" "0.00" "-0.27" "-0.40" "-1.38" "10.98" "17.63"
"JGI|NEMVE1|10259|GW.236.1.1" "ID_180" "39" "0.00" "20.45" "7.50" "22.67" "53.69" "59.48"
"JGI|NEMVE1|102593|E_GW.65.217.1" "ID_181" "8" "0.00" "-2.95" "-8.60" "-11.55" "-15.67" "-15.52"
"JGI|NEMVE1|102596|E_GW.65.61.1" "ID_182" "22" "0.00" "-0.45" "-2.87" "3.16" "12.51" "12.90"
"JGI|NEMVE1|102616|E_GW.65.195.1" "ID_183" "39" "0.00" "0.32" "0.00" "1.20" "9.63" "18.37"
"JGI|NEMVE1|102619|E_GW.65.142.1" "ID_184" "39" "0.00" "-0.07" "7.07" "3.94" "27.64" "40.41"
"JGI|NEMVE1|102625|E_GW.65.24.1" "ID_185" "37" "0.00" "39.05" "-28.17" "0.07" "41.60" "46.45"
"JGI|NEMVE1|102638|E_GW.65.64.1" "ID_186" "8" "0.00" "10.34" "-7.45" "-24.78" "-36.53" "-40.38"
"JGI|NEMVE1|102653|E_GW.65.161.1" "ID_187" "32" "0.00" "1.76" "-23.75" "-22.98" "-18.89" "-19.10"
"JGI|NEMVE1|102677|E_GW.65.30.1" "ID_188" "37" "0.00" "4.02" "-7.68" "-21.56" "8.82" "23.66"
"JGI|NEMVE1|102678|E_GW.65.67.1" "ID_189" "24" "0.00" "0.42" "0.63" "5.54" "3.45" "4.08"
"JGI|NEMVE1|102703|E_GW.65.46.1" "ID_190" "32" "0.00" "7.22" "-1.90" "-3.02" "-1.25" "-4.73"
"JGI|NEMVE1|10271|GW.212.3.1" "ID_191" "32" "0.00" "73.46" "-27.13" "-12.99" "-47.26" "-77.48"
"JGI|NEMVE1|102735|E_GW.65.130.1" "ID_192" "8" "0.00" "0.51" "-9.43" "-12.78" "-19.88" "-20.45"
"JGI|NEMVE1|102755|E_GW.66.68.1" "ID_193" "8" "0.00" "-113.20" "-128.36" "-166.72" "-209.66" "-199.84"
"JGI|NEMVE1|10278|GW.239.21.1" "ID_194" "32" "0.00" "4.85" "-0.96" "-2.42" "-1.41" "-1.35"
"JGI|NEMVE1|102782|E_GW.66.150.1" "ID_195" "39" "0.00" "0.13" "0.00" "0.57" "1.58" "2.98"
"JGI|NEMVE1|102784|E_GW.66.142.1" "ID_196" "9" "0.00" "-47.19" "-53.83" "-60.61" "-31.51" "-21.66"
"JGI|NEMVE1|102806|E_GW.66.74.1" "ID_197" "37" "0.00" "0.72" "0.07" "0.52" "1.11" "1.11"
"JGI|NEMVE1|102827|E_GW.66.137.1" "ID_198" "9" "0.00" "-8.41" "-14.12" "-12.58" "-10.66" "-0.77"
"JGI|NEMVE1|102846|E_GW.66.32.1" "ID_199" "39" "0.00" "0.49" "-0.07" "0.85" "4.44" "5.36"
"JGI|NEMVE1|102865|E_GW.66.56.1" "ID_200" "8" "0.00" "-5.24" "-3.32" "-6.81" "-9.95" "-10.65"
"JGI|NEMVE1|102868|E_GW.66.48.1" "ID_201" "24" "0.00" "3.76" "5.96" "36.99" "21.84" "16.93"
"JGI|NEMVE1|102872|E_GW.66.196.1" "ID_202" "22" "0.00" "-0.07" "0.07" "0.13" "1.51" "1.38"
"JGI|NEMVE1|102873|E_GW.66.151.1" "ID_203" "12" "0.00" "-0.67" "-1.38" "-2.59" "-1.47" "-1.47"
"JGI|NEMVE1|102874|E_GW.66.143.1" "ID_204" "32" "0.00" "29.66" "-56.47" "-58.06" "-58.91" "-38.01"
"JGI|NEMVE1|102934|E_GW.66.41.1" "ID_205" "24" "0.00" "-8.29" "-0.81" "25.39" "7.43" "4.17"
"JGI|NEMVE1|102940|E_GW.66.17.1" "ID_206" "22" "0.00" "1.75" "-0.45" "3.78" "23.10" "25.58"
"JGI|NEMVE1|102958|E_GW.66.12.1" "ID_207" "22" "0.00" "5.26" "-8.05" "24.45" "95.22" "85.08"
"JGI|NEMVE1|103006|E_GW.67.26.1" "ID_208" "38" "0.00" "12.03" "7.51" "87.81" "17.94" "10.94"
"JGI|NEMVE1|103014|E_GW.67.156.1" "ID_209" "32" "0.00" "4.65" "-12.71" "-17.30" "-13.56" "-14.87"
"JGI|NEMVE1|103032|E_GW.67.135.1" "ID_210" "39" "0.00" "-2.50" "-3.08" "11.49" "11.88" "14.12"
"JGI|NEMVE1|103035|E_GW.67.61.1" "ID_211" "39" "0.00" "-0.92" "1.41" "2.75" "3.74" "3.74"
"JGI|NEMVE1|103050|E_GW.67.167.1" "ID_212" "9" "0.00" "0.26" "-19.82" "-26.10" "-15.89" "-1.22"
"JGI|NEMVE1|103056|E_GW.67.40.1" "ID_213" "32" "0.00" "3.66" "-28.32" "-56.01" "-45.04" "-49.42"
"JGI|NEMVE1|10306|GW.891.3.1" "ID_214" "27" "0.00" "0.20" "1.38" "0.99" "0.99" "2.82"
"JGI|NEMVE1|103092|E_GW.67.51.1" "ID_215" "12" "0.00" "-48.51" "-66.72" "-105.01" "-93.23" "-79.89"
"JGI|NEMVE1|103100|E_GW.67.19.1" "ID_216" "8" "0.00" "-0.68" "-5.00" "-9.49" "-6.08" "-10.62"
"JGI|NEMVE1|103103|E_GW.67.219.1" "ID_217" "32" "0.00" "12.62" "1.88" "1.32" "0.76" "0.92"
"JGI|NEMVE1|103120|E_GW.67.14.1" "ID_219" "32" "0.00" "59.42" "-46.12" "-74.50" "-95.79" "-120.31"
"JGI|NEMVE1|103135|E_GW.67.54.1" "ID_220" "22" "0.00" "-0.22" "-0.07" "0.58" "29.25" "35.81"
"JGI|NEMVE1|10314|GW.311.4.1" "ID_222" "22" "0.00" "1.03" "-3.40" "6.74" "18.75" "13.16"
"JGI|NEMVE1|103140|E_GW.67.192.1" "ID_223" "28" "0.00" "1.20" "7.68" "11.98" "2.11" "-1.41"
"JGI|NEMVE1|103151|E_GW.67.78.1" "ID_224" "24" "0.00" "0.17" "2.44" "8.99" "2.79" "2.71"
"JGI|NEMVE1|103153|E_GW.67.33.1" "ID_225" "36" "0.00" "0.10" "-0.21" "-0.31" "1.57" "3.76"
"JGI|NEMVE1|103163|E_GW.67.155.1" "ID_226" "39" "0.00" "12.48" "6.96" "26.79" "51.75" "118.34"
"JGI|NEMVE1|103168|E_GW.67.139.1" "ID_227" "8" "0.00" "-38.87" "-54.23" "-79.71" "-83.50" "-83.06"
"JGI|NEMVE1|103179|E_GW.67.150.1" "ID_228" "5" "0.00" "-0.23" "-0.23" "0.74" "0.00" "-0.51"
"JGI|NEMVE1|10320|GW.229.8.1" "ID_229" "22" "0.00" "1.48" "1.42" "9.26" "56.83" "44.26"
"JGI|NEMVE1|103200|E_GW.67.158.1" "ID_230" "42" "0.00" "9.02" "-1.41" "-4.68" "4.00" "0.11"
"JGI|NEMVE1|103208|E_GW.67.68.1" "ID_231" "8" "0.00" "0.89" "-3.04" "-9.38" "-8.36" "-8.17"
"JGI|NEMVE1|103213|E_GW.67.215.1" "ID_232" "13" "0.00" "-20.13" "-39.31" "30.27" "-4.38" "-34.42"
"JGI|NEMVE1|103232|E_GW.68.58.1" "ID_233" "8" "0.00" "0.00" "-1.11" "-2.88" "-2.49" "-3.67"
"JGI|NEMVE1|103234|E_GW.68.186.1" "ID_234" "39" "0.00" "0.19" "0.64" "0.64" "1.41" "1.54"
"JGI|NEMVE1|103257|E_GW.68.160.1" "ID_235" "27;36" "0.00" "0.07" "0.07" "0.00" "0.14" "1.41"
"JGI|NEMVE1|103261|E_GW.68.136.1" "ID_236" "22" "0.00" "0.96" "-0.52" "2.62" "4.89" "3.58"
"JGI|NEMVE1|103289|E_GW.68.204.1" "ID_237" "39" "0.00" "-1.04" "-3.24" "-1.57" "51.41" "122.15"
"JGI|NEMVE1|10332|GW.119.13.1" "ID_239" "22" "0.00" "0.13" "0.13" "2.45" "10.80" "7.27"
"JGI|NEMVE1|103340|E_GW.68.111.1" "ID_240" "39" "0.00" "-1.70" "-3.12" "-2.61" "36.13" "73.17"
"JGI|NEMVE1|1034|GW.318.8.1" "ID_241" "8" "0.00" "1.27" "-0.51" "-6.72" "-6.56" "-6.97"
"JGI|NEMVE1|103440|E_GW.68.150.1" "ID_243" "22" "0.00" "1.65" "1.08" "-1.27" "12.04" "11.09"
"JGI|NEMVE1|103446|E_GW.68.118.1" "ID_244" "22" "0.00" "2.55" "2.63" "3.79" "28.81" "9.26"
"JGI|NEMVE1|103452|E_GW.68.121.1" "ID_245" "39" "0.00" "0.07" "-0.13" "0.07" "1.18" "2.10"
"JGI|NEMVE1|103465|E_GW.68.73.1" "ID_246" "3" "0.00" "-4.11" "-4.11" "-10.21" "-6.48" "-3.02"
"JGI|NEMVE1|10347|GW.422.3.1" "ID_247" "8" "0.00" "8.32" "-38.48" "-87.75" "-87.68" "-91.21"
"JGI|NEMVE1|103523|E_GW.69.171.1" "ID_248" "12" "0.00" "1.57" "-2.36" "-24.44" "-13.71" "-15.98"
"JGI|NEMVE1|103525|E_GW.69.37.1" "ID_249" "39" "0.00" "-1.46" "-1.78" "0.42" "14.32" "19.96"
"JGI|NEMVE1|10353|GW.269.1.1" "ID_250" "22" "0.00" "1.12" "0.85" "0.79" "6.90" "7.68"
"JGI|NEMVE1|103542|E_GW.69.134.1" "ID_252" "28" "0.00" "-0.06" "0.00" "11.53" "0.57" "-2.44"
"JGI|NEMVE1|103556|E_GW.69.96.1" "ID_253" "22" "0.00" "-0.36" "0.76" "-0.20" "1.68" "1.78"
"JGI|NEMVE1|103563|E_GW.69.91.1" "ID_254" "39" "0.00" "-0.17" "0.06" "0.45" "0.45" "0.85"
"JGI|NEMVE1|103577|E_GW.69.180.1" "ID_255" "22" "0.00" "1.96" "0.38" "0.57" "6.59" "6.34"
"JGI|NEMVE1|103590|E_GW.69.33.1" "ID_256" "9" "0.00" "-16.12" "-42.23" "-53.83" "22.10" "17.14"
"JGI|NEMVE1|103593|E_GW.69.143.1" "ID_257" "8" "0.00" "-17.36" "-35.84" "-59.49" "-56.15" "-51.37"
"JGI|NEMVE1|103615|E_GW.69.208.1" "ID_258" "32" "0.00" "-0.19" "-2.12" "-2.70" "-1.67" "-1.54"
"JGI|NEMVE1|103627|E_GW.69.178.1" "ID_259" "8" "0.00" "-11.42" "-18.11" "-47.86" "-58.15" "-64.99"
"JGI|NEMVE1|103643|E_GW.69.50.1" "ID_260" "8" "0.00" "-8.64" "-9.60" "-12.31" "-14.58" "-15.54"
"JGI|NEMVE1|103646|E_GW.69.34.1" "ID_261" "8" "0.00" "-16.72" "-22.88" "-42.32" "-35.21" "-36.89"
"JGI|NEMVE1|103663|E_GW.69.107.1" "ID_262" "9" "0.00" "-3.87" "-7.55" "-6.96" "-1.05" "0.26"
"JGI|NEMVE1|103667|E_GW.69.225.1" "ID_263" "8" "0.00" "-30.48" "-35.12" "-39.59" "-44.05" "-43.38"
"JGI|NEMVE1|103669|E_GW.69.209.1" "ID_264" "9" "0.00" "-1.65" "-2.50" "-1.70" "-0.62" "0.17"
"JGI|NEMVE1|103700|E_GW.69.161.1" "ID_265" "22" "0.00" "-0.51" "-0.46" "-2.14" "6.41" "2.54"
"JGI|NEMVE1|103714|E_GW.69.140.1" "ID_266" "22" "0.00" "2.14" "-3.44" "-1.07" "10.48" "8.17"
"JGI|NEMVE1|103718|E_GW.69.116.1" "ID_267" "22" "0.00" "-0.70" "-1.33" "-0.57" "3.04" "1.58"
"JGI|NEMVE1|10373|GW.174.1.1" "ID_268" "22" "0.00" "1.24" "9.34" "12.62" "68.41" "54.63"
"JGI|NEMVE1|103740|E_GW.69.73.1" "ID_269" "8" "0.00" "-4.91" "-19.13" "-45.34" "-48.68" "-45.99"
"JGI|NEMVE1|103742|E_GW.69.191.1" "ID_270" "31" "0.00" "4.17" "8.09" "6.36" "1.09" "1.22"
"JGI|NEMVE1|10376|GW.212.5.1" "ID_271" "11" "0.00" "-6.13" "-13.11" "-5.99" "-0.28" "24.74"
"JGI|NEMVE1|103772|E_GW.69.125.1" "ID_272" "40" "0.00" "-0.35" "-3.23" "0.70" "-2.88" "-7.59"
"JGI|NEMVE1|103779|E_GW.69.219.1" "ID_273" "24" "0.00" "0.94" "5.12" "22.99" "7.00" "4.28"
"JGI|NEMVE1|103789|E_GW.69.87.1" "ID_274" "26" "0.00" "0.07" "1.12" "-0.20" "1.05" "0.72"
"JGI|NEMVE1|103835|E_GW.70.97.1" "ID_276" "25" "0.00" "-0.28" "8.81" "-3.64" "-14.37" "-15.00"
"JGI|NEMVE1|103839|E_GW.70.36.1" "ID_277" "39" "0.00" "0.15" "0.81" "1.37" "7.58" "9.16"
"JGI|NEMVE1|103860|E_GW.70.10.1" "ID_278" "45" "0.00" "84.97" "49.19" "11.38" "7.04" "8.90"
"JGI|NEMVE1|10387|GW.476.1.1" "ID_279" "39" "0.00" "0.00" "0.13" "2.66" "3.48" "6.40"
"JGI|NEMVE1|103876|E_GW.70.18.1" "ID_280" "39" "0.00" "-0.51" "0.22" "2.99" "3.14" "4.45"
"JGI|NEMVE1|103881|E_GW.70.82.1" "ID_281" "35" "0.00" "0.59" "0.07" "-0.79" "-0.66" "-0.52"
"JGI|NEMVE1|103908|E_GW.70.24.1" "ID_283" "22" "0.00" "0.07" "0.35" "1.13" "2.75" "1.83"
"JGI|NEMVE1|103912|E_GW.70.102.1" "ID_284" "22" "0.00" "-0.09" "0.00" "0.17" "1.48" "0.96"
"JGI|NEMVE1|103913|E_GW.70.139.1" "ID_285" "22" "0.00" "0.21" "0.31" "0.84" "3.97" "3.55"
"JGI|NEMVE1|103923|E_GW.70.126.1" "ID_286" "38" "0.00" "-0.20" "-1.51" "0.66" "-2.63" "-2.76"
"JGI|NEMVE1|103929|E_GW.70.35.1" "ID_287" "22" "0.00" "-0.04" "0.58" "0.18" "5.40" "6.29"
"JGI|NEMVE1|103931|E_GW.70.19.1" "ID_288" "36" "0.00" "-0.11" "-0.17" "-0.17" "0.74" "2.27"
"JGI|NEMVE1|103940|E_GW.70.22.1" "ID_289" "37" "0.00" "0.56" "0.05" "-1.02" "1.22" "1.58"
"JGI|NEMVE1|10395|GW.229.9.1" "ID_290" "39" "0.00" "-0.06" "0.73" "9.97" "12.23" "18.43"
"JGI|NEMVE1|103955|E_GW.71.73.1" "ID_291" "49" "0.00" "3.23" "10.14" "22.62" "9.69" "13.87"
"JGI|NEMVE1|103967|E_GW.71.133.1" "ID_292" "24" "0.00" "-0.51" "1.46" "5.62" "4.23" "0.66"
"JGI|NEMVE1|103969|E_GW.71.117.1" "ID_293" "47" "0.00" "0.26" "1.57" "0.92" "2.16" "1.57"
"JGI|NEMVE1|104010|E_GW.71.3.1" "ID_294" "32" "0.00" "140.93" "-85.13" "-93.16" "-159.74" "-195.11"
"JGI|NEMVE1|104011|E_GW.71.47.1" "ID_295" "42" "0.00" "34.89" "23.82" "-8.60" "4.93" "12.19"
"JGI|NEMVE1|104042|E_GW.71.195.1" "ID_296" "1" "0.00" "-22.52" "-31.60" "-10.48" "-38.76" "-40.59"
"JGI|NEMVE1|104046|E_GW.71.142.1" "ID_297" "8" "0.00" "-33.54" "-49.11" "-100.63" "-110.03" "-111.81"
"JGI|NEMVE1|104066|E_GW.71.113.1" "ID_298" "22" "0.00" "-1.64" "-2.56" "-1.84" "6.24" "2.69"
"JGI|NEMVE1|10407|GW.142.3.1" "ID_299" "8" "0.00" "-32.80" "-78.99" "-133.22" "-119.65" "-129.02"
"JGI|NEMVE1|104071|E_GW.71.40.1" "ID_300" "22" "0.00" "-1.70" "-3.30" "-4.26" "3.86" "6.25"
"JGI|NEMVE1|104083|E_GW.71.100.1" "ID_301" "33" "0.00" "15.77" "-1.32" "33.32" "28.54" "44.11"
"JGI|NEMVE1|104084|E_GW.71.137.1" "ID_302" "36" "0.00" "0.23" "0.00" "0.17" "0.45" "2.14"
"JGI|NEMVE1|104095|E_GW.71.140.1" "ID_303" "24" "0.00" "-0.19" "0.44" "9.19" "6.65" "7.41"
"JGI|NEMVE1|104131|E_GW.71.188.1" "ID_304" "38" "0.00" "3.21" "-0.07" "9.34" "-7.29" "-7.66"
"JGI|NEMVE1|104138|E_GW.71.62.1" "ID_305" "22" "0.00" "-0.79" "-1.38" "-1.90" "1.83" "1.90"
"JGI|NEMVE1|10414|GW.226.4.1" "ID_306" "8" "0.00" "-14.64" "-186.77" "-239.86" "-252.58" "-287.24"
"JGI|NEMVE1|104154|E_GW.71.86.1" "ID_307" "2" "0.00" "-0.85" "-0.92" "1.69" "3.45" "3.03"
"JGI|NEMVE1|104172|E_GW.72.97.1" "ID_308" "2" "0.00" "0.35" "-2.71" "3.67" "7.51" "4.71"
"JGI|NEMVE1|104199|E_GW.72.23.1" "ID_309" "22" "0.00" "1.04" "6.58" "25.08" "43.99" "22.57"
"JGI|NEMVE1|104202|E_GW.72.118.1" "ID_310" "8" "0.00" "0.92" "-5.39" "-13.20" "-15.56" "-14.91"
"JGI|NEMVE1|104237|E_GW.72.18.1" "ID_312" "28" "0.00" "-1.36" "5.28" "14.20" "5.62" "1.82"
"JGI|NEMVE1|104241|E_GW.72.90.1" "ID_313" "22" "0.00" "-0.31" "-0.92" "8.95" "21.42" "13.23"
"JGI|NEMVE1|104309|E_GW.72.114.1" "ID_314" "2" "0.00" "0.56" "-1.52" "3.55" "5.47" "3.32"
"JGI|NEMVE1|10433|GW.272.1.1" "ID_317" "9" "0.00" "-10.42" "-18.80" "-24.57" "8.85" "3.28"
"JGI|NEMVE1|104343|E_GW.72.178.1" "ID_319" "39" "0.00" "0.49" "-0.49" "1.41" "3.31" "3.17"
"JGI|NEMVE1|104368|E_GW.72.222.1" "ID_320" "25" "0.00" "28.11" "36.49" "-3.75" "-8.64" "-14.32"
"JGI|NEMVE1|104383|E_GW.72.25.1" "ID_321" "37" "0.00" "2.40" "-3.24" "-4.39" "-0.31" "0.42"
"JGI|NEMVE1|104385|E_GW.72.17.1" "ID_322" "8" "0.00" "1.77" "-11.89" "-50.44" "-48.14" "-42.75"
"JGI|NEMVE1|104395|E_GW.72.20.1" "ID_323" "13" "0.00" "-0.89" "-0.62" "-0.45" "0.09" "-1.25"
"JGI|NEMVE1|104399|E_GW.72.12.1" "ID_324" "32" "0.00" "13.63" "-5.11" "-18.80" "-7.95" "-7.78"
"JGI|NEMVE1|10443|GW.288.5.1" "ID_325" "33" "0.00" "0.51" "-12.41" "-0.05" "17.65" "27.02"
"JGI|NEMVE1|104439|E_GW.73.9.1" "ID_326" "8" "0.00" "-19.89" "-52.46" "-47.61" "-70.83" "-75.17"
"JGI|NEMVE1|10446|GW.327.19.1" "ID_327" "39" "0.00" "0.00" "0.06" "0.00" "2.03" "3.55"
"JGI|NEMVE1|104509|E_GW.73.243.1" "ID_328" "24" "0.00" "-33.99" "-1.53" "191.82" "76.80" "46.53"
"JGI|NEMVE1|104524|E_GW.73.149.1" "ID_329" "8" "0.00" "-11.33" "-28.50" "-24.70" "-27.91" "-32.56"
"JGI|NEMVE1|104526|E_GW.73.11.1" "ID_330" "36" "0.00" "2.76" "-3.15" "-1.03" "7.19" "25.23"
"JGI|NEMVE1|104529|E_GW.73.222.1" "ID_331" "39" "0.00" "0.07" "-0.07" "-0.07" "0.56" "0.99"
"JGI|NEMVE1|104536|E_GW.73.96.1" "ID_332" "24" "0.00" "2.36" "1.22" "6.29" "5.59" "3.75"
"JGI|NEMVE1|104549|E_GW.73.238.1" "ID_333" "36" "0.00" "0.10" "-0.21" "-0.31" "0.73" "3.87"
"JGI|NEMVE1|104560|E_GW.73.30.1" "ID_335" "39" "0.00" "0.09" "-1.38" "2.23" "12.32" "28.30"
"JGI|NEMVE1|104612|E_GW.73.174.1" "ID_336" "39" "0.00" "0.17" "2.95" "4.89" "4.20" "5.79"
"JGI|NEMVE1|104652|E_GW.73.140.1" "ID_338" "8" "0.00" "-10.76" "-36.46" "-53.42" "-54.60" "-58.49"
"JGI|NEMVE1|104653|E_GW.73.177.1" "ID_339" "39" "0.00" "1.39" "-0.63" "4.05" "13.56" "14.44"
"JGI|NEMVE1|104656|E_GW.73.6.1" "ID_340" "8" "0.00" "-7.37" "-30.56" "-64.47" "-56.01" "-69.72"
"JGI|NEMVE1|104658|E_GW.73.124.1" "ID_341" "24" "0.00" "0.26" "1.44" "7.99" "3.93" "3.67"
"JGI|NEMVE1|104726|E_GW.74.6.1" "ID_342" "39" "0.00" "38.97" "73.00" "161.79" "916.31" "1,831.39"
"JGI|NEMVE1|104733|E_GW.74.40.1" "ID_343" "8" "0.00" "-2.26" "-41.09" "-58.92" "-62.59" "-60.26"
"JGI|NEMVE1|104769|E_GW.74.126.1" "ID_344" "8" "0.00" "-2.27" "-69.75" "-122.74" "-114.97" "-118.37"
"JGI|NEMVE1|104774|E_GW.74.43.1" "ID_345" "8" "0.00" "-13.90" "-62.80" "-89.03" "-89.34" "-87.98"
"JGI|NEMVE1|104795|E_GW.74.22.1" "ID_346" "22" "0.00" "-0.53" "0.13" "2.30" "6.37" "4.93"
"JGI|NEMVE1|104802|E_GW.74.161.1" "ID_347" "25" "0.00" "0.36" "0.40" "-0.58" "-0.62" "-0.54"
"JGI|NEMVE1|10482|GW.77.3.1" "ID_348" "35" "0.00" "13.01" "-28.29" "-80.50" "-50.45" "40.45"
"JGI|NEMVE1|104827|E_GW.74.94.1" "ID_349" "3" "0.00" "-5.85" "-6.97" "-9.77" "-8.95" "-7.89"
"JGI|NEMVE1|104836|E_GW.74.25.1" "ID_350" "22" "0.00" "0.28" "-0.90" "0.56" "3.04" "1.35"
"JGI|NEMVE1|104847|E_GW.74.81.1" "ID_351" "12" "0.00" "-7.03" "-3.29" "-9.25" "-4.31" "-8.43"
"JGI|NEMVE1|104852|E_GW.74.20.1" "ID_352" "8" "0.00" "-104.44" "-156.66" "-288.96" "-272.70" "-297.93"
"JGI|NEMVE1|104856|E_GW.74.49.1" "ID_353" "22" "0.00" "0.33" "0.59" "1.64" "11.14" "6.36"
"JGI|NEMVE1|104857|E_GW.74.213.1" "ID_354" "8" "0.00" "-0.39" "-1.67" "-4.04" "-7.90" "-8.35"
"JGI|NEMVE1|104898|E_GW.74.170.1" "ID_356" "8" "0.00" "-4.54" "-8.38" "-12.57" "-11.78" "-12.22"
"JGI|NEMVE1|1049|GW.393.4.1" "ID_357" "39" "0.00" "3.97" "3.97" "9.09" "37.72" "48.38"
"JGI|NEMVE1|10490|GW.280.23.1" "ID_358" "8" "0.00" "-35.20" "-102.52" "-197.41" "-237.21" "-232.35"
"JGI|NEMVE1|104900|E_GW.74.162.1" "ID_359" "8" "0.00" "-4.78" "-7.05" "0.18" "-17.41" "-22.00"
"JGI|NEMVE1|104907|E_GW.74.63.1" "ID_360" "42" "0.00" "5.85" "2.56" "-4.77" "-1.42" "-3.07"
"JGI|NEMVE1|104923|E_GW.75.204.1" "ID_361" "34" "0.00" "0.25" "-0.66" "0.71" "0.56" "-0.31"
"JGI|NEMVE1|104924|E_GW.75.150.1" "ID_362" "12" "0.00" "-5.30" "-10.99" "-27.33" "-8.23" "-8.28"
"JGI|NEMVE1|104944|E_GW.75.5.1" "ID_364" "22" "0.00" "-0.29" "-0.15" "-2.04" "17.36" "13.93"
"JGI|NEMVE1|104948|E_GW.75.93.1" "ID_365" "22" "0.00" "0.00" "-0.33" "-0.20" "4.98" "6.81"
"JGI|NEMVE1|104958|E_GW.75.16.1" "ID_366" "15" "0.00" "-3.72" "-2.63" "-1.28" "-7.00" "-5.33"
"JGI|NEMVE1|10499|GW.286.6.1" "ID_367" "1" "0.00" "-12.05" "-15.01" "-9.59" "-14.52" "-16.07"
"JGI|NEMVE1|10501|GW.129.25.1" "ID_368" "24" "0.00" "6.55" "2.71" "31.78" "32.39" "28.02"
"JGI|NEMVE1|105021|E_GW.75.99.1" "ID_369" "38" "0.00" "7.73" "2.93" "12.64" "-0.31" "-0.63"
"JGI|NEMVE1|105041|E_GW.75.33.1" "ID_370" "37" "0.00" "0.46" "-1.31" "-2.56" "0.66" "0.39"
"JGI|NEMVE1|105050|E_GW.75.199.1" "ID_371" "32" "0.00" "1.70" "-3.35" "-4.82" "-3.93" "-5.31"
"JGI|NEMVE1|105055|E_GW.75.81.1" "ID_372" "31" "0.00" "0.62" "12.21" "6.25" "3.18" "3.30"
"JGI|NEMVE1|105061|E_GW.75.12.1" "ID_373" "8" "0.00" "-0.15" "-29.66" "-42.84" "-53.17" "-58.61"
"JGI|NEMVE1|105068|E_GW.75.133.1" "ID_374" "2" "0.00" "-1.52" "-3.78" "2.31" "5.35" "2.03"
"JGI|NEMVE1|105071|E_GW.75.117.1" "ID_375" "0" "0.00" "-1.14" "-1.01" "-1.33" "-0.70" "-0.95"
"JGI|NEMVE1|105072|E_GW.75.109.1" "ID_376" "8" "0.00" "-6.64" "-10.28" "-27.57" "-25.89" "-26.91"
"JGI|NEMVE1|105088|E_GW.75.157.1" "ID_377" "32" "0.00" "5.04" "-0.07" "-4.32" "-4.39" "-4.59"
"JGI|NEMVE1|105099|E_GW.75.15.1" "ID_378" "22" "0.00" "-1.99" "-5.97" "-5.84" "13.23" "15.60"
"JGI|NEMVE1|105108|E_GW.75.71.1" "ID_379" "28" "0.00" "3.81" "13.53" "27.35" "5.78" "5.22"
"JGI|NEMVE1|10511|GW.270.5.1" "ID_380" "39" "0.00" "1.83" "0.96" "4.54" "96.99" "171.97"
"JGI|NEMVE1|105113|E_GW.75.47.1" "ID_381" "25" "0.00" "0.31" "1.88" "-2.09" "-0.73" "-0.63"
"JGI|NEMVE1|105138|E_GW.75.110.1" "ID_382" "22" "0.00" "-0.07" "0.00" "-0.07" "1.64" "1.90"
"JGI|NEMVE1|10515|GW.408.1.1" "ID_383" "22" "0.00" "0.13" "-0.04" "-0.04" "4.64" "0.98"
"JGI|NEMVE1|105156|E_GW.76.151.1" "ID_385" "36" "0.00" "-0.10" "-0.15" "-0.10" "0.15" "1.37"
"JGI|NEMVE1|105157|E_GW.76.143.1" "ID_386" "22" "0.00" "4.45" "-0.34" "-0.39" "19.16" "20.06"
"JGI|NEMVE1|105193|E_GW.76.14.1" "ID_387" "20" "0.00" "-5.51" "-39.02" "-29.14" "-22.36" "-24.90"
"JGI|NEMVE1|10520|GW.100.7.1" "ID_388" "39" "0.00" "-1.31" "10.06" "45.58" "46.90" "44.71"
"JGI|NEMVE1|105221|E_GW.76.57.1" "ID_389" "3" "0.00" "-2.56" "-2.49" "-3.87" "-2.36" "-0.92"
"JGI|NEMVE1|105253|E_GW.76.6.1" "ID_390" "9" "0.00" "-9.12" "-58.36" "-104.27" "-21.32" "66.39"
"JGI|NEMVE1|10526|GW.224.1.1" "ID_391" "22" "0.00" "0.99" "-0.63" "-1.83" "19.52" "11.77"
"JGI|NEMVE1|105290|E_GW.76.29.1" "ID_392" "8" "0.00" "2.53" "-15.63" "-28.02" "-35.70" "-34.83"
"JGI|NEMVE1|105295|E_GW.76.40.1" "ID_393" "8" "0.00" "14.00" "-29.99" "-72.52" "-79.31" "-79.62"
"JGI|NEMVE1|105297|E_GW.76.32.1" "ID_394" "22" "0.00" "0.00" "-1.90" "1.05" "4.47" "3.28"
"JGI|NEMVE1|105300|E_GW.76.16.1" "ID_395" "36" "0.00" "-0.67" "-8.70" "-8.57" "10.58" "33.43"
"JGI|NEMVE1|10533|GW.1453.3.1" "ID_397" "24" "0.00" "0.15" "0.36" "1.27" "0.71" "0.46"
"JGI|NEMVE1|105333|E_GW.76.109.1" "ID_398" "22" "0.00" "4.23" "1.97" "1.41" "16.57" "14.99"
"JGI|NEMVE1|105339|E_GW.76.227.1" "ID_399" "39" "0.00" "-0.13" "-0.19" "-0.06" "3.80" "9.76"
"JGI|NEMVE1|105359|E_GW.76.12.1" "ID_400" "8" "0.00" "-79.94" "-267.23" "-418.57" "-429.29" "-435.56"
"JGI|NEMVE1|10538|GW.174.3.1" "ID_402" "45" "0.00" "45.33" "27.61" "25.55" "-9.69" "-10.27"
"JGI|NEMVE1|105385|E_GW.76.118.1" "ID_403" "36" "0.00" "0.28" "0.21" "-0.28" "1.97" "12.83"
"JGI|NEMVE1|105387|E_GW.76.71.1" "ID_404" "8" "0.00" "4.36" "-21.04" "-62.24" "-53.34" "-58.58"
"JGI|NEMVE1|105398|E_GW.76.231.1" "ID_405" "36" "0.00" "-0.10" "-0.21" "-0.31" "1.88" "11.49"
"JGI|NEMVE1|10540|GW.73.5.1" "ID_406" "22" "0.00" "-10.31" "-27.45" "-53.85" "60.35" "124.39"
"JGI|NEMVE1|105427|E_GW.77.120.1" "ID_407" "39" "0.00" "-0.71" "-3.17" "4.42" "6.87" "10.35"
"JGI|NEMVE1|105436|E_GW.77.96.1" "ID_408" "24" "0.00" "4.83" "1.36" "17.33" "8.35" "5.06"
"JGI|NEMVE1|10544|GW.129.26.1" "ID_409" "40" "0.00" "9.62" "-5.29" "0.20" "-13.94" "-21.52"
"JGI|NEMVE1|105451|E_GW.77.30.1" "ID_410" "32" "0.00" "8.45" "-15.44" "-24.79" "-17.02" "-13.47"
"JGI|NEMVE1|105457|E_GW.77.59.1" "ID_411" "8" "0.00" "-47.58" "-90.09" "-153.12" "-151.60" "-158.13"
"JGI|NEMVE1|105478|E_GW.77.150.1" "ID_413" "37" "0.00" "0.66" "-0.07" "-0.52" "1.51" "0.85"
"JGI|NEMVE1|105508|E_GW.77.2.1" "ID_414" "22" "0.00" "-0.71" "-5.52" "-8.47" "9.18" "-2.70"
"JGI|NEMVE1|105511|E_GW.77.36.1" "ID_415" "39" "0.00" "5.36" "3.59" "12.69" "17.06" "14.66"
"JGI|NEMVE1|105519|E_GW.77.76.1" "ID_416" "38" "0.00" "-0.44" "-1.13" "4.19" "-1.13" "-1.92"
"JGI|NEMVE1|105520|E_GW.77.31.1" "ID_417" "32" "0.00" "100.21" "-194.15" "-373.04" "-268.44" "-209.61"
"JGI|NEMVE1|105540|E_GW.77.39.1" "ID_418" "24" "0.00" "4.14" "9.19" "131.87" "60.75" "58.12"
"JGI|NEMVE1|105578|E_GW.77.146.1" "ID_419" "8" "0.00" "4.78" "3.84" "-3.66" "-10.58" "-12.05"
"JGI|NEMVE1|105597|E_GW.78.51.1" "ID_421" "39" "0.00" "0.15" "0.86" "22.74" "65.73" "63.90"
"JGI|NEMVE1|105618|E_GW.78.14.1" "ID_422" "8" "0.00" "-14.03" "-25.53" "-67.11" "-70.77" "-71.56"
"JGI|NEMVE1|105650|E_GW.78.103.1" "ID_423" "24" "0.00" "-0.51" "-1.46" "15.65" "13.94" "8.62"
"JGI|NEMVE1|105659|E_GW.78.97.1" "ID_424" "22" "0.00" "-11.09" "-19.62" "-31.36" "25.75" "8.53"
"JGI|NEMVE1|105663|E_GW.78.44.1" "ID_425" "8" "0.00" "-22.93" "-25.36" "-28.70" "-32.10" "-33.61"
"JGI|NEMVE1|105672|E_GW.78.76.1" "ID_426" "24" "0.00" "-0.06" "-0.06" "1.03" "0.39" "0.58"
"JGI|NEMVE1|105673|E_GW.78.31.1" "ID_427" "8" "0.00" "-4.58" "-18.47" "-67.52" "-86.69" "-96.49"
"JGI|NEMVE1|105681|E_GW.78.71.1" "ID_428" "8" "0.00" "-6.55" "-6.63" "-5.94" "-12.48" "-16.06"
"JGI|NEMVE1|105700|E_GW.78.34.1" "ID_430" "12" "0.00" "1.64" "-1.51" "-5.65" "-1.77" "-2.36"
"JGI|NEMVE1|105733|E_GW.78.123.1" "ID_431" "22" "0.00" "-0.27" "-1.92" "-0.45" "11.07" "8.66"
"JGI|NEMVE1|105739|E_GW.78.24.1" "ID_432" "47" "0.00" "5.91" "3.01" "3.98" "10.17" "5.23"
"JGI|NEMVE1|105766|E_GW.79.127.1" "ID_433" "39" "0.00" "-0.25" "-1.17" "7.89" "16.33" "53.83"
"JGI|NEMVE1|105778|E_GW.79.167.1" "ID_434" "8" "0.00" "-0.51" "-24.91" "-35.95" "-38.66" "-37.08"
"JGI|NEMVE1|105779|E_GW.79.159.1" "ID_435" "27" "0.00" "-0.13" "0.06" "0.13" "120.94" "397.22"
"JGI|NEMVE1|105784|E_GW.79.106.1" "ID_436" "34" "0.00" "12.76" "1.90" "24.14" "23.27" "8.53"
"JGI|NEMVE1|105798|E_GW.79.138.1" "ID_437" "39" "0.00" "-10.75" "-12.91" "92.97" "114.33" "153.12"
"JGI|NEMVE1|105813|E_GW.79.52.1" "ID_438" "22" "0.00" "-0.06" "-0.06" "0.45" "2.76" "2.63"
"JGI|NEMVE1|105818|E_GW.79.28.1" "ID_439" "28" "0.00" "11.63" "13.53" "39.05" "2.18" "-5.92"
"JGI|NEMVE1|105828|E_GW.79.104.1" "ID_440" "8" "0.00" "-8.47" "-15.63" "-26.45" "-20.08" "-32.12"
"JGI|NEMVE1|105857|E_GW.79.50.1" "ID_441" "22" "0.00" "0.94" "0.94" "1.36" "4.60" "4.18"
"JGI|NEMVE1|105869|E_GW.79.155.1" "ID_442" "27;36" "0.00" "1.12" "1.12" "-0.33" "-0.07" "3.28"
"JGI|NEMVE1|105887|E_GW.79.61.1" "ID_443" "32" "0.00" "0.58" "-4.82" "-5.04" "-3.62" "-5.89"
"JGI|NEMVE1|10591|GW.379.20.1" "ID_445" "33" "0.00" "1.93" "-3.71" "0.25" "4.88" "3.76"
"JGI|NEMVE1|105921|E_GW.79.64.1" "ID_446" "40" "0.00" "8.90" "1.01" "-2.65" "-8.96" "-13.19"
"JGI|NEMVE1|105924|E_GW.79.11.1" "ID_447" "39" "0.00" "0.95" "0.70" "-0.13" "7.10" "11.66"
"JGI|NEMVE1|105928|E_GW.79.185.1" "ID_448" "22" "0.00" "0.07" "0.07" "0.07" "5.25" "6.05"
"JGI|NEMVE1|105931|E_GW.79.169.1" "ID_449" "8" "0.00" "-23.59" "-30.47" "-40.29" "-47.89" "-48.81"
"JGI|NEMVE1|10594|GW.571.1.1" "ID_450" "24" "0.00" "-0.64" "-0.51" "3.02" "2.63" "0.32"
"JGI|NEMVE1|105967|E_GW.80.152.1" "ID_451" "20" "0.00" "-0.07" "-2.40" "-1.48" "0.00" "-0.70"
"JGI|NEMVE1|105970|E_GW.80.87.1" "ID_452" "24" "0.00" "0.26" "0.09" "9.95" "3.06" "4.71"
"JGI|NEMVE1|105998|E_GW.80.45.1" "ID_453" "22" "0.00" "0.31" "0.42" "-0.10" "19.54" "19.12"
"JGI|NEMVE1|106028|E_GW.80.268.1" "ID_454" "12" "0.00" "-7.36" "-16.09" "-32.51" "7.68" "-5.39"
"JGI|NEMVE1|106062|E_GW.80.38.1" "ID_456" "22" "0.00" "-0.45" "0.45" "33.58" "98.06" "82.04"
"JGI|NEMVE1|106064|E_GW.80.213.1" "ID_457" "32" "0.00" "110.91" "-94.28" "-177.41" "-230.63" "-233.88"
"JGI|NEMVE1|106065|E_GW.80.5.1" "ID_458" "39" "0.00" "0.79" "7.27" "8.90" "17.41" "27.05"
"JGI|NEMVE1|106088|E_GW.80.285.1" "ID_459" "36" "0.00" "-0.32" "-0.95" "-0.82" "11.28" "54.04"
"JGI|NEMVE1|106150|E_GW.80.13.1" "ID_460" "8" "0.00" "15.39" "-27.93" "-61.92" "-71.55" "-86.57"
"JGI|NEMVE1|106193|E_GW.80.51.1" "ID_462" "8" "0.00" "-1.73" "-4.11" "-4.11" "-3.85" "-4.94"
"JGI|NEMVE1|106211|E_GW.80.30.1" "ID_463" "39" "0.00" "0.21" "0.42" "36.58" "94.02" "83.31"
"JGI|NEMVE1|106212|E_GW.80.22.1" "ID_464" "39" "0.00" "0.26" "-0.26" "-0.26" "12.05" "22.96"
"JGI|NEMVE1|106239|E_GW.80.245.1" "ID_465" "3" "0.00" "-5.54" "-9.82" "-12.75" "-10.45" "-6.79"
"JGI|NEMVE1|106259|E_GW.80.52.1" "ID_466" "39" "0.00" "-0.26" "1.12" "9.39" "11.62" "15.37"
"JGI|NEMVE1|106275|E_GW.80.23.1" "ID_467" "22" "0.00" "4.73" "1.34" "1.25" "12.18" "3.35"
"JGI|NEMVE1|106290|E_GW.81.82.1" "ID_468" "48" "0.00" "16.13" "15.74" "25.17" "3.47" "-5.06"
"JGI|NEMVE1|106305|E_GW.81.98.1" "ID_469" "8" "0.00" "-4.83" "-42.69" "-54.23" "-60.14" "-60.19"
"JGI|NEMVE1|106318|E_GW.81.40.1" "ID_470" "22" "0.00" "-0.06" "-0.06" "0.11" "2.48" "2.31"
"JGI|NEMVE1|10632|GW.327.21.1" "ID_471" "8" "0.00" "2.09" "-13.94" "-58.22" "-43.97" "-50.55"
"JGI|NEMVE1|106339|E_GW.81.143.1" "ID_472" "22" "0.00" "-0.07" "-0.15" "-0.07" "76.00" "39.97"
"JGI|NEMVE1|106342|E_GW.81.127.1" "ID_473" "8" "0.00" "1.57" "-9.17" "-14.94" "-18.41" "-17.76"
"JGI|NEMVE1|106355|E_GW.81.91.1" "ID_474" "35" "0.00" "0.58" "-2.95" "-10.85" "-10.79" "-5.59"
"JGI|NEMVE1|10639|GW.103.2.1" "ID_475" "25" "0.00" "-4.93" "21.29" "-9.80" "-11.70" "-4.79"
"JGI|NEMVE1|106390|E_GW.81.25.1" "ID_476" "8" "0.00" "-44.96" "-58.92" "-62.33" "-71.06" "-67.39"
"JGI|NEMVE1|106419|E_GW.81.2.1" "ID_477" "42" "0.00" "47.54" "20.90" "-14.63" "-13.38" "-18.18"
"JGI|NEMVE1|106438|E_GW.81.71.1" "ID_478" "31" "0.00" "0.72" "34.35" "3.42" "0.66" "-0.26"
"JGI|NEMVE1|106440|E_GW.81.63.1" "ID_479" "8" "0.00" "0.13" "-0.31" "-1.12" "-0.94" "-0.98"
"JGI|NEMVE1|106450|E_GW.81.95.1" "ID_480" "22" "0.00" "0.23" "-0.51" "-0.74" "14.49" "16.19"
"JGI|NEMVE1|106463|E_GW.82.45.1" "ID_481" "35" "0.00" "10.12" "-15.31" "-25.95" "-21.22" "-6.16"
"JGI|NEMVE1|106465|E_GW.82.37.1" "ID_482" "46" "0.00" "2.31" "2.42" "-0.11" "0.28" "2.20"
"JGI|NEMVE1|106504|E_GW.82.27.1" "ID_484" "27" "0.00" "-0.51" "-0.22" "-0.36" "0.22" "1.75"
"JGI|NEMVE1|106520|E_GW.82.8.1" "ID_485" "20" "0.00" "25.62" "-42.72" "-36.63" "-10.42" "-48.03"
"JGI|NEMVE1|106554|E_GW.82.20.1" "ID_486" "32" "0.00" "11.56" "-6.87" "-15.73" "-11.17" "-16.89"
"JGI|NEMVE1|106556|E_GW.82.12.1" "ID_487" "32" "0.00" "19.66" "-57.44" "-101.07" "-97.69" "-100.02"
"JGI|NEMVE1|106562|E_GW.82.126.1" "ID_488" "42" "0.00" "0.44" "0.00" "-0.87" "0.09" "-0.17"
"JGI|NEMVE1|106590|E_GW.82.129.1" "ID_489" "22" "0.00" "-0.31" "-0.31" "-0.42" "2.09" "2.40"
"JGI|NEMVE1|106616|E_GW.82.103.1" "ID_490" "39" "0.00" "-0.39" "0.66" "1.90" "18.32" "24.96"
"JGI|NEMVE1|106621|E_GW.82.21.1" "ID_491" "39" "0.00" "-0.98" "0.04" "3.93" "9.91" "15.35"
"JGI|NEMVE1|106626|E_GW.83.85.1" "ID_492" "12" "0.00" "0.68" "-3.18" "-8.18" "-2.84" "-3.47"
"JGI|NEMVE1|10665|GW.115.8.1" "ID_494" "22" "0.00" "-0.11" "0.28" "12.45" "60.80" "57.14"
"JGI|NEMVE1|106663|E_GW.83.27.1" "ID_495" "39" "0.00" "-0.06" "-0.70" "6.65" "19.26" "23.50"
"JGI|NEMVE1|106669|E_GW.83.139.1" "ID_496" "8" "0.00" "2.26" "-20.20" "-28.44" "-56.67" "-62.58"
"JGI|NEMVE1|106696|E_GW.83.174.1" "ID_497" "39" "0.00" "0.92" "3.01" "4.26" "5.37" "6.55"
"JGI|NEMVE1|106713|E_GW.83.137.1" "ID_498" "8" "0.00" "-1.99" "-12.39" "-28.31" "-22.92" "-23.31"
"JGI|NEMVE1|106759|E_GW.83.127.1" "ID_499" "24" "0.00" "0.00" "1.06" "5.92" "3.38" "2.96"
"JGI|NEMVE1|106775|E_GW.83.114.1" "ID_500" "32" "0.00" "85.29" "-232.73" "-321.07" "-384.98" "-388.03"
"JGI|NEMVE1|106779|E_GW.83.87.1" "ID_501" "24" "0.00" "0.10" "2.19" "13.58" "13.27" "11.60"
"JGI|NEMVE1|106787|E_GW.83.18.1" "ID_502" "8" "0.00" "7.16" "-7.42" "-22.53" "-36.12" "-40.19"
"JGI|NEMVE1|106794|E_GW.83.66.1" "ID_503" "39" "0.00" "0.31" "-0.49" "-0.22" "1.87" "3.75"
"JGI|NEMVE1|106806|E_GW.83.109.1" "ID_504" "33" "0.00" "0.68" "-4.54" "0.62" "1.19" "2.33"
"JGI|NEMVE1|106828|E_GW.84.113.1" "ID_505" "19" "0.00" "-1.17" "-4.63" "3.10" "-1.88" "-4.38"
"JGI|NEMVE1|106835|E_GW.84.51.1" "ID_506" "44" "0.00" "9.97" "8.28" "14.37" "19.78" "14.03"
"JGI|NEMVE1|106836|E_GW.84.88.1" "ID_507" "9" "0.00" "-2.34" "-7.67" "-9.00" "-3.74" "-2.15"
"JGI|NEMVE1|106837|E_GW.84.153.1" "ID_508" "12" "0.00" "-8.24" "-12.18" "-15.46" "-9.92" "-11.74"
"JGI|NEMVE1|106870|E_GW.84.62.1" "ID_509" "8" "0.00" "-4.00" "-4.00" "-13.37" "-14.48" "-13.69"
"JGI|NEMVE1|106903|E_GW.84.73.1" "ID_510" "12" "0.00" "-5.71" "-10.02" "-27.41" "-20.48" "-20.42"
"JGI|NEMVE1|106956|E_GW.84.173.1" "ID_511" "24" "0.00" "5.99" "12.48" "26.71" "25.44" "19.38"
"JGI|NEMVE1|10699|GW.383.4.1" "ID_512" "20" "0.00" "-3.84" "-44.35" "-51.68" "-25.93" "-31.95"
"JGI|NEMVE1|106996|E_GW.84.13.1" "ID_513" "8" "0.00" "0.42" "-0.52" "-4.08" "-4.81" "-5.22"
"JGI|NEMVE1|107|GW.375.1.1" "ID_514" "49" "0.00" "1.64" "1.38" "1.90" "0.85" "1.05"
"JGI|NEMVE1|107005|E_GW.84.53.1" "ID_515" "39" "0.00" "10.26" "9.86" "26.60" "30.44" "20.71"
"JGI|NEMVE1|107007|E_GW.84.163.1" "ID_516" "22" "0.00" "-2.16" "-1.08" "-1.99" "14.77" "12.27"
"JGI|NEMVE1|107023|E_GW.84.40.1" "ID_517" "28" "0.00" "-0.15" "1.17" "2.19" "0.31" "-0.61"
"JGI|NEMVE1|107040|E_GW.84.182.1" "ID_519" "26" "0.00" "-0.70" "-0.82" "-4.18" "0.63" "1.33"
"JGI|NEMVE1|107042|E_GW.85.19.1" "ID_520" "34" "0.00" "27.28" "-6.93" "42.52" "38.44" "25.96"
"JGI|NEMVE1|107048|E_GW.85.5.1" "ID_521" "36" "0.00" "0.07" "0.00" "-0.20" "0.20" "8.71"
"JGI|NEMVE1|107058|E_GW.85.30.1" "ID_522" "22" "0.00" "1.61" "0.00" "2.38" "16.31" "9.63"
"JGI|NEMVE1|107088|E_GW.85.8.1" "ID_523" "22" "0.00" "0.70" "0.00" "0.42" "3.67" "2.61"
"JGI|NEMVE1|107098|E_GW.85.33.1" "ID_524" "39" "0.00" "0.79" "7.77" "54.39" "59.54" "58.14"
"JGI|NEMVE1|107116|E_GW.85.157.1" "ID_525" "24" "0.00" "-0.21" "-0.94" "4.08" "1.25" "0.10"
"JGI|NEMVE1|107129|E_GW.85.152.1" "ID_527" "8" "0.00" "-6.47" "-14.46" "-22.90" "-23.39" "-24.90"
"JGI|NEMVE1|107136|E_GW.85.89.1" "ID_528" "39" "0.00" "0.00" "0.00" "0.06" "0.62" "1.08"
"JGI|NEMVE1|107148|E_GW.85.92.1" "ID_529" "1" "0.00" "-2.34" "-3.36" "-0.76" "-4.12" "-3.66"
"JGI|NEMVE1|10717|GW.236.10.1" "ID_531" "9" "0.00" "-12.86" "-83.81" "-92.24" "-52.71" "-35.22"
"JGI|NEMVE1|107177|E_GW.85.10.1" "ID_532" "24" "0.00" "-3.06" "-13.49" "133.83" "90.15" "94.01"
"JGI|NEMVE1|107189|E_GW.85.187.1" "ID_533" "39" "0.00" "0.07" "0.52" "4.00" "12.78" "19.52"
"JGI|NEMVE1|107193|E_GW.85.179.1" "ID_534" "39" "0.00" "0.39" "1.73" "7.77" "7.58" "10.08"
"JGI|NEMVE1|107201|E_GW.85.18.1" "ID_535" "22" "0.00" "0.21" "0.00" "6.48" "46.73" "48.70"
"JGI|NEMVE1|107203|E_GW.85.244.1" "ID_536" "22" "0.00" "-0.87" "0.09" "2.44" "5.50" "3.49"
"JGI|NEMVE1|107214|E_GW.85.121.1" "ID_537" "37" "0.00" "18.70" "-1.46" "0.00" "28.53" "19.64"
"JGI|NEMVE1|107236|E_GW.85.37.1" "ID_538" "22" "0.00" "1.12" "0.33" "2.30" "19.44" "12.48"
"JGI|NEMVE1|107252|E_GW.85.77.1" "ID_539" "8" "0.00" "3.30" "-5.31" "-20.26" "-15.26" "-15.71"
"JGI|NEMVE1|107253|E_GW.85.124.1" "ID_540" "32" "0.00" "1.19" "-10.51" "-20.17" "-10.74" "-10.11"
"JGI|NEMVE1|107256|E_GW.85.69.1" "ID_541" "8" "0.00" "-5.14" "-11.09" "-18.06" "-23.45" "-23.10"
"JGI|NEMVE1|107277|E_GW.85.56.1" "ID_542" "19" "0.00" "-0.90" "-8.00" "-2.59" "-3.27" "-4.73"
"JGI|NEMVE1|107283|E_GW.85.151.1" "ID_543" "39" "0.00" "0.00" "0.32" "0.32" "1.20" "1.20"
"JGI|NEMVE1|107308|E_GW.86.238.1" "ID_544" "22" "0.00" "-4.52" "-5.76" "-2.41" "7.80" "2.33"
"JGI|NEMVE1|107313|E_GW.86.41.1" "ID_545" "22" "0.00" "-0.20" "-0.52" "0.13" "5.24" "5.18"
"JGI|NEMVE1|107325|E_GW.86.12.1" "ID_546" "36" "0.00" "1.03" "0.06" "-1.67" "0.71" "3.53"
"JGI|NEMVE1|107329|E_GW.86.195.1" "ID_547" "22" "0.00" "0.56" "-0.42" "2.47" "24.39" "23.96"
"JGI|NEMVE1|107376|E_GW.86.18.1" "ID_548" "32" "0.00" "0.96" "-2.01" "-2.62" "-3.93" "-1.75"
"JGI|NEMVE1|10744|GW.111.10.1" "ID_549" "40" "0.00" "19.75" "-12.75" "6.58" "-10.14" "-22.26"
"JGI|NEMVE1|107451|E_GW.86.184.1" "ID_550" "22" "0.00" "0.13" "-0.13" "0.20" "1.64" "0.72"
"JGI|NEMVE1|10746|GW.206.16.1" "ID_551" "39" "0.00" "-0.04" "-0.09" "0.27" "0.94" "2.32"
"JGI|NEMVE1|107461|E_GW.86.163.1" "ID_552" "28" "0.00" "0.85" "4.09" "9.77" "-9.77" "-11.87"
"JGI|NEMVE1|107508|E_GW.86.177.1" "ID_553" "35" "0.00" "9.51" "1.02" "-17.09" "-22.74" "-10.12"
"JGI|NEMVE1|107549|E_GW.86.40.1" "ID_554" "22" "0.00" "0.23" "-0.06" "0.34" "5.02" "5.69"
"JGI|NEMVE1|107555|E_GW.86.16.1" "ID_555" "35" "0.00" "1.14" "-1.46" "-2.66" "-3.10" "-1.20"
"JGI|NEMVE1|107573|E_GW.86.173.1" "ID_556" "39" "0.00" "0.00" "-0.15" "0.88" "18.60" "50.25"
"JGI|NEMVE1|107575|E_GW.86.91.1" "ID_557" "32" "0.00" "15.27" "-7.80" "-21.95" "-7.21" "-12.06"
"JGI|NEMVE1|107608|E_GW.87.185.1" "ID_558" "35" "0.00" "1.09" "0.39" "-3.72" "-3.40" "-1.99"
"JGI|NEMVE1|107622|E_GW.87.36.1" "ID_559" "31" "0.00" "0.63" "13.39" "1.97" "1.41" "3.03"
"JGI|NEMVE1|107629|E_GW.87.111.1" "ID_560" "8" "0.00" "-25.75" "-34.05" "-38.24" "-38.67" "-39.72"
"JGI|NEMVE1|10765|GW.301.2.1" "ID_561" "24" "0.00" "-3.66" "0.10" "22.47" "17.03" "12.12"
"JGI|NEMVE1|107650|E_GW.87.39.1" "ID_562" "39" "0.00" "0.00" "1.51" "1.25" "2.17" "2.36"
"JGI|NEMVE1|107661|E_GW.87.50.1" "ID_563" "37" "0.00" "0.13" "-0.85" "-0.98" "0.71" "0.18"
"JGI|NEMVE1|107690|E_GW.87.98.1" "ID_565" "22" "0.00" "3.66" "-1.58" "21.16" "36.89" "26.30"
"JGI|NEMVE1|107726|E_GW.87.8.1" "ID_568" "37" "0.00" "3.50" "-5.62" "-9.19" "11.96" "10.79"
"JGI|NEMVE1|107735|E_GW.87.43.1" "ID_569" "8" "0.00" "-0.92" "-4.06" "-8.58" "-11.33" "-12.25"
"JGI|NEMVE1|107738|E_GW.87.3.1" "ID_570" "32" "0.00" "23.05" "-11.62" "-16.24" "3.60" "-7.25"
"JGI|NEMVE1|107780|E_GW.88.167.1" "ID_571" "12" "0.00" "-0.63" "-1.48" "-3.03" "0.00" "-0.49"
"JGI|NEMVE1|107804|E_GW.88.68.1" "ID_572" "40" "0.00" "10.56" "-1.40" "0.26" "-6.02" "-11.52"
"JGI|NEMVE1|107827|E_GW.88.42.1" "ID_573" "8" "0.00" "0.94" "0.42" "-0.73" "-1.15" "-1.46"
"JGI|NEMVE1|107846|E_GW.88.168.1" "ID_574" "28" "0.00" "-5.58" "7.29" "14.38" "-0.59" "-7.22"
"JGI|NEMVE1|107858|E_GW.88.139.1" "ID_575" "8" "0.00" "2.23" "-0.13" "-1.16" "-2.19" "-3.35"
"JGI|NEMVE1|107861|E_GW.88.93.1" "ID_576" "8" "0.00" "0.62" "-7.90" "-13.01" "-13.63" "-14.20"
"JGI|NEMVE1|107874|E_GW.88.252.1" "ID_577" "9" "0.00" "-0.15" "-1.48" "-2.19" "-0.97" "-0.76"
"JGI|NEMVE1|107876|E_GW.88.72.1" "ID_578" "28" "0.00" "0.56" "4.96" "12.23" "2.93" "2.76"
"JGI|NEMVE1|10792|GW.364.7.1" "ID_579" "32" "0.00" "5.19" "-10.14" "-19.26" "-7.67" "-8.81"
"JGI|NEMVE1|107933|E_GW.88.127.1" "ID_580" "39" "0.00" "2.55" "-1.68" "6.49" "19.04" "21.66"
"JGI|NEMVE1|107937|E_GW.88.81.1" "ID_581" "35" "0.00" "2.88" "0.00" "-6.03" "-6.68" "-5.37"
"JGI|NEMVE1|107943|E_GW.88.57.1" "ID_582" "38" "0.00" "0.45" "-0.32" "2.18" "1.09" "-1.03"
"JGI|NEMVE1|107960|E_GW.88.101.1" "ID_583" "33" "0.00" "0.35" "-1.90" "0.07" "2.26" "3.38"
"JGI|NEMVE1|107980|E_GW.88.165.1" "ID_584" "38" "0.00" "1.22" "-4.54" "8.38" "2.18" "-1.57"
"JGI|NEMVE1|107990|E_GW.88.87.1" "ID_585" "40" "0.00" "19.33" "-3.13" "25.60" "-24.56" "-34.38"
"JGI|NEMVE1|108011|E_GW.88.107.1" "ID_586" "24" "0.00" "1.31" "0.92" "19.05" "8.87" "7.22"
"JGI|NEMVE1|108036|E_GW.88.179.1" "ID_587" "8" "0.00" "2.50" "-17.81" "-21.96" "-25.53" "-27.22"
"JGI|NEMVE1|108064|E_GW.88.263.1" "ID_588" "8" "0.00" "-1.19" "-4.03" "-7.67" "-9.89" "-9.03"
"JGI|NEMVE1|108065|E_GW.88.255.1" "ID_589" "47" "0.00" "2.95" "3.15" "3.87" "4.17" "2.44"
"JGI|NEMVE1|108108|E_GW.88.175.1" "ID_590" "16" "0.00" "-4.79" "-0.39" "-6.14" "-9.13" "-13.97"
"JGI|NEMVE1|10813|GW.127.3.1" "ID_591" "24" "0.00" "0.32" "2.85" "14.32" "6.27" "3.55"
"JGI|NEMVE1|108162|E_GW.89.8.1" "ID_592" "22" "0.00" "0.51" "0.00" "-0.22" "7.07" "6.93"
"JGI|NEMVE1|108165|E_GW.89.13.1" "ID_593" "12" "0.00" "-0.52" "-2.49" "-5.44" "-2.88" "-2.75"
"JGI|NEMVE1|108175|E_GW.89.45.1" "ID_594" "32" "0.00" "21.38" "-8.60" "-19.13" "-22.73" "-25.49"
"JGI|NEMVE1|108180|E_GW.89.137.1" "ID_595" "22" "0.00" "0.07" "0.28" "0.85" "3.45" "1.83"
"JGI|NEMVE1|108211|E_GW.89.103.1" "ID_596" "8" "0.00" "-3.23" "-5.59" "-6.72" "-6.98" "-9.86"
"JGI|NEMVE1|108213|E_GW.89.96.1" "ID_597" "1" "0.00" "-5.33" "-3.76" "-1.04" "-4.18" "-5.02"
"JGI|NEMVE1|108233|E_GW.89.67.1" "ID_598" "39" "0.00" "1.05" "0.13" "4.14" "7.29" "6.17"
"JGI|NEMVE1|108249|E_GW.89.4.1" "ID_599" "8" "0.00" "-18.08" "-26.82" "-52.48" "-62.08" "-67.88"
"JGI|NEMVE1|108258|E_GW.89.94.1" "ID_600" "39" "0.00" "0.00" "-0.17" "-0.28" "3.24" "7.22"
"JGI|NEMVE1|108300|E_GW.89.28.1" "ID_601" "39" "0.00" "4.32" "4.12" "5.70" "21.72" "22.34"
"JGI|NEMVE1|108313|E_GW.90.64.1" "ID_602" "22" "0.00" "-4.34" "-7.78" "0.23" "12.62" "8.62"
"JGI|NEMVE1|108380|E_GW.90.94.1" "ID_603" "36" "0.00" "0.19" "-2.66" "-4.69" "-1.71" "5.64"
"JGI|NEMVE1|108425|E_GW.90.28.1" "ID_604" "28;38" "0.00" "0.88" "0.88" "12.03" "0.15" "-1.53"
"JGI|NEMVE1|10843|GW.92.7.1" "ID_605" "39" "0.00" "0.13" "-0.13" "0.39" "4.65" "13.43"
"JGI|NEMVE1|108438|E_GW.90.31.1" "ID_606" "39" "0.00" "4.62" "1.28" "3.21" "9.89" "11.17"
"JGI|NEMVE1|108477|E_GW.90.163.1" "ID_607" "32" "0.00" "2.68" "-0.70" "-2.18" "-3.52" "-3.59"
"JGI|NEMVE1|108482|E_GW.90.102.1" "ID_608" "32" "0.00" "0.87" "-10.48" "-16.32" "-15.36" "-15.19"
"JGI|NEMVE1|108504|E_GW.90.98.1" "ID_609" "8" "0.00" "-2.51" "-13.48" "-21.32" "-17.45" "-20.38"
"JGI|NEMVE1|108512|E_GW.90.29.1" "ID_610" "8" "0.00" "-5.39" "-8.14" "-52.01" "-66.66" "-67.25"
"JGI|NEMVE1|108534|E_GW.91.88.1" "ID_611" "8" "0.00" "-1.87" "-3.57" "-5.13" "-4.86" "-4.64"
"JGI|NEMVE1|108544|E_GW.91.3.1" "ID_612" "32" "0.00" "8.58" "1.08" "-0.80" "-1.93" "-3.69"
"JGI|NEMVE1|108550|E_GW.91.67.1" "ID_613" "22" "0.00" "-1.02" "-2.14" "5.70" "24.52" "10.84"
"JGI|NEMVE1|108592|E_GW.91.65.1" "ID_615" "8" "0.00" "-12.80" "-24.77" "-46.37" "-43.59" "-42.07"
"JGI|NEMVE1|108594|E_GW.91.20.1" "ID_616" "39" "0.00" "-0.15" "-0.66" "0.00" "13.27" "19.47"
"JGI|NEMVE1|108595|E_GW.91.57.1" "ID_617" "38" "0.00" "-2.69" "-5.70" "13.82" "-6.81" "-14.74"
"JGI|NEMVE1|108600|E_GW.91.123.1" "ID_618" "2" "0.00" "-2.31" "-1.54" "0.96" "4.04" "0.96"
"JGI|NEMVE1|108619|E_GW.91.4.1" "ID_619" "8" "0.00" "-33.13" "-55.61" "-93.81" "-95.50" "-97.06"
"JGI|NEMVE1|108621|E_GW.91.84.1" "ID_620" "32" "0.00" "12.05" "2.62" "-9.86" "-9.43" "-9.17"
"JGI|NEMVE1|108628|E_GW.91.23.1" "ID_621" "8" "0.00" "6.06" "-4.60" "-16.82" "-19.75" "-20.48"
"JGI|NEMVE1|108631|E_GW.91.15.1" "ID_622" "22" "0.00" "0.79" "-0.46" "-3.94" "12.02" "6.37"
"JGI|NEMVE1|108642|E_GW.91.47.1" "ID_623" "24" "0.00" "2.14" "-0.13" "12.05" "7.81" "4.28"
"JGI|NEMVE1|108664|E_GW.91.90.1" "ID_624" "8" "0.00" "-0.68" "-2.27" "-3.12" "-2.84" "-3.18"
"JGI|NEMVE1|108675|E_GW.91.13.1" "ID_625" "22" "0.00" "-0.92" "-2.75" "-4.07" "3.00" "0.97"
"JGI|NEMVE1|108677|E_GW.91.124.1" "ID_626" "36" "0.00" "0.11" "-0.79" "-0.45" "-0.79" "2.93"
"JGI|NEMVE1|108683|E_GW.91.98.1" "ID_627" "12" "0.00" "-0.95" "-1.01" "-2.79" "-1.58" "-2.79"
"JGI|NEMVE1|108687|E_GW.91.156.1" "ID_628" "22" "0.00" "0.07" "0.51" "-2.55" "6.64" "4.52"
"JGI|NEMVE1|108707|E_GW.91.119.1" "ID_629" "36" "0.00" "0.20" "0.13" "-0.13" "0.26" "1.38"
"JGI|NEMVE1|108724|E_GW.92.131.1" "ID_630" "24" "0.00" "-0.83" "3.21" "48.73" "33.64" "34.54"
"JGI|NEMVE1|108790|E_GW.92.97.1" "ID_632" "24" "0.00" "3.40" "4.80" "23.31" "9.86" "3.75"
"JGI|NEMVE1|108798|E_GW.92.129.1" "ID_633" "40" "0.00" "16.09" "1.67" "3.97" "-19.33" "-25.91"
"JGI|NEMVE1|10881|GW.553.1.1" "ID_635" "22" "0.00" "1.25" "-1.12" "-1.34" "15.93" "13.21"
"JGI|NEMVE1|108828|E_GW.92.10.1" "ID_637" "39" "0.00" "-0.36" "1.07" "6.16" "17.40" "24.62"
"JGI|NEMVE1|108851|E_GW.92.1.1" "ID_638" "32" "0.00" "3.94" "-1.75" "-1.52" "-1.47" "1.41"
"JGI|NEMVE1|10892|GW.288.9.1" "ID_639" "9" "0.00" "-0.82" "-3.23" "-3.55" "3.93" "8.43"
"JGI|NEMVE1|108930|E_GW.92.43.1" "ID_640" "8" "0.00" "-0.66" "-40.41" "-72.06" "-71.18" "-72.86"
"JGI|NEMVE1|108947|E_GW.93.132.1" "ID_642" "22" "0.00" "4.94" "-2.05" "-4.88" "20.42" "11.36"
"JGI|NEMVE1|10896|GW.349.12.1" "ID_643" "22" "0.00" "-0.49" "-2.18" "-1.48" "24.67" "29.67"
"JGI|NEMVE1|108962|E_GW.93.103.1" "ID_644" "25" "0.00" "5.50" "8.21" "-6.11" "-6.29" "-10.30"
"JGI|NEMVE1|108972|E_GW.93.52.1" "ID_645" "33" "0.00" "0.31" "0.00" "0.52" "0.42" "1.46"
"JGI|NEMVE1|108976|E_GW.93.200.1" "ID_646" "5" "0.00" "-10.18" "0.39" "11.03" "-7.75" "-8.08"
"JGI|NEMVE1|10901|GW.299.3.1" "ID_647" "34" "0.00" "4.73" "-0.09" "6.78" "7.10" "2.95"
"JGI|NEMVE1|109036|E_GW.93.171.1" "ID_648" "39" "0.00" "-0.06" "0.06" "0.34" "1.19" "1.93"
"JGI|NEMVE1|109048|E_GW.93.134.1" "ID_649" "8" "0.00" "-3.21" "-54.69" "-74.59" "-73.52" "-76.52"
"JGI|NEMVE1|109064|E_GW.93.75.1" "ID_651" "26" "0.00" "1.65" "0.95" "-3.23" "4.50" "4.37"
"JGI|NEMVE1|109185|E_GW.93.195.1" "ID_652" "8" "0.00" "2.12" "-8.90" "-16.34" "-17.07" "-16.92"
"JGI|NEMVE1|109188|E_GW.93.51.1" "ID_653" "24" "0.00" "0.20" "-0.07" "4.78" "1.97" "1.83"
"JGI|NEMVE1|109201|E_GW.93.268.1" "ID_654" "39" "0.00" "-2.50" "10.98" "72.36" "331.80" "375.33"
"JGI|NEMVE1|109235|E_GW.94.15.1" "ID_655" "37" "0.00" "4.44" "-4.02" "0.49" "8.39" "6.70"
"JGI|NEMVE1|109242|E_GW.94.10.1" "ID_656" "39" "0.00" "1.31" "0.79" "7.42" "20.60" "20.34"
"JGI|NEMVE1|109257|E_GW.94.110.1" "ID_657" "32" "0.00" "48.17" "-36.05" "-104.91" "-98.33" "-101.88"
"JGI|NEMVE1|109275|E_GW.94.37.1" "ID_658" "8" "0.00" "-4.33" "-16.88" "-26.93" "-21.08" "-20.16"
"JGI|NEMVE1|109283|E_GW.94.32.1" "ID_659" "24" "0.00" "0.31" "0.13" "3.66" "2.41" "0.98"
"JGI|NEMVE1|109316|E_GW.94.213.1" "ID_660" "1" "0.00" "-2.56" "-3.18" "-0.62" "-3.01" "-4.66"
"JGI|NEMVE1|109332|E_GW.94.41.1" "ID_661" "30" "0.00" "0.10" "3.46" "0.10" "0.41" "-0.05"
"JGI|NEMVE1|109335|E_GW.94.17.1" "ID_662" "45" "0.00" "11.04" "7.16" "-2.48" "-3.61" "-3.44"
"JGI|NEMVE1|109357|E_GW.94.120.1" "ID_663" "8" "0.00" "-4.37" "-107.76" "-216.60" "-149.45" "-180.11"
"JGI|NEMVE1|109358|E_GW.94.112.1" "ID_664" "22" "0.00" "0.51" "-0.88" "1.82" "4.74" "3.79"
"JGI|NEMVE1|109363|E_GW.94.76.1" "ID_665" "8" "0.00" "-145.32" "-255.92" "-483.99" "-519.18" "-526.91"
"JGI|NEMVE1|109434|E_GW.94.180.1" "ID_666" "25" "0.00" "8.35" "6.16" "-16.18" "-16.63" "-15.86"
"JGI|NEMVE1|109484|E_GW.95.147.1" "ID_668" "39" "0.00" "-0.09" "-0.09" "-0.09" "0.79" "2.36"
"JGI|NEMVE1|109498|E_GW.95.15.1" "ID_669" "22" "0.00" "1.67" "-0.21" "2.40" "5.43" "5.02"
"JGI|NEMVE1|10951|GW.247.6.1" "ID_670" "12" "0.00" "-14.71" "-17.99" "-26.66" "-21.02" "-22.46"
"JGI|NEMVE1|109568|E_GW.95.37.1" "ID_673" "39" "0.00" "-0.10" "0.05" "-0.10" "11.60" "20.15"
"JGI|NEMVE1|109595|E_GW.95.80.1" "ID_674" "22" "0.00" "3.83" "-9.75" "5.24" "41.25" "19.16"
"JGI|NEMVE1|109636|E_GW.95.30.1" "ID_675" "36" "0.00" "0.44" "-3.36" "-2.85" "-1.39" "3.74"
"JGI|NEMVE1|10968|GW.159.3.1" "ID_676" "22" "0.00" "0.29" "-1.39" "9.12" "31.00" "19.77"
"JGI|NEMVE1|109726|E_GW.96.67.1" "ID_677" "8" "0.00" "-1.90" "-2.88" "-4.98" "-5.83" "-6.09"
"JGI|NEMVE1|109727|E_GW.96.22.1" "ID_678" "13" "0.00" "-5.01" "-8.15" "-1.54" "-4.56" "-10.66"
"JGI|NEMVE1|109754|E_GW.96.21.1" "ID_679" "22" "0.00" "-3.74" "-7.05" "-9.44" "25.16" "33.27"
"JGI|NEMVE1|109800|E_GW.96.3.1" "ID_680" "39" "0.00" "0.44" "-0.09" "3.14" "31.16" "43.39"
"JGI|NEMVE1|109826|E_GW.97.34.1" "ID_681" "39" "0.00" "0.84" "-0.42" "0.63" "3.03" "6.17"
"JGI|NEMVE1|109844|E_GW.97.149.1" "ID_682" "39" "0.00" "0.99" "6.11" "30.41" "34.81" "33.49"
"JGI|NEMVE1|109857|E_GW.97.29.1" "ID_683" "17" "0.00" "0.04" "5.67" "2.23" "2.90" "4.02"
"JGI|NEMVE1|109913|E_GW.97.161.1" "ID_684" "24" "0.00" "0.00" "0.51" "2.27" "2.84" "1.53"
"JGI|NEMVE1|109942|E_GW.97.73.1" "ID_685" "32" "0.00" "-3.00" "-24.78" "-30.73" "-19.03" "-17.96"
"JGI|NEMVE1|109957|E_GW.97.89.1" "ID_686" "22" "0.00" "2.08" "-1.80" "-1.41" "6.93" "5.47"
"JGI|NEMVE1|109987|E_GW.97.10.1" "ID_687" "37" "0.00" "2.85" "0.95" "-0.32" "6.65" "7.35"
"JGI|NEMVE1|110002|E_GW.98.150.1" "ID_688" "9" "0.00" "-7.51" "-12.33" "-8.31" "1.17" "2.33"
"JGI|NEMVE1|110014|E_GW.98.29.1" "ID_689" "7" "0.00" "-1.51" "-0.26" "-3.80" "4.32" "10.48"
"JGI|NEMVE1|110027|E_GW.98.105.1" "ID_690" "49" "0.00" "11.94" "9.95" "24.33" "16.24" "10.85"
"JGI|NEMVE1|110033|E_GW.98.207.1" "ID_691" "22" "0.00" "-0.21" "0.07" "2.18" "6.91" "4.79"
"JGI|NEMVE1|110048|E_GW.98.202.1" "ID_692" "47" "0.00" "0.61" "0.52" "0.87" "1.83" "0.70"
"JGI|NEMVE1|110056|E_GW.98.96.1" "ID_693" "22" "0.00" "0.10" "0.31" "0.10" "12.43" "6.17"
"JGI|NEMVE1|110064|E_GW.98.27.1" "ID_694" "9" "0.00" "-1.25" "-4.79" "-6.83" "-5.58" "2.17"
"JGI|NEMVE1|110102|E_GW.98.167.1" "ID_695" "22" "0.00" "-0.85" "-1.29" "-2.77" "4.11" "6.03"
"JGI|NEMVE1|110116|E_GW.98.208.1" "ID_696" "26" "0.00" "0.74" "0.68" "-0.34" "1.19" "0.51"
"JGI|NEMVE1|110119|E_GW.98.154.1" "ID_697" "43" "0.00" "2.90" "1.22" "2.19" "1.42" "0.76"
"JGI|NEMVE1|110132|E_GW.98.186.1" "ID_699" "22" "0.00" "1.33" "0.25" "0.06" "3.36" "0.82"
"JGI|NEMVE1|110143|E_GW.98.109.1" "ID_700" "22" "0.00" "0.58" "0.07" "-0.07" "2.99" "1.75"
"JGI|NEMVE1|110144|E_GW.98.36.1" "ID_701" "2" "0.00" "-0.66" "-0.85" "0.00" "0.92" "0.66"
"JGI|NEMVE1|110149|E_GW.98.120.1" "ID_702" "35" "0.00" "0.77" "-3.08" "-9.50" "-7.25" "-4.17"
"JGI|NEMVE1|110153|E_GW.98.157.1" "ID_703" "30" "0.00" "1.13" "32.21" "10.08" "17.55" "12.62"
"JGI|NEMVE1|110166|E_GW.98.189.1" "ID_704" "39" "0.00" "1.22" "0.61" "5.41" "7.86" "4.71"
"JGI|NEMVE1|11018|GW.438.18.1" "ID_705" "24" "0.00" "-0.21" "0.21" "1.78" "0.73" "0.94"
"JGI|NEMVE1|110189|E_GW.98.107.1" "ID_706" "39" "0.00" "2.17" "0.99" "7.03" "26.34" "30.41"
"JGI|NEMVE1|110192|E_GW.98.26.1" "ID_707" "22" "0.00" "-0.40" "-1.03" "0.13" "2.86" "1.70"
"JGI|NEMVE1|110216|E_GW.99.40.1" "ID_708" "15" "0.00" "-0.40" "-0.17" "8.12" "-10.51" "-12.44"
"JGI|NEMVE1|110219|E_GW.99.69.1" "ID_709" "32" "0.00" "12.41" "-32.15" "-55.81" "-53.52" "-55.41"
"JGI|NEMVE1|110220|E_GW.99.24.1" "ID_710" "8" "0.00" "6.20" "-10.31" "-47.95" "-44.68" "-49.02"
"JGI|NEMVE1|110221|E_GW.99.16.1" "ID_711" "8" "0.00" "-30.03" "-42.70" "-81.91" "-93.19" "-96.42"
"JGI|NEMVE1|110232|E_GW.99.72.1" "ID_712" "36" "0.00" "1.75" "0.88" "-0.36" "1.60" "11.09"
"JGI|NEMVE1|110259|E_GW.99.10.1" "ID_713" "8" "0.00" "-14.09" "-22.01" "-32.63" "-46.78" "-49.73"
"JGI|NEMVE1|110265|E_GW.99.83.1" "ID_714" "39" "0.00" "1.54" "0.64" "14.00" "17.01" "19.39"
"JGI|NEMVE1|110276|E_GW.99.42.1" "ID_715" "8" "0.00" "-2.82" "-10.01" "-12.90" "-19.52" "-21.43"
"JGI|NEMVE1|110287|E_GW.99.46.1" "ID_716" "22" "0.00" "-0.52" "-1.05" "-0.96" "0.96" "0.87"
"JGI|NEMVE1|11031|GW.234.6.1" "ID_717" "28" "0.00" "2.30" "4.70" "13.79" "1.67" "-0.21"
"JGI|NEMVE1|110323|E_GW.100.30.1" "ID_718" "8" "0.00" "0.53" "-0.07" "-2.04" "-2.23" "-1.84"
"JGI|NEMVE1|110325|E_GW.100.67.1" "ID_719" "8" "0.00" "-5.89" "-8.26" "-17.67" "-16.42" "-19.24"
"JGI|NEMVE1|110347|E_GW.100.165.1" "ID_721" "39" "0.00" "-0.05" "3.31" "5.34" "4.73" "5.04"
"JGI|NEMVE1|110360|E_GW.100.25.1" "ID_723" "25" "0.00" "1.01" "23.50" "-3.36" "-18.56" "-13.30"
"JGI|NEMVE1|110368|E_GW.100.4.1" "ID_724" "38" "0.00" "21.15" "-17.29" "101.82" "1.68" "-20.42"
"JGI|NEMVE1|110384|E_GW.100.123.1" "ID_725" "39" "0.00" "0.46" "-0.13" "0.46" "2.29" "5.18"
"JGI|NEMVE1|110386|E_GW.100.107.1" "ID_726" "8" "0.00" "-11.36" "-17.53" "-34.99" "-35.57" "-36.53"
"JGI|NEMVE1|11039|GW.216.6.1" "ID_727" "24" "0.00" "-1.20" "-1.90" "24.03" "11.98" "5.99"
"JGI|NEMVE1|110397|E_GW.100.163.1" "ID_728" "24" "0.00" "0.26" "-0.17" "1.31" "1.31" "0.79"
"JGI|NEMVE1|110405|E_GW.100.84.1" "ID_729" "8" "0.00" "4.28" "-4.81" "-12.12" "-14.63" "-15.67"
"JGI|NEMVE1|110416|E_GW.100.142.1" "ID_731" "9" "0.00" "-3.30" "-5.22" "-6.92" "-4.15" "-1.16"
"JGI|NEMVE1|110428|E_GW.100.39.1" "ID_732" "32" "0.00" "4.49" "-0.23" "-1.76" "-0.34" "-1.93"
"JGI|NEMVE1|110445|E_GW.100.18.1" "ID_733" "30" "0.00" "-0.20" "14.81" "5.85" "8.75" "7.63"
"JGI|NEMVE1|110464|E_GW.100.185.1" "ID_734" "22" "0.00" "-0.11" "0.00" "0.06" "25.19" "13.30"
"JGI|NEMVE1|110469|E_GW.100.124.1" "ID_735" "3" "0.00" "-0.32" "1.14" "-4.88" "-1.96" "2.72"
"JGI|NEMVE1|110478|E_GW.100.218.1" "ID_736" "38" "0.00" "1.68" "0.22" "2.84" "1.17" "-0.44"
"JGI|NEMVE1|110546|E_GW.101.86.1" "ID_737" "22" "0.00" "-0.79" "-1.18" "-0.92" "1.77" "2.88"
"JGI|NEMVE1|110560|E_GW.101.81.1" "ID_738" "8" "0.00" "-0.77" "-1.03" "-1.09" "-1.09" "-1.28"
"JGI|NEMVE1|110593|E_GW.101.68.1" "ID_739" "22" "0.00" "0.35" "-0.21" "1.55" "3.74" "3.17"
"JGI|NEMVE1|110599|E_GW.101.1.1" "ID_740" "36" "0.00" "-8.47" "-22.52" "-22.52" "17.46" "78.04"
"JGI|NEMVE1|110645|E_GW.101.167.1" "ID_741" "25" "0.00" "7.84" "11.08" "-11.49" "-24.66" "-31.66"
"JGI|NEMVE1|110646|E_GW.101.122.1" "ID_742" "24" "0.00" "-0.39" "-0.53" "0.72" "0.26" "0.20"
"JGI|NEMVE1|110650|E_GW.101.61.1" "ID_743" "22" "0.00" "-0.36" "0.49" "1.56" "7.54" "4.95"
"JGI|NEMVE1|110659|E_GW.101.146.1" "ID_744" "36" "0.00" "-0.06" "-0.11" "-0.11" "0.34" "1.25"
"JGI|NEMVE1|110663|E_GW.101.93.1" "ID_745" "22" "0.00" "-0.61" "-0.92" "-0.81" "10.07" "12.92"
"JGI|NEMVE1|110685|E_GW.101.173.1" "ID_746" "22" "0.00" "0.11" "0.23" "0.17" "3.04" "2.99"
"JGI|NEMVE1|110690|E_GW.101.112.1" "ID_747" "8" "0.00" "-11.34" "-14.51" "-27.75" "-30.98" "-29.21"
"JGI|NEMVE1|110696|E_GW.101.43.1" "ID_748" "8" "0.00" "-4.74" "-20.28" "-35.59" "-36.61" "-36.03"
"JGI|NEMVE1|110742|E_GW.102.156.1" "ID_749" "22" "0.00" "-1.31" "-1.64" "-3.08" "0.98" "-0.52"
"JGI|NEMVE1|110745|E_GW.102.49.1" "ID_750" "12" "0.00" "0.00" "-1.09" "-5.20" "-2.05" "-1.41"
"JGI|NEMVE1|110746|E_GW.102.148.1" "ID_751" "25" "0.00" "3.95" "3.59" "-3.45" "-4.65" "-4.44"
"JGI|NEMVE1|110754|E_GW.102.143.1" "ID_752" "22" "0.00" "-1.13" "-2.18" "1.22" "5.94" "2.27"
"JGI|NEMVE1|110765|E_GW.102.31.1" "ID_753" "8" "0.00" "40.33" "20.17" "-88.40" "-123.30" "-151.62"
"JGI|NEMVE1|110766|E_GW.102.130.1" "ID_754" "8" "0.00" "-13.13" "-43.34" "-63.37" "-59.63" "-61.40"
"JGI|NEMVE1|110773|E_GW.102.114.1" "ID_755" "22" "0.00" "14.82" "4.37" "-5.71" "140.85" "116.89"
"JGI|NEMVE1|110797|E_GW.102.3.1" "ID_756" "42" "0.00" "2.05" "-1.19" "-3.01" "-0.11" "0.28"
"JGI|NEMVE1|110807|E_GW.102.120.1" "ID_757" "24" "0.00" "8.09" "6.97" "36.83" "32.36" "28.29"
"JGI|NEMVE1|110826|E_GW.102.6.1" "ID_758" "8" "0.00" "0.00" "-1.13" "-0.90" "-2.08" "-2.54"
"JGI|NEMVE1|110829|E_GW.102.85.1" "ID_759" "22" "0.00" "-0.82" "-0.76" "-1.90" "4.81" "3.74"
"JGI|NEMVE1|110843|E_GW.102.80.1" "ID_760" "36" "0.00" "2.26" "1.75" "-4.08" "8.61" "33.91"
"JGI|NEMVE1|11085|GW.179.1.1" "ID_761" "8" "0.00" "-10.16" "-14.68" "-20.05" "-19.33" "-18.15"
"JGI|NEMVE1|110855|E_GW.102.139.1" "ID_762" "39" "0.00" "0.45" "-0.13" "2.18" "10.91" "12.90"
"JGI|NEMVE1|110858|E_GW.102.51.1" "ID_763" "28" "0.00" "1.34" "25.51" "41.87" "10.50" "2.47"
"JGI|NEMVE1|110875|E_GW.102.67.1" "ID_764" "8" "0.00" "-4.63" "-8.82" "-10.04" "-7.86" "-10.39"
"JGI|NEMVE1|110884|E_GW.102.70.1" "ID_765" "12" "0.00" "-0.52" "-3.24" "-5.22" "-2.30" "-1.88"
"JGI|NEMVE1|110891|E_GW.102.145.1" "ID_767" "27" "0.00" "-0.22" "0.00" "0.13" "0.67" "3.48"
"JGI|NEMVE1|110910|E_GW.103.117.1" "ID_768" "24" "0.00" "-1.25" "-9.66" "171.91" "69.03" "133.17"
"JGI|NEMVE1|110912|E_GW.103.109.1" "ID_769" "0" "0.00" "-3.46" "-4.53" "-5.29" "-3.76" "-5.65"
"JGI|NEMVE1|110916|E_GW.103.120.1" "ID_770" "8" "0.00" "-30.77" "-49.14" "-51.73" "-58.55" "-61.81"
"JGI|NEMVE1|11092|GW.110.3.1" "ID_771" "26" "0.00" "0.19" "0.00" "-1.39" "1.33" "1.01"
"JGI|NEMVE1|110929|E_GW.103.63.1" "ID_772" "9" "0.00" "2.48" "-2.19" "-10.14" "1.17" "5.03"
"JGI|NEMVE1|11096|GW.62.17.1" "ID_773" "38" "0.00" "37.41" "17.17" "140.80" "-17.30" "-28.11"
"JGI|NEMVE1|110962|E_GW.103.58.1" "ID_774" "20" "0.00" "-0.51" "-14.00" "-11.56" "-4.04" "-5.97"
"JGI|NEMVE1|110975|E_GW.103.37.1" "ID_775" "20" "0.00" "-4.51" "-20.37" "-25.80" "-13.39" "-21.78"
"JGI|NEMVE1|110987|E_GW.103.105.1" "ID_776" "24" "0.00" "0.17" "-0.26" "8.82" "4.19" "6.98"
"JGI|NEMVE1|110991|E_GW.103.161.1" "ID_777" "24" "0.00" "2.30" "-3.03" "53.29" "27.48" "46.39"
"JGI|NEMVE1|110998|E_GW.103.56.1" "ID_778" "20" "0.00" "-1.18" "-2.89" "-1.58" "-0.26" "-1.90"
"JGI|NEMVE1|111000|E_GW.103.48.1" "ID_780" "27" "0.00" "-0.80" "-0.68" "-1.14" "0.62" "11.93"
"JGI|NEMVE1|111004|E_GW.103.96.1" "ID_781" "32" "0.00" "4.22" "-1.22" "-3.31" "-1.68" "-2.14"
"JGI|NEMVE1|11103|GW.111.11.1" "ID_782" "8" "0.00" "-12.62" "-31.05" "-52.69" "-49.02" "-53.31"
"JGI|NEMVE1|111040|E_GW.103.119.1" "ID_783" "38" "0.00" "136.46" "-53.41" "176.37" "35.67" "-61.58"
"JGI|NEMVE1|111045|E_GW.103.86.1" "ID_784" "24" "0.00" "0.58" "-2.48" "29.17" "10.79" "21.52"
"JGI|NEMVE1|111050|E_GW.103.159.1" "ID_785" "8" "0.00" "-1.51" "-2.29" "-5.31" "-5.11" "-7.14"
"JGI|NEMVE1|111058|E_GW.103.81.1" "ID_786" "8" "0.00" "-0.64" "-7.58" "-29.21" "-23.56" "-27.67"
"JGI|NEMVE1|111069|E_GW.103.9.1" "ID_787" "36" "0.00" "-0.78" "-1.06" "-3.67" "-1.69" "19.95"
"JGI|NEMVE1|111097|E_GW.104.42.1" "ID_788" "34" "0.00" "11.35" "-11.35" "5.76" "11.00" "3.58"
"JGI|NEMVE1|111102|E_GW.104.268.1" "ID_789" "8" "0.00" "0.63" "-0.10" "-5.54" "-7.73" "-11.70"
"JGI|NEMVE1|111113|E_GW.104.13.1" "ID_790" "39" "0.00" "-1.18" "-2.10" "2.23" "7.95" "9.26"
"JGI|NEMVE1|111122|E_GW.104.4.1" "ID_791" "38" "0.00" "5.22" "0.49" "8.12" "-0.58" "-4.02"
"JGI|NEMVE1|111143|E_GW.104.56.1" "ID_792" "22" "0.00" "1.93" "-0.62" "0.91" "8.52" "7.78"
"JGI|NEMVE1|111153|E_GW.104.51.1" "ID_793" "12" "0.00" "-4.88" "-5.85" "-11.40" "-5.95" "-8.55"
"JGI|NEMVE1|11117|GW.230.2.1" "ID_794" "24" "0.00" "4.06" "3.04" "11.44" "9.02" "7.16"
"JGI|NEMVE1|111289|E_GW.104.16.1" "ID_795" "39" "0.00" "-0.06" "1.46" "0.70" "1.08" "1.58"
"JGI|NEMVE1|111293|E_GW.104.135.1" "ID_796" "46" "0.00" "4.96" "8.61" "2.70" "5.76" "6.42"
"JGI|NEMVE1|111358|E_GW.104.262.1" "ID_797" "28" "0.00" "62.05" "66.17" "144.54" "22.34" "-9.43"
"JGI|NEMVE1|111410|E_GW.105.58.1" "ID_798" "45" "0.00" "26.26" "27.22" "0.32" "-16.82" "-20.67"
"JGI|NEMVE1|111416|E_GW.105.78.1" "ID_799" "8" "0.00" "-6.13" "-9.66" "-16.00" "-20.86" "-14.10"
"JGI|NEMVE1|111422|E_GW.105.53.1" "ID_800" "20" "0.00" "5.59" "-5.33" "-1.66" "2.88" "-1.13"
"JGI|NEMVE1|111502|E_GW.106.53.1" "ID_801" "8" "0.00" "10.45" "-8.25" "-20.38" "-35.53" "-41.59"
"JGI|NEMVE1|11152|GW.77.5.1" "ID_802" "22" "0.00" "-0.39" "-2.36" "0.59" "7.22" "8.73"
"JGI|NEMVE1|111525|E_GW.106.80.1" "ID_803" "32" "0.00" "-0.71" "-7.41" "-7.77" "-5.85" "-5.13"
"JGI|NEMVE1|111552|E_GW.106.75.1" "ID_804" "39" "0.00" "0.34" "0.06" "2.84" "11.02" "12.10"
"JGI|NEMVE1|111564|E_GW.106.70.1" "ID_805" "8" "0.00" "-9.01" "-45.03" "-87.66" "-81.51" "-85.47"
"JGI|NEMVE1|11161|GW.124.10.1" "ID_806" "8" "0.00" "-13.81" "-42.60" "-65.42" "-67.45" "-73.93"
"JGI|NEMVE1|111641|E_GW.106.50.1" "ID_807" "37" "0.00" "1.27" "-0.70" "-2.72" "3.93" "5.77"
"JGI|NEMVE1|11167|GW.337.2.1" "ID_808" "22" "0.00" "-1.31" "-5.54" "-7.51" "20.06" "33.48"
"JGI|NEMVE1|11175|GW.208.10.1" "ID_809" "39" "0.00" "-1.11" "1.31" "9.57" "15.27" "21.16"
"JGI|NEMVE1|111788|E_GW.107.10.1" "ID_810" "22" "0.00" "-0.19" "-2.18" "8.60" "33.32" "29.60"
"JGI|NEMVE1|111823|E_GW.107.1.1" "ID_811" "36" "0.00" "0.14" "-1.83" "-2.26" "11.98" "38.48"
"JGI|NEMVE1|111841|E_GW.108.56.1" "ID_813" "38" "0.00" "0.42" "-5.33" "5.22" "-3.97" "-6.58"
"JGI|NEMVE1|111854|E_GW.108.114.1" "ID_815" "22" "0.00" "1.79" "-5.36" "-6.47" "10.89" "7.41"
"JGI|NEMVE1|111868|E_GW.108.67.1" "ID_816" "39" "0.00" "-0.23" "-0.34" "0.11" "0.97" "1.82"
"JGI|NEMVE1|111879|E_GW.108.54.1" "ID_817" "32" "0.00" "3.51" "-8.90" "-19.54" "-14.81" "-15.77"
"JGI|NEMVE1|111883|E_GW.108.117.1" "ID_818" "39" "0.00" "0.06" "-0.06" "0.17" "3.44" "5.24"
"JGI|NEMVE1|111898|E_GW.108.104.1" "ID_819" "8" "0.00" "4.50" "-5.26" "-19.45" "-19.64" "-19.45"
"JGI|NEMVE1|111902|E_GW.108.160.1" "ID_820" "8" "0.00" "-4.74" "-6.56" "-9.55" "-12.18" "-11.45"
"JGI|NEMVE1|111922|E_GW.108.115.1" "ID_821" "28" "0.00" "17.04" "20.25" "124.36" "30.86" "15.66"
"JGI|NEMVE1|111939|E_GW.108.23.1" "ID_822" "20" "0.00" "1.54" "-5.20" "-8.73" "-2.44" "-2.12"
"JGI|NEMVE1|11203|GW.275.7.1" "ID_824" "39" "0.00" "10.56" "31.34" "132.78" "187.86" "188.12"
"JGI|NEMVE1|112047|E_GW.109.25.1" "ID_825" "32" "0.00" "32.81" "-9.93" "-43.78" "-32.92" "-39.81"
"JGI|NEMVE1|112056|E_GW.109.65.1" "ID_826" "20" "0.00" "-6.17" "-13.99" "-12.02" "-8.54" "-12.67"
"JGI|NEMVE1|112069|E_GW.109.44.1" "ID_827" "26" "0.00" "0.13" "1.16" "0.18" "1.70" "1.38"
"JGI|NEMVE1|112072|E_GW.109.36.1" "ID_828" "9" "0.00" "1.31" "-11.93" "-19.71" "3.58" "12.10"
"JGI|NEMVE1|112080|E_GW.109.84.1" "ID_829" "8" "0.00" "-2.80" "-15.82" "-21.11" "-24.37" "-24.68"
"JGI|NEMVE1|112100|E_GW.109.164.1" "ID_830" "28" "0.00" "-1.07" "0.28" "5.13" "-0.68" "-2.37"
"JGI|NEMVE1|112198|E_GW.110.39.1" "ID_831" "12" "0.00" "-5.64" "-15.96" "-24.90" "-16.09" "-21.48"
"JGI|NEMVE1|112200|E_GW.110.95.1" "ID_832" "36" "0.00" "8.61" "2.19" "1.53" "15.75" "32.38"
"JGI|NEMVE1|112202|E_GW.110.132.1" "ID_833" "24" "0.00" "3.73" "4.06" "19.66" "7.80" "5.63"
"JGI|NEMVE1|112203|E_GW.110.87.1" "ID_834" "8" "0.00" "-26.64" "-109.53" "-227.02" "-215.14" "-229.53"
"JGI|NEMVE1|112243|E_GW.110.40.1" "ID_835" "42" "0.00" "11.42" "5.92" "-10.64" "5.92" "0.56"
"JGI|NEMVE1|112255|E_GW.110.162.1" "ID_836" "39" "0.00" "0.17" "0.79" "4.45" "15.63" "21.21"
"JGI|NEMVE1|11226|GW.209.15.1" "ID_837" "12" "0.00" "-1.88" "-11.60" "-20.79" "-5.12" "-10.66"
"JGI|NEMVE1|112260|E_GW.110.146.1" "ID_838" "39" "0.00" "0.33" "0.33" "1.18" "2.23" "5.12"
"JGI|NEMVE1|112267|E_GW.110.96.1" "ID_839" "40" "0.00" "1.70" "-3.12" "-1.56" "-4.28" "-7.50"
"JGI|NEMVE1|112287|E_GW.110.67.1" "ID_840" "22" "0.00" "-0.17" "-0.11" "-0.17" "2.61" "3.07"
"JGI|NEMVE1|112298|E_GW.110.144.1" "ID_841" "22" "0.00" "-0.15" "0.15" "0.92" "4.38" "3.51"
"JGI|NEMVE1|112320|E_GW.110.6.1" "ID_842" "12" "0.00" "-2.93" "-9.30" "-11.55" "-7.95" "-9.69"
"JGI|NEMVE1|112324|E_GW.110.65.1" "ID_843" "28" "0.00" "-0.06" "0.38" "1.20" "0.25" "0.32"
"JGI|NEMVE1|112354|E_GW.111.79.1" "ID_844" "8" "0.00" "0.44" "-2.41" "-5.40" "-5.03" "-4.81"
"JGI|NEMVE1|112355|E_GW.111.34.1" "ID_845" "32" "0.00" "-0.07" "-1.38" "-2.49" "-1.64" "-2.16"
"JGI|NEMVE1|112357|E_GW.111.18.1" "ID_846" "24" "0.00" "2.50" "3.02" "6.55" "4.62" "3.79"
"JGI|NEMVE1|112369|E_GW.111.133.1" "ID_847" "30;31" "0.00" "-0.14" "0.85" "0.42" "0.42" "-0.21"
"JGI|NEMVE1|112380|E_GW.111.9.1" "ID_848" "22" "0.00" "1.75" "-0.44" "2.53" "44.00" "27.15"
"JGI|NEMVE1|112390|E_GW.111.16.1" "ID_849" "22" "0.00" "7.11" "2.51" "6.79" "40.86" "25.08"
"JGI|NEMVE1|112409|E_GW.111.27.1" "ID_850" "22" "0.00" "0.26" "-0.13" "-0.59" "2.43" "1.84"
"JGI|NEMVE1|112412|E_GW.111.91.1" "ID_851" "32" "0.00" "2.95" "-7.85" "-13.30" "-11.47" "-11.60"
"JGI|NEMVE1|112414|E_GW.111.83.1" "ID_852" "12" "0.00" "-1.70" "-8.64" "-23.07" "-16.02" "-14.09"
"JGI|NEMVE1|112449|E_GW.111.129.1" "ID_853" "12" "0.00" "-0.81" "-2.09" "-4.32" "-2.34" "-2.95"
"JGI|NEMVE1|112468|E_GW.111.92.1" "ID_854" "0" "0.00" "-2.20" "-3.72" "-3.27" "-0.85" "-2.54"
"JGI|NEMVE1|112480|E_GW.112.50.1" "ID_855" "22" "0.00" "0.51" "0.06" "0.00" "3.42" "4.50"
"JGI|NEMVE1|112492|E_GW.112.82.1" "ID_856" "42" "0.00" "12.03" "16.85" "-11.96" "4.16" "1.31"
"JGI|NEMVE1|112493|E_GW.112.74.1" "ID_857" "32" "0.00" "10.02" "-8.06" "-13.17" "-18.48" "-19.79"
"JGI|NEMVE1|112507|E_GW.112.29.1" "ID_858" "5" "0.00" "-38.52" "-30.43" "27.03" "-57.01" "-58.10"
"JGI|NEMVE1|112540|E_GW.112.35.1" "ID_859" "22" "0.00" "-0.21" "0.92" "1.34" "6.55" "4.44"
"JGI|NEMVE1|112545|E_GW.112.100.1" "ID_860" "8" "0.00" "3.14" "-0.87" "-3.67" "-15.63" "-21.21"
"JGI|NEMVE1|112548|E_GW.112.129.1" "ID_861" "39" "0.00" "-0.63" "-0.31" "-0.52" "5.75" "10.03"
"JGI|NEMVE1|11255|GW.253.1.1" "ID_862" "22" "0.00" "0.59" "0.00" "-0.13" "2.63" "3.02"
"JGI|NEMVE1|112567|E_GW.112.38.1" "ID_864" "24" "0.00" "-17.10" "2.90" "79.54" "19.88" "5.91"
"JGI|NEMVE1|112613|E_GW.112.15.1" "ID_866" "32" "0.00" "33.08" "-32.91" "-55.67" "-51.05" "-53.70"
"JGI|NEMVE1|112619|E_GW.112.71.1" "ID_867" "22" "0.00" "0.44" "-0.51" "0.00" "2.66" "1.96"
"JGI|NEMVE1|112635|E_GW.113.98.1" "ID_868" "29" "0.00" "0.07" "0.66" "-0.58" "-0.51" "0.51"
"JGI|NEMVE1|112683|E_GW.113.67.1" "ID_869" "24" "0.00" "-0.07" "0.20" "5.77" "3.54" "4.52"
"JGI|NEMVE1|112689|E_GW.113.114.1" "ID_870" "34" "0.00" "0.51" "-2.50" "0.00" "2.05" "-2.05"
"JGI|NEMVE1|112691|E_GW.113.70.1" "ID_871" "32" "0.00" "2.26" "-2.18" "-0.78" "-6.20" "-3.24"
"JGI|NEMVE1|112700|E_GW.113.94.1" "ID_872" "39" "0.00" "0.26" "13.79" "50.63" "52.38" "48.01"
"JGI|NEMVE1|112718|E_GW.113.12.1" "ID_873" "22" "0.00" "-0.31" "0.00" "-0.31" "1.67" "1.36"
"JGI|NEMVE1|11272|GW.274.12.1" "ID_874" "1" "0.00" "-38.29" "-36.71" "4.14" "-64.03" "-77.56"
"JGI|NEMVE1|112739|E_GW.113.23.1" "ID_875" "22" "0.00" "1.87" "-0.13" "8.08" "16.56" "13.08"
"JGI|NEMVE1|112751|E_GW.113.39.1" "ID_876" "32" "0.00" "0.74" "0.00" "-0.28" "-0.23" "-0.23"
"JGI|NEMVE1|112753|E_GW.113.9.1" "ID_877" "8" "0.00" "0.46" "-2.54" "-4.32" "-4.17" "-4.83"
"JGI|NEMVE1|112757|E_GW.113.50.1" "ID_878" "23" "0.00" "0.90" "0.56" "8.51" "0.45" "6.48"
"JGI|NEMVE1|112761|E_GW.113.34.1" "ID_879" "8" "0.00" "6.91" "3.36" "-2.85" "-11.53" "-16.79"
"JGI|NEMVE1|112784|E_GW.114.69.1" "ID_880" "18" "0.00" "-0.44" "1.68" "2.99" "1.82" "1.68"
"JGI|NEMVE1|11279|GW.164.9.1" "ID_881" "32" "0.00" "5.11" "-22.01" "-42.06" "-39.57" "-40.43"
"JGI|NEMVE1|112797|E_GW.114.56.1" "ID_882" "24" "0.00" "-0.32" "-1.35" "7.58" "3.98" "0.90"
"JGI|NEMVE1|112837|E_GW.114.54.1" "ID_883" "12" "0.00" "-3.17" "-6.27" "-11.70" "-6.84" "-10.78"
"JGI|NEMVE1|112845|E_GW.114.94.1" "ID_884" "9" "0.00" "-3.58" "-6.72" "-6.81" "-2.01" "5.15"
"JGI|NEMVE1|112850|E_GW.114.33.1" "ID_885" "8" "0.00" "2.30" "-37.51" "-39.60" "-91.64" "-107.73"
"JGI|NEMVE1|11286|GW.122.5.1" "ID_886" "8" "0.00" "-4.40" "-10.64" "-15.17" "-16.09" "-17.99"
"JGI|NEMVE1|112906|E_GW.114.39.1" "ID_887" "22" "0.00" "-0.04" "-0.04" "0.04" "6.16" "7.54"
"JGI|NEMVE1|112941|E_GW.114.151.1" "ID_888" "39" "0.00" "0.00" "0.00" "0.23" "1.08" "1.25"
"JGI|NEMVE1|112951|E_GW.115.64.1" "ID_889" "9" "0.00" "-10.23" "-15.72" "-19.64" "-7.38" "-6.31"
"JGI|NEMVE1|112977|E_GW.115.55.1" "ID_891" "16" "0.00" "-4.18" "5.45" "5.07" "-11.15" "-12.42"
"JGI|NEMVE1|112997|E_GW.115.34.1" "ID_892" "32" "0.00" "9.12" "-15.46" "-27.42" "-24.72" "-27.50"
"JGI|NEMVE1|112998|E_GW.115.26.1" "ID_893" "32" "0.00" "-0.20" "-3.08" "-5.18" "-3.60" "-4.26"
"JGI|NEMVE1|113080|E_GW.116.14.1" "ID_894" "9" "0.00" "-1.99" "-2.76" "-2.63" "-0.77" "0.77"
"JGI|NEMVE1|113088|E_GW.116.124.1" "ID_895" "26" "0.00" "0.63" "0.28" "-1.06" "1.69" "1.06"
"JGI|NEMVE1|113102|E_GW.116.148.1" "ID_896" "22" "0.00" "0.00" "-0.09" "0.00" "1.31" "1.05"
"JGI|NEMVE1|113115|E_GW.116.73.1" "ID_897" "36" "0.00" "2.09" "0.10" "-7.21" "-0.63" "4.81"
"JGI|NEMVE1|113129|E_GW.116.122.1" "ID_898" "18" "0.00" "0.20" "2.30" "4.60" "6.70" "1.05"
"JGI|NEMVE1|113133|E_GW.116.97.1" "ID_899" "22" "0.00" "0.00" "-0.04" "0.00" "2.37" "1.43"
"JGI|NEMVE1|113169|E_GW.116.165.1" "ID_901" "8" "0.00" "-12.87" "-16.08" "-18.42" "-19.38" "-19.08"
"JGI|NEMVE1|113178|E_GW.116.87.1" "ID_902" "39" "0.00" "0.68" "0.28" "1.13" "6.54" "7.72"
"JGI|NEMVE1|11319|GW.135.17.1" "ID_903" "32" "0.00" "-0.70" "-17.87" "-16.41" "-15.14" "-18.50"
"JGI|NEMVE1|113215|E_GW.116.110.1" "ID_905" "39" "0.00" "-0.13" "-0.07" "0.00" "6.62" "9.57"
"JGI|NEMVE1|113222|E_GW.116.77.1" "ID_906" "39" "0.00" "0.00" "-0.96" "-3.98" "10.91" "24.01"
"JGI|NEMVE1|11324|GW.232.14.1" "ID_907" "8" "0.00" "-11.35" "-23.75" "-31.37" "-24.11" "-28.55"
"JGI|NEMVE1|113255|E_GW.117.99.1" "ID_908" "22" "0.00" "-8.56" "-5.33" "19.73" "82.41" "32.21"
"JGI|NEMVE1|11327|GW.301.5.1" "ID_910" "8" "0.00" "-5.45" "-12.35" "-11.95" "-25.88" "-31.92"
"JGI|NEMVE1|113298|E_GW.117.84.1" "ID_912" "20" "0.00" "-0.06" "-0.74" "-0.97" "0.51" "-0.11"
"JGI|NEMVE1|113336|E_GW.117.66.1" "ID_914" "12" "0.00" "-0.39" "-0.51" "-1.07" "0.00" "-0.34"
"JGI|NEMVE1|113343|E_GW.117.105.1" "ID_915" "0" "0.00" "-44.41" "-56.32" "-46.75" "-12.92" "-21.16"
"JGI|NEMVE1|113345|E_GW.117.53.1" "ID_916" "42" "0.00" "10.14" "-2.55" "-13.93" "3.21" "3.50"
"JGI|NEMVE1|113356|E_GW.117.40.1" "ID_917" "24" "0.00" "-0.46" "-0.20" "1.44" "0.92" "1.05"
"JGI|NEMVE1|113364|E_GW.117.6.1" "ID_918" "8" "0.00" "-2.25" "-15.02" "-43.66" "-39.87" "-40.26"
"JGI|NEMVE1|113379|E_GW.117.51.1" "ID_920" "32" "0.00" "27.06" "-3.67" "-7.77" "-21.39" "-27.24"
"JGI|NEMVE1|113398|E_GW.118.94.1" "ID_921" "42" "0.00" "25.08" "-7.21" "-22.47" "4.60" "7.11"
"JGI|NEMVE1|113433|E_GW.118.134.1" "ID_922" "42" "0.00" "2.04" "0.00" "-2.43" "1.05" "0.20"
"JGI|NEMVE1|113436|E_GW.118.118.1" "ID_923" "24" "0.00" "-0.27" "0.62" "6.61" "4.91" "4.64"
"JGI|NEMVE1|113459|E_GW.118.137.1" "ID_924" "24" "0.00" "-0.68" "0.57" "4.09" "4.03" "1.48"
"JGI|NEMVE1|113472|E_GW.118.7.1" "ID_925" "24" "0.00" "0.15" "22.13" "55.51" "18.62" "29.76"
"JGI|NEMVE1|113475|E_GW.118.90.1" "ID_926" "8" "0.00" "-1.41" "-42.88" "-84.58" "-93.14" "-103.40"
"JGI|NEMVE1|11348|GW.126.6.1" "ID_927" "49" "0.00" "7.73" "22.81" "30.66" "24.26" "16.79"
"JGI|NEMVE1|113484|E_GW.118.2.1" "ID_928" "40" "0.00" "125.01" "53.02" "39.53" "-86.35" "-194.44"
"JGI|NEMVE1|113517|E_GW.118.11.1" "ID_929" "34" "0.00" "2.36" "-6.29" "1.97" "6.42" "2.62"
"JGI|NEMVE1|113531|E_GW.118.19.1" "ID_930" "22" "0.00" "0.77" "-0.51" "-2.76" "3.85" "2.76"
"JGI|NEMVE1|113586|E_GW.119.108.1" "ID_931" "42" "0.00" "6.27" "-0.49" "-18.75" "-5.50" "-10.50"
"JGI|NEMVE1|113598|E_GW.119.3.1" "ID_932" "1" "0.00" "-71.67" "-96.64" "-92.10" "-105.89" "-94.19"
"JGI|NEMVE1|11360|GW.397.4.1" "ID_933" "8" "0.00" "-10.45" "-12.02" "-17.45" "-17.55" "-26.96"
"JGI|NEMVE1|113611|E_GW.119.119.1" "ID_934" "22" "0.00" "0.53" "1.64" "8.67" "16.42" "8.01"
"JGI|NEMVE1|113623|E_GW.119.114.1" "ID_936" "22" "0.00" "-6.65" "-6.42" "-4.20" "19.66" "19.32"
"JGI|NEMVE1|113641|E_GW.119.61.1" "ID_937" "22" "0.00" "-0.15" "-0.76" "-1.42" "0.92" "0.51"
"JGI|NEMVE1|113651|E_GW.119.117.1" "ID_938" "8" "0.00" "-50.15" "-73.48" "-83.28" "-96.47" "-87.96"
"JGI|NEMVE1|113661|E_GW.119.24.1" "ID_939" "12" "0.00" "-2.72" "-7.48" "-9.69" "-5.70" "-7.29"
"JGI|NEMVE1|113662|E_GW.119.69.1" "ID_940" "8" "0.00" "-18.45" "-25.16" "-33.11" "-34.86" "-36.32"
"JGI|NEMVE1|113685|E_GW.119.35.1" "ID_941" "22" "0.00" "-0.13" "-0.07" "0.00" "1.70" "2.10"
"JGI|NEMVE1|113706|E_GW.119.147.1" "ID_942" "1" "0.00" "-1.67" "-2.12" "-2.18" "-2.25" "-1.86"
"JGI|NEMVE1|113713|E_GW.119.54.1" "ID_943" "39" "0.00" "-0.21" "0.00" "-0.14" "3.17" "9.37"
"JGI|NEMVE1|113714|E_GW.119.46.1" "ID_944" "7" "0.00" "-1.48" "-0.96" "-0.87" "0.52" "2.18"
"JGI|NEMVE1|113718|E_GW.119.126.1" "ID_945" "1" "0.00" "-134.59" "-181.61" "-176.38" "-199.89" "-183.80"
"JGI|NEMVE1|113727|E_GW.119.121.1" "ID_946" "1" "0.00" "-57.53" "-78.35" "-69.81" "-85.70" "-78.41"
"JGI|NEMVE1|113741|E_GW.120.17.1" "ID_947" "8" "0.00" "-9.55" "-16.69" "-50.65" "-56.19" "-53.87"
"JGI|NEMVE1|113764|E_GW.120.113.1" "ID_949" "39" "0.00" "-0.05" "0.20" "1.63" "76.21" "116.30"
"JGI|NEMVE1|113783|E_GW.120.72.1" "ID_950" "39" "0.00" "-0.06" "1.69" "5.24" "6.59" "7.95"
"JGI|NEMVE1|113802|E_GW.120.2.1" "ID_951" "37" "0.00" "40.42" "2.85" "2.66" "93.95" "145.65"
"JGI|NEMVE1|113833|E_GW.120.42.1" "ID_953" "8" "0.00" "2.10" "-9.96" "-20.64" "-22.34" "-22.54"
"JGI|NEMVE1|113856|E_GW.120.9.1" "ID_954" "18" "0.00" "0.00" "3.47" "5.52" "5.20" "3.79"
"JGI|NEMVE1|113876|E_GW.121.89.1" "ID_956" "40" "0.00" "2.01" "-3.40" "2.88" "-3.93" "-5.33"
"JGI|NEMVE1|113881|E_GW.121.72.1" "ID_957" "37" "0.00" "0.31" "-0.10" "-0.31" "0.42" "0.84"
"JGI|NEMVE1|113892|E_GW.121.84.1" "ID_958" "0" "0.00" "-2.17" "-4.47" "-3.55" "-3.02" "-4.47"
"JGI|NEMVE1|1139|GW.239.8.1" "ID_959" "40" "0.00" "16.65" "5.85" "10.98" "-2.14" "-4.15"
"JGI|NEMVE1|113902|E_GW.121.51.1" "ID_960" "40" "0.00" "60.73" "-5.23" "51.02" "-20.05" "-44.94"
"JGI|NEMVE1|11392|GW.251.7.1" "ID_962" "24" "0.00" "0.68" "1.58" "9.35" "5.07" "5.35"
"JGI|NEMVE1|113922|E_GW.121.30.1" "ID_963" "37" "0.00" "0.32" "-0.25" "0.13" "0.76" "0.51"
"JGI|NEMVE1|113928|E_GW.121.14.1" "ID_964" "45" "0.00" "33.18" "27.50" "-8.10" "-37.27" "-36.54"
"JGI|NEMVE1|113931|E_GW.121.50.1" "ID_965" "24" "0.00" "-1.70" "6.88" "53.66" "36.49" "32.83"
"JGI|NEMVE1|113937|E_GW.121.26.1" "ID_966" "28" "0.00" "-13.23" "-5.84" "23.56" "-26.52" "-32.23"
"JGI|NEMVE1|113956|E_GW.121.58.1" "ID_967" "39" "0.00" "0.56" "0.42" "0.78" "1.62" "1.41"
"JGI|NEMVE1|113958|E_GW.121.13.1" "ID_968" "39" "0.00" "-0.09" "0.00" "0.87" "1.40" "1.48"
"JGI|NEMVE1|113973|E_GW.121.108.1" "ID_969" "22" "0.00" "-0.63" "-0.10" "-0.52" "1.78" "1.15"
"JGI|NEMVE1|113989|E_GW.122.48.1" "ID_970" "37" "0.00" "2.76" "-1.05" "-5.91" "3.61" "2.10"
"JGI|NEMVE1|114|GW.352.3.1" "ID_971" "24" "0.00" "-0.27" "-2.99" "12.18" "2.90" "-1.83"
"JGI|NEMVE1|114021|E_GW.122.30.1" "ID_972" "38" "0.00" "17.10" "16.76" "48.18" "13.29" "3.41"
"JGI|NEMVE1|114023|E_GW.122.67.1" "ID_973" "32" "0.00" "4.73" "-0.05" "-1.12" "-1.53" "-1.88"
"JGI|NEMVE1|114027|E_GW.122.14.1" "ID_974" "8" "0.00" "1.80" "-6.14" "-12.00" "-11.44" "-12.06"
"JGI|NEMVE1|114044|E_GW.122.46.1" "ID_975" "37" "0.00" "3.29" "-0.32" "-0.63" "7.48" "9.19"
"JGI|NEMVE1|114087|E_GW.122.77.1" "ID_976" "8" "0.00" "-65.93" "-97.73" "-149.44" "-129.97" "-151.12"
"JGI|NEMVE1|114090|E_GW.122.1.1" "ID_977" "7" "0.00" "-0.33" "-0.26" "-0.39" "0.72" "1.83"
"JGI|NEMVE1|114126|E_GW.123.18.1" "ID_978" "32" "0.00" "12.20" "-6.23" "-19.26" "-12.65" "-11.62"
"JGI|NEMVE1|114128|E_GW.123.54.1" "ID_979" "34" "0.00" "0.99" "-0.42" "0.14" "1.34" "-0.14"
"JGI|NEMVE1|114134|E_GW.123.58.1" "ID_980" "39" "0.00" "0.17" "0.00" "3.75" "56.66" "153.47"
"JGI|NEMVE1|114137|E_GW.123.41.1" "ID_981" "9" "0.00" "0.00" "-6.48" "-5.96" "-3.13" "-2.61"
"JGI|NEMVE1|114138|E_GW.123.33.1" "ID_982" "37" "0.00" "2.50" "-2.17" "-4.99" "9.92" "14.65"
"JGI|NEMVE1|114149|E_GW.123.57.1" "ID_983" "8" "0.00" "-3.88" "-3.57" "-7.94" "-6.56" "-10.31"
"JGI|NEMVE1|114150|E_GW.123.9.1" "ID_984" "37" "0.00" "2.67" "-3.18" "-5.23" "4.09" "7.78"
"JGI|NEMVE1|114158|E_GW.123.52.1" "ID_985" "39" "0.00" "0.25" "0.51" "1.02" "1.78" "2.49"
"JGI|NEMVE1|114170|E_GW.123.23.1" "ID_986" "8" "0.00" "-5.58" "-17.64" "-24.62" "-17.47" "-22.99"
"JGI|NEMVE1|114181|E_GW.124.62.1" "ID_987" "24" "0.00" "-0.06" "0.06" "3.93" "0.89" "2.60"
"JGI|NEMVE1|114199|E_GW.124.25.1" "ID_988" "28" "0.00" "-3.14" "7.15" "25.38" "5.11" "-1.68"
"JGI|NEMVE1|114209|E_GW.124.73.1" "ID_989" "32" "0.00" "-0.33" "-4.85" "-6.88" "-6.03" "-5.63"
"JGI|NEMVE1|114223|E_GW.124.52.1" "ID_990" "12" "0.00" "-2.05" "-3.34" "-6.29" "-3.15" "-6.04"
"JGI|NEMVE1|114224|E_GW.124.44.1" "ID_991" "22" "0.00" "3.38" "-1.34" "4.23" "35.74" "24.32"
"JGI|NEMVE1|114236|E_GW.124.84.1" "ID_992" "42" "0.00" "13.71" "4.80" "-34.57" "-10.56" "-17.98"
"JGI|NEMVE1|11424|GW.271.17.1" "ID_993" "43" "0.00" "13.58" "-0.73" "0.10" "14.11" "-14.52"
"JGI|NEMVE1|114245|E_GW.124.132.1" "ID_994" "8" "0.00" "3.94" "-25.88" "-89.25" "-129.25" "-129.38"
"JGI|NEMVE1|114254|E_GW.124.47.1" "ID_995" "37" "0.00" "7.23" "-2.50" "-0.94" "4.73" "1.12"
"JGI|NEMVE1|114270|E_GW.124.18.1" "ID_997" "8" "0.00" "-20.61" "-24.27" "-54.64" "-46.55" "-48.49"
"JGI|NEMVE1|114271|E_GW.124.5.1" "ID_998" "9" "0.00" "-9.41" "-42.49" "-49.87" "-25.30" "-23.95"
"JGI|NEMVE1|114291|E_GW.124.61.1" "ID_999" "36" "0.00" "0.44" "-0.06" "-0.32" "-0.06" "1.27"
"JGI|NEMVE1|114299|E_GW.124.8.1" "ID_1000" "8" "0.00" "-111.52" "-246.15" "-427.03" "-375.39" "-334.55"
"JGI|NEMVE1|114311|E_GW.124.16.1" "ID_1001" "36" "0.00" "0.20" "-0.66" "-0.72" "1.11" "3.80"
"JGI|NEMVE1|114326|E_GW.124.173.1" "ID_1002" "47" "0.00" "0.64" "0.64" "-0.13" "1.61" "0.45"
"JGI|NEMVE1|114332|E_GW.124.104.1" "ID_1003" "22" "0.00" "0.42" "0.21" "0.49" "3.31" "0.56"
"JGI|NEMVE1|114346|E_GW.124.128.1" "ID_1004" "15" "0.00" "0.70" "-0.17" "1.83" "-3.75" "-3.58"
"JGI|NEMVE1|114380|E_GW.125.24.1" "ID_1005" "39" "0.00" "-0.21" "1.25" "15.15" "13.06" "16.20"
"JGI|NEMVE1|114387|E_GW.125.6.1" "ID_1006" "35" "0.00" "0.59" "-4.60" "-12.81" "-11.43" "-8.47"
"JGI|NEMVE1|11440|GW.163.10.1" "ID_1007" "28" "0.00" "0.40" "0.45" "2.05" "0.85" "0.00"
"JGI|NEMVE1|114409|E_GW.125.55.1" "ID_1008" "8" "0.00" "-1.25" "-5.40" "-8.01" "-7.22" "-7.73"
"JGI|NEMVE1|114412|E_GW.125.39.1" "ID_1009" "8" "0.00" "0.46" "-9.46" "-30.68" "-42.23" "-47.37"
"JGI|NEMVE1|114446|E_GW.126.141.1" "ID_1010" "9" "0.00" "-1.35" "-2.70" "-2.03" "0.00" "0.56"
"JGI|NEMVE1|11446|GW.210.12.1" "ID_1011" "34" "0.00" "11.40" "-11.02" "9.57" "8.55" "5.83"
"JGI|NEMVE1|114460|E_GW.126.15.1" "ID_1012" "24" "0.00" "0.44" "-0.88" "13.27" "9.41" "2.55"
"JGI|NEMVE1|114476|E_GW.126.128.1" "ID_1013" "9" "0.00" "-1.51" "-3.67" "-2.49" "0.52" "-0.07"
"JGI|NEMVE1|114504|E_GW.126.53.1" "ID_1014" "42" "0.00" "19.71" "0.64" "-9.50" "4.37" "-1.28"
"JGI|NEMVE1|114506|E_GW.126.150.1" "ID_1015" "35" "0.00" "3.24" "0.00" "-1.69" "-2.54" "-0.35"
"JGI|NEMVE1|114516|E_GW.126.1.1" "ID_1016" "20" "0.00" "-27.32" "-78.83" "-67.39" "-43.39" "-65.65"
"JGI|NEMVE1|114533|E_GW.126.9.1" "ID_1017" "9" "0.00" "-5.22" "-8.67" "-11.18" "-0.10" "1.36"
"JGI|NEMVE1|114551|E_GW.126.116.1" "ID_1018" "25" "0.00" "1.77" "2.36" "-5.52" "-4.07" "-5.71"
"JGI|NEMVE1|114558|E_GW.126.22.1" "ID_1019" "22" "0.00" "-0.49" "-1.65" "5.80" "22.36" "14.59"
"JGI|NEMVE1|114561|E_GW.126.156.1" "ID_1020" "22" "0.00" "1.19" "0.91" "3.41" "8.52" "4.32"
"JGI|NEMVE1|114571|E_GW.126.46.1" "ID_1021" "24" "0.00" "0.10" "0.81" "2.65" "1.42" "1.12"
"JGI|NEMVE1|114572|E_GW.126.143.1" "ID_1022" "24" "0.00" "-0.11" "-0.34" "2.31" "1.63" "0.39"
"JGI|NEMVE1|114579|E_GW.126.86.1" "ID_1023" "8" "0.00" "-7.48" "-13.05" "-21.48" "-26.61" "-26.99"
"JGI|NEMVE1|114584|E_GW.126.25.1" "ID_1024" "22" "0.00" "-1.90" "-9.34" "28.52" "63.16" "39.53"
"JGI|NEMVE1|114611|E_GW.127.23.1" "ID_1027" "9" "0.00" "-222.45" "-219.27" "-229.00" "-1.97" "328.17"
"JGI|NEMVE1|114625|E_GW.127.47.1" "ID_1029" "28" "0.00" "0.31" "1.78" "4.08" "2.19" "0.63"
"JGI|NEMVE1|114632|E_GW.127.50.1" "ID_1030" "12" "0.00" "-2.56" "-5.39" "-12.22" "-6.37" "-7.29"
"JGI|NEMVE1|114639|E_GW.127.79.1" "ID_1031" "8" "0.00" "-1.83" "-6.16" "-19.59" "-16.96" "-15.35"
"JGI|NEMVE1|114642|E_GW.127.105.1" "ID_1032" "41" "0.00" "8.41" "3.18" "0.91" "0.74" "2.44"
"JGI|NEMVE1|114659|E_GW.127.5.1" "ID_1033" "44" "0.00" "6.72" "2.44" "6.21" "10.23" "7.99"
"JGI|NEMVE1|114661|E_GW.127.61.1" "ID_1034" "22" "0.00" "0.00" "0.06" "3.21" "199.31" "143.97"
"JGI|NEMVE1|114665|E_GW.127.98.1" "ID_1035" "26" "0.00" "0.57" "2.60" "-1.27" "2.09" "1.27"
"JGI|NEMVE1|114706|E_GW.127.96.1" "ID_1036" "8" "0.00" "1.97" "-0.22" "-6.35" "-6.27" "-8.61"
"JGI|NEMVE1|114712|E_GW.127.159.1" "ID_1037" "8" "0.00" "-8.85" "-10.61" "-12.06" "-12.25" "-11.86"
"JGI|NEMVE1|114717|E_GW.127.19.1" "ID_1038" "48" "0.00" "22.60" "20.54" "32.49" "9.12" "0.58"
"JGI|NEMVE1|114750|E_GW.127.165.1" "ID_1039" "39" "0.00" "0.07" "4.72" "16.00" "25.73" "17.62"
"JGI|NEMVE1|114751|E_GW.127.120.1" "ID_1040" "35" "0.00" "1.75" "0.26" "-1.48" "-1.05" "-0.61"
"JGI|NEMVE1|114762|E_GW.127.160.1" "ID_1041" "22" "0.00" "0.42" "-0.21" "8.46" "22.57" "17.66"
"JGI|NEMVE1|114817|E_GW.128.13.1" "ID_1042" "20" "0.00" "0.39" "-0.85" "-2.10" "1.05" "-0.79"
"JGI|NEMVE1|114840|E_GW.128.80.1" "ID_1043" "39" "0.00" "0.80" "2.05" "5.09" "12.32" "13.08"
"JGI|NEMVE1|114859|E_GW.128.27.1" "ID_1044" "8" "0.00" "-2.33" "-5.51" "-8.24" "-9.15" "-9.66"
"JGI|NEMVE1|114899|E_GW.128.12.1" "ID_1045" "12" "0.00" "-14.86" "-18.32" "-31.44" "-16.48" "-22.74"
"JGI|NEMVE1|114918|E_GW.128.23.1" "ID_1046" "39" "0.00" "-4.40" "-7.33" "2.03" "14.65" "22.54"
"JGI|NEMVE1|114921|E_GW.128.6.1" "ID_1047" "44" "0.00" "4.12" "3.42" "3.29" "4.50" "4.75"
"JGI|NEMVE1|114933|E_GW.129.117.1" "ID_1048" "24" "0.00" "-2.63" "3.06" "15.46" "13.49" "10.58"
"JGI|NEMVE1|115016|E_GW.129.70.1" "ID_1051" "8" "0.00" "-14.31" "-21.64" "-32.63" "-31.22" "-29.81"
"JGI|NEMVE1|115070|E_GW.129.119.1" "ID_1053" "39" "0.00" "1.15" "0.31" "2.40" "2.82" "3.97"
"JGI|NEMVE1|115087|E_GW.129.55.1" "ID_1054" "22" "0.00" "0.46" "1.64" "-0.72" "13.46" "10.97"
"JGI|NEMVE1|115107|E_GW.130.30.1" "ID_1055" "32" "0.00" "-2.32" "-20.62" "-29.81" "-23.56" "-23.70"
"JGI|NEMVE1|115110|E_GW.130.59.1" "ID_1056" "28" "0.00" "0.40" "16.42" "34.03" "8.86" "9.43"
"JGI|NEMVE1|115118|E_GW.130.142.1" "ID_1057" "20" "0.00" "1.78" "-3.15" "-3.15" "-0.61" "-3.00"
"JGI|NEMVE1|115127|E_GW.130.46.1" "ID_1058" "36" "0.00" "-0.23" "-0.28" "-0.28" "-0.28" "1.07"
"JGI|NEMVE1|115178|E_GW.130.89.1" "ID_1060" "25" "0.00" "0.29" "0.22" "-0.88" "-0.66" "-1.24"
"JGI|NEMVE1|115192|E_GW.130.156.1" "ID_1061" "2" "0.00" "-0.59" "-0.66" "-0.46" "0.39" "-0.46"
"JGI|NEMVE1|115210|E_GW.130.135.1" "ID_1062" "26" "0.00" "-0.32" "0.13" "-1.03" "0.06" "0.00"
"JGI|NEMVE1|115232|E_GW.130.42.1" "ID_1063" "32" "0.00" "14.45" "-19.31" "-39.89" "-27.28" "-25.59"
"JGI|NEMVE1|115237|E_GW.130.3.1" "ID_1064" "22" "0.00" "-3.84" "-4.28" "-5.85" "12.05" "14.75"
"JGI|NEMVE1|115245|E_GW.130.90.1" "ID_1065" "38" "0.00" "-1.46" "-4.81" "3.87" "-2.40" "-4.18"
"JGI|NEMVE1|115283|E_GW.130.112.1" "ID_1066" "22" "0.00" "0.07" "-0.59" "-4.33" "22.79" "22.07"
"JGI|NEMVE1|115285|E_GW.130.149.1" "ID_1067" "32" "0.00" "0.49" "-1.61" "-2.37" "-2.37" "-1.83"
"JGI|NEMVE1|115316|E_GW.130.131.1" "ID_1068" "20" "0.00" "0.85" "-4.66" "-4.03" "-1.42" "-1.82"
"JGI|NEMVE1|115361|E_GW.131.5.1" "ID_1069" "8" "0.00" "-1.88" "-3.41" "-5.95" "-7.38" "-7.89"
"JGI|NEMVE1|115367|E_GW.131.20.1" "ID_1070" "32" "0.00" "3.55" "-0.96" "-8.06" "-6.59" "-7.55"
"JGI|NEMVE1|115371|E_GW.131.49.1" "ID_1071" "39" "0.00" "-0.19" "-0.13" "0.32" "1.01" "1.71"
"JGI|NEMVE1|115386|E_GW.131.52.1" "ID_1072" "39" "0.00" "1.17" "0.51" "15.97" "19.11" "19.62"
"JGI|NEMVE1|115417|E_GW.131.71.1" "ID_1073" "39" "0.00" "-0.20" "0.07" "2.69" "1.83" "3.54"
"JGI|NEMVE1|11543|GW.462.1.1" "ID_1074" "8" "0.00" "-17.14" "-20.29" "-33.96" "-48.47" "-49.69"
"JGI|NEMVE1|115443|E_GW.131.26.1" "ID_1075" "8" "0.00" "-28.97" "-36.51" "-50.96" "-75.91" "-76.76"
"JGI|NEMVE1|115454|E_GW.132.45.1" "ID_1076" "28" "0.00" "13.09" "54.82" "115.23" "50.28" "41.29"
"JGI|NEMVE1|115467|E_GW.132.49.1" "ID_1077" "22" "0.00" "1.04" "-1.25" "1.46" "24.56" "24.87"
"JGI|NEMVE1|115533|E_GW.132.22.1" "ID_1078" "32" "0.00" "5.71" "-29.16" "-36.51" "-18.85" "-17.93"
"JGI|NEMVE1|115538|E_GW.132.50.1" "ID_1079" "32" "0.00" "18.57" "-0.04" "-18.48" "-15.80" "-18.74"
"JGI|NEMVE1|115547|E_GW.132.18.1" "ID_1080" "22" "0.00" "-2.73" "-6.93" "-12.33" "27.10" "25.96"
"JGI|NEMVE1|115551|E_GW.132.54.1" "ID_1081" "8" "0.00" "10.48" "-32.71" "-61.36" "-66.80" "-68.84"
"JGI|NEMVE1|115565|E_GW.132.13.1" "ID_1082" "9" "0.00" "-16.68" "-20.17" "-24.29" "6.93" "21.30"
"JGI|NEMVE1|115583|E_GW.133.52.1" "ID_1083" "27;36" "0.00" "-0.06" "-0.06" "0.13" "1.39" "6.08"
"JGI|NEMVE1|115603|E_GW.133.68.1" "ID_1084" "20" "0.00" "-0.66" "-2.19" "-1.68" "0.00" "-0.73"
"JGI|NEMVE1|115608|E_GW.133.158.1" "ID_1085" "40" "0.00" "10.09" "-8.71" "3.01" "-8.45" "-10.61"
"JGI|NEMVE1|115630|E_GW.133.50.1" "ID_1086" "22" "0.00" "4.94" "-6.68" "-5.78" "33.84" "44.88"
"JGI|NEMVE1|115638|E_GW.133.177.1" "ID_1087" "39" "0.00" "-0.07" "0.00" "0.00" "2.89" "7.82"
"JGI|NEMVE1|115643|E_GW.133.18.1" "ID_1088" "39" "0.00" "1.31" "1.48" "3.58" "6.11" "4.10"
"JGI|NEMVE1|115662|E_GW.133.3.1" "ID_1089" "8" "0.00" "-50.47" "-121.94" "-308.46" "-302.09" "-324.34"
"JGI|NEMVE1|115691|E_GW.133.167.1" "ID_1090" "8" "0.00" "5.91" "0.20" "1.38" "-14.32" "-15.10"
"JGI|NEMVE1|115738|E_GW.133.67.1" "ID_1092" "8" "0.00" "-0.57" "-3.30" "-4.43" "-4.60" "-4.09"
"JGI|NEMVE1|115756|E_GW.133.54.1" "ID_1093" "8" "0.00" "-0.61" "-1.37" "-1.73" "-1.48" "-1.58"
"JGI|NEMVE1|115782|E_GW.133.7.1" "ID_1094" "8" "0.00" "-33.02" "-116.98" "-165.27" "-161.72" "-165.16"
"JGI|NEMVE1|115803|E_GW.134.4.1" "ID_1095" "22" "0.00" "0.32" "0.32" "9.88" "28.64" "24.39"
"JGI|NEMVE1|115845|E_GW.134.29.1" "ID_1096" "24" "0.00" "-0.22" "1.24" "27.71" "25.82" "16.70"
"JGI|NEMVE1|115857|E_GW.134.16.1" "ID_1097" "36" "0.00" "-0.33" "-0.46" "-0.52" "2.23" "9.76"
"JGI|NEMVE1|115865|E_GW.134.48.1" "ID_1098" "9" "0.00" "-0.64" "-1.93" "-6.10" "0.71" "1.16"
"JGI|NEMVE1|115870|E_GW.134.43.1" "ID_1099" "46" "0.00" "10.22" "7.68" "5.00" "9.52" "11.70"
"JGI|NEMVE1|115889|E_GW.134.14.1" "ID_1100" "36" "0.00" "-0.17" "-0.35" "-0.44" "2.27" "15.10"
"JGI|NEMVE1|115934|E_GW.134.9.1" "ID_1101" "32" "0.00" "3.97" "-32.71" "-82.13" "-56.22" "-57.47"
"JGI|NEMVE1|115956|E_GW.135.6.1" "ID_1102" "39" "0.00" "5.84" "-1.64" "18.85" "30.87" "25.61"
"JGI|NEMVE1|115977|E_GW.135.45.1" "ID_1104" "32" "0.00" "4.72" "-26.19" "-30.17" "-15.74" "-27.84"
"JGI|NEMVE1|115981|E_GW.135.163.1" "ID_1105" "22" "0.00" "0.10" "-0.25" "-0.71" "2.29" "3.36"
"JGI|NEMVE1|115992|E_GW.135.24.1" "ID_1106" "37" "0.00" "7.55" "-1.24" "-5.92" "0.85" "4.11"
"JGI|NEMVE1|116003|E_GW.135.118.1" "ID_1107" "42" "0.00" "7.79" "3.86" "-1.39" "1.46" "0.19"
"JGI|NEMVE1|116009|E_GW.135.51.1" "ID_1108" "39" "0.00" "-0.88" "-2.26" "2.12" "4.08" "9.19"
"JGI|NEMVE1|116037|E_GW.135.124.1" "ID_1109" "32" "0.00" "3.93" "-1.90" "-8.91" "-4.98" "-7.99"
"JGI|NEMVE1|116044|E_GW.135.38.1" "ID_1110" "8" "0.00" "-16.63" "-20.35" "-45.07" "-52.84" "-53.87"
"JGI|NEMVE1|116062|E_GW.135.127.1" "ID_1111" "27" "0.00" "0.07" "0.63" "-0.07" "0.42" "1.06"
"JGI|NEMVE1|116118|E_GW.136.4.1" "ID_1112" "32" "0.00" "41.38" "-37.01" "-71.84" "-66.00" "-66.08"
"JGI|NEMVE1|116127|E_GW.136.29.1" "ID_1114" "22" "0.00" "0.99" "0.59" "-0.79" "3.35" "2.50"
"JGI|NEMVE1|116134|E_GW.136.12.1" "ID_1115" "8" "0.00" "-3.48" "-1.12" "-3.70" "-17.09" "-18.48"
"JGI|NEMVE1|116137|E_GW.136.93.1" "ID_1116" "35" "0.00" "6.08" "1.99" "-9.54" "-8.07" "-7.22"
"JGI|NEMVE1|116145|E_GW.136.112.1" "ID_1117" "39" "0.00" "2.29" "7.68" "36.99" "189.42" "243.65"
"JGI|NEMVE1|116167|E_GW.136.2.1" "ID_1119" "22" "0.00" "0.38" "-0.19" "0.25" "9.44" "11.47"
"JGI|NEMVE1|116171|E_GW.136.15.1" "ID_1120" "8" "0.00" "-23.34" "-45.95" "-120.05" "-137.26" "-146.82"
"JGI|NEMVE1|116184|E_GW.136.55.1" "ID_1121" "12" "0.00" "-9.89" "-23.06" "-34.79" "-7.14" "-15.00"
"JGI|NEMVE1|116188|E_GW.136.91.1" "ID_1122" "8" "0.00" "-0.45" "-0.19" "-2.38" "-2.57" "-2.44"
"JGI|NEMVE1|116194|E_GW.136.67.1" "ID_1123" "39" "0.00" "1.62" "0.92" "5.85" "7.12" "5.78"
"JGI|NEMVE1|116212|E_GW.136.54.1" "ID_1124" "9" "0.00" "0.26" "-17.28" "-11.26" "1.40" "2.62"
"JGI|NEMVE1|116227|E_GW.137.85.1" "ID_1125" "37" "0.00" "2.40" "0.63" "-3.66" "5.33" "3.45"
"JGI|NEMVE1|116228|E_GW.137.40.1" "ID_1126" "35" "0.00" "-16.55" "-45.91" "-109.74" "-89.91" "-67.32"
"JGI|NEMVE1|116235|E_GW.137.122.1" "ID_1127" "39" "0.00" "-0.09" "0.49" "0.49" "7.59" "9.64"
"JGI|NEMVE1|116282|E_GW.137.8.1" "ID_1128" "8" "0.00" "-177.08" "-344.96" "-326.16" "-339.34" "-329.45"
"JGI|NEMVE1|116290|E_GW.137.3.1" "ID_1129" "9" "0.00" "-14.91" "-36.07" "-44.62" "-7.78" "-6.31"
"JGI|NEMVE1|116293|E_GW.137.33.1" "ID_1130" "39" "0.00" "0.17" "1.75" "5.35" "3.44" "8.96"
"JGI|NEMVE1|11632|GW.307.24.1" "ID_1131" "8" "0.00" "10.64" "-5.07" "-22.74" "-27.75" "-40.23"
"JGI|NEMVE1|116334|E_GW.137.15.1" "ID_1132" "20" "0.00" "-0.36" "-8.53" "-6.49" "-0.44" "-6.27"
"JGI|NEMVE1|116354|E_GW.137.87.1" "ID_1133" "22" "0.00" "-0.39" "-0.98" "-2.10" "1.44" "1.90"
"JGI|NEMVE1|116372|E_GW.137.13.1" "ID_1135" "32" "0.00" "-1.62" "-38.70" "-32.49" "-31.44" "-31.29"
"JGI|NEMVE1|116375|E_GW.137.111.1" "ID_1136" "22" "0.00" "-0.35" "2.79" "2.62" "7.25" "2.62"
"JGI|NEMVE1|116411|E_GW.138.27.1" "ID_1137" "39" "0.00" "0.63" "0.10" "0.00" "4.49" "11.70"
"JGI|NEMVE1|116416|E_GW.138.8.1" "ID_1138" "1" "0.00" "-44.79" "-51.62" "-43.54" "-63.77" "-62.13"
"JGI|NEMVE1|116418|E_GW.138.55.1" "ID_1139" "32" "0.00" "14.10" "-5.18" "-14.50" "-10.62" "-13.39"
"JGI|NEMVE1|116420|E_GW.138.47.1" "ID_1140" "22" "0.00" "1.36" "0.85" "0.45" "25.68" "15.40"
"JGI|NEMVE1|116463|E_GW.138.41.1" "ID_1141" "22" "0.00" "-0.05" "-0.15" "0.20" "4.27" "3.26"
"JGI|NEMVE1|116517|E_GW.139.100.1" "ID_1142" "24" "0.00" "-0.28" "0.51" "10.26" "2.87" "1.80"
"JGI|NEMVE1|116525|E_GW.139.70.1" "ID_1143" "12" "0.00" "-3.86" "-7.16" "-18.25" "-11.53" "-15.52"
"JGI|NEMVE1|116530|E_GW.139.132.1" "ID_1144" "8" "0.00" "0.51" "-0.44" "-2.04" "-11.60" "-11.74"
"JGI|NEMVE1|116534|E_GW.139.38.1" "ID_1145" "35" "0.00" "3.28" "2.16" "-0.46" "-4.39" "2.69"
"JGI|NEMVE1|116548|E_GW.139.73.1" "ID_1146" "32" "0.00" "16.82" "-22.41" "-49.44" "-45.07" "-55.54"
"JGI|NEMVE1|116562|E_GW.139.97.1" "ID_1147" "24" "0.00" "0.70" "0.92" "5.00" "3.17" "3.67"
"JGI|NEMVE1|116588|E_GW.139.47.1" "ID_1148" "24" "0.00" "2.01" "2.44" "11.52" "9.25" "8.73"
"JGI|NEMVE1|116591|E_GW.139.109.1" "ID_1149" "7" "0.00" "-2.19" "-1.57" "-1.15" "-0.73" "3.03"
"JGI|NEMVE1|116616|E_GW.139.53.1" "ID_1150" "24" "0.00" "0.85" "1.97" "13.99" "11.36" "8.01"
"JGI|NEMVE1|116624|E_GW.139.29.1" "ID_1151" "8" "0.00" "-5.98" "-11.07" "-13.57" "-22.05" "-15.62"
"JGI|NEMVE1|116629|E_GW.139.77.1" "ID_1152" "39" "0.00" "-0.74" "-1.87" "-3.35" "19.43" "52.10"
"JGI|NEMVE1|116645|E_GW.139.126.1" "ID_1153" "35" "0.00" "0.31" "-0.41" "-0.92" "-0.51" "0.25"
"JGI|NEMVE1|116658|E_GW.140.13.1" "ID_1154" "32" "0.00" "9.02" "-14.93" "-38.43" "-33.92" "-34.49"
"JGI|NEMVE1|116664|E_GW.140.2.1" "ID_1155" "22" "0.00" "-0.06" "0.06" "0.00" "3.55" "2.72"
"JGI|NEMVE1|116678|E_GW.140.6.1" "ID_1156" "11" "0.00" "-0.95" "-0.80" "0.58" "-0.73" "2.70"
"JGI|NEMVE1|116684|E_GW.140.8.1" "ID_1157" "10" "0.00" "-1.05" "-2.23" "-1.38" "-2.49" "-1.70"
"JGI|NEMVE1|116689|E_GW.140.30.1" "ID_1158" "39" "0.00" "0.83" "0.06" "0.96" "6.87" "8.73"
"JGI|NEMVE1|116696|E_GW.140.50.1" "ID_1159" "39" "0.00" "0.28" "0.78" "0.92" "4.58" "8.04"
"JGI|NEMVE1|116697|E_GW.140.24.1" "ID_1160" "19" "0.00" "-5.59" "-14.75" "0.87" "-15.98" "-13.18"
"JGI|NEMVE1|116698|E_GW.140.42.1" "ID_1161" "24" "0.00" "0.31" "8.05" "64.47" "48.69" "31.66"
"JGI|NEMVE1|116699|E_GW.140.16.1" "ID_1162" "8" "0.00" "-3.55" "-11.16" "-21.80" "-17.86" "-21.61"
"JGI|NEMVE1|116714|E_GW.141.108.1" "ID_1163" "22" "0.00" "0.04" "0.58" "-0.04" "8.12" "5.49"
"JGI|NEMVE1|116716|E_GW.141.19.1" "ID_1164" "22" "0.00" "0.00" "-0.06" "0.97" "6.65" "5.85"
"JGI|NEMVE1|116722|E_GW.141.39.1" "ID_1165" "9" "0.00" "-2.59" "-5.75" "-4.17" "0.66" "2.44"
"JGI|NEMVE1|116741|E_GW.141.123.1" "ID_1166" "37" "0.00" "0.39" "-1.92" "-2.31" "0.96" "0.06"
"JGI|NEMVE1|116745|E_GW.141.4.1" "ID_1167" "19" "0.00" "-27.18" "-53.28" "3.80" "-14.38" "-29.59"
"JGI|NEMVE1|116750|E_GW.141.54.1" "ID_1168" "8" "0.00" "-4.96" "-7.80" "-8.90" "-10.43" "-10.36"
"JGI|NEMVE1|116756|E_GW.141.38.1" "ID_1169" "8" "0.00" "-2.03" "-7.14" "-9.50" "-14.94" "-19.13"
"JGI|NEMVE1|116759|E_GW.141.8.1" "ID_1170" "39" "0.00" "0.19" "0.77" "3.08" "5.71" "6.36"
"JGI|NEMVE1|116773|E_GW.141.122.1" "ID_1171" "39" "0.00" "0.00" "0.99" "8.53" "14.52" "11.70"
"JGI|NEMVE1|116818|E_GW.141.36.1" "ID_1172" "22" "0.00" "0.09" "-0.26" "-0.44" "1.57" "1.75"
"JGI|NEMVE1|116843|E_GW.141.96.1" "ID_1173" "8" "0.00" "-25.71" "-200.73" "-369.69" "-421.63" "-433.64"
"JGI|NEMVE1|116849|E_GW.141.35.1" "ID_1174" "8" "0.00" "-13.27" "-12.15" "-20.88" "-20.69" "-24.89"
"JGI|NEMVE1|116873|E_GW.142.6.1" "ID_1175" "39" "0.00" "0.85" "2.95" "8.08" "10.26" "9.24"
"JGI|NEMVE1|116881|E_GW.142.103.1" "ID_1176" "42" "0.00" "1.70" "1.87" "-3.52" "1.02" "-0.85"
"JGI|NEMVE1|116885|E_GW.142.24.1" "ID_1177" "8" "0.00" "-10.84" "-27.02" "-45.33" "-67.21" "-69.80"
"JGI|NEMVE1|116912|E_GW.142.75.1" "ID_1178" "24" "0.00" "-0.68" "6.93" "46.26" "30.54" "20.40"
"JGI|NEMVE1|116927|E_GW.142.109.1" "ID_1179" "22" "0.00" "7.03" "5.70" "3.48" "22.68" "17.99"
"JGI|NEMVE1|116948|E_GW.142.49.1" "ID_1180" "2" "0.00" "-3.28" "-4.01" "19.33" "30.63" "20.35"
"JGI|NEMVE1|116976|E_GW.142.10.1" "ID_1181" "31" "0.00" "24.18" "98.21" "31.58" "0.46" "-11.66"
"JGI|NEMVE1|116977|E_GW.142.47.1" "ID_1182" "39" "0.00" "-0.26" "1.41" "9.69" "15.22" "16.11"
"JGI|NEMVE1|116983|E_GW.142.87.1" "ID_1183" "12" "0.00" "-4.23" "-21.36" "-28.83" "-16.85" "-17.20"
"JGI|NEMVE1|116995|E_GW.143.5.1" "ID_1184" "24" "0.00" "0.96" "4.28" "56.04" "42.43" "28.02"
"JGI|NEMVE1|11702|GW.418.24.1" "ID_1185" "39" "0.00" "-0.21" "-1.67" "8.99" "13.38" "14.73"
"JGI|NEMVE1|11703|GW.288.14.1" "ID_1186" "22" "0.00" "0.07" "0.26" "0.72" "14.45" "16.62"
"JGI|NEMVE1|117040|E_GW.143.51.1" "ID_1187" "22" "0.00" "-0.09" "-0.22" "-0.27" "0.62" "1.21"
"JGI|NEMVE1|117051|E_GW.143.10.1" "ID_1188" "39" "0.00" "3.18" "2.22" "4.15" "8.18" "11.93"
"JGI|NEMVE1|117062|E_GW.143.2.1" "ID_1189" "24" "0.00" "-0.05" "0.51" "3.61" "3.61" "2.14"
"JGI|NEMVE1|117067|E_GW.143.34.1" "ID_1190" "26" "0.00" "0.45" "0.79" "-0.11" "1.01" "1.24"
"JGI|NEMVE1|117076|E_GW.143.46.1" "ID_1191" "12" "0.00" "-3.48" "-4.18" "-10.77" "-1.08" "-2.79"
"JGI|NEMVE1|117089|E_GW.144.40.1" "ID_1193" "8" "0.00" "-4.91" "-25.36" "-46.32" "-46.13" "-48.94"
"JGI|NEMVE1|117102|E_GW.144.36.1" "ID_1194" "18" "0.00" "-0.45" "1.16" "5.59" "6.42" "0.32"
"JGI|NEMVE1|117116|E_GW.144.102.1" "ID_1195" "8" "0.00" "0.99" "-0.99" "-2.89" "-4.51" "-4.93"
"JGI|NEMVE1|117131|E_GW.144.63.1" "ID_1196" "40" "0.00" "22.61" "0.44" "15.89" "7.42" "-1.22"
"JGI|NEMVE1|117135|E_GW.144.39.1" "ID_1197" "32" "0.00" "2.61" "-4.60" "-10.24" "-5.54" "-7.31"
"JGI|NEMVE1|117138|E_GW.144.75.1" "ID_1198" "35" "0.00" "-2.23" "-6.24" "-17.47" "-13.46" "-10.05"
"JGI|NEMVE1|117150|E_GW.144.34.1" "ID_1199" "8" "0.00" "-0.76" "-3.12" "-4.24" "-3.17" "-3.70"
"JGI|NEMVE1|117154|E_GW.144.5.1" "ID_1200" "42" "0.00" "38.06" "24.20" "-6.70" "3.52" "0.80"
"JGI|NEMVE1|117166|E_GW.144.74.1" "ID_1201" "24" "0.00" "2.49" "6.92" "42.43" "30.98" "15.57"
"JGI|NEMVE1|117182|E_GW.144.98.1" "ID_1202" "22" "0.00" "2.08" "0.11" "-1.30" "7.38" "4.45"
"JGI|NEMVE1|117184|E_GW.144.45.1" "ID_1203" "18" "0.00" "-0.95" "2.28" "5.70" "4.31" "1.27"
"JGI|NEMVE1|117188|E_GW.144.29.1" "ID_1204" "24" "0.00" "0.15" "0.36" "7.00" "2.48" "1.31"
"JGI|NEMVE1|117224|E_GW.145.10.1" "ID_1205" "38" "0.00" "0.66" "-0.66" "8.12" "2.62" "-2.49"
"JGI|NEMVE1|117241|E_GW.145.42.1" "ID_1206" "12" "0.00" "-3.47" "-7.90" "-14.96" "-7.90" "-4.75"
"JGI|NEMVE1|117242|E_GW.145.4.1" "ID_1207" "8" "0.00" "4.65" "-13.67" "-69.92" "-63.65" "-72.53"
"JGI|NEMVE1|117244|E_GW.145.34.1" "ID_1208" "32" "0.00" "17.46" "-2.18" "-20.51" "-12.31" "-15.71"
"JGI|NEMVE1|117247|E_GW.145.18.1" "ID_1209" "32" "0.00" "7.63" "-10.24" "-29.26" "-19.23" "-25.39"
"JGI|NEMVE1|117324|E_GW.146.67.1" "ID_1212" "32" "0.00" "9.49" "-13.24" "-17.38" "-20.17" "-22.21"
"JGI|NEMVE1|117368|E_GW.146.12.1" "ID_1213" "39" "0.00" "-0.10" "-0.76" "3.26" "7.17" "10.63"
"JGI|NEMVE1|117400|E_GW.146.139.1" "ID_1214" "34" "0.00" "0.23" "-0.23" "0.39" "1.18" "0.28"
"JGI|NEMVE1|117411|E_GW.146.10.1" "ID_1215" "22" "0.00" "0.00" "0.00" "5.96" "17.04" "14.19"
"JGI|NEMVE1|117471|E_GW.146.24.1" "ID_1216" "9" "0.00" "-0.88" "-2.70" "-2.19" "0.58" "0.88"
"JGI|NEMVE1|117504|E_GW.147.6.1" "ID_1217" "32" "0.00" "18.21" "-113.28" "-183.52" "-151.15" "-147.62"
"JGI|NEMVE1|117533|E_GW.147.9.1" "ID_1218" "8" "0.00" "6.42" "-3.15" "-3.79" "-9.82" "-11.94"
"JGI|NEMVE1|117537|E_GW.147.57.1" "ID_1219" "20" "0.00" "2.68" "-4.23" "-7.26" "-1.13" "-3.10"
"JGI|NEMVE1|117546|E_GW.147.24.1" "ID_1220" "22" "0.00" "-17.63" "-19.21" "-0.35" "85.38" "27.15"
"JGI|NEMVE1|117565|E_GW.147.31.1" "ID_1221" "9" "0.00" "-0.52" "-1.88" "-1.99" "-0.94" "0.31"
"JGI|NEMVE1|117612|E_GW.148.20.1" "ID_1223" "25" "0.00" "9.51" "7.45" "-9.10" "-8.44" "-8.61"
"JGI|NEMVE1|117625|E_GW.148.28.1" "ID_1224" "10" "0.00" "-0.68" "-1.19" "0.34" "-1.25" "-0.57"
"JGI|NEMVE1|11764|GW.372.5.1" "ID_1225" "35" "0.00" "2.29" "-2.90" "-13.02" "-10.23" "-9.87"
"JGI|NEMVE1|117643|E_GW.148.63.1" "ID_1226" "24" "0.00" "0.06" "0.62" "2.20" "0.79" "0.85"
"JGI|NEMVE1|117655|E_GW.148.34.1" "ID_1228" "32" "0.00" "24.51" "-8.90" "1.46" "5.11" "-3.79"
"JGI|NEMVE1|117684|E_GW.148.93.1" "ID_1229" "45" "0.00" "2.23" "1.90" "0.20" "-2.75" "-3.28"
"JGI|NEMVE1|117697|E_GW.148.72.1" "ID_1230" "8" "0.00" "-30.11" "-46.93" "-59.84" "-76.21" "-93.61"
"JGI|NEMVE1|11770|GW.113.6.1" "ID_1231" "22" "0.00" "0.00" "-0.07" "0.14" "4.79" "6.20"
"JGI|NEMVE1|117700|E_GW.148.11.1" "ID_1232" "24" "0.00" "2.79" "5.76" "20.78" "11.09" "14.67"
"JGI|NEMVE1|11772|GW.166.6.1" "ID_1233" "22" "0.00" "9.40" "2.72" "-7.73" "43.57" "34.17"
"JGI|NEMVE1|117725|E_GW.148.14.1" "ID_1234" "8" "0.00" "-4.79" "-19.31" "-17.99" "-35.00" "-36.58"
"JGI|NEMVE1|117726|E_GW.148.59.1" "ID_1235" "38" "0.00" "5.09" "4.91" "18.43" "-0.09" "-1.29"
"JGI|NEMVE1|117735|E_GW.148.46.1" "ID_1236" "8" "0.00" "-14.03" "-32.72" "-55.51" "-55.28" "-55.85"
"JGI|NEMVE1|117769|E_GW.149.15.1" "ID_1237" "2" "0.00" "-0.76" "-2.85" "4.12" "8.80" "7.02"
"JGI|NEMVE1|117779|E_GW.149.9.1" "ID_1238" "32" "0.00" "8.85" "-8.11" "-9.47" "-6.14" "-7.21"
"JGI|NEMVE1|117787|E_GW.149.136.1" "ID_1239" "1" "0.00" "-2.79" "-5.45" "-0.51" "-5.07" "-8.36"
"JGI|NEMVE1|117792|E_GW.149.42.1" "ID_1240" "12" "0.00" "1.17" "-2.99" "-18.45" "-5.91" "-16.05"
"JGI|NEMVE1|117798|E_GW.149.18.1" "ID_1241" "39" "0.00" "-0.13" "0.00" "0.33" "2.75" "3.47"
"JGI|NEMVE1|117826|E_GW.149.142.1" "ID_1242" "22" "0.00" "-0.45" "-1.03" "-0.96" "1.48" "0.06"
"JGI|NEMVE1|117848|E_GW.149.11.1" "ID_1243" "24" "0.00" "-1.41" "1.62" "16.35" "3.59" "2.89"
"JGI|NEMVE1|117853|E_GW.149.145.1" "ID_1244" "39" "0.00" "0.09" "0.87" "1.31" "2.18" "3.06"
"JGI|NEMVE1|117862|E_GW.149.35.1" "ID_1245" "22" "0.00" "0.10" "0.21" "0.52" "1.46" "1.04"
"JGI|NEMVE1|117889|E_GW.149.99.1" "ID_1246" "8" "0.00" "-3.22" "-4.47" "-12.87" "-14.12" "-15.76"
"JGI|NEMVE1|117891|E_GW.149.46.1" "ID_1247" "32" "0.00" "4.55" "-4.11" "-9.10" "-8.57" "-8.84"
"JGI|NEMVE1|117903|E_GW.149.33.1" "ID_1249" "42" "0.00" "13.43" "2.09" "-21.37" "-2.44" "-10.89"
"JGI|NEMVE1|117911|E_GW.149.114.1" "ID_1250" "8" "0.00" "-51.84" "-212.21" "-297.13" "-312.17" "-322.54"
"JGI|NEMVE1|117932|E_GW.150.85.1" "ID_1251" "39" "0.00" "0.95" "4.75" "30.98" "26.16" "31.74"
"JGI|NEMVE1|11794|GW.200.11.1" "ID_1252" "22" "0.00" "0.22" "-0.07" "0.07" "1.31" "0.95"
"JGI|NEMVE1|117981|E_GW.150.54.1" "ID_1253" "22" "0.00" "-0.26" "-0.33" "-0.07" "15.46" "8.98"
"JGI|NEMVE1|117995|E_GW.150.6.1" "ID_1254" "35" "0.00" "-13.23" "-53.99" "-125.20" "-120.83" "-84.62"
"JGI|NEMVE1|117997|E_GW.150.81.1" "ID_1255" "22" "0.00" "0.56" "3.88" "5.64" "28.48" "23.96"
"JGI|NEMVE1|1180|GW.1423.3.1" "ID_1256" "22" "0.00" "0.00" "0.17" "-0.09" "5.33" "2.53"
"JGI|NEMVE1|118006|E_GW.150.1.1" "ID_1257" "42" "0.00" "40.44" "-2.09" "-29.99" "8.05" "-9.09"
"JGI|NEMVE1|118014|E_GW.150.89.1" "ID_1258" "12" "0.00" "-6.70" "-8.21" "-13.86" "-4.60" "-7.16"
"JGI|NEMVE1|118035|E_GW.150.63.1" "ID_1259" "8" "0.00" "-4.64" "-10.93" "-14.64" "-15.84" "-16.91"
"JGI|NEMVE1|118038|E_GW.150.10.1" "ID_1260" "24" "0.00" "0.11" "0.40" "6.02" "3.47" "2.95"
"JGI|NEMVE1|118043|E_GW.150.104.1" "ID_1261" "28" "0.00" "-0.25" "0.81" "1.68" "0.56" "0.51"
"JGI|NEMVE1|118058|E_GW.150.74.1" "ID_1262" "24" "0.00" "-0.85" "3.04" "11.16" "7.83" "4.68"
"JGI|NEMVE1|118059|E_GW.150.66.1" "ID_1263" "39" "0.00" "-0.89" "-1.14" "1.90" "5.00" "5.13"
"JGI|NEMVE1|118073|E_GW.151.44.1" "ID_1264" "39" "0.00" "-48.79" "-28.66" "263.51" "475.24" "916.34"
"JGI|NEMVE1|118079|E_GW.151.72.1" "ID_1265" "39" "0.00" "0.26" "0.20" "5.04" "6.49" "6.29"
"JGI|NEMVE1|118094|E_GW.151.51.1" "ID_1266" "13" "0.00" "-3.40" "-2.76" "1.67" "0.06" "-5.20"
"JGI|NEMVE1|118106|E_GW.151.10.1" "ID_1267" "24" "0.00" "3.10" "2.75" "11.21" "12.19" "6.77"
"JGI|NEMVE1|118107|E_GW.151.47.1" "ID_1268" "8" "0.00" "-81.53" "-161.93" "-266.08" "-244.25" "-235.18"
"JGI|NEMVE1|118109|E_GW.151.39.1" "ID_1269" "26" "0.00" "-0.21" "0.10" "-1.15" "1.04" "1.25"
"JGI|NEMVE1|118120|E_GW.151.2.1" "ID_1270" "32" "0.00" "8.67" "-11.30" "-21.54" "-20.95" "-20.95"
"JGI|NEMVE1|118122|E_GW.151.42.1" "ID_1271" "39" "0.00" "0.13" "0.80" "1.25" "1.52" "2.99"
"JGI|NEMVE1|118140|E_GW.151.21.1" "ID_1272" "22" "0.00" "-0.06" "0.00" "-0.06" "1.48" "0.97"
"JGI|NEMVE1|118146|E_GW.151.41.1" "ID_1273" "0" "0.00" "-6.36" "-9.16" "-8.90" "-8.80" "-8.90"
"JGI|NEMVE1|118161|E_GW.151.65.1" "ID_1274" "8" "0.00" "-13.13" "-32.34" "-72.01" "-66.94" "-66.89"
"JGI|NEMVE1|118171|E_GW.151.77.1" "ID_1275" "8" "0.00" "0.00" "-2.98" "-2.41" "-4.18" "-3.74"
"JGI|NEMVE1|118178|E_GW.152.51.1" "ID_1276" "46" "0.00" "11.67" "6.64" "3.28" "7.44" "6.42"
"JGI|NEMVE1|11821|GW.230.6.1" "ID_1277" "39" "0.00" "23.39" "21.23" "136.80" "383.35" "354.59"
"JGI|NEMVE1|118213|E_GW.152.9.1" "ID_1278" "25" "0.00" "0.39" "0.51" "-0.58" "-0.96" "-0.90"
"JGI|NEMVE1|118215|E_GW.152.94.1" "ID_1279" "39" "0.00" "0.14" "-0.42" "-0.78" "5.92" "9.66"
"JGI|NEMVE1|118240|E_GW.152.52.1" "ID_1281" "22" "0.00" "0.21" "-0.73" "-0.42" "15.78" "16.61"
"JGI|NEMVE1|118271|E_GW.152.145.1" "ID_1283" "39" "0.00" "0.00" "0.22" "1.47" "3.53" "3.12"
"JGI|NEMVE1|118309|E_GW.152.8.1" "ID_1285" "5" "0.00" "-10.58" "-11.35" "11.04" "-9.87" "-19.49"
"JGI|NEMVE1|118356|E_GW.153.41.1" "ID_1286" "8" "0.00" "10.14" "1.18" "-11.72" "-17.30" "-19.78"
"JGI|NEMVE1|118361|E_GW.153.113.1" "ID_1287" "22" "0.00" "0.13" "-0.25" "0.76" "4.37" "3.93"
"JGI|NEMVE1|118365|E_GW.153.81.1" "ID_1288" "28" "0.00" "-20.79" "1.02" "85.99" "-51.05" "-66.01"
"JGI|NEMVE1|118368|E_GW.153.20.1" "ID_1289" "22" "0.00" "34.79" "31.97" "24.50" "100.05" "100.57"
"JGI|NEMVE1|118377|E_GW.153.52.1" "ID_1290" "42" "0.00" "7.00" "2.18" "-6.36" "0.51" "-3.21"
"JGI|NEMVE1|118379|E_GW.153.89.1" "ID_1291" "24" "0.00" "-0.42" "-0.42" "1.13" "0.78" "0.92"
"JGI|NEMVE1|11838|GW.117.7.1" "ID_1292" "12" "0.00" "0.26" "-1.22" "-3.49" "-1.22" "-1.92"
"JGI|NEMVE1|118385|E_GW.153.28.1" "ID_1293" "39" "0.00" "0.73" "0.21" "0.42" "7.21" "11.70"
"JGI|NEMVE1|118387|E_GW.153.92.1" "ID_1294" "24" "0.00" "0.07" "2.89" "5.91" "4.27" "4.47"
"JGI|NEMVE1|118418|E_GW.153.18.1" "ID_1296" "9" "0.00" "-2.67" "-6.19" "-11.70" "2.22" "2.84"
"JGI|NEMVE1|118436|E_GW.153.125.1" "ID_1297" "9" "0.00" "-1.07" "-1.98" "-3.41" "0.15" "2.70"
"JGI|NEMVE1|11844|GW.232.18.1" "ID_1298" "32" "0.00" "-6.76" "-24.85" "-25.47" "-20.34" "-17.52"
"JGI|NEMVE1|118443|E_GW.153.77.1" "ID_1299" "26" "0.00" "-0.32" "-0.76" "-1.96" "0.76" "0.00"
"JGI|NEMVE1|118447|E_GW.153.69.1" "ID_1300" "8" "0.00" "-1.09" "-2.99" "-11.30" "-25.09" "-26.62"
"JGI|NEMVE1|118526|E_GW.154.10.1" "ID_1301" "39" "0.00" "-0.13" "-0.07" "0.20" "16.71" "22.93"
"JGI|NEMVE1|118527|E_GW.154.117.1" "ID_1302" "30" "0.00" "-2.38" "65.17" "11.24" "35.83" "18.88"
"JGI|NEMVE1|118528|E_GW.154.47.1" "ID_1303" "8" "0.00" "1.69" "-9.30" "-9.73" "-15.29" "-15.93"
"JGI|NEMVE1|118540|E_GW.154.34.1" "ID_1304" "22" "0.00" "-266.08" "-391.52" "-401.56" "425.83" "795.35"
"JGI|NEMVE1|118574|E_GW.154.77.1" "ID_1305" "8" "0.00" "-36.89" "-73.25" "-118.60" "-97.18" "-105.01"
"JGI|NEMVE1|11859|GW.254.14.1" "ID_1306" "22" "0.00" "0.20" "-0.39" "-0.59" "4.66" "1.90"
"JGI|NEMVE1|118591|E_GW.154.4.1" "ID_1307" "8" "0.00" "-1.12" "-4.42" "-11.47" "-14.64" "-14.10"
"JGI|NEMVE1|118595|E_GW.154.43.1" "ID_1308" "8" "0.00" "-5.34" "-10.34" "-25.22" "-18.98" "-23.18"
"JGI|NEMVE1|118606|E_GW.154.30.1" "ID_1309" "33" "0.00" "0.31" "-1.32" "-0.25" "0.05" "0.15"
"JGI|NEMVE1|118618|E_GW.154.7.1" "ID_1310" "32" "0.00" "11.21" "-41.75" "-53.31" "-53.87" "-61.20"
"JGI|NEMVE1|118629|E_GW.155.73.1" "ID_1311" "22" "0.00" "0.51" "0.00" "2.15" "6.72" "5.45"
"JGI|NEMVE1|118705|E_GW.155.1.1" "ID_1313" "24" "0.00" "0.00" "0.26" "5.70" "8.06" "3.54"
"JGI|NEMVE1|118712|E_GW.155.25.1" "ID_1314" "39" "0.00" "0.39" "0.77" "1.73" "2.12" "2.31"
"JGI|NEMVE1|118750|E_GW.156.100.1" "ID_1315" "8" "0.00" "3.31" "-3.17" "-15.65" "-36.44" "-40.95"
"JGI|NEMVE1|118756|E_GW.156.42.1" "ID_1316" "38" "0.00" "-1.48" "-6.37" "7.42" "-0.26" "-3.23"
"JGI|NEMVE1|118781|E_GW.156.53.1" "ID_1317" "22" "0.00" "0.21" "-0.52" "-0.10" "4.81" "5.12"
"JGI|NEMVE1|118813|E_GW.156.2.1" "ID_1318" "32" "0.00" "-7.68" "-60.49" "-90.76" "-71.45" "-50.24"
"JGI|NEMVE1|118817|E_GW.156.51.1" "ID_1320" "8" "0.00" "-0.28" "-3.92" "-7.84" "-10.17" "-11.42"
"JGI|NEMVE1|118819|E_GW.156.88.1" "ID_1321" "22" "0.00" "-0.31" "-0.10" "-0.15" "6.66" "5.90"
"JGI|NEMVE1|118832|E_GW.156.67.1" "ID_1322" "24" "0.00" "0.51" "1.69" "4.40" "1.97" "1.80"
"JGI|NEMVE1|118838|E_GW.156.112.1" "ID_1323" "39" "0.00" "1.46" "0.57" "0.89" "2.72" "3.48"
"JGI|NEMVE1|118846|E_GW.156.46.1" "ID_1324" "38" "0.00" "3.87" "2.41" "34.21" "-16.99" "-25.24"
"JGI|NEMVE1|118854|E_GW.156.41.1" "ID_1325" "19" "0.00" "-2.23" "-18.28" "8.26" "-3.73" "-11.33"
"JGI|NEMVE1|118856|E_GW.156.78.1" "ID_1326" "22" "0.00" "0.13" "-0.06" "0.39" "1.54" "0.96"
"JGI|NEMVE1|118864|E_GW.156.107.1" "ID_1327" "8" "0.00" "0.99" "-2.40" "-6.55" "-4.51" "-5.85"
"JGI|NEMVE1|118882|E_GW.157.96.1" "ID_1328" "18" "0.00" "-0.09" "3.40" "4.98" "4.54" "2.71"
"JGI|NEMVE1|118883|E_GW.157.51.1" "ID_1329" "8" "0.00" "-1.15" "-5.43" "-37.41" "-36.15" "-38.77"
"JGI|NEMVE1|118891|E_GW.157.19.1" "ID_1330" "2" "0.00" "-0.33" "-4.27" "11.43" "14.97" "7.42"
"JGI|NEMVE1|118896|E_GW.157.10.1" "ID_1331" "24" "0.00" "0.27" "1.47" "7.50" "6.65" "3.48"
"JGI|NEMVE1|118913|E_GW.157.87.1" "ID_1332" "37" "0.00" "1.99" "0.34" "-1.08" "4.20" "5.68"
"JGI|NEMVE1|118925|E_GW.157.106.1" "ID_1333" "22" "0.00" "1.48" "1.48" "0.36" "12.92" "12.31"
"JGI|NEMVE1|118928|E_GW.157.38.1" "ID_1334" "35" "0.00" "0.62" "0.17" "-0.73" "-0.45" "-0.45"
"JGI|NEMVE1|118934|E_GW.157.13.1" "ID_1335" "1" "0.00" "-12.92" "-13.37" "-9.69" "-10.71" "-9.50"
"JGI|NEMVE1|118942|E_GW.157.25.1" "ID_1336" "8" "0.00" "-1.02" "-6.27" "-4.81" "-6.86" "-8.68"
"JGI|NEMVE1|118951|E_GW.157.37.1" "ID_1338" "8" "0.00" "-8.41" "-15.02" "-24.01" "-34.54" "-38.59"
"JGI|NEMVE1|118966|E_GW.157.32.1" "ID_1339" "8" "0.00" "-73.37" "-101.50" "-174.87" "-226.53" "-239.78"
"JGI|NEMVE1|118978|E_GW.157.89.1" "ID_1340" "22" "0.00" "-0.09" "0.09" "1.05" "36.58" "13.97"
"JGI|NEMVE1|118980|E_GW.157.80.1" "ID_1341" "22" "0.00" "-3.34" "-5.33" "-6.27" "1.88" "-1.36"
"JGI|NEMVE1|118996|E_GW.158.67.1" "ID_1342" "32" "0.00" "3.48" "-5.12" "-11.16" "-8.93" "-8.80"
"JGI|NEMVE1|119003|E_GW.158.50.1" "ID_1343" "39" "0.00" "0.22" "1.07" "1.70" "2.59" "2.54"
"JGI|NEMVE1|119016|E_GW.158.46.1" "ID_1344" "36" "0.00" "-2.50" "-4.26" "-7.16" "8.46" "32.61"
"JGI|NEMVE1|119019|E_GW.158.82.1" "ID_1345" "32" "0.00" "0.05" "-4.12" "-5.70" "-5.34" "-5.90"
"JGI|NEMVE1|119021|E_GW.158.21.1" "ID_1346" "22" "0.00" "0.11" "-1.01" "0.51" "2.42" "1.01"
"JGI|NEMVE1|119044|E_GW.158.65.1" "ID_1347" "34" "0.00" "-1.08" "-4.75" "10.52" "10.96" "0.63"
"JGI|NEMVE1|119069|E_GW.158.9.1" "ID_1348" "32" "0.00" "0.66" "-3.57" "-4.67" "-4.89" "-4.59"
"JGI|NEMVE1|119080|E_GW.158.68.1" "ID_1349" "12" "0.00" "-0.52" "-3.34" "-6.09" "-2.75" "-2.88"
"JGI|NEMVE1|119091|E_GW.158.71.1" "ID_1350" "39" "0.00" "1.93" "2.50" "10.91" "8.80" "16.76"
"JGI|NEMVE1|119101|E_GW.158.75.1" "ID_1351" "34" "0.00" "-0.42" "-0.78" "0.56" "2.40" "-1.20"
"JGI|NEMVE1|119155|E_GW.159.23.1" "ID_1352" "39" "0.00" "-0.09" "0.79" "12.40" "67.74" "102.40"
"JGI|NEMVE1|119208|E_GW.160.74.1" "ID_1353" "32" "0.00" "67.92" "-51.83" "-98.75" "-88.92" "-87.77"
"JGI|NEMVE1|119244|E_GW.160.69.1" "ID_1354" "8" "0.00" "-12.87" "-14.45" "-21.54" "-22.85" "-24.69"
"JGI|NEMVE1|119247|E_GW.160.105.1" "ID_1355" "16" "0.00" "-3.66" "0.94" "1.92" "-7.10" "-8.35"
"JGI|NEMVE1|119257|E_GW.160.72.1" "ID_1356" "32" "0.00" "3.07" "-3.52" "-7.78" "-5.11" "-4.09"
"JGI|NEMVE1|119259|E_GW.160.64.1" "ID_1357" "26" "0.00" "4.32" "4.12" "-4.27" "13.58" "20.35"
"JGI|NEMVE1|119262|E_GW.160.48.1" "ID_1358" "28" "0.00" "-1.24" "1.97" "8.11" "0.79" "0.51"
"JGI|NEMVE1|119279|E_GW.160.71.1" "ID_1359" "20" "0.00" "-4.37" "-24.14" "-18.18" "-12.23" "-16.41"
"JGI|NEMVE1|119321|E_GW.161.60.1" "ID_1360" "39" "0.00" "0.44" "1.75" "1.31" "2.04" "1.97"
"JGI|NEMVE1|119329|E_GW.161.107.1" "ID_1361" "8" "0.00" "2.10" "-0.98" "-4.46" "-4.52" "-4.78"
"JGI|NEMVE1|119330|E_GW.161.36.1" "ID_1362" "27" "0.00" "0.06" "0.19" "0.00" "1.93" "7.58"
"JGI|NEMVE1|119331|E_GW.161.28.1" "ID_1363" "22" "0.00" "-0.07" "-0.42" "0.00" "4.65" "2.89"
"JGI|NEMVE1|119333|E_GW.161.84.1" "ID_1364" "39" "0.00" "-0.09" "3.49" "1.22" "3.67" "5.85"
"JGI|NEMVE1|119350|E_GW.161.118.1" "ID_1365" "22" "0.00" "-0.10" "0.52" "0.42" "1.15" "0.52"
"JGI|NEMVE1|119370|E_GW.161.21.1" "ID_1366" "12" "0.00" "-2.43" "-3.09" "-4.60" "-3.28" "-3.81"
"JGI|NEMVE1|119386|E_GW.161.85.1" "ID_1367" "8" "0.00" "-14.55" "-59.18" "-85.56" "-93.28" "-92.87"
"JGI|NEMVE1|119412|E_GW.161.43.1" "ID_1369" "27" "0.00" "0.25" "0.31" "-0.10" "0.51" "1.42"
"JGI|NEMVE1|119416|E_GW.161.19.1" "ID_1370" "38" "0.00" "2.20" "1.58" "5.52" "0.90" "-0.90"
"JGI|NEMVE1|119459|E_GW.162.31.1" "ID_1372" "39" "0.00" "6.56" "0.58" "6.13" "33.18" "43.61"
"JGI|NEMVE1|11946|GW.384.13.1" "ID_1373" "24" "0.00" "0.07" "2.23" "15.13" "11.73" "7.14"
"JGI|NEMVE1|119462|E_GW.162.15.1" "ID_1374" "39" "0.00" "-0.58" "-1.54" "96.43" "71.78" "118.13"
"JGI|NEMVE1|119483|E_GW.162.26.1" "ID_1375" "8" "0.00" "-124.26" "-177.41" "-171.27" "-268.54" "-277.00"
"JGI|NEMVE1|119484|E_GW.162.18.1" "ID_1376" "22" "0.00" "3.23" "-0.61" "18.94" "37.97" "23.66"
"JGI|NEMVE1|119506|E_GW.162.29.1" "ID_1377" "39" "0.00" "0.31" "0.00" "27.90" "26.12" "42.32"
"JGI|NEMVE1|119563|E_GW.162.94.1" "ID_1378" "8" "0.00" "-50.63" "-71.58" "-156.89" "-154.60" "-166.29"
"JGI|NEMVE1|11959|GW.307.27.1" "ID_1379" "45" "0.00" "10.80" "10.31" "6.65" "3.97" "3.39"
"JGI|NEMVE1|11965|GW.167.9.1" "ID_1381" "24" "0.00" "-0.15" "-0.15" "1.37" "1.48" "0.46"
"JGI|NEMVE1|119659|E_GW.163.48.1" "ID_1382" "36" "0.00" "0.17" "0.00" "-0.39" "0.45" "1.41"
"JGI|NEMVE1|119683|E_GW.163.14.1" "ID_1383" "8" "0.00" "0.82" "-9.38" "-9.50" "-18.69" "-19.83"
"JGI|NEMVE1|1197|GW.41.1.1" "ID_1384" "32" "0.00" "2.77" "-0.58" "-2.26" "-1.24" "-2.33"
"JGI|NEMVE1|119730|E_GW.164.71.1" "ID_1385" "12" "0.00" "-28.04" "-45.47" "-95.40" "-69.19" "-53.07"
"JGI|NEMVE1|119733|E_GW.164.10.1" "ID_1386" "22" "0.00" "2.63" "3.02" "8.15" "45.84" "40.83"
"JGI|NEMVE1|119762|E_GW.164.66.1" "ID_1387" "22" "0.00" "-2.68" "-13.18" "-3.03" "23.68" "5.07"
"JGI|NEMVE1|119765|E_GW.164.58.1" "ID_1388" "8" "0.00" "-5.06" "-31.08" "-62.42" "-59.54" "-62.94"
"JGI|NEMVE1|11980|GW.91.5.1" "ID_1389" "8" "0.00" "12.54" "1.88" "-6.58" "-14.52" "-17.45"
"JGI|NEMVE1|119810|E_GW.164.31.1" "ID_1390" "22" "0.00" "-0.13" "-0.13" "0.72" "4.33" "3.81"
"JGI|NEMVE1|119814|E_GW.164.15.1" "ID_1391" "38" "0.00" "2.95" "-4.20" "3.35" "-6.74" "-3.44"
"JGI|NEMVE1|119841|E_GW.165.66.1" "ID_1393" "22" "0.00" "0.10" "0.00" "-0.05" "4.48" "4.17"
"JGI|NEMVE1|119845|E_GW.165.13.1" "ID_1394" "22" "0.00" "0.28" "0.34" "0.00" "2.31" "1.18"
"JGI|NEMVE1|119884|E_GW.165.16.1" "ID_1395" "8" "0.00" "-2.72" "-3.74" "-6.15" "-5.89" "-6.84"
"JGI|NEMVE1|119894|E_GW.165.28.1" "ID_1396" "12" "0.00" "-4.01" "-6.27" "-10.06" "-7.66" "-8.97"
"JGI|NEMVE1|119917|E_GW.165.43.1" "ID_1397" "33" "0.00" "0.98" "-4.59" "-0.85" "4.91" "11.66"
"JGI|NEMVE1|119928|E_GW.165.9.1" "ID_1398" "8" "0.00" "-1.48" "-10.34" "-14.19" "-13.23" "-14.25"
"JGI|NEMVE1|119949|E_GW.166.41.1" "ID_1399" "14" "0.00" "0.28" "-0.92" "-1.76" "4.86" "-0.99"
"JGI|NEMVE1|119951|E_GW.166.33.1" "ID_1400" "20" "0.00" "70.97" "-21.47" "-8.38" "39.63" "-4.36"
"JGI|NEMVE1|119959|E_GW.166.37.1" "ID_1401" "8" "0.00" "-36.36" "-41.38" "-58.93" "-60.19" "-67.08"
"JGI|NEMVE1|119981|E_GW.166.89.1" "ID_1402" "8" "0.00" "-4.93" "-7.88" "-14.84" "-18.98" "-21.02"
"JGI|NEMVE1|119982|E_GW.166.44.1" "ID_1403" "2" "0.00" "-1.16" "-1.25" "0.62" "2.54" "0.85"
"JGI|NEMVE1|119986|E_GW.166.72.1" "ID_1404" "32" "0.00" "8.24" "-0.17" "-13.52" "-11.99" "-12.95"
"JGI|NEMVE1|119994|E_GW.166.31.1" "ID_1405" "21" "0.00" "1.12" "-1.32" "-3.10" "-2.19" "-6.77"
"JGI|NEMVE1|120019|E_GW.166.67.1" "ID_1406" "8" "0.00" "4.28" "-13.30" "-35.27" "-58.21" "-63.56"
"JGI|NEMVE1|120023|E_GW.166.95.1" "ID_1407" "32" "0.00" "1.33" "-3.55" "-6.59" "-5.07" "-6.91"
"JGI|NEMVE1|120040|E_GW.166.66.1" "ID_1408" "42" "0.00" "1.02" "0.22" "-0.15" "0.07" "-0.29"
"JGI|NEMVE1|120055|E_GW.167.16.1" "ID_1409" "28" "0.00" "-3.87" "6.75" "21.36" "1.83" "-0.98"
"JGI|NEMVE1|120073|E_GW.167.31.1" "ID_1410" "39" "0.00" "1.67" "-0.71" "6.68" "9.12" "10.34"
"JGI|NEMVE1|120081|E_GW.167.43.1" "ID_1411" "39" "0.00" "-0.07" "0.28" "1.69" "14.66" "22.41"
"JGI|NEMVE1|120097|E_GW.167.22.1" "ID_1412" "22" "0.00" "0.35" "-0.26" "-0.17" "2.53" "2.97"
"JGI|NEMVE1|120099|E_GW.167.14.1" "ID_1413" "35" "0.00" "1.88" "0.63" "-1.78" "-0.94" "1.99"
"JGI|NEMVE1|120109|E_GW.167.70.1" "ID_1414" "39" "0.00" "-0.07" "13.27" "8.87" "13.27" "11.69"
"JGI|NEMVE1|120114|E_GW.167.46.1" "ID_1415" "9" "0.00" "-1.07" "-3.21" "-3.75" "-1.61" "-1.61"
"JGI|NEMVE1|120142|E_GW.167.65.1" "ID_1416" "39" "0.00" "0.23" "0.45" "1.59" "1.76" "2.73"
"JGI|NEMVE1|120143|E_GW.167.20.1" "ID_1417" "36" "0.00" "0.46" "-0.56" "-0.51" "1.58" "3.36"
"JGI|NEMVE1|120147|E_GW.168.11.1" "ID_1418" "8" "0.00" "-4.56" "-16.51" "-13.30" "-23.22" "-25.30"
"JGI|NEMVE1|120151|E_GW.168.76.1" "ID_1419" "32" "0.00" "0.51" "-4.56" "-8.74" "-5.45" "-4.62"
"JGI|NEMVE1|120156|E_GW.168.51.1" "ID_1420" "22" "0.00" "0.51" "0.66" "1.02" "2.99" "1.97"
"JGI|NEMVE1|120193|E_GW.168.13.1" "ID_1421" "22" "0.00" "-1.24" "-0.98" "-2.03" "27.45" "28.37"
"JGI|NEMVE1|120202|E_GW.168.61.1" "ID_1422" "9" "0.00" "-2.05" "-6.04" "-8.35" "2.31" "0.13"
"JGI|NEMVE1|120214|E_GW.168.49.1" "ID_1423" "9" "0.00" "1.48" "-3.38" "-5.64" "0.00" "1.83"
"JGI|NEMVE1|120225|E_GW.168.7.1" "ID_1424" "32" "0.00" "-7.77" "-42.34" "-48.27" "-42.78" "-41.81"
"JGI|NEMVE1|120257|E_GW.169.34.1" "ID_1425" "3" "0.00" "-69.49" "-86.10" "-148.90" "-140.86" "-102.72"
"JGI|NEMVE1|120285|E_GW.169.25.1" "ID_1426" "22" "0.00" "-0.92" "-0.53" "-0.53" "2.30" "1.97"
"JGI|NEMVE1|120311|E_GW.169.69.1" "ID_1427" "8" "0.00" "-6.47" "-7.68" "-8.84" "-9.95" "-9.86"
"JGI|NEMVE1|120322|E_GW.169.36.1" "ID_1428" "40" "0.00" "4.26" "-1.42" "-1.31" "-5.28" "-11.48"
"JGI|NEMVE1|120351|E_GW.170.68.1" "ID_1429" "42" "0.00" "1.42" "1.12" "-0.36" "2.49" "0.46"
"JGI|NEMVE1|120378|E_GW.170.67.1" "ID_1430" "8" "0.00" "-10.31" "-18.37" "-39.28" "-39.22" "-39.44"
"JGI|NEMVE1|120426|E_GW.170.117.1" "ID_1431" "2" "0.00" "-1.46" "-2.60" "-1.01" "0.57" "-1.20"
"JGI|NEMVE1|120431|E_GW.170.65.1" "ID_1433" "32" "0.00" "20.90" "-41.41" "-72.73" "-71.87" "-80.13"
"JGI|NEMVE1|120436|E_GW.170.49.1" "ID_1434" "37" "0.00" "0.06" "-1.80" "-4.24" "3.40" "6.93"
"JGI|NEMVE1|120454|E_GW.170.89.1" "ID_1435" "22" "0.00" "0.00" "0.42" "0.00" "1.97" "1.69"
"JGI|NEMVE1|120467|E_GW.170.84.1" "ID_1436" "39" "0.00" "0.09" "0.17" "-0.17" "6.55" "14.75"
"JGI|NEMVE1|120493|E_GW.171.66.1" "ID_1437" "32" "0.00" "26.44" "-6.48" "-23.41" "-23.20" "-23.30"
"JGI|NEMVE1|120496|E_GW.171.13.1" "ID_1438" "39" "0.00" "-0.13" "0.26" "2.56" "4.73" "8.67"
"JGI|NEMVE1|120503|E_GW.171.25.1" "ID_1440" "20" "0.00" "-1.42" "-4.37" "-6.87" "1.08" "-3.52"
"JGI|NEMVE1|120505|E_GW.171.5.1" "ID_1441" "8" "0.00" "1.42" "-52.20" "-91.38" "-85.98" "-81.91"
"JGI|NEMVE1|120507|E_GW.171.53.1" "ID_1442" "24" "0.00" "-6.42" "-8.17" "10.99" "8.40" "5.75"
"JGI|NEMVE1|12051|GW.386.9.1" "ID_1443" "8" "0.00" "-29.02" "-68.61" "-92.18" "-101.24" "-105.23"
"JGI|NEMVE1|120512|E_GW.171.73.1" "ID_1444" "1" "0.00" "-4.74" "-5.62" "-1.75" "-9.48" "-10.28"
"JGI|NEMVE1|120521|E_GW.171.40.1" "ID_1445" "27" "0.00" "0.00" "0.39" "0.07" "0.33" "1.70"
"JGI|NEMVE1|120525|E_GW.171.24.1" "ID_1446" "20" "0.00" "-1.41" "-3.47" "-4.94" "-0.26" "-2.44"
"JGI|NEMVE1|12053|GW.69.9.1" "ID_1447" "39" "0.00" "-0.14" "0.63" "0.14" "2.11" "4.23"
"JGI|NEMVE1|120532|E_GW.171.36.1" "ID_1448" "47" "0.00" "0.00" "4.36" "1.66" "3.75" "3.06"
"JGI|NEMVE1|120541|E_GW.171.92.1" "ID_1449" "0" "0.00" "-8.67" "-11.49" "-9.72" "-8.36" "-11.70"
"JGI|NEMVE1|120543|E_GW.171.76.1" "ID_1450" "36" "0.00" "-0.26" "-0.85" "-1.05" "1.12" "5.71"
"JGI|NEMVE1|120549|E_GW.171.51.1" "ID_1451" "8" "0.00" "7.99" "-2.86" "-6.16" "-19.95" "-12.90"
"JGI|NEMVE1|120559|E_GW.171.10.1" "ID_1452" "11" "0.00" "-6.99" "-8.07" "-2.33" "-0.17" "6.36"
"JGI|NEMVE1|120563|E_GW.172.90.1" "ID_1453" "8" "0.00" "3.00" "3.61" "-5.34" "-14.86" "-16.33"
"JGI|NEMVE1|120584|E_GW.172.61.1" "ID_1454" "24" "0.00" "-4.40" "-3.04" "23.27" "23.22" "12.00"
"JGI|NEMVE1|120618|E_GW.172.36.1" "ID_1455" "24" "0.00" "0.82" "-0.70" "2.79" "1.08" "0.95"
"JGI|NEMVE1|120631|E_GW.172.31.1" "ID_1456" "24" "0.00" "3.79" "1.24" "22.83" "17.94" "13.27"
"JGI|NEMVE1|120633|E_GW.172.68.1" "ID_1457" "22" "0.00" "-3.47" "-3.93" "-9.83" "10.55" "19.20"
"JGI|NEMVE1|120663|E_GW.172.110.1" "ID_1458" "35" "0.00" "-5.71" "-16.18" "-37.88" "-30.37" "-19.52"
"JGI|NEMVE1|120697|E_GW.173.12.1" "ID_1460" "8" "0.00" "-1.57" "-5.94" "-8.64" "-8.64" "-9.17"
"JGI|NEMVE1|120705|E_GW.173.2.1" "ID_1461" "39" "0.00" "1.15" "-3.34" "16.93" "31.56" "25.91"
"JGI|NEMVE1|120723|E_GW.173.28.1" "ID_1462" "39" "0.00" "-0.20" "-0.20" "-0.33" "7.16" "13.46"
"JGI|NEMVE1|120733|E_GW.173.1.1" "ID_1464" "24" "0.00" "0.00" "0.91" "3.07" "1.02" "0.91"
"JGI|NEMVE1|120739|E_GW.173.15.1" "ID_1465" "8" "0.00" "-11.40" "-30.63" "-32.51" "-38.62" "-39.94"
"JGI|NEMVE1|120741|E_GW.173.96.1" "ID_1466" "39" "0.00" "0.00" "5.07" "11.10" "15.67" "16.90"
"JGI|NEMVE1|120763|E_GW.173.30.1" "ID_1467" "24" "0.00" "0.51" "0.32" "4.88" "1.96" "1.08"
"JGI|NEMVE1|120818|E_GW.174.7.1" "ID_1468" "37" "0.00" "0.58" "-0.29" "-1.09" "1.53" "0.58"
"JGI|NEMVE1|120822|E_GW.174.38.1" "ID_1469" "22" "0.00" "-5.77" "-6.75" "-5.77" "10.42" "9.30"
"JGI|NEMVE1|120824|E_GW.174.21.1" "ID_1470" "39" "0.00" "-0.13" "0.71" "1.93" "4.04" "5.84"
"JGI|NEMVE1|120836|E_GW.174.35.1" "ID_1471" "32" "0.00" "5.50" "-4.93" "-8.18" "-8.04" "-8.39"
"JGI|NEMVE1|120850|E_GW.174.22.1" "ID_1472" "32" "0.00" "26.89" "-41.90" "-64.51" "-55.26" "-39.55"
"JGI|NEMVE1|12086|GW.183.13.1" "ID_1473" "9" "0.00" "-5.64" "-11.49" "-12.43" "-8.99" "-3.66"
"JGI|NEMVE1|120873|E_GW.175.109.1" "ID_1474" "25" "0.00" "4.47" "2.76" "-3.22" "-4.40" "-4.66"
"JGI|NEMVE1|120882|E_GW.175.120.1" "ID_1475" "8" "0.00" "-30.26" "-49.90" "-80.47" "-133.98" "-141.65"
"JGI|NEMVE1|120884|E_GW.175.104.1" "ID_1476" "44" "0.00" "3.52" "0.91" "2.10" "1.93" "3.18"
"JGI|NEMVE1|120890|E_GW.175.38.1" "ID_1477" "38" "0.00" "7.38" "6.77" "19.23" "5.19" "1.78"
"JGI|NEMVE1|120897|E_GW.175.33.1" "ID_1478" "39" "0.00" "-0.62" "-0.11" "0.68" "7.33" "22.65"
"JGI|NEMVE1|12090|GW.102.2.1" "ID_1479" "22" "0.00" "2.03" "-6.08" "-1.01" "66.08" "64.68"
"JGI|NEMVE1|120902|E_GW.175.131.1" "ID_1480" "32" "0.00" "-0.15" "-3.35" "-5.69" "-4.30" "-4.52"
"JGI|NEMVE1|120918|E_GW.175.52.1" "ID_1481" "36" "0.00" "0.07" "-0.07" "0.07" "0.13" "1.44"
"JGI|NEMVE1|120931|E_GW.175.31.1" "ID_1482" "39" "0.00" "-0.06" "0.13" "0.06" "14.51" "19.77"
"JGI|NEMVE1|121025|E_GW.176.94.1" "ID_1483" "24" "0.00" "1.13" "-0.07" "3.88" "2.11" "1.20"
"JGI|NEMVE1|121033|E_GW.176.121.1" "ID_1484" "39" "0.00" "0.00" "1.13" "5.94" "13.01" "12.22"
"JGI|NEMVE1|121040|E_GW.176.57.1" "ID_1486" "8" "0.00" "-11.23" "-16.68" "-16.48" "-26.73" "-29.55"
"JGI|NEMVE1|12115|GW.214.11.1" "ID_1490" "8" "0.00" "7.04" "-23.33" "-67.28" "-70.44" "-68.91"
"JGI|NEMVE1|121164|E_GW.177.73.1" "ID_1491" "42" "0.00" "5.38" "-4.75" "-12.04" "2.03" "0.25"
"JGI|NEMVE1|121175|E_GW.177.60.1" "ID_1492" "8" "0.00" "2.84" "-14.81" "-25.67" "-26.18" "-27.50"
"JGI|NEMVE1|12119|GW.567.4.1" "ID_1493" "36" "0.00" "-0.46" "-0.59" "-0.79" "1.31" "5.24"
"JGI|NEMVE1|121194|E_GW.177.68.1" "ID_1494" "42" "0.00" "9.05" "4.82" "-5.97" "-1.22" "-4.30"
"JGI|NEMVE1|121235|E_GW.177.7.1" "ID_1495" "8" "0.00" "3.10" "-11.91" "-11.49" "-19.17" "-21.36"
"JGI|NEMVE1|121253|E_GW.177.69.1" "ID_1496" "8" "0.00" "3.49" "-5.06" "-5.24" "-16.67" "-20.34"
"JGI|NEMVE1|121258|E_GW.177.139.1" "ID_1497" "39" "0.00" "-0.21" "5.54" "41.59" "45.87" "43.78"
"JGI|NEMVE1|12130|GW.103.8.1" "ID_1498" "9" "0.00" "-27.32" "-48.47" "-65.74" "-25.15" "-13.27"
"JGI|NEMVE1|121336|E_GW.178.4.1" "ID_1499" "39" "0.00" "0.22" "0.36" "0.67" "15.93" "24.64"
"JGI|NEMVE1|121337|E_GW.178.68.1" "ID_1500" "39" "0.00" "-0.17" "1.25" "13.98" "70.05" "79.65"
"JGI|NEMVE1|121344|E_GW.178.19.1" "ID_1501" "27;36" "0.00" "0.10" "0.10" "-0.05" "0.56" "4.78"
"JGI|NEMVE1|121345|E_GW.178.71.1" "ID_1502" "32" "0.00" "0.96" "-1.13" "-0.68" "-1.13" "-1.63"
"JGI|NEMVE1|121406|E_GW.179.88.1" "ID_1505" "9" "0.00" "-0.26" "-1.18" "-1.44" "0.13" "0.85"
"JGI|NEMVE1|121407|E_GW.179.7.1" "ID_1506" "32" "0.00" "6.23" "-11.62" "-14.90" "-15.54" "-15.67"
"JGI|NEMVE1|121417|E_GW.179.91.1" "ID_1507" "22" "0.00" "0.99" "0.85" "1.06" "9.59" "10.01"
"JGI|NEMVE1|121418|E_GW.179.39.1" "ID_1508" "42" "0.00" "3.40" "0.52" "-6.29" "-1.31" "-2.79"
"JGI|NEMVE1|121424|E_GW.179.22.1" "ID_1509" "20" "0.00" "-0.31" "-3.97" "-4.60" "-1.67" "-3.24"
"JGI|NEMVE1|121435|E_GW.179.18.1" "ID_1510" "36" "0.00" "-1.51" "-3.48" "-5.78" "2.10" "28.96"
"JGI|NEMVE1|121461|E_GW.179.29.1" "ID_1511" "24" "0.00" "-0.31" "2.68" "15.26" "11.07" "7.90"
"JGI|NEMVE1|121465|E_GW.179.20.1" "ID_1512" "22" "0.00" "-0.51" "-2.95" "-3.07" "3.64" "5.68"
"JGI|NEMVE1|121471|E_GW.179.4.1" "ID_1514" "9" "0.00" "1.75" "-16.68" "-18.71" "-7.55" "0.73"
"JGI|NEMVE1|121500|E_GW.180.23.1" "ID_1515" "12" "0.00" "-0.19" "-1.20" "-1.90" "-1.20" "-1.01"
"JGI|NEMVE1|121507|E_GW.180.6.1" "ID_1516" "15" "0.00" "-24.14" "-25.60" "-1.60" "-65.42" "-71.77"
"JGI|NEMVE1|121512|E_GW.180.10.1" "ID_1517" "8" "0.00" "-2.62" "-6.81" "2.62" "-14.41" "-19.59"
"JGI|NEMVE1|121514|E_GW.180.39.1" "ID_1518" "32" "0.00" "4.56" "-1.48" "-5.33" "-3.98" "-5.07"
"JGI|NEMVE1|121518|E_GW.180.1.1" "ID_1519" "24" "0.00" "-2.26" "-5.29" "26.15" "27.77" "16.56"
"JGI|NEMVE1|12152|GW.115.10.1" "ID_1520" "22" "0.00" "3.67" "2.97" "0.52" "37.80" "28.02"
"JGI|NEMVE1|121576|E_GW.181.55.1" "ID_1521" "39" "0.00" "-6.79" "18.29" "464.89" "882.54" "1,203.75"
"JGI|NEMVE1|12162|GW.383.8.1" "ID_1522" "8" "0.00" "-10.64" "-37.50" "-54.84" "-60.29" "-62.19"
"JGI|NEMVE1|121685|E_GW.182.41.1" "ID_1524" "8" "0.00" "-19.77" "-45.05" "-66.87" "-84.82" "-91.98"
"JGI|NEMVE1|121705|E_GW.182.52.1" "ID_1525" "39" "0.00" "4.12" "2.54" "-0.92" "10.07" "18.01"
"JGI|NEMVE1|121715|E_GW.182.31.1" "ID_1526" "39" "0.00" "0.56" "5.92" "10.48" "15.27" "13.30"
"JGI|NEMVE1|121718|E_GW.182.15.1" "ID_1527" "39" "0.00" "-0.13" "-0.19" "1.39" "5.32" "7.10"
"JGI|NEMVE1|121733|E_GW.182.87.1" "ID_1528" "9" "0.00" "-0.51" "-1.39" "-1.53" "0.66" "1.53"
"JGI|NEMVE1|121734|E_GW.182.42.1" "ID_1529" "37" "0.00" "12.78" "8.45" "-7.47" "23.46" "43.90"
"JGI|NEMVE1|121754|E_GW.182.53.1" "ID_1530" "8" "0.00" "-37.11" "-29.41" "-75.57" "-78.07" "-81.99"
"JGI|NEMVE1|121760|E_GW.182.1.1" "ID_1531" "39" "0.00" "-0.63" "-0.49" "6.41" "24.11" "30.10"
"JGI|NEMVE1|121771|E_GW.182.80.1" "ID_1532" "18" "0.00" "-0.61" "1.75" "2.10" "3.49" "2.01"
"JGI|NEMVE1|121800|E_GW.183.1.1" "ID_1533" "8" "0.00" "-246.18" "-271.26" "-251.30" "-559.66" "-557.26"
"JGI|NEMVE1|121821|E_GW.183.32.1" "ID_1535" "32" "0.00" "1.52" "-0.94" "-1.34" "-0.49" "-1.25"
"JGI|NEMVE1|121827|E_GW.183.52.1" "ID_1536" "22" "0.00" "-0.85" "-2.10" "-2.22" "4.26" "6.65"
"JGI|NEMVE1|121841|E_GW.183.15.1" "ID_1537" "38" "0.00" "7.22" "-0.10" "19.79" "1.68" "-6.72"
"JGI|NEMVE1|121854|E_GW.183.30.1" "ID_1538" "8" "0.00" "-70.10" "-81.99" "-84.35" "-112.92" "-110.28"
"JGI|NEMVE1|121949|E_GW.185.85.1" "ID_1540" "39" "0.00" "-0.15" "0.07" "1.46" "1.53" "2.77"
"JGI|NEMVE1|121965|E_GW.185.28.1" "ID_1541" "22" "0.00" "0.07" "0.39" "7.53" "22.21" "16.12"
"JGI|NEMVE1|121980|E_GW.185.5.1" "ID_1542" "8" "0.00" "-16.95" "-33.58" "-40.58" "-58.10" "-56.76"
"JGI|NEMVE1|121992|E_GW.185.10.1" "ID_1543" "22" "0.00" "2.26" "-0.49" "-3.74" "12.76" "11.07"
"JGI|NEMVE1|122001|E_GW.185.67.1" "ID_1544" "17" "0.00" "-0.17" "0.96" "0.52" "0.44" "0.70"
"JGI|NEMVE1|122010|E_GW.185.79.1" "ID_1545" "22" "0.00" "7.84" "-0.63" "48.28" "89.97" "34.38"
"JGI|NEMVE1|122013|E_GW.185.70.1" "ID_1546" "12" "0.00" "-5.12" "-13.59" "-21.80" "-9.39" "-17.21"
"JGI|NEMVE1|122014|E_GW.185.18.1" "ID_1547" "14" "0.00" "-0.09" "0.09" "-0.62" "0.94" "-0.18"
"JGI|NEMVE1|122016|E_GW.185.8.1" "ID_1548" "22" "0.00" "0.28" "1.42" "3.07" "12.21" "9.89"
"JGI|NEMVE1|122027|E_GW.185.58.1" "ID_1549" "24" "0.00" "0.25" "0.51" "2.19" "1.48" "0.31"
"JGI|NEMVE1|122036|E_GW.185.17.1" "ID_1550" "8" "0.00" "-2.93" "-17.47" "-31.16" "-33.08" "-33.92"
"JGI|NEMVE1|122048|E_GW.186.64.1" "ID_1551" "8" "0.00" "-5.32" "-19.20" "-39.79" "-39.53" "-42.45"
"JGI|NEMVE1|122064|E_GW.186.35.1" "ID_1552" "22" "0.00" "-0.36" "-0.80" "-1.31" "1.75" "2.26"
"JGI|NEMVE1|122070|E_GW.186.55.1" "ID_1553" "42" "0.00" "1.70" "1.70" "-0.72" "1.11" "0.59"
"JGI|NEMVE1|122088|E_GW.186.79.1" "ID_1554" "39" "0.00" "9.63" "-0.32" "19.77" "77.62" "102.79"
"JGI|NEMVE1|122091|E_GW.186.26.1" "ID_1555" "2" "0.00" "-2.18" "-2.18" "-0.14" "1.20" "0.56"
"JGI|NEMVE1|122106|E_GW.186.13.1" "ID_1556" "42" "0.00" "7.25" "-0.09" "-9.78" "-0.96" "-3.06"
"JGI|NEMVE1|122149|E_GW.187.27.1" "ID_1558" "22" "0.00" "2.76" "1.51" "-1.64" "9.59" "11.10"
"JGI|NEMVE1|122232|E_GW.188.38.1" "ID_1560" "41" "0.00" "10.00" "0.17" "-0.51" "-0.23" "2.50"
"JGI|NEMVE1|122234|E_GW.188.56.1" "ID_1561" "24" "0.00" "-1.88" "1.27" "25.59" "20.86" "20.15"
"JGI|NEMVE1|122238|E_GW.188.21.1" "ID_1563" "24" "0.00" "0.70" "5.32" "15.39" "7.41" "6.65"
"JGI|NEMVE1|122252|E_GW.188.17.1" "ID_1564" "39" "0.00" "-0.07" "-0.07" "-0.36" "3.14" "8.39"
"JGI|NEMVE1|122262|E_GW.188.10.1" "ID_1565" "40" "0.00" "5.57" "0.85" "6.29" "1.44" "-2.82"
"JGI|NEMVE1|122268|E_GW.188.39.1" "ID_1566" "24" "0.00" "-0.06" "2.31" "27.74" "18.55" "27.03"
"JGI|NEMVE1|122269|E_GW.188.20.1" "ID_1567" "45" "0.00" "28.19" "22.91" "11.84" "-1.27" "-9.30"
"JGI|NEMVE1|122273|E_GW.188.30.1" "ID_1568" "12" "0.00" "-1.75" "-2.97" "-10.30" "-4.71" "-3.84"
"JGI|NEMVE1|12228|GW.216.12.1" "ID_1569" "22" "0.00" "-3.03" "-5.64" "-6.37" "9.93" "5.75"
"JGI|NEMVE1|122285|E_GW.188.42.1" "ID_1570" "9" "0.00" "-5.78" "-6.83" "-7.55" "-5.84" "-3.28"
"JGI|NEMVE1|122288|E_GW.189.33.1" "ID_1571" "22" "0.00" "-0.09" "-0.13" "-0.18" "1.52" "2.28"
"JGI|NEMVE1|122321|E_GW.189.5.1" "ID_1572" "12" "0.00" "-0.62" "-1.59" "-2.10" "-1.08" "-1.48"
"JGI|NEMVE1|122329|E_GW.189.19.1" "ID_1573" "39" "0.00" "0.46" "0.46" "-0.25" "2.09" "3.41"
"JGI|NEMVE1|122372|E_GW.190.6.1" "ID_1574" "22" "0.00" "-0.11" "-0.79" "7.55" "20.29" "16.40"
"JGI|NEMVE1|122395|E_GW.190.28.1" "ID_1575" "36" "0.00" "1.08" "-0.82" "-1.08" "1.96" "7.16"
"JGI|NEMVE1|122407|E_GW.190.15.1" "ID_1576" "36" "0.00" "0.73" "-1.02" "-1.24" "1.09" "3.65"
"JGI|NEMVE1|122436|E_GW.190.116.1" "ID_1577" "27" "0.00" "8.26" "13.50" "-4.00" "9.37" "58.44"
"JGI|NEMVE1|122453|E_GW.190.45.1" "ID_1578" "0" "0.00" "-10.08" "-14.70" "-16.56" "-13.55" "-16.05"
"JGI|NEMVE1|122473|E_GW.190.114.1" "ID_1580" "27" "0.00" "20.25" "38.24" "4.19" "8.12" "60.32"
"JGI|NEMVE1|122490|E_GW.190.27.1" "ID_1581" "39" "0.00" "-0.10" "6.27" "12.43" "18.91" "22.57"
"JGI|NEMVE1|122516|E_GW.191.105.1" "ID_1582" "39" "0.00" "0.33" "-0.20" "-0.20" "10.57" "22.72"
"JGI|NEMVE1|122521|E_GW.191.20.1" "ID_1585" "8" "0.00" "-3.31" "-7.07" "-8.75" "-10.74" "-10.58"
"JGI|NEMVE1|122551|E_GW.191.3.1" "ID_1586" "22" "0.00" "-1.58" "-5.92" "8.96" "21.24" "18.65"
"JGI|NEMVE1|122573|E_GW.191.79.1" "ID_1587" "32" "0.00" "8.11" "-2.22" "-13.75" "-11.59" "-10.96"
"JGI|NEMVE1|122610|E_GW.191.77.1" "ID_1588" "32" "0.00" "14.44" "-9.99" "-13.49" "-14.44" "-14.81"
"JGI|NEMVE1|122621|E_GW.191.72.1" "ID_1589" "22" "0.00" "-0.07" "0.26" "0.72" "2.95" "0.98"
"JGI|NEMVE1|122626|E_GW.191.11.1" "ID_1590" "12" "0.00" "-14.77" "-23.05" "-28.96" "-21.44" "-23.43"
"JGI|NEMVE1|122631|E_GW.191.96.1" "ID_1591" "42" "0.00" "42.43" "19.74" "7.40" "6.84" "2.18"
"JGI|NEMVE1|122648|E_GW.191.67.1" "ID_1592" "32" "0.00" "7.86" "-6.55" "-16.15" "-12.48" "-12.75"
"JGI|NEMVE1|122656|E_GW.191.102.1" "ID_1593" "25" "0.00" "-26.02" "131.87" "-41.17" "-25.81" "-30.09"
"JGI|NEMVE1|122677|E_GW.191.113.1" "ID_1594" "31" "0.00" "0.39" "10.25" "7.82" "2.36" "-0.66"
"JGI|NEMVE1|122680|E_GW.192.16.1" "ID_1595" "8" "0.00" "-24.28" "-64.76" "-92.20" "-143.89" "-154.42"
"JGI|NEMVE1|122684|E_GW.192.89.1" "ID_1596" "20" "0.00" "0.17" "-0.45" "-1.02" "0.28" "-0.23"
"JGI|NEMVE1|122697|E_GW.192.2.1" "ID_1597" "1" "0.00" "-29.36" "-68.02" "-42.74" "-54.18" "-57.39"
"JGI|NEMVE1|122716|E_GW.192.39.1" "ID_1598" "39" "0.00" "0.17" "1.47" "0.56" "3.04" "5.86"
"JGI|NEMVE1|122725|E_GW.192.50.1" "ID_1599" "41" "0.00" "2.15" "0.25" "-0.13" "0.25" "1.20"
"JGI|NEMVE1|122732|E_GW.192.26.1" "ID_1600" "49" "0.00" "0.58" "2.84" "4.16" "1.90" "3.65"
"JGI|NEMVE1|122744|E_GW.192.21.1" "ID_1601" "49" "0.00" "0.79" "2.62" "2.95" "1.18" "1.38"
"JGI|NEMVE1|122745|E_GW.192.58.1" "ID_1602" "39" "0.00" "0.32" "-0.13" "0.45" "2.89" "4.69"
"JGI|NEMVE1|122785|E_GW.193.27.1" "ID_1603" "24" "0.00" "5.00" "-18.82" "28.83" "13.39" "16.56"
"JGI|NEMVE1|122810|E_GW.193.46.1" "ID_1604" "39" "0.00" "0.96" "1.31" "1.40" "5.41" "7.42"
"JGI|NEMVE1|122819|E_GW.193.33.1" "ID_1605" "22" "0.00" "-0.42" "-0.42" "2.40" "8.57" "5.96"
"JGI|NEMVE1|122822|E_GW.193.61.1" "ID_1606" "39" "0.00" "-0.13" "0.07" "0.66" "1.38" "2.36"
"JGI|NEMVE1|122840|E_GW.193.60.1" "ID_1607" "39" "0.00" "1.52" "2.90" "3.66" "6.87" "5.00"
"JGI|NEMVE1|12286|GW.261.17.1" "ID_1608" "37" "0.00" "2.22" "1.19" "-0.97" "7.56" "11.42"
"JGI|NEMVE1|122864|E_GW.194.26.1" "ID_1609" "22" "0.00" "-0.31" "-0.56" "-0.36" "1.07" "0.86"
"JGI|NEMVE1|122908|E_GW.194.36.1" "ID_1611" "11" "0.00" "-0.76" "-0.76" "-0.38" "-0.51" "1.39"
"JGI|NEMVE1|122914|E_GW.194.11.1" "ID_1613" "22" "0.00" "-0.13" "0.46" "1.57" "3.08" "0.79"
"JGI|NEMVE1|122918|E_GW.194.31.1" "ID_1614" "39" "0.00" "-0.45" "-0.26" "9.82" "19.65" "20.10"
"JGI|NEMVE1|122926|E_GW.194.27.1" "ID_1615" "39" "0.00" "0.35" "0.21" "1.06" "1.41" "2.82"
"JGI|NEMVE1|122927|E_GW.194.8.1" "ID_1616" "39" "0.00" "-0.17" "-0.35" "3.75" "12.22" "17.11"
"JGI|NEMVE1|122948|E_GW.195.41.1" "ID_1617" "32" "0.00" "-1.57" "-7.94" "-10.45" "-10.03" "-8.67"
"JGI|NEMVE1|122949|E_GW.195.33.1" "ID_1618" "6" "0.00" "-2.30" "0.07" "-1.25" "-0.66" "-0.46"
"JGI|NEMVE1|122951|E_GW.195.5.1" "ID_1619" "39" "0.00" "0.45" "-1.12" "0.85" "10.93" "19.73"
"JGI|NEMVE1|122952|E_GW.195.25.1" "ID_1620" "8" "0.00" "0.40" "-9.43" "-21.25" "-20.85" "-18.58"
"JGI|NEMVE1|122997|E_GW.195.11.1" "ID_1621" "32" "0.00" "0.20" "-10.79" "-14.40" "-12.01" "-7.12"
"JGI|NEMVE1|123|GW.358.1.1" "ID_1622" "9" "0.00" "0.11" "-8.17" "-7.89" "4.34" "12.79"
"JGI|NEMVE1|123055|E_GW.196.45.1" "ID_1623" "39" "0.00" "0.44" "6.84" "11.09" "10.20" "26.10"
"JGI|NEMVE1|12306|GW.314.2.1" "ID_1624" "28" "0.00" "0.73" "4.38" "4.45" "0.80" "0.15"
"JGI|NEMVE1|123074|E_GW.196.16.1" "ID_1625" "45" "0.00" "9.37" "5.50" "0.98" "0.59" "-2.23"
"JGI|NEMVE1|123077|E_GW.196.7.1" "ID_1626" "8" "0.00" "-11.68" "-11.36" "-11.94" "-19.39" "-19.20"
"JGI|NEMVE1|123078|E_GW.196.52.1" "ID_1627" "8" "0.00" "-6.13" "-6.84" "-30.38" "-34.47" "-35.81"
"JGI|NEMVE1|123088|E_GW.196.11.1" "ID_1628" "8" "0.00" "-30.03" "-64.95" "-124.31" "-135.66" "-139.59"
"JGI|NEMVE1|123151|E_GW.196.86.1" "ID_1630" "45" "0.00" "16.62" "7.49" "1.18" "-0.13" "-3.55"
"JGI|NEMVE1|123168|E_GW.197.62.1" "ID_1631" "32" "0.00" "32.40" "7.01" "-10.04" "-26.42" "-28.74"
"JGI|NEMVE1|123181|E_GW.197.3.1" "ID_1632" "22" "0.00" "13.63" "3.86" "3.69" "30.51" "16.08"
"JGI|NEMVE1|123184|E_GW.197.23.1" "ID_1633" "12" "0.00" "-1.02" "-26.15" "-53.73" "-35.16" "-37.39"
"JGI|NEMVE1|123192|E_GW.197.17.1" "ID_1634" "22" "0.00" "0.00" "0.51" "0.23" "1.18" "0.73"
"JGI|NEMVE1|12321|GW.367.15.1" "ID_1635" "32" "0.00" "15.71" "-68.80" "-82.04" "-84.57" "-84.07"
"JGI|NEMVE1|123237|E_GW.198.10.1" "ID_1636" "39" "0.00" "-0.15" "0.36" "-0.29" "39.97" "58.64"
"JGI|NEMVE1|123251|E_GW.198.79.1" "ID_1637" "9" "0.00" "-4.59" "-15.72" "-9.96" "-9.11" "-5.44"
"JGI|NEMVE1|123254|E_GW.198.26.1" "ID_1638" "32" "0.00" "2.18" "-3.08" "-2.50" "-3.02" "-4.04"
"JGI|NEMVE1|123261|E_GW.198.82.1" "ID_1639" "39" "0.00" "0.00" "0.07" "-0.07" "57.80" "108.61"
"JGI|NEMVE1|123281|E_GW.198.1.1" "ID_1640" "8" "0.00" "-37.36" "-56.66" "-46.00" "-72.98" "-92.80"
"JGI|NEMVE1|123286|E_GW.198.12.1" "ID_1641" "22" "0.00" "0.00" "0.10" "-0.21" "1.57" "2.09"
"JGI|NEMVE1|12337|GW.252.22.1" "ID_1642" "32" "0.00" "13.73" "-3.28" "-8.21" "-11.56" "-14.38"
"JGI|NEMVE1|123388|E_GW.199.69.1" "ID_1643" "12" "0.00" "-1.61" "-4.78" "-14.37" "4.55" "-8.08"
"JGI|NEMVE1|123407|E_GW.199.11.1" "ID_1644" "32" "0.00" "10.74" "-14.83" "-23.80" "-23.46" "-25.17"
"JGI|NEMVE1|123409|E_GW.199.48.1" "ID_1645" "39" "0.00" "-0.10" "-0.15" "0.20" "0.86" "1.37"
"JGI|NEMVE1|123420|E_GW.199.15.1" "ID_1646" "8" "0.00" "-20.17" "-23.84" "-28.17" "-28.79" "-28.85"
"JGI|NEMVE1|123451|E_GW.200.10.1" "ID_1647" "27" "0.00" "0.00" "0.13" "0.00" "0.57" "3.36"
"JGI|NEMVE1|123460|E_GW.200.14.1" "ID_1648" "8" "0.00" "-0.36" "-0.07" "-0.88" "-2.26" "-2.33"
"JGI|NEMVE1|123477|E_GW.200.21.1" "ID_1649" "24" "0.00" "25.36" "53.79" "97.95" "76.85" "57.46"
"JGI|NEMVE1|123505|E_GW.200.16.1" "ID_1650" "32" "0.00" "3.98" "-2.18" "-5.07" "-1.16" "-1.93"
"JGI|NEMVE1|123507|E_GW.200.52.1" "ID_1651" "22" "0.00" "-0.70" "-0.14" "0.07" "17.06" "11.28"
"JGI|NEMVE1|123513|E_GW.200.72.1" "ID_1652" "35" "0.00" "0.52" "-10.48" "-14.67" "-25.23" "-12.22"
"JGI|NEMVE1|123518|E_GW.200.8.1" "ID_1653" "22" "0.00" "-0.63" "-1.15" "0.42" "6.06" "5.33"
"JGI|NEMVE1|123568|E_GW.201.4.1" "ID_1654" "32" "0.00" "1.97" "-8.08" "-18.26" "-13.46" "-14.51"
"JGI|NEMVE1|123661|E_GW.202.81.1" "ID_1655" "39" "0.00" "0.54" "2.01" "2.10" "8.75" "11.29"
"JGI|NEMVE1|123677|E_GW.202.60.1" "ID_1657" "8" "0.00" "5.34" "-7.78" "-37.95" "-30.22" "-30.68"
"JGI|NEMVE1|123710|E_GW.202.9.1" "ID_1658" "22" "0.00" "0.06" "0.06" "0.17" "4.11" "3.16"
"JGI|NEMVE1|123712|E_GW.202.67.1" "ID_1659" "9" "0.00" "-0.89" "-1.39" "-1.14" "0.19" "1.33"
"JGI|NEMVE1|123730|E_GW.202.8.1" "ID_1661" "8" "0.00" "-17.30" "-42.06" "-57.00" "-132.35" "-143.16"
"JGI|NEMVE1|123737|E_GW.203.49.1" "ID_1662" "36" "0.00" "0.00" "-0.06" "0.00" "0.83" "3.34"
"JGI|NEMVE1|123738|E_GW.203.85.1" "ID_1663" "42" "0.00" "1.76" "0.99" "-0.63" "1.06" "0.70"
"JGI|NEMVE1|123739|E_GW.203.40.1" "ID_1664" "37" "0.00" "1.13" "0.17" "-1.48" "1.13" "1.92"
"JGI|NEMVE1|123745|E_GW.203.16.1" "ID_1665" "39" "0.00" "-0.10" "-0.10" "0.00" "2.72" "3.97"
"JGI|NEMVE1|123777|E_GW.203.8.1" "ID_1666" "27;36" "0.00" "-0.33" "-0.33" "0.92" "5.39" "25.42"
"JGI|NEMVE1|123804|E_GW.203.41.1" "ID_1667" "36" "0.00" "0.09" "-0.27" "-0.31" "0.58" "3.03"
"JGI|NEMVE1|123813|E_GW.203.37.1" "ID_1668" "27" "0.00" "-0.06" "0.11" "0.80" "3.30" "18.52"
"JGI|NEMVE1|123814|E_GW.203.6.1" "ID_1669" "39" "0.00" "0.41" "-1.07" "3.82" "7.94" "8.24"
"JGI|NEMVE1|123824|E_GW.204.31.1" "ID_1670" "39" "0.00" "-0.06" "0.00" "-0.06" "1.35" "2.25"
"JGI|NEMVE1|123866|E_GW.204.17.1" "ID_1671" "22" "0.00" "-0.63" "-11.02" "-10.90" "16.53" "10.07"
"JGI|NEMVE1|123871|E_GW.204.37.1" "ID_1672" "9" "0.00" "-0.29" "-3.79" "-3.94" "2.92" "4.16"
"JGI|NEMVE1|123898|E_GW.205.30.1" "ID_1674" "24" "0.00" "0.45" "0.00" "3.40" "4.88" "2.89"
"JGI|NEMVE1|1239|GW.203.13.1" "ID_1675" "35" "0.00" "7.05" "-7.19" "-25.37" "-8.32" "-7.33"
"JGI|NEMVE1|123903|E_GW.205.1.1" "ID_1676" "22" "0.00" "0.52" "0.35" "-0.09" "6.29" "2.10"
"JGI|NEMVE1|123924|E_GW.205.4.1" "ID_1677" "22" "0.00" "3.97" "2.72" "37.41" "94.46" "80.98"
"JGI|NEMVE1|123933|E_GW.205.12.1" "ID_1678" "8" "0.00" "-11.43" "-23.64" "-34.15" "-30.54" "-30.60"
"JGI|NEMVE1|124011|E_GW.205.80.1" "ID_1681" "10" "0.00" "-0.61" "-1.12" "-1.12" "-1.73" "-1.22"
"JGI|NEMVE1|124028|E_GW.206.42.1" "ID_1683" "8" "0.00" "-2.41" "-9.50" "-13.87" "-22.11" "-24.58"
"JGI|NEMVE1|124032|E_GW.206.26.1" "ID_1684" "20" "0.00" "-6.27" "-10.72" "-12.47" "-1.75" "-9.19"
"JGI|NEMVE1|124040|E_GW.206.8.1" "ID_1685" "28" "0.00" "-0.98" "-0.59" "3.93" "-4.06" "-4.78"
"JGI|NEMVE1|124098|E_GW.206.15.1" "ID_1686" "2" "0.00" "-3.21" "-6.16" "19.71" "31.59" "20.35"
"JGI|NEMVE1|124102|E_GW.206.88.1" "ID_1687" "8" "0.00" "0.21" "-0.21" "-1.62" "-2.61" "-2.61"
"JGI|NEMVE1|124119|E_GW.206.22.1" "ID_1688" "12" "0.00" "-10.82" "-16.67" "-25.14" "-18.16" "-17.46"
"JGI|NEMVE1|124120|E_GW.206.59.1" "ID_1689" "38" "0.00" "-2.72" "-15.05" "12.12" "-9.20" "-20.17"
"JGI|NEMVE1|124123|E_GW.207.2.1" "ID_1690" "39" "0.00" "5.84" "7.03" "8.67" "15.30" "12.94"
"JGI|NEMVE1|124130|E_GW.207.6.1" "ID_1691" "8" "0.00" "17.90" "-45.30" "-102.16" "-136.61" "-145.31"
"JGI|NEMVE1|124133|E_GW.207.29.1" "ID_1692" "39" "0.00" "-0.17" "0.57" "0.40" "1.65" "3.75"
"JGI|NEMVE1|124153|E_GW.207.11.1" "ID_1693" "20" "0.00" "0.86" "-2.14" "-3.41" "-0.25" "-1.78"
"JGI|NEMVE1|124177|E_GW.207.14.1" "ID_1694" "24" "0.00" "0.90" "0.06" "3.16" "3.27" "2.76"
"JGI|NEMVE1|12420|GW.173.24.1" "ID_1695" "22" "0.00" "-1.14" "-2.41" "-3.61" "15.52" "16.60"
"JGI|NEMVE1|124231|E_GW.208.47.1" "ID_1696" "22" "0.00" "-4.30" "-8.17" "-10.87" "5.25" "-0.22"
"JGI|NEMVE1|124251|E_GW.208.74.1" "ID_1697" "39" "0.00" "0.59" "0.92" "2.42" "4.00" "12.25"
"JGI|NEMVE1|124260|E_GW.208.17.1" "ID_1698" "8" "0.00" "9.76" "-22.47" "-44.56" "-50.01" "-50.59"
"JGI|NEMVE1|124290|E_GW.209.10.1" "ID_1699" "9" "0.00" "-1.55" "-21.78" "-21.99" "-0.85" "8.53"
"JGI|NEMVE1|124291|E_GW.209.47.1" "ID_1700" "0" "0.00" "-1.66" "-1.75" "-1.75" "-1.57" "-1.57"
"JGI|NEMVE1|124302|E_GW.209.34.1" "ID_1701" "3" "0.00" "-5.33" "-7.84" "-13.06" "-7.94" "-6.17"
"JGI|NEMVE1|124306|E_GW.209.18.1" "ID_1702" "24" "0.00" "1.05" "1.25" "9.00" "7.36" "3.48"
"JGI|NEMVE1|124307|E_GW.209.62.1" "ID_1703" "8" "0.00" "1.21" "-1.70" "-6.47" "-8.97" "-9.42"
"JGI|NEMVE1|124326|E_GW.209.37.1" "ID_1704" "22" "0.00" "0.11" "0.62" "6.19" "13.58" "8.01"
"JGI|NEMVE1|124375|E_GW.210.15.1" "ID_1705" "37" "0.00" "6.61" "0.61" "3.51" "11.75" "9.01"
"JGI|NEMVE1|124403|E_GW.210.50.1" "ID_1706" "12" "0.00" "-0.68" "-1.30" "-1.52" "-0.85" "-1.18"
"JGI|NEMVE1|124414|E_GW.210.54.1" "ID_1707" "22" "0.00" "-0.19" "-0.44" "-0.51" "1.58" "0.38"
"JGI|NEMVE1|124441|E_GW.210.73.1" "ID_1708" "38" "0.00" "3.87" "-0.22" "7.44" "-2.48" "-3.57"
"JGI|NEMVE1|124448|E_GW.210.49.1" "ID_1709" "8" "0.00" "-18.67" "-31.25" "-53.73" "-47.50" "-52.81"
"JGI|NEMVE1|124454|E_GW.211.76.1" "ID_1710" "39" "0.00" "0.00" "0.13" "6.29" "8.09" "5.84"
"JGI|NEMVE1|124470|E_GW.211.10.1" "ID_1711" "22" "0.00" "-0.28" "-0.49" "-3.45" "4.02" "1.97"
"JGI|NEMVE1|124472|E_GW.211.39.1" "ID_1712" "38" "0.00" "1.92" "-1.13" "5.24" "-0.26" "-0.52"
"JGI|NEMVE1|124482|E_GW.211.14.1" "ID_1713" "32" "0.00" "70.11" "0.00" "-26.23" "-25.08" "-25.29"
"JGI|NEMVE1|124537|E_GW.211.24.1" "ID_1715" "27" "0.00" "-0.13" "-0.09" "0.04" "0.58" "6.83"
"JGI|NEMVE1|124563|E_GW.212.22.1" "ID_1716" "40" "0.00" "0.74" "0.28" "1.02" "-0.97" "-1.08"
"JGI|NEMVE1|124567|E_GW.212.14.1" "ID_1717" "22" "0.00" "-2.49" "-3.21" "-3.61" "4.83" "4.99"
"JGI|NEMVE1|124568|E_GW.212.104.1" "ID_1718" "38" "0.00" "-0.06" "-0.11" "2.08" "-0.17" "0.23"
"JGI|NEMVE1|124570|E_GW.212.50.1" "ID_1719" "22" "0.00" "-0.13" "-0.13" "0.00" "3.99" "4.69"
"JGI|NEMVE1|124585|E_GW.212.46.1" "ID_1720" "11" "0.00" "-8.75" "-10.36" "-0.44" "-1.68" "4.67"
"JGI|NEMVE1|124606|E_GW.212.17.1" "ID_1721" "24" "0.00" "0.59" "2.75" "32.30" "18.08" "12.58"
"JGI|NEMVE1|12461|GW.84.19.1" "ID_1722" "8" "0.00" "-53.22" "-63.82" "-35.38" "-113.06" "-131.17"
"JGI|NEMVE1|124632|E_GW.212.69.1" "ID_1723" "25" "0.00" "-1.69" "1.55" "-4.16" "-1.13" "-2.04"
"JGI|NEMVE1|124634|E_GW.212.24.1" "ID_1724" "8" "0.00" "2.10" "-0.61" "-3.49" "-5.94" "-6.20"
"JGI|NEMVE1|124644|E_GW.212.36.1" "ID_1725" "27" "0.00" "0.10" "0.31" "0.00" "151.20" "958.20"
"JGI|NEMVE1|124667|E_GW.212.51.1" "ID_1726" "8" "0.00" "-6.70" "-13.92" "-26.07" "-22.20" "-21.48"
"JGI|NEMVE1|124699|E_GW.213.4.1" "ID_1727" "12" "0.00" "-1.25" "-2.32" "-7.01" "1.16" "-1.70"
"JGI|NEMVE1|124706|E_GW.213.73.1" "ID_1728" "39" "0.00" "-0.11" "-0.11" "0.23" "1.99" "3.18"
"JGI|NEMVE1|124731|E_GW.213.7.1" "ID_1729" "37" "0.00" "1.88" "-2.24" "-4.73" "0.41" "0.92"
"JGI|NEMVE1|124735|E_GW.213.92.1" "ID_1730" "39" "0.00" "0.06" "0.00" "0.68" "3.21" "4.79"
"JGI|NEMVE1|124737|E_GW.213.76.1" "ID_1731" "32" "0.00" "1.20" "0.19" "-0.44" "-0.51" "-0.51"
"JGI|NEMVE1|124761|E_GW.213.67.1" "ID_1732" "18" "0.00" "-3.50" "0.73" "-0.15" "1.90" "-3.28"
"JGI|NEMVE1|124772|E_GW.213.26.1" "ID_1733" "39" "0.00" "-0.07" "-0.07" "0.00" "1.05" "3.28"
"JGI|NEMVE1|124776|E_GW.213.5.1" "ID_1734" "43" "0.00" "12.97" "3.85" "4.24" "6.16" "-1.54"
"JGI|NEMVE1|124784|E_GW.214.45.1" "ID_1735" "39" "0.00" "0.28" "0.42" "0.07" "57.80" "77.67"
"JGI|NEMVE1|124786|E_GW.214.81.1" "ID_1736" "9" "0.00" "-9.34" "-57.09" "-61.98" "-23.57" "-24.44"
"JGI|NEMVE1|12479|GW.291.4.1" "ID_1737" "36" "0.00" "3.24" "0.84" "-1.57" "4.91" "12.54"
"JGI|NEMVE1|12480|GW.525.10.1" "ID_1738" "32" "0.00" "6.96" "-4.14" "-2.76" "-5.45" "-7.49"
"JGI|NEMVE1|124800|E_GW.214.85.1" "ID_1739" "31" "0.00" "0.76" "54.49" "38.78" "23.83" "15.89"
"JGI|NEMVE1|124803|E_GW.214.32.1" "ID_1740" "49" "0.00" "1.08" "2.33" "2.33" "1.76" "1.42"
"JGI|NEMVE1|124805|E_GW.214.130.1" "ID_1741" "1" "0.00" "-31.29" "-27.42" "-16.13" "-34.24" "-34.34"
"JGI|NEMVE1|124861|E_GW.214.9.1" "ID_1743" "32" "0.00" "7.60" "-10.71" "-21.16" "-8.68" "-8.74"
"JGI|NEMVE1|124869|E_GW.214.14.1" "ID_1744" "24" "0.00" "-1.09" "0.00" "10.79" "1.97" "-0.44"
"JGI|NEMVE1|124883|E_GW.214.124.1" "ID_1745" "8" "0.00" "0.79" "-9.96" "-15.53" "-16.12" "-16.31"
"JGI|NEMVE1|124888|E_GW.214.54.1" "ID_1746" "2" "0.00" "-13.42" "-12.33" "2.50" "11.68" "16.18"
"JGI|NEMVE1|124889|E_GW.214.46.1" "ID_1747" "22" "0.00" "0.42" "3.45" "77.88" "502.62" "557.31"
"JGI|NEMVE1|124892|E_GW.214.82.1" "ID_1748" "9" "0.00" "-0.61" "-0.79" "-0.96" "-0.44" "0.26"
"JGI|NEMVE1|124912|E_GW.215.42.1" "ID_1749" "22" "0.00" "-0.21" "-0.10" "0.31" "7.42" "7.63"
"JGI|NEMVE1|124913|E_GW.215.3.1" "ID_1750" "8" "0.00" "-29.68" "-53.79" "-84.92" "-79.46" "-77.89"
"JGI|NEMVE1|124946|E_GW.215.30.1" "ID_1751" "27" "0.00" "0.04" "0.09" "0.04" "0.40" "1.79"
"JGI|NEMVE1|124985|E_GW.216.14.1" "ID_1752" "32" "0.00" "2.90" "-1.19" "-1.59" "-3.41" "-5.00"
"JGI|NEMVE1|124990|E_GW.216.95.1" "ID_1754" "24" "0.00" "0.39" "0.73" "2.76" "2.48" "1.97"
"JGI|NEMVE1|125002|E_GW.216.116.1" "ID_1755" "0" "0.00" "-2.28" "-2.79" "-3.42" "-2.47" "-3.10"
"JGI|NEMVE1|125007|E_GW.216.90.1" "ID_1756" "32" "0.00" "0.44" "-1.75" "-2.84" "-2.77" "-3.14"
"JGI|NEMVE1|125012|E_GW.216.21.1" "ID_1757" "12" "0.00" "0.79" "-2.95" "-6.62" "-2.62" "-3.01"
"JGI|NEMVE1|125023|E_GW.216.25.1" "ID_1758" "27" "0.00" "0.13" "0.19" "0.06" "0.64" "2.89"
"JGI|NEMVE1|125030|E_GW.216.107.1" "ID_1759" "37" "0.00" "4.02" "-6.34" "-3.74" "0.63" "1.48"
"JGI|NEMVE1|125055|E_GW.216.97.1" "ID_1760" "8" "0.00" "-0.17" "-1.57" "-3.93" "-3.06" "-3.32"
"JGI|NEMVE1|125073|E_GW.217.39.1" "ID_1761" "24" "0.00" "0.94" "-0.73" "11.08" "6.90" "5.75"
"JGI|NEMVE1|125085|E_GW.217.34.1" "ID_1762" "12" "0.00" "0.13" "0.20" "-3.68" "-1.05" "-1.31"
"JGI|NEMVE1|125111|E_GW.217.8.1" "ID_1763" "39" "0.00" "3.35" "-0.04" "6.07" "72.75" "122.64"
"JGI|NEMVE1|125165|E_GW.217.14.1" "ID_1764" "8" "0.00" "-6.70" "-8.86" "-5.91" "-13.07" "-16.82"
"JGI|NEMVE1|125169|E_GW.217.159.1" "ID_1765" "24" "0.00" "0.31" "2.09" "9.97" "6.97" "3.76"
"JGI|NEMVE1|125185|E_GW.217.41.1" "ID_1766" "28" "0.00" "0.06" "10.76" "38.71" "8.51" "8.34"
"JGI|NEMVE1|125202|E_GW.217.12.1" "ID_1768" "48" "0.00" "2.41" "1.97" "3.50" "2.48" "1.46"
"JGI|NEMVE1|12522|GW.164.21.1" "ID_1769" "24" "0.00" "1.51" "0.13" "9.57" "8.12" "9.30"
"JGI|NEMVE1|125284|E_GW.218.102.1" "ID_1770" "39" "0.00" "0.58" "0.45" "1.28" "1.73" "2.95"
"JGI|NEMVE1|125309|E_GW.218.76.1" "ID_1771" "32" "0.00" "13.18" "-9.59" "-16.28" "-24.46" "-27.28"
"JGI|NEMVE1|125319|E_GW.218.5.1" "ID_1772" "8" "0.00" "-31.78" "-46.53" "-58.75" "-50.98" "-55.08"
"JGI|NEMVE1|125326|E_GW.218.63.1" "ID_1773" "8" "0.00" "5.75" "-4.70" "-13.58" "-25.91" "-15.46"
"JGI|NEMVE1|125335|E_GW.218.83.1" "ID_1774" "49" "0.00" "1.05" "5.58" "3.42" "3.42" "4.14"
"JGI|NEMVE1|125342|E_GW.218.14.1" "ID_1775" "22" "0.00" "-0.85" "-1.79" "-1.43" "5.18" "3.79"
"JGI|NEMVE1|125392|E_GW.219.88.1" "ID_1776" "42" "0.00" "2.16" "1.25" "-1.82" "3.58" "0.74"
"JGI|NEMVE1|125403|E_GW.219.75.1" "ID_1777" "7" "0.00" "-0.56" "-0.20" "-0.66" "0.66" "0.97"
"JGI|NEMVE1|125447|E_GW.219.132.1" "ID_1778" "2" "0.00" "-0.11" "0.06" "1.07" "1.63" "0.73"
"JGI|NEMVE1|125484|E_GW.219.82.1" "ID_1779" "26" "0.00" "2.98" "3.36" "-3.80" "9.95" "2.22"
"JGI|NEMVE1|125486|E_GW.219.21.1" "ID_1780" "9" "0.00" "-44.05" "-161.99" "-254.10" "-118.81" "-83.00"
"JGI|NEMVE1|125496|E_GW.220.1.1" "ID_1781" "8" "0.00" "-191.38" "-523.70" "-699.35" "-710.76" "-719.34"
"JGI|NEMVE1|125507|E_GW.220.29.1" "ID_1782" "22" "0.00" "-0.19" "-0.51" "-0.39" "1.48" "1.80"
"JGI|NEMVE1|125527|E_GW.220.28.1" "ID_1783" "35" "0.00" "3.31" "0.85" "-4.44" "-3.67" "-0.42"
"JGI|NEMVE1|125536|E_GW.220.68.1" "ID_1784" "39" "0.00" "0.00" "-0.35" "0.09" "8.12" "18.86"
"JGI|NEMVE1|125537|E_GW.220.23.1" "ID_1785" "39" "0.00" "-1.46" "4.08" "105.64" "123.41" "222.57"
"JGI|NEMVE1|125559|E_GW.220.42.1" "ID_1786" "30" "0.00" "0.07" "26.79" "1.58" "7.16" "8.47"
"JGI|NEMVE1|125566|E_GW.220.62.1" "ID_1788" "39" "0.00" "0.28" "-0.06" "0.06" "3.69" "9.77"
"JGI|NEMVE1|125568|E_GW.220.46.1" "ID_1789" "28" "0.00" "-0.05" "0.56" "1.02" "0.20" "0.36"
"JGI|NEMVE1|125584|E_GW.221.60.1" "ID_1790" "2" "0.00" "-1.63" "-1.52" "-0.23" "0.85" "0.45"
"JGI|NEMVE1|125602|E_GW.221.43.1" "ID_1791" "22" "0.00" "-0.95" "0.00" "7.67" "14.00" "7.60"
"JGI|NEMVE1|125604|E_GW.221.27.1" "ID_1792" "8" "0.00" "-16.05" "-22.83" "-39.82" "-42.08" "-41.50"
"JGI|NEMVE1|125608|E_GW.221.6.1" "ID_1794" "8" "0.00" "-16.18" "-62.92" "-118.71" "-129.75" "-132.13"
"JGI|NEMVE1|125609|E_GW.221.55.1" "ID_1795" "2" "0.00" "-3.59" "-15.15" "16.85" "29.96" "15.44"
"JGI|NEMVE1|125631|E_GW.221.9.1" "ID_1796" "8" "0.00" "-0.52" "-3.23" "-2.27" "-3.84" "-4.02"
"JGI|NEMVE1|125664|E_GW.222.19.1" "ID_1797" "8" "0.00" "-62.90" "-87.98" "-165.31" "-166.14" "-156.95"
"JGI|NEMVE1|125694|E_GW.222.13.1" "ID_1798" "38" "0.00" "-0.07" "-0.53" "2.30" "-0.66" "-3.09"
"JGI|NEMVE1|125727|E_GW.223.71.1" "ID_1800" "27" "0.00" "-1.31" "-0.28" "-1.59" "0.34" "4.54"
"JGI|NEMVE1|125757|E_GW.223.7.1" "ID_1801" "22" "0.00" "3.82" "1.98" "0.97" "17.65" "11.60"
"JGI|NEMVE1|125774|E_GW.223.17.1" "ID_1802" "24" "0.00" "0.11" "0.23" "1.97" "1.52" "1.13"
"JGI|NEMVE1|125775|E_GW.223.61.1" "ID_1803" "8" "0.00" "-1.46" "-1.90" "-2.91" "-3.23" "-3.80"
"JGI|NEMVE1|125819|E_GW.223.23.1" "ID_1804" "39" "0.00" "0.15" "0.73" "9.92" "10.36" "9.92"
"JGI|NEMVE1|125837|E_GW.224.54.1" "ID_1805" "45" "0.00" "0.98" "1.44" "-0.13" "-1.38" "-1.24"
"JGI|NEMVE1|125838|E_GW.224.28.1" "ID_1806" "32" "0.00" "3.21" "-1.73" "-5.84" "-1.54" "-1.67"
"JGI|NEMVE1|125842|E_GW.224.11.1" "ID_1807" "12" "0.00" "0.07" "-5.36" "-10.71" "-2.75" "-4.02"
"JGI|NEMVE1|125844|E_GW.224.21.1" "ID_1808" "8" "0.00" "-1.31" "-13.27" "-39.11" "-40.07" "-39.98"
"JGI|NEMVE1|125865|E_GW.224.29.1" "ID_1809" "8" "0.00" "-2.61" "-6.27" "-8.15" "-8.36" "-8.05"
"JGI|NEMVE1|125875|E_GW.224.14.1" "ID_1810" "8" "0.00" "-28.37" "-33.36" "-66.33" "-71.85" "-71.12"
"JGI|NEMVE1|125984|E_GW.226.33.1" "ID_1811" "18" "0.00" "-0.04" "1.29" "2.59" "4.11" "0.85"
"JGI|NEMVE1|125997|E_GW.226.37.1" "ID_1812" "22" "0.00" "0.00" "0.00" "0.28" "49.03" "15.57"
"JGI|NEMVE1|126009|E_GW.227.48.1" "ID_1814" "39" "0.00" "0.06" "0.23" "1.80" "4.11" "4.62"
"JGI|NEMVE1|126045|E_GW.227.7.1" "ID_1816" "22" "0.00" "-2.48" "-12.47" "-6.78" "11.67" "8.90"
"JGI|NEMVE1|126046|E_GW.227.54.1" "ID_1817" "8" "0.00" "-1,352.85" "-2,017.93" "-3,274.20" "-3,526.13" "-3,544.80"
"JGI|NEMVE1|126053|E_GW.227.13.1" "ID_1818" "8" "0.00" "-113.51" "-131.10" "-153.06" "-158.20" "-157.43"
"JGI|NEMVE1|126074|E_GW.227.49.1" "ID_1819" "32" "0.00" "6.06" "-13.04" "-19.10" "-12.05" "-20.58"
"JGI|NEMVE1|126129|E_GW.228.45.1" "ID_1820" "20" "0.00" "-0.26" "-17.11" "-18.33" "3.58" "-7.77"
"JGI|NEMVE1|126132|E_GW.228.9.1" "ID_1821" "19" "0.00" "-3.55" "-12.64" "-8.25" "-8.05" "-10.87"
"JGI|NEMVE1|126147|E_GW.228.44.1" "ID_1822" "22" "0.00" "-0.20" "-0.66" "0.66" "2.56" "0.99"
"JGI|NEMVE1|126194|E_GW.229.78.1" "ID_1823" "33" "0.00" "0.45" "-0.80" "0.71" "1.12" "1.70"
"JGI|NEMVE1|126197|E_GW.229.112.1" "ID_1824" "42" "0.00" "5.17" "4.09" "-4.54" "-0.80" "-1.48"
"JGI|NEMVE1|126198|E_GW.229.17.1" "ID_1825" "22" "0.00" "0.05" "-0.05" "-0.41" "17.60" "6.87"
"JGI|NEMVE1|126254|E_GW.229.43.1" "ID_1826" "22" "0.00" "-0.45" "-2.87" "-4.06" "2.48" "-0.11"
"JGI|NEMVE1|126268|E_GW.229.39.1" "ID_1827" "12" "0.00" "-0.38" "-2.53" "-4.31" "-1.96" "-2.09"
"JGI|NEMVE1|126271|E_GW.229.30.1" "ID_1828" "12" "0.00" "-0.73" "-0.95" "-1.60" "-0.66" "-1.24"
"JGI|NEMVE1|126282|E_GW.230.47.1" "ID_1829" "37" "0.00" "1.05" "-1.57" "-2.16" "2.16" "2.42"
"JGI|NEMVE1|126293|E_GW.230.40.1" "ID_1830" "22" "0.00" "-0.45" "-0.77" "-1.22" "3.79" "4.30"
"JGI|NEMVE1|126312|E_GW.230.46.1" "ID_1832" "36" "0.00" "0.26" "-0.70" "-0.87" "0.61" "1.92"
"JGI|NEMVE1|126319|E_GW.230.8.1" "ID_1833" "35" "0.00" "0.52" "-0.21" "-1.36" "-1.57" "-0.84"
"JGI|NEMVE1|126348|E_GW.231.7.1" "ID_1834" "24" "0.00" "1.77" "2.89" "8.41" "4.73" "2.43"
"JGI|NEMVE1|126362|E_GW.231.17.1" "ID_1835" "39" "0.00" "-4.02" "2.45" "4.73" "6.11" "6.56"
"JGI|NEMVE1|126375|E_GW.231.49.1" "ID_1836" "22" "0.00" "1.36" "-1.42" "-1.53" "11.42" "12.04"
"JGI|NEMVE1|126379|E_GW.231.1.1" "ID_1837" "22" "0.00" "1.27" "-2.44" "-2.04" "11.40" "9.67"
"JGI|NEMVE1|126382|E_GW.231.24.1" "ID_1838" "27" "0.00" "0.06" "0.90" "0.34" "2.42" "8.90"
"JGI|NEMVE1|126384|E_GW.231.60.1" "ID_1839" "8" "0.00" "-64.62" "6.02" "-105.04" "-229.65" "-240.61"
"JGI|NEMVE1|126386|E_GW.231.44.1" "ID_1840" "22" "0.00" "4.23" "7.88" "-6.78" "48.06" "44.85"
"JGI|NEMVE1|126388|E_GW.231.36.1" "ID_1841" "2" "0.00" "-2.82" "-2.03" "0.85" "5.18" "-1.77"
"JGI|NEMVE1|126398|E_GW.231.84.1" "ID_1842" "28" "0.00" "0.26" "0.83" "4.17" "0.83" "0.13"
"JGI|NEMVE1|12640|GW.169.10.1" "ID_1843" "9" "0.00" "-3.52" "-9.30" "-4.58" "-4.51" "-1.83"
"JGI|NEMVE1|126404|E_GW.231.51.1" "ID_1844" "16" "0.00" "-2.62" "-2.10" "0.96" "-3.93" "-6.72"
"JGI|NEMVE1|126459|E_GW.232.24.1" "ID_1845" "32" "0.00" "8.67" "-2.30" "-6.06" "-3.45" "-2.30"
"JGI|NEMVE1|126464|E_GW.232.52.1" "ID_1846" "39" "0.00" "0.53" "0.07" "0.92" "2.23" "3.28"
"JGI|NEMVE1|126489|E_GW.232.35.1" "ID_1847" "0" "0.00" "-39.23" "-61.86" "-62.79" "-56.28" "-52.89"
"JGI|NEMVE1|126498|E_GW.232.91.1" "ID_1848" "39" "0.00" "0.34" "3.18" "6.48" "13.58" "13.01"
"JGI|NEMVE1|126506|E_GW.232.59.1" "ID_1849" "8" "0.00" "-2.75" "-4.22" "-8.19" "-9.21" "-10.12"
"JGI|NEMVE1|126512|E_GW.232.42.1" "ID_1850" "22" "0.00" "-0.23" "-0.11" "-0.11" "47.05" "20.79"
"JGI|NEMVE1|126610|E_GW.233.410.1" "ID_1851" "24" "0.00" "0.19" "5.00" "44.47" "45.55" "39.09"
"JGI|NEMVE1|126716|E_GW.233.95.1" "ID_1852" "39" "0.00" "-0.22" "0.88" "6.64" "13.35" "10.50"
"JGI|NEMVE1|127019|E_GW.234.27.1" "ID_1855" "8" "0.00" "-5.15" "-5.57" "-10.78" "-10.92" "-12.90"
"JGI|NEMVE1|127025|E_GW.234.47.1" "ID_1856" "22" "0.00" "-0.35" "-0.35" "-0.35" "4.71" "2.44"
"JGI|NEMVE1|127026|E_GW.234.39.1" "ID_1857" "35" "0.00" "1.04" "-1.36" "-8.78" "-3.87" "-1.57"
"JGI|NEMVE1|127051|E_GW.234.33.1" "ID_1858" "8" "0.00" "-5.52" "-14.78" "-25.22" "-22.26" "-24.63"
"JGI|NEMVE1|127054|E_GW.234.61.1" "ID_1859" "8" "0.00" "-34.81" "-47.84" "-68.82" "-65.25" "-65.16"
"JGI|NEMVE1|127058|E_GW.234.37.1" "ID_1860" "39" "0.00" "-0.91" "-0.62" "5.85" "15.74" "48.46"
"JGI|NEMVE1|127067|E_GW.234.32.1" "ID_1861" "5" "0.00" "-5.39" "-6.31" "10.18" "-10.48" "-8.14"
"JGI|NEMVE1|127073|E_GW.234.52.1" "ID_1862" "22" "0.00" "0.06" "0.28" "-0.23" "5.92" "5.86"
"JGI|NEMVE1|127124|E_GW.235.53.1" "ID_1863" "39" "0.00" "-0.19" "-0.89" "38.96" "53.91" "56.76"
"JGI|NEMVE1|127133|E_GW.235.12.1" "ID_1864" "39" "0.00" "0.44" "0.00" "0.36" "4.67" "8.75"
"JGI|NEMVE1|127136|E_GW.235.1.1" "ID_1865" "39" "0.00" "0.13" "-0.39" "5.70" "6.16" "9.37"
"JGI|NEMVE1|127140|E_GW.235.32.1" "ID_1866" "39" "0.00" "-1.48" "-4.43" "80.45" "111.07" "115.95"
"JGI|NEMVE1|127144|E_GW.235.60.1" "ID_1867" "39" "0.00" "1.20" "-1.34" "21.92" "25.37" "28.19"
"JGI|NEMVE1|127177|E_GW.236.99.1" "ID_1868" "22" "0.00" "-1.48" "-26.80" "-28.63" "96.99" "65.73"
"JGI|NEMVE1|127195|E_GW.236.33.1" "ID_1869" "39" "0.00" "1.04" "0.31" "5.22" "12.23" "14.63"
"JGI|NEMVE1|127196|E_GW.236.121.1" "ID_1870" "27" "0.00" "0.72" "11.10" "3.87" "7.95" "11.49"
"JGI|NEMVE1|127212|E_GW.236.109.1" "ID_1871" "22" "0.00" "0.49" "0.76" "1.79" "4.95" "3.70"
"JGI|NEMVE1|127215|E_GW.236.57.1" "ID_1872" "27" "0.00" "-0.11" "0.00" "-0.17" "0.74" "3.52"
"JGI|NEMVE1|127233|E_GW.236.52.1" "ID_1873" "28" "0.00" "0.31" "2.09" "7.22" "2.70" "0.51"
"JGI|NEMVE1|127236|E_GW.236.36.1" "ID_1874" "38" "0.00" "2.59" "-0.56" "2.99" "-0.39" "-0.17"
"JGI|NEMVE1|127262|E_GW.236.35.1" "ID_1875" "38" "0.00" "14.82" "1.08" "25.34" "13.11" "4.43"
"JGI|NEMVE1|127267|E_GW.236.7.1" "ID_1876" "9" "0.00" "-2.99" "-10.58" "-18.16" "-2.12" "5.11"
"JGI|NEMVE1|127305|E_GW.237.8.1" "ID_1878" "8" "0.00" "-6.48" "-17.66" "-33.84" "-28.12" "-32.04"
"JGI|NEMVE1|127336|E_GW.237.6.1" "ID_1879" "32" "0.00" "1.34" "-16.07" "-21.92" "-16.07" "-15.79"
"JGI|NEMVE1|12734|GW.186.51.1" "ID_1880" "35" "0.00" "0.00" "-1.13" "-2.18" "-1.31" "-0.70"
"JGI|NEMVE1|127347|E_GW.237.50.1" "ID_1881" "8" "0.00" "-4.28" "-5.02" "-5.12" "-8.05" "-7.73"
"JGI|NEMVE1|127359|E_GW.237.9.1" "ID_1882" "45" "0.00" "5.52" "4.73" "-1.05" "-1.84" "0.72"
"JGI|NEMVE1|127372|E_GW.237.53.1" "ID_1883" "24" "0.00" "-0.80" "-1.38" "12.85" "9.73" "10.53"
"JGI|NEMVE1|127396|E_GW.237.48.1" "ID_1884" "22" "0.00" "12.73" "1.65" "-0.34" "35.56" "19.15"
"JGI|NEMVE1|127411|E_GW.237.83.1" "ID_1885" "31" "0.00" "-2.70" "5.80" "5.14" "0.66" "0.56"
"JGI|NEMVE1|127454|E_GW.239.51.1" "ID_1886" "32" "0.00" "0.45" "-14.20" "-24.91" "-16.40" "-17.75"
"JGI|NEMVE1|127536|E_GW.239.69.1" "ID_1887" "12" "0.00" "-3.61" "-2.79" "-6.97" "-4.81" "-5.51"
"JGI|NEMVE1|127539|E_GW.239.5.1" "ID_1888" "8" "0.00" "-5.62" "-17.36" "-21.81" "-22.46" "-21.73"
"JGI|NEMVE1|127574|E_GW.240.15.1" "ID_1890" "32" "0.00" "4.37" "-7.70" "-21.83" "-15.92" "-15.99"
"JGI|NEMVE1|127582|E_GW.240.19.1" "ID_1891" "25" "0.00" "1.83" "0.85" "-2.68" "-1.97" "-3.52"
"JGI|NEMVE1|127595|E_GW.240.59.1" "ID_1893" "39" "0.00" "0.10" "0.94" "2.72" "4.60" "3.97"
"JGI|NEMVE1|127599|E_GW.240.2.1" "ID_1894" "8" "0.00" "-133.45" "-240.10" "-347.54" "-418.27" "-436.86"
"JGI|NEMVE1|127653|E_GW.241.27.1" "ID_1895" "35" "0.00" "0.18" "0.36" "-1.07" "-0.22" "0.09"
"JGI|NEMVE1|127657|E_GW.241.63.1" "ID_1896" "8" "0.00" "-0.45" "-9.26" "-32.21" "-29.94" "-31.42"
"JGI|NEMVE1|127675|E_GW.241.18.1" "ID_1898" "39" "0.00" "-0.06" "2.93" "5.63" "18.26" "23.10"
"JGI|NEMVE1|127691|E_GW.241.25.1" "ID_1899" "8" "0.00" "-27.62" "-38.96" "-86.10" "-86.22" "-87.93"
"JGI|NEMVE1|127712|E_GW.241.16.1" "ID_1900" "32" "0.00" "1.90" "-21.73" "-23.78" "-22.83" "-21.59"
"JGI|NEMVE1|127715|E_GW.241.52.1" "ID_1901" "24" "0.00" "-0.07" "-0.33" "1.31" "1.44" "1.44"
"JGI|NEMVE1|127721|E_GW.241.7.1" "ID_1902" "32" "0.00" "6.16" "-2.95" "-7.77" "-4.75" "-5.84"
"JGI|NEMVE1|127768|E_GW.242.69.1" "ID_1904" "22" "0.00" "-0.09" "-0.09" "0.09" "43.82" "12.31"
"JGI|NEMVE1|127777|E_GW.242.64.1" "ID_1905" "20" "0.00" "0.00" "-1.46" "-1.15" "-0.52" "-0.94"
"JGI|NEMVE1|127783|E_GW.242.1.1" "ID_1906" "1" "0.00" "-71.06" "-122.02" "-73.42" "-74.74" "-109.22"
"JGI|NEMVE1|127814|E_GW.243.25.1" "ID_1907" "39" "0.00" "6.56" "1.21" "10.58" "22.85" "30.93"
"JGI|NEMVE1|127824|E_GW.243.29.1" "ID_1908" "22" "0.00" "-0.06" "-0.17" "0.11" "1.14" "0.85"
"JGI|NEMVE1|12785|GW.194.24.1" "ID_1909" "39" "0.00" "-0.20" "-0.25" "2.04" "3.97" "3.10"
"JGI|NEMVE1|127852|E_GW.243.64.1" "ID_1910" "39" "0.00" "0.68" "0.39" "6.59" "8.96" "6.82"
"JGI|NEMVE1|127863|E_GW.243.23.1" "ID_1911" "37" "0.00" "17.87" "8.55" "2.72" "31.30" "29.21"
"JGI|NEMVE1|127871|E_GW.243.35.1" "ID_1912" "8" "0.00" "11.67" "-4.08" "-58.13" "-57.76" "-58.71"
"JGI|NEMVE1|127874|E_GW.243.71.1" "ID_1913" "32" "0.00" "6.75" "-27.06" "-20.90" "-43.37" "-37.67"
"JGI|NEMVE1|127893|E_GW.243.87.1" "ID_1914" "8" "0.00" "-3.79" "-115.63" "-222.78" "-228.37" "-229.91"
"JGI|NEMVE1|127920|E_GW.244.2.1" "ID_1915" "32" "0.00" "4.86" "-8.81" "-12.76" "-13.89" "-15.01"
"JGI|NEMVE1|127923|E_GW.244.24.1" "ID_1916" "39" "0.00" "0.17" "0.09" "1.31" "2.62" "2.27"
"JGI|NEMVE1|127924|E_GW.244.16.1" "ID_1917" "37" "0.00" "0.63" "-2.40" "-6.06" "2.72" "6.27"
"JGI|NEMVE1|127934|E_GW.244.28.1" "ID_1918" "9" "0.00" "-0.72" "-2.04" "-2.76" "-0.79" "2.82"
"JGI|NEMVE1|127970|E_GW.245.64.1" "ID_1919" "12" "0.00" "-0.13" "-0.27" "-1.29" "0.18" "-0.71"
"JGI|NEMVE1|128004|E_GW.245.1.1" "ID_1920" "9" "0.00" "-9.71" "-21.53" "-23.63" "-15.11" "-15.06"
"JGI|NEMVE1|128006|E_GW.245.22.1" "ID_1921" "20" "0.00" "2.75" "-5.34" "-6.00" "0.81" "-1.68"
"JGI|NEMVE1|128014|E_GW.245.79.1" "ID_1922" "39" "0.00" "-0.06" "1.01" "3.38" "4.51" "3.94"
"JGI|NEMVE1|128015|E_GW.245.34.1" "ID_1923" "12" "0.00" "-2.22" "-5.45" "-10.39" "-6.27" "-6.21"
"JGI|NEMVE1|128033|E_GW.245.13.1" "ID_1924" "24" "0.00" "0.66" "-1.09" "24.07" "8.10" "4.08"
"JGI|NEMVE1|128041|E_GW.245.25.1" "ID_1925" "8" "0.00" "-113.22" "-241.96" "-497.16" "-564.91" "-568.38"
"JGI|NEMVE1|128042|E_GW.245.17.1" "ID_1926" "39" "0.00" "-0.06" "2.25" "7.38" "7.32" "6.93"
"JGI|NEMVE1|128053|E_GW.245.65.1" "ID_1927" "35" "0.00" "3.10" "0.21" "-6.70" "-4.37" "-2.54"
"JGI|NEMVE1|128163|E_GW.246.111.1" "ID_1928" "39" "0.00" "-0.09" "0.35" "0.17" "0.96" "2.44"
"JGI|NEMVE1|128180|E_GW.246.72.1" "ID_1929" "24" "0.00" "0.63" "0.21" "3.24" "2.51" "1.67"
"JGI|NEMVE1|128198|E_GW.247.32.1" "ID_1930" "8" "0.00" "-24.04" "-31.33" "-63.77" "-69.48" "-69.68"
"JGI|NEMVE1|128201|E_GW.247.42.1" "ID_1931" "8" "0.00" "0.49" "-13.92" "-37.36" "-38.43" "-40.08"
"JGI|NEMVE1|128202|E_GW.247.16.1" "ID_1932" "35" "0.00" "-0.40" "-9.89" "-11.82" "-12.67" "-4.20"
"JGI|NEMVE1|128208|E_GW.247.18.1" "ID_1933" "32" "0.00" "7.33" "-0.76" "-8.95" "-5.55" "-5.49"
"JGI|NEMVE1|128230|E_GW.247.4.1" "ID_1934" "39" "0.00" "1.18" "0.34" "1.47" "2.76" "2.42"
"JGI|NEMVE1|128248|E_GW.247.10.1" "ID_1935" "32" "0.00" "6.91" "-3.04" "-17.04" "-13.05" "-15.65"
"JGI|NEMVE1|128256|E_GW.247.49.1" "ID_1936" "37" "0.00" "0.88" "0.00" "-0.58" "2.77" "3.35"
"JGI|NEMVE1|128267|E_GW.248.15.1" "ID_1937" "22" "0.00" "0.46" "-0.46" "1.31" "4.13" "2.69"
"JGI|NEMVE1|128306|E_GW.248.18.1" "ID_1939" "22" "0.00" "0.63" "0.49" "0.14" "2.75" "1.41"
"JGI|NEMVE1|128358|E_GW.249.4.1" "ID_1940" "34" "0.00" "0.61" "0.26" "1.31" "1.22" "0.35"
"JGI|NEMVE1|128400|E_GW.250.2.1" "ID_1942" "8" "0.00" "-6.44" "-19.31" "-18.85" "-16.88" "-18.65"
"JGI|NEMVE1|128421|E_GW.250.1.1" "ID_1944" "8" "0.00" "-0.57" "-1.14" "-1.59" "-1.59" "-1.36"
"JGI|NEMVE1|128430|E_GW.250.71.1" "ID_1945" "12" "0.00" "-0.25" "-0.56" "-2.59" "-1.68" "-1.73"
"JGI|NEMVE1|128438|E_GW.250.9.1" "ID_1946" "32" "0.00" "5.58" "-2.14" "-9.24" "-7.21" "-5.92"
"JGI|NEMVE1|128449|E_GW.250.79.1" "ID_1947" "27" "0.00" "1.58" "5.70" "3.48" "0.38" "8.43"
"JGI|NEMVE1|128450|E_GW.250.34.1" "ID_1948" "22" "0.00" "2.33" "0.73" "0.36" "4.74" "1.46"
"JGI|NEMVE1|128468|E_GW.250.41.1" "ID_1949" "35" "0.00" "0.72" "0.26" "-1.57" "-0.52" "0.26"
"JGI|NEMVE1|128484|E_GW.251.44.1" "ID_1950" "22" "0.00" "0.13" "-0.13" "-0.26" "6.48" "3.21"
"JGI|NEMVE1|128497|E_GW.251.9.1" "ID_1951" "22" "0.00" "0.14" "-0.07" "-0.28" "8.53" "4.65"
"JGI|NEMVE1|128500|E_GW.251.58.1" "ID_1952" "9" "0.00" "-3.49" "-11.26" "-13.18" "2.01" "-1.22"
"JGI|NEMVE1|128516|E_GW.251.27.1" "ID_1953" "22" "0.00" "-0.21" "-0.31" "0.21" "16.20" "7.00"
"JGI|NEMVE1|128523|E_GW.251.29.1" "ID_1954" "39" "0.00" "1.44" "3.02" "8.27" "12.02" "14.78"
"JGI|NEMVE1|128552|E_GW.252.71.1" "ID_1955" "22" "0.00" "1.21" "-1.65" "1.61" "13.61" "11.25"
"JGI|NEMVE1|128615|E_GW.252.29.1" "ID_1956" "32" "0.00" "2.56" "-11.59" "-14.20" "-12.21" "-12.38"
"JGI|NEMVE1|128631|E_GW.252.69.1" "ID_1957" "26" "0.00" "0.61" "0.71" "-0.66" "1.68" "3.15"
"JGI|NEMVE1|128647|E_GW.252.8.1" "ID_1958" "33" "0.00" "4.45" "-2.08" "11.61" "15.83" "13.75"
"JGI|NEMVE1|128699|E_GW.254.41.1" "ID_1960" "39" "0.00" "-0.07" "-0.07" "0.66" "0.73" "1.02"
"JGI|NEMVE1|128705|E_GW.254.53.1" "ID_1961" "26" "0.00" "0.20" "0.85" "-0.33" "0.52" "0.72"
"JGI|NEMVE1|128716|E_GW.254.2.1" "ID_1962" "8" "0.00" "-12.46" "-60.35" "-179.96" "-142.53" "-139.45"
"JGI|NEMVE1|12872|GW.560.1.1" "ID_1963" "39" "0.00" "-0.28" "-0.21" "2.68" "5.22" "8.88"
"JGI|NEMVE1|128732|E_GW.254.23.1" "ID_1964" "8" "0.00" "-17.46" "-22.09" "-30.29" "-29.86" "-28.11"
"JGI|NEMVE1|128742|E_GW.254.10.1" "ID_1965" "22" "0.00" "0.10" "-0.52" "-0.42" "6.58" "6.37"
"JGI|NEMVE1|128773|E_GW.255.47.1" "ID_1967" "22" "0.00" "0.22" "0.13" "0.36" "7.45" "7.45"
"JGI|NEMVE1|128774|E_GW.255.39.1" "ID_1968" "22" "0.00" "-1.48" "-5.62" "-6.25" "4.15" "2.16"
"JGI|NEMVE1|128801|E_GW.255.62.1" "ID_1969" "8" "0.00" "0.46" "-1.58" "-4.12" "-20.15" "-18.32"
"JGI|NEMVE1|128814|E_GW.255.21.1" "ID_1970" "42" "0.00" "12.96" "5.30" "-2.87" "2.93" "7.83"
"JGI|NEMVE1|128857|E_GW.257.13.1" "ID_1971" "37" "0.00" "27.24" "-14.25" "-14.89" "11.02" "31.42"
"JGI|NEMVE1|128867|E_GW.257.43.1" "ID_1972" "13" "0.00" "-3.79" "-0.22" "3.50" "-0.51" "-6.64"
"JGI|NEMVE1|128876|E_GW.257.29.1" "ID_1973" "8" "0.00" "-9.43" "-13.04" "-18.41" "-19.92" "-20.84"
"JGI|NEMVE1|128880|E_GW.257.20.1" "ID_1974" "34" "0.00" "1.99" "-0.39" "3.66" "5.59" "3.27"
"JGI|NEMVE1|128884|E_GW.257.49.1" "ID_1975" "24" "0.00" "-0.14" "1.41" "9.87" "8.53" "5.85"
"JGI|NEMVE1|128899|E_GW.257.44.1" "ID_1976" "34" "0.00" "2.36" "-0.52" "4.63" "7.68" "4.71"
"JGI|NEMVE1|128905|E_GW.257.38.1" "ID_1977" "39" "0.00" "-0.52" "-0.42" "-0.52" "4.91" "10.34"
"JGI|NEMVE1|128923|E_GW.258.24.1" "ID_1978" "35" "0.00" "0.66" "-0.13" "-4.47" "-1.05" "-0.13"
"JGI|NEMVE1|128941|E_GW.258.11.1" "ID_1979" "8" "0.00" "-7.45" "-35.57" "-61.90" "-54.81" "-53.20"
"JGI|NEMVE1|128989|E_GW.259.45.1" "ID_1980" "8" "0.00" "-6.14" "-8.58" "-26.47" "-20.79" "-21.70"
"JGI|NEMVE1|129031|E_GW.259.55.1" "ID_1981" "32" "0.00" "7.02" "-3.61" "-7.53" "-5.04" "-6.36"
"JGI|NEMVE1|129041|E_GW.259.14.1" "ID_1983" "8" "0.00" "-10.96" "-21.86" "-33.70" "-29.27" "-29.65"
"JGI|NEMVE1|129046|E_GW.259.7.1" "ID_1984" "39" "0.00" "5.98" "2.41" "9.04" "16.85" "13.49"
"JGI|NEMVE1|129078|E_GW.260.3.1" "ID_1985" "12" "0.00" "-8.06" "-35.97" "-52.28" "-35.25" "-31.45"
"JGI|NEMVE1|129086|E_GW.260.19.1" "ID_1986" "9" "0.00" "1.61" "-4.04" "-6.42" "1.54" "3.98"
"JGI|NEMVE1|129103|E_GW.261.41.1" "ID_1988" "24" "0.00" "0.44" "2.10" "22.17" "11.09" "14.93"
"JGI|NEMVE1|129106|E_GW.261.25.1" "ID_1989" "24" "0.00" "8.15" "-1.04" "59.67" "66.46" "25.39"
"JGI|NEMVE1|129111|E_GW.261.45.1" "ID_1990" "39" "0.00" "-0.26" "-0.33" "0.13" "1.38" "3.28"
"JGI|NEMVE1|129113|E_GW.261.81.1" "ID_1991" "36" "0.00" "-0.27" "-0.31" "-0.45" "0.36" "2.05"
"JGI|NEMVE1|129166|E_GW.261.1.1" "ID_1992" "8" "0.00" "1.25" "-21.87" "-28.35" "-31.08" "-34.37"
"JGI|NEMVE1|129169|E_GW.261.50.1" "ID_1993" "38" "0.00" "0.31" "-0.15" "0.92" "-0.25" "-0.25"
"JGI|NEMVE1|129189|E_GW.262.12.1" "ID_1994" "22" "0.00" "1.52" "-0.23" "5.47" "15.55" "12.90"
"JGI|NEMVE1|129196|E_GW.262.16.1" "ID_1995" "32" "0.00" "9.31" "-8.62" "-21.29" "-11.78" "-12.35"
"JGI|NEMVE1|129211|E_GW.262.23.1" "ID_1997" "27" "0.00" "-0.26" "1.18" "1.83" "-0.13" "4.46"
"JGI|NEMVE1|129215|E_GW.262.5.1" "ID_1998" "33" "0.00" "-0.19" "-0.83" "-0.51" "0.83" "1.80"
"JGI|NEMVE1|129257|E_GW.262.37.1" "ID_1999" "8" "0.00" "-216.67" "-262.34" "-589.80" "-593.19" "-601.93"
"JGI|NEMVE1|129266|E_GW.263.9.1" "ID_2000" "8" "0.00" "3.67" "-12.40" "-28.46" "-29.24" "-41.03"
"JGI|NEMVE1|129274|E_GW.263.15.1" "ID_2001" "8" "0.00" "-3.24" "-26.96" "-40.75" "-44.83" "-41.90"
"JGI|NEMVE1|129286|E_GW.263.19.1" "ID_2002" "22" "0.00" "9.92" "-3.09" "2.17" "80.32" "51.16"
"JGI|NEMVE1|1293|GW.587.9.1" "ID_2003" "28" "0.00" "0.94" "4.64" "8.17" "1.87" "2.14"
"JGI|NEMVE1|129300|E_GW.263.22.1" "ID_2004" "22" "0.00" "4.20" "-0.74" "9.03" "30.85" "19.54"
"JGI|NEMVE1|129319|E_GW.264.7.1" "ID_2006" "39" "0.00" "-0.39" "0.62" "4.56" "1.52" "7.27"
"JGI|NEMVE1|129323|E_GW.264.9.1" "ID_2008" "36" "0.00" "-1.24" "-4.38" "-3.65" "6.35" "14.73"
"JGI|NEMVE1|129329|E_GW.264.22.1" "ID_2009" "32" "0.00" "1.51" "-3.21" "-5.18" "-4.52" "-4.26"
"JGI|NEMVE1|129337|E_GW.264.42.1" "ID_2010" "24" "0.00" "-0.13" "0.06" "2.12" "1.93" "1.73"
"JGI|NEMVE1|129339|E_GW.264.26.1" "ID_2011" "39" "0.00" "0.07" "0.42" "0.00" "0.99" "1.34"
"JGI|NEMVE1|129434|E_GW.266.40.1" "ID_2012" "28" "0.00" "1.75" "9.08" "16.24" "1.66" "2.79"
"JGI|NEMVE1|129440|E_GW.266.16.1" "ID_2013" "21" "0.00" "-1.88" "-1.04" "-8.78" "-3.34" "-11.08"
"JGI|NEMVE1|129459|E_GW.266.92.1" "ID_2014" "28" "0.00" "0.07" "0.13" "5.32" "-0.13" "0.20"
"JGI|NEMVE1|129467|E_GW.266.5.1" "ID_2015" "8" "0.00" "-13.21" "-19.90" "-15.84" "-30.13" "-37.58"
"JGI|NEMVE1|129496|E_GW.266.111.1" "ID_2016" "9" "0.00" "-0.45" "-1.08" "-2.44" "-0.34" "0.57"
"JGI|NEMVE1|129498|E_GW.266.42.1" "ID_2017" "25" "0.00" "15.06" "12.36" "-37.04" "-40.60" "-45.84"
"JGI|NEMVE1|129532|E_GW.267.5.1" "ID_2018" "22" "0.00" "0.17" "-0.39" "-0.45" "2.65" "2.65"
"JGI|NEMVE1|129568|E_GW.267.10.1" "ID_2019" "39" "0.00" "-2.60" "0.63" "25.66" "36.68" "38.26"
"JGI|NEMVE1|129574|E_GW.267.75.1" "ID_2020" "8" "0.00" "-1.09" "-4.16" "-8.53" "-9.26" "-8.82"
"JGI|NEMVE1|129577|E_GW.267.67.1" "ID_2021" "42" "0.00" "2.88" "1.64" "-1.44" "0.72" "0.46"
"JGI|NEMVE1|129610|E_GW.267.33.1" "ID_2022" "8" "0.00" "11.62" "-25.36" "-65.23" "-65.94" "-72.55"
"JGI|NEMVE1|129619|E_GW.267.37.1" "ID_2023" "42" "0.00" "1.90" "-0.35" "-4.44" "-0.99" "-1.34"
"JGI|NEMVE1|129645|E_GW.268.10.1" "ID_2024" "8" "0.00" "-16.15" "-57.88" "-64.16" "-90.18" "-101.26"
"JGI|NEMVE1|129653|E_GW.268.22.1" "ID_2026" "32" "0.00" "7.22" "-2.89" "-11.95" "-12.87" "-10.31"
"JGI|NEMVE1|129669|E_GW.268.82.1" "ID_2027" "30" "0.00" "2.10" "4.73" "-2.45" "3.26" "-0.45"
"JGI|NEMVE1|129670|E_GW.268.1.1" "ID_2028" "8" "0.00" "-46.24" "-58.18" "-84.71" "-91.24" "-112.94"
"JGI|NEMVE1|129673|E_GW.268.66.1" "ID_2029" "30" "0.00" "0.86" "11.65" "-0.15" "4.63" "1.98"
"JGI|NEMVE1|129698|E_GW.268.4.1" "ID_2030" "8" "0.00" "-12.28" "-17.64" "-42.60" "-50.43" "-53.64"
"JGI|NEMVE1|129706|E_GW.268.8.1" "ID_2031" "45" "0.00" "17.42" "12.35" "6.65" "-14.82" "-21.10"
"JGI|NEMVE1|129711|E_GW.269.35.1" "ID_2032" "22" "0.00" "0.07" "-0.15" "0.51" "2.92" "2.77"
"JGI|NEMVE1|129717|E_GW.269.10.1" "ID_2033" "8" "0.00" "-5.63" "-43.57" "-59.56" "-65.00" "-67.62"
"JGI|NEMVE1|129721|E_GW.269.39.1" "ID_2034" "22" "0.00" "0.13" "-0.39" "0.26" "3.27" "1.35"
"JGI|NEMVE1|129727|E_GW.269.14.1" "ID_2035" "39" "0.00" "-0.07" "-0.07" "1.97" "2.04" "3.59"
"JGI|NEMVE1|129738|E_GW.269.62.1" "ID_2036" "8" "0.00" "1.05" "-5.76" "-9.60" "-10.82" "-11.70"
"JGI|NEMVE1|129741|E_GW.269.46.1" "ID_2037" "2" "0.00" "-7.94" "-7.11" "0.84" "10.34" "9.40"
"JGI|NEMVE1|129748|E_GW.269.13.1" "ID_2038" "8" "0.00" "-6.17" "-11.16" "-20.16" "-16.94" "-17.73"
"JGI|NEMVE1|12978|GW.272.10.1" "ID_2039" "24" "0.00" "0.27" "0.40" "2.45" "2.32" "1.83"
"JGI|NEMVE1|129799|E_GW.269.23.1" "ID_2040" "1" "0.00" "-27.95" "-28.63" "-25.11" "-41.13" "-44.31"
"JGI|NEMVE1|129806|E_GW.270.76.1" "ID_2041" "39" "0.00" "-0.31" "-0.25" "0.61" "0.81" "1.58"
"JGI|NEMVE1|129837|E_GW.270.22.1" "ID_2042" "8" "0.00" "-69.59" "-93.65" "-120.02" "-146.56" "-150.51"
"JGI|NEMVE1|129845|E_GW.270.4.1" "ID_2043" "22" "0.00" "-0.95" "-2.34" "4.24" "14.51" "14.76"
"JGI|NEMVE1|129869|E_GW.270.86.1" "ID_2044" "29" "0.00" "-0.58" "6.20" "-0.66" "-0.58" "2.04"
"JGI|NEMVE1|12988|GW.300.6.1" "ID_2045" "39" "0.00" "0.13" "0.20" "1.64" "7.14" "8.58"
"JGI|NEMVE1|129888|E_GW.270.73.1" "ID_2046" "8" "0.00" "1.93" "-3.66" "-6.10" "-9.89" "-10.79"
"JGI|NEMVE1|129893|E_GW.270.12.1" "ID_2047" "28" "0.00" "-13.60" "-9.66" "51.03" "-44.69" "-62.94"
"JGI|NEMVE1|129909|E_GW.270.44.1" "ID_2048" "39" "0.00" "2.27" "3.67" "0.52" "16.24" "22.35"
"JGI|NEMVE1|129948|E_GW.271.38.1" "ID_2050" "8" "0.00" "-1.84" "-2.96" "-6.83" "-6.57" "-6.57"
"JGI|NEMVE1|129955|E_GW.271.94.1" "ID_2051" "39" "0.00" "-0.18" "0.04" "1.03" "0.80" "1.16"
"JGI|NEMVE1|129958|E_GW.271.41.1" "ID_2052" "39" "0.00" "0.34" "0.40" "0.34" "0.62" "1.19"
"JGI|NEMVE1|129964|E_GW.271.6.1" "ID_2053" "22" "0.00" "11.40" "-9.21" "-6.36" "70.97" "57.95"
"JGI|NEMVE1|129973|E_GW.271.57.1" "ID_2054" "8" "0.00" "0.62" "-0.28" "-1.35" "-1.58" "-1.47"
"JGI|NEMVE1|129977|E_GW.271.1.1" "ID_2055" "35" "0.00" "-1.01" "5.07" "-14.82" "-11.66" "6.46"
"JGI|NEMVE1|129991|E_GW.271.80.1" "ID_2056" "3" "0.00" "-2.19" "-1.60" "-4.38" "-3.43" "-2.55"
"JGI|NEMVE1|130055|E_GW.273.10.1" "ID_2057" "42" "0.00" "27.65" "22.93" "-37.35" "-4.98" "-11.60"
"JGI|NEMVE1|130067|E_GW.273.14.1" "ID_2058" "35" "0.00" "27.48" "-40.51" "-91.17" "-20.67" "3.66"
"JGI|NEMVE1|130091|E_GW.273.13.1" "ID_2059" "24" "0.00" "-2.54" "-1.69" "7.26" "3.45" "0.00"
"JGI|NEMVE1|130123|E_GW.274.5.1" "ID_2060" "22" "0.00" "0.52" "1.40" "4.54" "22.17" "16.59"
"JGI|NEMVE1|130157|E_GW.274.13.1" "ID_2061" "39" "0.00" "0.52" "-0.31" "3.66" "5.96" "7.52"
"JGI|NEMVE1|130162|E_GW.274.33.1" "ID_2062" "20" "0.00" "1.90" "-1.90" "-3.35" "0.39" "-2.04"
"JGI|NEMVE1|130163|E_GW.274.25.1" "ID_2063" "22" "0.00" "-0.49" "-0.76" "-0.09" "8.97" "5.27"
"JGI|NEMVE1|130178|E_GW.274.2.1" "ID_2064" "32" "0.00" "101.81" "15.23" "2.27" "-16.48" "-34.94"
"JGI|NEMVE1|130181|E_GW.275.76.1" "ID_2065" "22" "0.00" "-1.73" "-1.88" "-2.70" "2.65" "0.97"
"JGI|NEMVE1|130185|E_GW.275.15.1" "ID_2066" "24" "0.00" "0.51" "2.82" "7.49" "6.03" "4.11"
"JGI|NEMVE1|130200|E_GW.275.30.1" "ID_2067" "8" "0.00" "-7.98" "-10.77" "-37.63" "-36.93" "-38.77"
"JGI|NEMVE1|130205|E_GW.275.14.1" "ID_2068" "8" "0.00" "-19.11" "-22.68" "-61.48" "-60.17" "-64.47"
"JGI|NEMVE1|130229|E_GW.275.25.1" "ID_2069" "39" "0.00" "-0.20" "-0.85" "1.83" "5.44" "6.49"
"JGI|NEMVE1|13029|GW.518.6.1" "ID_2070" "45" "0.00" "21.19" "6.87" "-2.50" "-12.78" "-15.99"
"JGI|NEMVE1|130381|E_GW.279.5.1" "ID_2071" "24" "0.00" "4.65" "-3.88" "37.00" "15.93" "7.47"
"JGI|NEMVE1|130385|E_GW.279.42.1" "ID_2073" "24" "0.00" "-0.42" "-0.42" "1.78" "0.42" "0.73"
"JGI|NEMVE1|130406|E_GW.279.13.1" "ID_2074" "36" "0.00" "0.85" "0.79" "0.26" "2.36" "6.83"
"JGI|NEMVE1|130443|E_GW.280.29.1" "ID_2075" "8" "0.00" "0.85" "-4.15" "-6.16" "-7.32" "-7.77"
"JGI|NEMVE1|130466|E_GW.280.8.1" "ID_2076" "9" "0.00" "-0.85" "-5.51" "-6.36" "-1.42" "0.68"
"JGI|NEMVE1|130476|E_GW.280.15.1" "ID_2077" "45" "0.00" "11.14" "3.15" "-3.51" "-8.80" "-9.82"
"JGI|NEMVE1|130495|E_GW.280.22.1" "ID_2078" "24" "0.00" "10.99" "-9.58" "79.62" "82.04" "53.70"
"JGI|NEMVE1|130528|E_GW.280.45.1" "ID_2079" "39" "0.00" "0.00" "0.00" "1.52" "1.96" "1.52"
"JGI|NEMVE1|130539|E_GW.281.38.1" "ID_2080" "32" "0.00" "3.79" "-7.22" "-13.20" "-13.06" "-13.20"
"JGI|NEMVE1|13054|GW.133.10.1" "ID_2081" "8" "0.00" "-1.31" "-3.41" "-8.91" "-9.04" "-9.63"
"JGI|NEMVE1|130552|E_GW.281.33.1" "ID_2083" "32" "0.00" "1.06" "-6.13" "-5.78" "-3.17" "-3.52"
"JGI|NEMVE1|130600|E_GW.282.9.1" "ID_2084" "38" "0.00" "8.64" "-1.31" "25.32" "-0.26" "-15.89"
"JGI|NEMVE1|13061|GW.502.6.1" "ID_2085" "22" "0.00" "-0.31" "-0.31" "-0.31" "0.73" "0.63"
"JGI|NEMVE1|130647|E_GW.282.32.1" "ID_2087" "24" "0.00" "0.04" "0.71" "9.64" "6.96" "6.83"
"JGI|NEMVE1|130653|E_GW.282.6.1" "ID_2088" "8" "0.00" "-6.65" "-10.62" "-11.53" "-11.65" "-11.08"
"JGI|NEMVE1|130660|E_GW.282.56.1" "ID_2089" "22" "0.00" "-0.46" "-1.48" "-1.68" "10.02" "8.85"
"JGI|NEMVE1|130720|E_GW.284.5.1" "ID_2090" "37" "0.00" "1.18" "-2.42" "-5.63" "3.27" "2.08"
"JGI|NEMVE1|130736|E_GW.284.22.1" "ID_2091" "8" "0.00" "-17.74" "-23.00" "-28.76" "-25.21" "-29.40"
"JGI|NEMVE1|130775|E_GW.285.18.1" "ID_2092" "8" "0.00" "-22.61" "-53.90" "-58.13" "-52.88" "-52.73"
"JGI|NEMVE1|1308|GW.459.4.1" "ID_2093" "22" "0.00" "0.92" "1.44" "1.05" "5.96" "4.26"
"JGI|NEMVE1|130809|E_GW.286.1.1" "ID_2094" "5" "0.00" "-22.98" "-53.61" "67.48" "-21.25" "-7.70"
"JGI|NEMVE1|130825|E_GW.286.9.1" "ID_2095" "24" "0.00" "-5.50" "-1.90" "8.67" "6.20" "4.37"
"JGI|NEMVE1|130839|E_GW.286.4.1" "ID_2096" "24" "0.00" "6.90" "8.47" "41.38" "22.17" "13.97"
"JGI|NEMVE1|130842|E_GW.286.42.1" "ID_2097" "22" "0.00" "-0.10" "-1.88" "13.27" "57.89" "56.74"
"JGI|NEMVE1|130856|E_GW.286.21.1" "ID_2098" "37" "0.00" "0.33" "-0.07" "-0.46" "0.33" "0.66"
"JGI|NEMVE1|130873|E_GW.286.29.1" "ID_2099" "24" "0.00" "0.27" "0.54" "26.69" "11.47" "17.94"
"JGI|NEMVE1|130881|E_GW.286.85.1" "ID_2100" "32" "0.00" "10.11" "-3.24" "-14.71" "-10.57" "-12.21"
"JGI|NEMVE1|130899|E_GW.287.19.1" "ID_2101" "8" "0.00" "0.41" "-0.20" "-4.58" "-5.14" "-5.39"
"JGI|NEMVE1|130907|E_GW.287.30.1" "ID_2102" "32" "0.00" "1.97" "-9.30" "-18.43" "-8.73" "-12.96"
"JGI|NEMVE1|130908|E_GW.287.3.1" "ID_2103" "32" "0.00" "-2.41" "-27.75" "-39.02" "-35.03" "-35.16"
"JGI|NEMVE1|130928|E_GW.287.21.1" "ID_2104" "22" "0.00" "-25.38" "-22.54" "8.90" "172.93" "99.12"
"JGI|NEMVE1|130948|E_GW.288.1.1" "ID_2105" "12" "0.00" "-3.47" "-9.17" "-15.72" "-10.16" "-12.71"
"JGI|NEMVE1|130952|E_GW.288.58.1" "ID_2106" "8" "0.00" "-20.16" "-24.91" "-49.89" "-46.74" "-49.63"
"JGI|NEMVE1|130976|E_GW.288.16.1" "ID_2107" "20" "0.00" "-3.24" "-14.59" "-22.06" "-3.24" "-9.73"
"JGI|NEMVE1|130991|E_GW.288.23.1" "ID_2108" "8" "0.00" "-22.09" "-35.44" "-40.33" "-41.81" "-36.58"
"JGI|NEMVE1|131016|E_GW.289.33.1" "ID_2109" "1" "0.00" "-18.91" "-33.02" "-13.27" "-21.32" "-22.47"
"JGI|NEMVE1|131020|E_GW.289.61.1" "ID_2110" "32" "0.00" "-0.20" "-3.02" "-4.33" "-3.09" "-3.15"
"JGI|NEMVE1|131022|E_GW.289.45.1" "ID_2111" "8" "0.00" "-7.10" "-8.17" "-15.44" "-15.04" "-16.96"
"JGI|NEMVE1|131042|E_GW.289.36.1" "ID_2113" "22" "0.00" "1.02" "-0.51" "0.86" "4.53" "1.83"
"JGI|NEMVE1|131049|E_GW.289.2.1" "ID_2114" "24" "0.00" "-0.11" "0.68" "11.50" "5.97" "8.51"
"JGI|NEMVE1|131067|E_GW.289.47.1" "ID_2115" "38" "0.00" "3.29" "2.47" "7.79" "-1.27" "-2.15"
"JGI|NEMVE1|131080|E_GW.289.26.1" "ID_2116" "8" "0.00" "0.51" "-1.53" "-13.86" "-13.49" "-14.15"
"JGI|NEMVE1|13116|GW.241.22.1" "ID_2117" "31" "0.00" "-0.46" "16.45" "9.24" "0.92" "0.92"
"JGI|NEMVE1|131171|E_GW.291.12.1" "ID_2119" "9" "0.00" "-0.85" "-2.47" "-3.03" "-0.14" "2.68"
"JGI|NEMVE1|131218|E_GW.291.70.1" "ID_2120" "32" "0.00" "4.36" "-1.40" "-8.56" "-6.81" "-7.33"
"JGI|NEMVE1|131227|E_GW.291.13.1" "ID_2121" "1" "0.00" "-97.70" "-106.90" "-111.39" "-131.97" "-107.00"
"JGI|NEMVE1|131229|E_GW.291.2.1" "ID_2122" "8" "0.00" "-10.70" "-46.96" "-90.04" "-96.93" "-98.97"
"JGI|NEMVE1|131270|E_GW.293.11.1" "ID_2123" "14" "0.00" "-2.28" "-2.86" "-4.15" "1.34" "-2.32"
"JGI|NEMVE1|131326|E_GW.294.63.1" "ID_2124" "12" "0.00" "-23.58" "-34.03" "-42.27" "-34.03" "-36.98"
"JGI|NEMVE1|131345|E_GW.294.26.1" "ID_2126" "39" "0.00" "0.68" "-0.34" "2.65" "4.23" "4.28"
"JGI|NEMVE1|131355|E_GW.294.74.1" "ID_2128" "42" "0.00" "19.84" "11.30" "-7.80" "0.58" "-5.69"
"JGI|NEMVE1|131367|E_GW.294.61.1" "ID_2129" "39" "0.00" "0.07" "0.52" "2.69" "3.41" "2.23"
"JGI|NEMVE1|131384|E_GW.294.77.1" "ID_2130" "28" "0.00" "0.26" "1.54" "2.31" "0.39" "0.64"
"JGI|NEMVE1|131389|E_GW.294.6.1" "ID_2131" "37" "0.00" "7.75" "-5.29" "-6.20" "15.58" "17.27"
"JGI|NEMVE1|131390|E_GW.294.60.1" "ID_2132" "39" "0.00" "0.61" "0.35" "0.87" "1.92" "2.27"
"JGI|NEMVE1|131395|E_GW.294.80.1" "ID_2133" "28" "0.00" "4.81" "15.05" "38.66" "18.60" "9.51"
"JGI|NEMVE1|131401|E_GW.294.1.1" "ID_2135" "39" "0.00" "-0.31" "5.40" "16.29" "19.59" "15.89"
"JGI|NEMVE1|131488|E_GW.295.42.1" "ID_2136" "22" "0.00" "-0.28" "-0.17" "-0.17" "7.27" "3.69"
"JGI|NEMVE1|131498|E_GW.296.43.1" "ID_2137" "22" "0.00" "0.66" "0.00" "-0.46" "6.51" "5.65"
"JGI|NEMVE1|131503|E_GW.296.9.1" "ID_2138" "48" "0.00" "7.49" "5.58" "9.97" "4.56" "-1.58"
"JGI|NEMVE1|131533|E_GW.296.8.1" "ID_2139" "1" "0.00" "-9.12" "-10.39" "-0.82" "-11.21" "-12.10"
"JGI|NEMVE1|131545|E_GW.296.21.1" "ID_2140" "8" "0.00" "-9.92" "-11.89" "-18.16" "-17.43" "-17.94"
"JGI|NEMVE1|131609|E_GW.297.58.1" "ID_2141" "18" "0.00" "-0.13" "23.39" "15.72" "13.04" "7.01"
"JGI|NEMVE1|131672|E_GW.299.34.1" "ID_2144" "38" "0.00" "1.13" "0.26" "2.62" "0.70" "0.70"
"JGI|NEMVE1|131687|E_GW.299.13.1" "ID_2145" "34" "0.00" "0.84" "0.21" "0.63" "1.25" "0.42"
"JGI|NEMVE1|13173|GW.197.7.1" "ID_2146" "25" "0.00" "5.58" "12.41" "-1.12" "-13.86" "-17.60"
"JGI|NEMVE1|131737|E_GW.299.68.1" "ID_2147" "16" "0.00" "-0.36" "0.49" "0.40" "-1.65" "-2.50"
"JGI|NEMVE1|131745|E_GW.299.35.1" "ID_2148" "20" "0.00" "14.43" "-6.65" "-3.30" "15.79" "-4.83"
"JGI|NEMVE1|131752|E_GW.300.15.1" "ID_2149" "35" "0.00" "1.73" "-0.56" "-4.22" "-1.58" "-1.68"
"JGI|NEMVE1|131775|E_GW.300.3.1" "ID_2150" "37" "0.00" "1.24" "0.34" "-1.01" "2.93" "3.55"
"JGI|NEMVE1|131829|E_GW.301.49.1" "ID_2151" "18" "0.00" "-0.06" "0.76" "1.14" "0.70" "0.25"
"JGI|NEMVE1|131857|E_GW.301.8.1" "ID_2152" "8" "0.00" "-2.77" "-12.47" "-21.44" "-22.68" "-22.90"
"JGI|NEMVE1|131865|E_GW.301.15.1" "ID_2153" "36" "0.00" "0.52" "0.46" "-0.20" "0.07" "1.57"
"JGI|NEMVE1|131887|E_GW.302.38.1" "ID_2155" "35" "0.00" "1.97" "-6.06" "-19.52" "-11.70" "-7.68"
"JGI|NEMVE1|131938|E_GW.302.10.1" "ID_2156" "28" "0.00" "0.44" "9.25" "28.28" "-19.73" "-22.96"
"JGI|NEMVE1|131959|E_GW.303.7.1" "ID_2157" "8" "0.00" "1.04" "-18.50" "-62.28" "-46.81" "-48.17"
"JGI|NEMVE1|131967|E_GW.303.2.1" "ID_2158" "38" "0.00" "23.12" "4.93" "36.58" "-10.84" "-22.20"
"JGI|NEMVE1|131971|E_GW.303.44.1" "ID_2159" "35" "0.00" "2.63" "-0.76" "-7.63" "-4.24" "-4.06"
"JGI|NEMVE1|131993|E_GW.303.39.1" "ID_2160" "39" "0.00" "0.11" "0.17" "2.44" "3.92" "3.12"
"JGI|NEMVE1|131996|E_GW.303.22.1" "ID_2161" "31" "0.00" "1.68" "6.82" "1.42" "0.41" "0.20"
"JGI|NEMVE1|132003|E_GW.303.4.1" "ID_2162" "8" "0.00" "-27.16" "-50.38" "-59.56" "-59.90" "-59.96"
"JGI|NEMVE1|132004|E_GW.303.18.1" "ID_2163" "42" "0.00" "2.72" "1.27" "-3.86" "1.46" "1.52"
"JGI|NEMVE1|132047|E_GW.304.39.1" "ID_2164" "24" "0.00" "0.15" "5.91" "91.09" "47.41" "60.75"
"JGI|NEMVE1|132050|E_GW.304.22.1" "ID_2165" "8" "0.00" "-9.04" "-51.43" "-89.30" "-91.79" "-93.23"
"JGI|NEMVE1|132052|E_GW.304.14.1" "ID_2166" "36" "0.00" "-0.26" "-0.39" "-0.90" "0.39" "2.31"
"JGI|NEMVE1|132059|E_GW.304.70.1" "ID_2167" "39" "0.00" "-2.82" "-0.14" "104.32" "1,860.55" "2,726.86"
"JGI|NEMVE1|132063|E_GW.304.7.1" "ID_2168" "36" "0.00" "-0.44" "-0.96" "-2.01" "0.35" "3.32"
"JGI|NEMVE1|132075|E_GW.304.53.1" "ID_2169" "39" "0.00" "0.10" "-0.10" "2.19" "16.61" "22.26"
"JGI|NEMVE1|132142|E_GW.305.58.1" "ID_2171" "8" "0.00" "1.56" "-9.37" "-48.51" "-46.64" "-51.46"
"JGI|NEMVE1|132153|E_GW.305.17.1" "ID_2172" "19" "0.00" "-5.97" "-15.91" "-9.03" "-8.18" "-10.74"
"JGI|NEMVE1|132216|E_GW.306.7.1" "ID_2173" "22" "0.00" "-0.20" "-1.53" "-3.21" "3.92" "1.22"
"JGI|NEMVE1|132247|E_GW.307.17.1" "ID_2174" "12" "0.00" "-0.96" "-3.21" "-9.07" "-6.37" "-5.52"
"JGI|NEMVE1|132249|E_GW.307.53.1" "ID_2175" "36" "0.00" "3.23" "-4.05" "-4.69" "-0.06" "14.44"
"JGI|NEMVE1|132258|E_GW.307.12.1" "ID_2176" "22" "0.00" "-0.22" "-0.73" "1.90" "7.95" "5.91"
"JGI|NEMVE1|132272|E_GW.307.28.1" "ID_2177" "22" "0.00" "-0.13" "-0.20" "0.00" "3.67" "3.67"
"JGI|NEMVE1|132277|E_GW.307.48.1" "ID_2178" "22" "0.00" "0.13" "-1.35" "3.27" "6.16" "4.17"
"JGI|NEMVE1|132278|E_GW.307.1.1" "ID_2179" "8" "0.00" "-0.49" "-5.57" "-5.85" "-10.08" "-13.39"
"JGI|NEMVE1|132285|E_GW.307.43.1" "ID_2180" "48" "0.00" "0.26" "3.32" "3.14" "1.66" "0.09"
"JGI|NEMVE1|132312|E_GW.307.46.1" "ID_2181" "25" "0.00" "-1.36" "-0.84" "-6.58" "-5.33" "-5.02"
"JGI|NEMVE1|132315|E_GW.308.37.1" "ID_2182" "39" "0.00" "-0.07" "-0.20" "0.00" "24.69" "66.92"
"JGI|NEMVE1|132320|E_GW.308.12.1" "ID_2183" "8" "0.00" "-2.10" "-9.55" "-19.01" "-22.63" "-21.65"
"JGI|NEMVE1|132321|E_GW.308.49.1" "ID_2184" "8" "0.00" "-7.73" "-10.51" "-14.77" "-17.44" "-17.67"
"JGI|NEMVE1|132323|E_GW.308.40.1" "ID_2185" "39" "0.00" "0.66" "0.25" "2.70" "12.16" "19.18"
"JGI|NEMVE1|132328|E_GW.308.5.1" "ID_2186" "40" "0.00" "9.69" "-2.99" "2.08" "1.35" "-5.97"
"JGI|NEMVE1|132332|E_GW.308.28.1" "ID_2187" "8" "0.00" "-4.31" "-62.15" "-124.74" "-126.32" "-125.18"
"JGI|NEMVE1|132347|E_GW.308.19.1" "ID_2188" "12" "0.00" "-3.72" "-3.79" "-7.07" "-0.95" "-2.26"
"JGI|NEMVE1|132358|E_GW.308.59.1" "ID_2189" "8" "0.00" "-3.60" "-3.87" "-9.11" "-18.61" "-22.08"
"JGI|NEMVE1|132366|E_GW.308.7.1" "ID_2190" "8" "0.00" "-1.41" "-3.02" "-6.04" "-4.37" "-7.38"
"JGI|NEMVE1|132415|E_GW.310.301.1" "ID_2191" "24" "0.00" "0.14" "0.78" "5.43" "3.81" "4.02"
"JGI|NEMVE1|132811|E_GW.312.54.1" "ID_2193" "32" "0.00" "2.40" "-2.09" "-1.78" "0.31" "-0.10"
"JGI|NEMVE1|132837|E_GW.312.37.1" "ID_2194" "8" "0.00" "-13.46" "-11.89" "-14.97" "-25.68" "-25.68"
"JGI|NEMVE1|132864|E_GW.312.28.1" "ID_2195" "8" "0.00" "-0.18" "-5.62" "-5.22" "-17.90" "-17.81"
"JGI|NEMVE1|132865|E_GW.312.72.1" "ID_2196" "32" "0.00" "6.08" "0.00" "-2.44" "-1.31" "-1.25"
"JGI|NEMVE1|132885|E_GW.313.34.1" "ID_2197" "39" "0.00" "0.10" "0.46" "0.81" "2.65" "2.80"
"JGI|NEMVE1|132896|E_GW.313.8.1" "ID_2198" "8" "0.00" "-39.61" "-52.52" "-64.35" "-66.72" "-68.58"
"JGI|NEMVE1|132899|E_GW.313.21.1" "ID_2199" "27" "0.00" "-1.46" "-0.51" "-1.65" "0.95" "6.97"
"JGI|NEMVE1|132910|E_GW.313.43.1" "ID_2200" "36" "0.00" "10.21" "6.49" "11.01" "101.09" "322.15"
"JGI|NEMVE1|133|GW.320.1.1" "ID_2202" "8" "0.00" "-20.61" "-43.72" "-86.67" "-80.19" "-75.25"
"JGI|NEMVE1|133021|E_GW.314.70.1" "ID_2203" "39" "0.00" "0.07" "0.00" "0.56" "0.56" "2.11"
"JGI|NEMVE1|133024|E_GW.314.99.1" "ID_2204" "45" "0.00" "16.24" "12.83" "13.62" "1.40" "-0.70"
"JGI|NEMVE1|133031|E_GW.314.66.1" "ID_2205" "32" "0.00" "8.57" "-66.77" "-115.57" "-100.21" "-106.27"
"JGI|NEMVE1|133042|E_GW.315.2.1" "ID_2206" "22" "0.00" "-0.59" "0.20" "10.84" "53.92" "51.16"
"JGI|NEMVE1|133049|E_GW.315.44.1" "ID_2207" "1" "0.00" "-5.22" "-2.95" "-2.77" "-6.65" "-7.19"
"JGI|NEMVE1|133070|E_GW.315.17.1" "ID_2208" "39" "0.00" "1.82" "-2.61" "8.58" "11.19" "17.10"
"JGI|NEMVE1|13339|GW.1541.2.1" "ID_2210" "34" "0.00" "0.34" "-0.56" "0.90" "1.07" "0.17"
"JGI|NEMVE1|133468|E_GW.317.26.1" "ID_2211" "32" "0.00" "26.92" "-48.91" "-119.16" "-88.76" "-110.30"
"JGI|NEMVE1|133479|E_GW.317.21.1" "ID_2212" "8" "0.00" "-2.84" "-8.17" "-15.39" "-15.46" "-15.90"
"JGI|NEMVE1|133486|E_GW.317.3.1" "ID_2213" "27" "0.00" "-0.07" "0.00" "-0.20" "0.33" "3.28"
"JGI|NEMVE1|133489|E_GW.317.25.1" "ID_2214" "48" "0.00" "27.48" "27.29" "16.18" "17.72" "2.63"
"JGI|NEMVE1|133491|E_GW.317.5.1" "ID_2215" "24" "0.00" "0.00" "1.55" "8.04" "5.78" "8.04"
"JGI|NEMVE1|133495|E_GW.318.52.1" "ID_2216" "42" "0.00" "13.36" "-1.57" "-23.66" "24.27" "-10.04"
"JGI|NEMVE1|133503|E_GW.318.46.1" "ID_2217" "32" "0.00" "10.34" "-1.15" "-5.12" "-6.79" "-9.09"
"JGI|NEMVE1|133505|E_GW.318.38.1" "ID_2218" "32" "0.00" "8.73" "-3.15" "-7.95" "-11.49" "-13.59"
"JGI|NEMVE1|133598|E_GW.319.11.1" "ID_2220" "36" "0.00" "-0.06" "-0.28" "-0.23" "0.23" "1.82"
"JGI|NEMVE1|133645|E_GW.320.14.1" "ID_2221" "8" "0.00" "-7.99" "-102.62" "-158.43" "-173.24" "-174.51"
"JGI|NEMVE1|133667|E_GW.321.29.1" "ID_2222" "22" "0.00" "2.08" "0.73" "0.90" "11.10" "11.27"
"JGI|NEMVE1|133695|E_GW.321.3.1" "ID_2223" "22" "0.00" "-1.08" "-1.33" "-2.03" "4.94" "2.41"
"JGI|NEMVE1|133707|E_GW.321.30.1" "ID_2224" "0" "0.00" "-1.97" "-2.04" "-2.92" "0.00" "-1.31"
"JGI|NEMVE1|133733|E_GW.321.17.1" "ID_2225" "12" "0.00" "0.20" "-1.11" "-2.49" "-0.46" "-1.31"
"JGI|NEMVE1|133818|E_GW.322.11.1" "ID_2227" "27" "0.00" "0.00" "4.65" "0.21" "1.48" "4.30"
"JGI|NEMVE1|133819|E_GW.322.48.1" "ID_2228" "1" "0.00" "-59.27" "-69.75" "-41.64" "-73.42" "-101.70"
"JGI|NEMVE1|133837|E_GW.322.6.1" "ID_2229" "39" "0.00" "0.21" "0.63" "5.75" "10.66" "10.03"
"JGI|NEMVE1|133840|E_GW.322.10.1" "ID_2230" "2" "0.00" "-0.39" "-1.38" "5.45" "9.46" "5.45"
"JGI|NEMVE1|133886|E_GW.323.2.1" "ID_2231" "22" "0.00" "-0.71" "-2.54" "1.87" "26.20" "26.11"
"JGI|NEMVE1|133919|E_GW.325.17.1" "ID_2233" "22" "0.00" "1.73" "-1.83" "-2.34" "15.31" "6.72"
"JGI|NEMVE1|133949|E_GW.325.31.1" "ID_2234" "9" "0.00" "-8.11" "-11.66" "-14.43" "-8.00" "8.23"
"JGI|NEMVE1|133953|E_GW.325.3.1" "ID_2235" "32" "0.00" "34.46" "-2.15" "-12.54" "-16.03" "-19.13"
"JGI|NEMVE1|133962|E_GW.325.55.1" "ID_2236" "22" "0.00" "-0.07" "-0.07" "0.07" "1.82" "1.60"
"JGI|NEMVE1|133968|E_GW.325.22.1" "ID_2238" "39" "0.00" "0.13" "2.25" "1.16" "4.30" "6.04"
"JGI|NEMVE1|133978|E_GW.325.6.1" "ID_2239" "8" "0.00" "-40.74" "-46.87" "-49.06" "-63.15" "-63.93"
"JGI|NEMVE1|134097|E_GW.329.42.1" "ID_2240" "22" "0.00" "0.00" "-1.13" "-1.40" "9.78" "7.16"
"JGI|NEMVE1|134104|E_GW.329.36.1" "ID_2241" "37" "0.00" "1.57" "-1.88" "-1.46" "4.18" "7.21"
"JGI|NEMVE1|134107|E_GW.329.11.1" "ID_2242" "9" "0.00" "-1.12" "-17.86" "-10.31" "-7.03" "-1.97"
"JGI|NEMVE1|134122|E_GW.329.7.1" "ID_2243" "33" "0.00" "0.85" "-0.36" "0.54" "2.37" "2.90"
"JGI|NEMVE1|134128|E_GW.329.10.1" "ID_2244" "39" "0.00" "0.34" "-0.45" "1.36" "2.33" "2.05"
"JGI|NEMVE1|134137|E_GW.330.10.1" "ID_2245" "39" "0.00" "0.00" "1.37" "2.39" "4.88" "4.38"
"JGI|NEMVE1|134139|E_GW.330.20.1" "ID_2246" "24" "0.00" "0.00" "0.56" "1.47" "1.24" "0.96"
"JGI|NEMVE1|134174|E_GW.331.14.1" "ID_2247" "8" "0.00" "-2.79" "-3.67" "-6.08" "-5.45" "-5.96"
"JGI|NEMVE1|134192|E_GW.332.27.1" "ID_2249" "24" "0.00" "-0.39" "-0.26" "1.05" "0.92" "0.59"
"JGI|NEMVE1|134213|E_GW.332.16.1" "ID_2250" "37" "0.00" "1.73" "-0.58" "-1.73" "2.50" "0.26"
"JGI|NEMVE1|134218|E_GW.332.5.1" "ID_2251" "42" "0.00" "5.57" "1.20" "-3.38" "-1.13" "-4.86"
"JGI|NEMVE1|134238|E_GW.333.34.1" "ID_2252" "39" "0.00" "-0.09" "0.96" "1.13" "4.02" "5.50"
"JGI|NEMVE1|134245|E_GW.333.28.1" "ID_2253" "32" "0.00" "12.85" "-3.55" "-18.60" "-20.90" "-22.99"
"JGI|NEMVE1|13425|GW.105.6.1" "ID_2254" "36" "0.00" "-0.46" "-1.58" "-1.71" "1.97" "12.48"
"JGI|NEMVE1|13429|GW.234.12.1" "ID_2255" "12" "0.00" "-1.03" "-1.83" "-3.12" "-1.70" "-1.52"
"JGI|NEMVE1|134301|E_GW.334.16.1" "ID_2256" "27" "0.00" "-0.17" "0.28" "-0.11" "0.00" "0.85"
"JGI|NEMVE1|134340|E_GW.335.11.1" "ID_2257" "22" "0.00" "1.83" "0.56" "-0.51" "14.65" "11.14"
"JGI|NEMVE1|134347|E_GW.335.15.1" "ID_2258" "39" "0.00" "0.00" "0.06" "2.87" "8.96" "9.58"
"JGI|NEMVE1|134376|E_GW.337.19.1" "ID_2259" "9" "0.00" "0.57" "-1.90" "-2.85" "0.06" "1.77"
"JGI|NEMVE1|13439|GW.223.24.1" "ID_2260" "8" "0.00" "-6.86" "-14.95" "-45.07" "-45.73" "-49.96"
"JGI|NEMVE1|134406|E_GW.337.21.1" "ID_2261" "27" "0.00" "-0.13" "0.13" "-0.26" "0.92" "4.91"
"JGI|NEMVE1|134411|E_GW.338.22.1" "ID_2262" "8" "0.00" "-1.16" "-5.01" "-16.31" "-13.80" "-14.64"
"JGI|NEMVE1|134436|E_GW.338.15.1" "ID_2263" "27" "0.00" "2.04" "10.29" "13.18" "1.97" "20.09"
"JGI|NEMVE1|134535|E_GW.341.5.1" "ID_2264" "33" "0.00" "13.79" "-47.58" "90.70" "81.10" "95.59"
"JGI|NEMVE1|134544|E_GW.341.10.1" "ID_2265" "32" "0.00" "95.40" "-186.21" "-267.19" "-271.16" "-272.10"
"JGI|NEMVE1|13456|GW.214.22.1" "ID_2266" "48" "0.00" "6.76" "11.10" "13.73" "8.60" "2.56"
"JGI|NEMVE1|134601|E_GW.342.9.1" "ID_2268" "8" "0.00" "-5.17" "-36.76" "-45.62" "-56.36" "-61.47"
"JGI|NEMVE1|134613|E_GW.343.31.1" "ID_2269" "22" "0.00" "-0.31" "-0.31" "-0.25" "4.88" "1.88"
"JGI|NEMVE1|134675|E_GW.344.1.1" "ID_2270" "8" "0.00" "-10.93" "-24.40" "-24.51" "-26.20" "-28.12"
"JGI|NEMVE1|134716|E_GW.344.35.1" "ID_2271" "22" "0.00" "20.78" "0.00" "16.28" "63.80" "68.04"
"JGI|NEMVE1|13474|GW.217.15.1" "ID_2273" "22" "0.00" "0.46" "-2.16" "-2.23" "5.83" "1.57"
"JGI|NEMVE1|134742|E_GW.344.34.1" "ID_2274" "24" "0.00" "1.28" "-1.28" "9.63" "8.15" "6.10"
"JGI|NEMVE1|134786|E_GW.345.1.1" "ID_2275" "22" "0.00" "0.28" "-2.04" "1.90" "7.54" "3.88"
"JGI|NEMVE1|134817|E_GW.345.4.1" "ID_2276" "9" "0.00" "-11.61" "-14.75" "-16.85" "-10.74" "1.22"
"JGI|NEMVE1|134819|E_GW.346.41.1" "ID_2277" "9" "0.00" "-15.88" "-23.41" "-24.03" "4.39" "9.61"
"JGI|NEMVE1|134820|E_GW.346.15.1" "ID_2278" "26" "0.00" "-2.89" "-4.20" "-21.41" "8.80" "9.39"
"JGI|NEMVE1|134833|E_GW.346.37.1" "ID_2279" "39" "0.00" "0.04" "0.49" "2.10" "7.59" "11.07"
"JGI|NEMVE1|134862|E_GW.346.9.1" "ID_2280" "8" "0.00" "-0.23" "-0.91" "-1.93" "-2.16" "-1.93"
"JGI|NEMVE1|134867|E_GW.346.13.1" "ID_2281" "8" "0.00" "-6.36" "-12.36" "-33.53" "-33.58" "-34.60"
"JGI|NEMVE1|134873|E_GW.347.2.1" "ID_2282" "8" "0.00" "-17.81" "-89.03" "-135.52" "-130.79" "-131.91"
"JGI|NEMVE1|134878|E_GW.347.4.1" "ID_2283" "8" "0.00" "-22.36" "-33.64" "-40.80" "-42.51" "-41.18"
"JGI|NEMVE1|134883|E_GW.347.34.1" "ID_2284" "8" "0.00" "-2.55" "-6.35" "-10.94" "-13.93" "-14.73"
"JGI|NEMVE1|134890|E_GW.347.28.1" "ID_2285" "8" "0.00" "-9.24" "-16.64" "-19.20" "-18.87" "-29.09"
"JGI|NEMVE1|134893|E_GW.347.11.1" "ID_2286" "22" "0.00" "0.90" "-0.13" "-1.22" "28.51" "10.34"
"JGI|NEMVE1|134914|E_GW.347.37.1" "ID_2287" "22" "0.00" "-0.21" "0.35" "0.63" "5.71" "5.71"
"JGI|NEMVE1|13494|GW.319.10.1" "ID_2288" "32" "0.00" "15.98" "5.85" "-2.27" "-3.06" "-3.58"
"JGI|NEMVE1|134949|E_GW.348.12.1" "ID_2289" "12" "0.00" "-3.03" "-17.55" "-31.24" "-20.69" "-23.93"
"JGI|NEMVE1|134971|E_GW.349.53.1" "ID_2290" "28" "0.00" "-0.20" "1.84" "46.10" "1.97" "0.46"
"JGI|NEMVE1|134986|E_GW.349.49.1" "ID_2291" "39" "0.00" "-0.04" "-0.13" "-0.09" "0.49" "1.03"
"JGI|NEMVE1|134989|E_GW.349.40.1" "ID_2292" "25" "0.00" "-18.41" "12.56" "-35.28" "-54.03" "-55.90"
"JGI|NEMVE1|134992|E_GW.349.32.1" "ID_2293" "32" "0.00" "0.41" "-2.95" "-3.76" "-2.95" "-4.43"
"JGI|NEMVE1|134994|E_GW.349.24.1" "ID_2294" "22" "0.00" "0.45" "-0.79" "-0.51" "16.68" "16.45"
"JGI|NEMVE1|135000|E_GW.349.26.1" "ID_2296" "22" "0.00" "-1.17" "-1.53" "-1.53" "9.77" "12.62"
"JGI|NEMVE1|135014|E_GW.349.13.1" "ID_2297" "22" "0.00" "-2.56" "-4.46" "-3.87" "39.38" "43.96"
"JGI|NEMVE1|135045|E_GW.350.20.1" "ID_2298" "27;36" "0.00" "0.06" "0.06" "-0.45" "1.16" "2.63"
"JGI|NEMVE1|135061|E_GW.350.7.1" "ID_2300" "39" "0.00" "-0.52" "4.10" "17.11" "24.70" "13.88"
"JGI|NEMVE1|135081|E_GW.351.44.1" "ID_2301" "22" "0.00" "0.00" "-0.21" "-0.10" "4.28" "4.18"
"JGI|NEMVE1|135094|E_GW.351.1.1" "ID_2302" "27;36" "0.00" "0.13" "0.13" "-0.20" "0.13" "4.99"
"JGI|NEMVE1|135116|E_GW.351.22.1" "ID_2303" "22" "0.00" "-0.27" "-0.04" "-0.04" "4.02" "3.39"
"JGI|NEMVE1|135138|E_GW.351.13.1" "ID_2304" "8" "0.00" "-45.73" "-67.38" "-122.54" "-131.01" "-132.14"
"JGI|NEMVE1|13517|GW.338.17.1" "ID_2305" "32" "0.00" "7.99" "-12.16" "-32.21" "-21.83" "-26.46"
"JGI|NEMVE1|135171|E_GW.352.27.1" "ID_2306" "8" "0.00" "-5.80" "-13.35" "-24.40" "-21.64" "-22.88"
"JGI|NEMVE1|135177|E_GW.352.10.1" "ID_2307" "28" "0.00" "2.66" "2.72" "5.32" "0.06" "-0.95"
"JGI|NEMVE1|135193|E_GW.352.26.1" "ID_2308" "8" "0.00" "-34.86" "-66.37" "-115.45" "-103.86" "-103.71"
"JGI|NEMVE1|135205|E_GW.352.13.1" "ID_2309" "8" "0.00" "-9.57" "-12.51" "-12.19" "-23.32" "-29.48"
"JGI|NEMVE1|135251|E_GW.353.39.1" "ID_2310" "39" "0.00" "0.13" "-0.19" "1.41" "2.31" "2.70"
"JGI|NEMVE1|135257|E_GW.353.2.1" "ID_2311" "22" "0.00" "1.13" "2.33" "15.79" "27.21" "13.46"
"JGI|NEMVE1|135278|E_GW.353.3.1" "ID_2312" "39" "0.00" "0.96" "0.61" "3.32" "7.86" "10.30"
"JGI|NEMVE1|135294|E_GW.354.9.1" "ID_2313" "9" "0.00" "5.54" "-9.82" "-14.63" "-2.30" "9.09"
"JGI|NEMVE1|135301|E_GW.354.2.1" "ID_2314" "32" "0.00" "-1.18" "-10.31" "-15.37" "-12.74" "-12.81"
"JGI|NEMVE1|13531|GW.96.8.1" "ID_2316" "39" "0.00" "0.28" "0.97" "0.40" "2.84" "5.79"
"JGI|NEMVE1|135318|E_GW.354.10.1" "ID_2317" "8" "0.00" "-3.71" "-17.04" "-26.81" "-22.64" "-24.12"
"JGI|NEMVE1|135323|E_GW.354.30.1" "ID_2318" "32" "0.00" "6.71" "-4.45" "-15.05" "-6.42" "-10.26"
"JGI|NEMVE1|135342|E_GW.355.7.1" "ID_2319" "37" "0.00" "4.24" "1.52" "-0.25" "5.45" "1.65"
"JGI|NEMVE1|135379|E_GW.355.1.1" "ID_2320" "32" "0.00" "-2.63" "-28.88" "-30.41" "-24.14" "-34.28"
"JGI|NEMVE1|135421|E_GW.355.8.1" "ID_2321" "36" "0.00" "0.00" "-0.13" "-0.07" "-0.13" "1.24"
"JGI|NEMVE1|135437|E_GW.356.22.1" "ID_2322" "0" "0.00" "-93.99" "-120.32" "-114.15" "-95.53" "-100.73"
"JGI|NEMVE1|135493|E_GW.357.18.1" "ID_2323" "9" "0.00" "-1.48" "-6.91" "-5.85" "1.20" "3.45"
"JGI|NEMVE1|135617|E_GW.358.27.1" "ID_2325" "8" "0.00" "2.19" "-26.02" "-64.89" "-67.61" "-66.35"
"JGI|NEMVE1|135622|E_GW.358.11.1" "ID_2326" "9" "0.00" "-0.26" "-1.44" "-1.71" "1.18" "2.56"
"JGI|NEMVE1|135623|E_GW.358.20.1" "ID_2327" "24" "0.00" "0.18" "0.36" "1.29" "1.34" "0.98"
"JGI|NEMVE1|135666|E_GW.359.15.1" "ID_2328" "39" "0.00" "0.23" "0.40" "5.45" "4.43" "6.48"
"JGI|NEMVE1|135670|E_GW.360.20.1" "ID_2329" "39" "0.00" "-0.25" "-0.05" "4.73" "6.00" "8.09"
"JGI|NEMVE1|135675|E_GW.360.22.1" "ID_2330" "40" "0.00" "62.89" "-31.22" "6.99" "-65.42" "-77.42"
"JGI|NEMVE1|135676|E_GW.360.1.1" "ID_2331" "9" "0.00" "-3.17" "-10.26" "-7.54" "2.47" "-2.03"
"JGI|NEMVE1|13571|GW.188.6.1" "ID_2332" "35" "0.00" "3.21" "-0.44" "-7.29" "-2.04" "0.44"
"JGI|NEMVE1|135849|E_GW.362.33.1" "ID_2335" "32" "0.00" "2.18" "-1.41" "-2.68" "-0.42" "0.00"
"JGI|NEMVE1|135889|E_GW.364.23.1" "ID_2336" "39" "0.00" "0.52" "12.92" "16.06" "11.52" "17.11"
"JGI|NEMVE1|135928|E_GW.365.30.1" "ID_2337" "21" "0.00" "-0.10" "-0.42" "-0.94" "0.94" "-3.87"
"JGI|NEMVE1|135929|E_GW.365.2.1" "ID_2338" "24" "0.00" "3.15" "-13.27" "301.90" "238.72" "136.14"
"JGI|NEMVE1|135947|E_GW.365.41.1" "ID_2339" "8" "0.00" "9.91" "24.90" "-21.29" "-79.66" "-99.84"
"JGI|NEMVE1|135948|E_GW.365.33.1" "ID_2340" "22" "0.00" "-0.06" "-0.06" "0.40" "4.54" "5.00"
"JGI|NEMVE1|135950|E_GW.365.25.1" "ID_2341" "20" "0.00" "-1.27" "-4.58" "-2.59" "-1.63" "-3.10"
"JGI|NEMVE1|136053|E_GW.367.66.1" "ID_2344" "22" "0.00" "0.07" "0.29" "0.66" "2.77" "2.12"
"JGI|NEMVE1|136068|E_GW.367.7.1" "ID_2345" "32" "0.00" "5.18" "-1.90" "-6.16" "-5.77" "-5.37"
"JGI|NEMVE1|136072|E_GW.369.51.1" "ID_2346" "39" "0.00" "0.13" "0.06" "0.19" "0.58" "1.41"
"JGI|NEMVE1|136095|E_GW.369.6.1" "ID_2347" "37" "0.00" "1.34" "-1.62" "-2.82" "0.56" "0.07"
"JGI|NEMVE1|136105|E_GW.369.46.1" "ID_2348" "22" "0.00" "-1.48" "-2.27" "-1.66" "5.50" "4.28"
"JGI|NEMVE1|136108|E_GW.369.1.1" "ID_2349" "42" "0.00" "1.57" "0.52" "-2.82" "1.46" "0.63"
"JGI|NEMVE1|136167|E_GW.370.9.1" "ID_2351" "27" "0.00" "1.07" "1.21" "-1.12" "5.89" "13.34"
"JGI|NEMVE1|136185|E_GW.370.26.1" "ID_2353" "39" "0.00" "0.56" "-0.05" "3.46" "11.29" "12.77"
"JGI|NEMVE1|136193|E_GW.371.27.1" "ID_2354" "11" "0.00" "-0.45" "-0.73" "-0.11" "-0.17" "0.79"
"JGI|NEMVE1|136284|E_GW.372.7.1" "ID_2357" "5" "0.00" "-3.28" "-0.85" "2.62" "1.44" "-0.72"
"JGI|NEMVE1|1363|GW.388.10.1" "ID_2358" "39" "0.00" "0.19" "-0.58" "1.54" "2.12" "2.18"
"JGI|NEMVE1|136329|E_GW.373.15.1" "ID_2359" "8" "0.00" "-43.42" "-79.72" "-133.28" "-176.77" "-197.42"
"JGI|NEMVE1|136346|E_GW.373.30.1" "ID_2360" "8" "0.00" "-14.49" "-48.45" "-88.52" "-85.11" "-87.03"
"JGI|NEMVE1|136349|E_GW.373.40.1" "ID_2361" "8" "0.00" "-1.46" "-4.60" "-6.37" "-4.91" "-7.00"
"JGI|NEMVE1|136350|E_GW.373.14.1" "ID_2362" "37" "0.00" "0.72" "0.13" "0.00" "1.38" "0.66"
"JGI|NEMVE1|136356|E_GW.373.34.1" "ID_2363" "36" "0.00" "0.00" "-0.62" "-0.98" "0.18" "3.93"
"JGI|NEMVE1|13642|GW.297.15.1" "ID_2364" "36" "0.00" "8.12" "-5.40" "-3.30" "4.15" "26.64"
"JGI|NEMVE1|136467|E_GW.375.14.1" "ID_2365" "8" "0.00" "-6.51" "-17.09" "-25.74" "-29.20" "-27.42"
"JGI|NEMVE1|136497|E_GW.376.24.1" "ID_2366" "8" "0.00" "-4.28" "-4.73" "-10.99" "-12.12" "-12.68"
"JGI|NEMVE1|136508|E_GW.376.38.1" "ID_2368" "39" "0.00" "-0.15" "0.29" "0.15" "7.88" "16.41"
"JGI|NEMVE1|136515|E_GW.376.4.1" "ID_2369" "45" "0.00" "34.99" "21.49" "18.41" "-9.04" "-11.07"
"JGI|NEMVE1|136525|E_GW.377.16.1" "ID_2370" "32" "0.00" "33.06" "-3.02" "-19.84" "-12.52" "-13.80"
"JGI|NEMVE1|136528|E_GW.377.8.1" "ID_2371" "24" "0.00" "-0.28" "0.85" "8.32" "3.38" "0.99"
"JGI|NEMVE1|136532|E_GW.377.1.1" "ID_2372" "39" "0.00" "0.00" "7.94" "23.40" "38.76" "40.85"
"JGI|NEMVE1|136552|E_GW.377.12.1" "ID_2374" "22" "0.00" "-3.22" "-5.45" "-2.50" "53.06" "63.83"
"JGI|NEMVE1|136570|E_GW.378.17.1" "ID_2375" "49" "0.00" "0.31" "1.12" "0.94" "0.54" "0.85"
"JGI|NEMVE1|136571|E_GW.378.8.1" "ID_2376" "22" "0.00" "0.28" "0.06" "4.77" "14.60" "7.39"
"JGI|NEMVE1|136649|E_GW.379.44.1" "ID_2378" "39" "0.00" "-0.23" "0.17" "0.34" "3.94" "6.71"
"JGI|NEMVE1|136650|E_GW.379.18.1" "ID_2379" "8" "0.00" "-2.28" "-45.11" "-91.99" "-91.92" "-105.73"
"JGI|NEMVE1|136664|E_GW.379.15.1" "ID_2380" "8" "0.00" "-2.19" "-30.34" "-46.53" "-54.04" "-57.25"
"JGI|NEMVE1|136666|E_GW.379.7.1" "ID_2381" "22" "0.00" "0.66" "-2.88" "-3.93" "13.82" "16.18"
"JGI|NEMVE1|136688|E_GW.380.8.1" "ID_2382" "8" "0.00" "-12.26" "-22.47" "-32.62" "-25.87" "-30.05"
"JGI|NEMVE1|136694|E_GW.380.1.1" "ID_2383" "38" "0.00" "5.78" "-3.03" "15.29" "4.72" "-3.52"
"JGI|NEMVE1|136707|E_GW.381.6.1" "ID_2384" "39" "0.00" "1.48" "0.00" "2.44" "9.25" "10.30"
"JGI|NEMVE1|136737|E_GW.382.2.1" "ID_2385" "8" "0.00" "-71.89" "-89.55" "-148.27" "-289.65" "-324.55"
"JGI|NEMVE1|136781|E_GW.383.2.1" "ID_2386" "37" "0.00" "5.25" "-13.13" "-20.82" "19.31" "26.40"
"JGI|NEMVE1|136792|E_GW.383.6.1" "ID_2387" "20" "0.00" "-0.62" "-2.05" "-2.72" "0.49" "-0.58"
"JGI|NEMVE1|136802|E_GW.383.11.1" "ID_2388" "39" "0.00" "0.45" "-0.34" "1.65" "3.18" "6.59"
"JGI|NEMVE1|136831|E_GW.384.38.1" "ID_2389" "32" "0.00" "3.92" "-1.53" "-3.61" "-3.05" "-3.87"
"JGI|NEMVE1|136833|E_GW.384.11.1" "ID_2390" "36" "0.00" "4.85" "0.34" "1.07" "0.34" "7.04"
"JGI|NEMVE1|136834|E_GW.384.48.1" "ID_2391" "22" "0.00" "0.70" "-1.27" "9.19" "29.84" "25.21"
"JGI|NEMVE1|136836|E_GW.384.2.1" "ID_2393" "24" "0.00" "0.33" "-1.11" "6.81" "3.93" "0.52"
"JGI|NEMVE1|136839|E_GW.384.23.1" "ID_2394" "30" "0.00" "-0.13" "0.83" "-0.83" "0.26" "-0.64"
"JGI|NEMVE1|136840|E_GW.384.4.1" "ID_2395" "22" "0.00" "5.36" "-3.24" "-1.34" "22.63" "19.17"
"JGI|NEMVE1|136849|E_GW.384.35.1" "ID_2396" "3" "0.00" "-16.67" "-21.21" "-34.31" "-24.44" "-15.71"
"JGI|NEMVE1|136852|E_GW.384.53.1" "ID_2397" "32" "0.00" "5.22" "-1.78" "-2.82" "-2.30" "-4.18"
"JGI|NEMVE1|136901|E_GW.385.2.1" "ID_2398" "8" "0.00" "-33.89" "-79.33" "-112.17" "-110.99" "-126.16"
"JGI|NEMVE1|136943|E_GW.386.16.1" "ID_2399" "28" "0.00" "-0.09" "0.58" "1.03" "0.18" "0.13"
"JGI|NEMVE1|136992|E_GW.386.30.1" "ID_2400" "38" "0.00" "-3.35" "-5.57" "13.41" "-0.62" "-8.29"
"JGI|NEMVE1|137021|E_GW.389.46.1" "ID_2401" "38" "0.00" "2.90" "-0.61" "4.88" "-0.61" "0.46"
"JGI|NEMVE1|137087|E_GW.390.58.1" "ID_2402" "39" "0.00" "0.06" "0.62" "2.25" "2.59" "2.54"
"JGI|NEMVE1|137089|E_GW.390.41.1" "ID_2403" "8" "0.00" "-112.26" "-146.91" "-182.07" "-221.67" "-230.09"
"JGI|NEMVE1|137107|E_GW.390.3.1" "ID_2404" "24" "0.00" "33.04" "-22.24" "88.18" "56.74" "55.58"
"JGI|NEMVE1|137132|E_GW.390.6.1" "ID_2407" "32" "0.00" "1.20" "-1.41" "-1.48" "-0.49" "-1.83"
"JGI|NEMVE1|137140|E_GW.390.39.1" "ID_2408" "8" "0.00" "1.75" "-3.75" "-11.17" "-10.48" "-14.58"
"JGI|NEMVE1|137160|E_GW.391.8.1" "ID_2409" "24" "0.00" "0.42" "4.18" "42.84" "10.76" "7.42"
"JGI|NEMVE1|137206|E_GW.393.3.1" "ID_2410" "44" "0.00" "55.69" "15.89" "58.19" "56.28" "34.81"
"JGI|NEMVE1|137230|E_GW.393.29.1" "ID_2411" "26" "0.00" "0.76" "2.54" "-3.84" "-0.45" "3.26"
"JGI|NEMVE1|137233|E_GW.393.20.1" "ID_2412" "8" "0.00" "-2.05" "-3.58" "-2.90" "-6.36" "-6.70"
"JGI|NEMVE1|137320|E_GW.395.24.1" "ID_2413" "8" "0.00" "2.09" "-6.00" "-11.45" "-12.01" "-13.18"
"JGI|NEMVE1|137340|E_GW.395.27.1" "ID_2414" "27" "0.00" "-0.11" "0.00" "-0.17" "0.00" "0.85"
"JGI|NEMVE1|137344|E_GW.395.10.1" "ID_2415" "8" "0.00" "-7.60" "-23.82" "-26.73" "-30.92" "-25.66"
"JGI|NEMVE1|137379|E_GW.396.12.1" "ID_2416" "39" "0.00" "0.07" "5.32" "2.55" "9.04" "10.79"
"JGI|NEMVE1|137394|E_GW.397.5.1" "ID_2417" "8" "0.00" "-116.03" "-169.76" "-266.40" "-278.98" "-278.72"
"JGI|NEMVE1|1374|GW.19.3.1" "ID_2418" "35" "0.00" "-4.24" "-3.60" "-33.00" "-43.59" "-23.76"
"JGI|NEMVE1|137412|E_GW.397.1.1" "ID_2419" "12" "0.00" "-19.31" "-29.32" "-37.64" "-25.73" "-24.95"
"JGI|NEMVE1|137471|E_GW.401.17.1" "ID_2420" "31" "0.00" "0.52" "195.80" "33.17" "18.77" "17.72"
"JGI|NEMVE1|137575|E_GW.404.20.1" "ID_2421" "39" "0.00" "0.63" "1.15" "5.33" "8.57" "6.69"
"JGI|NEMVE1|137580|E_GW.405.13.1" "ID_2422" "39" "0.00" "-0.20" "1.64" "3.02" "7.36" "9.19"
"JGI|NEMVE1|137645|E_GW.408.10.1" "ID_2423" "32" "0.00" "1.52" "-1.47" "-3.53" "-1.07" "-2.81"
"JGI|NEMVE1|137650|E_GW.408.57.1" "ID_2424" "20" "0.00" "-0.80" "-4.37" "-6.48" "3.01" "-1.02"
"JGI|NEMVE1|137654|E_GW.408.22.1" "ID_2425" "37" "0.00" "0.76" "-0.97" "-0.61" "1.27" "0.10"
"JGI|NEMVE1|137669|E_GW.408.18.1" "ID_2426" "13" "0.00" "0.73" "0.96" "5.75" "2.54" "-3.61"
"JGI|NEMVE1|137684|E_GW.408.31.1" "ID_2427" "9" "0.00" "0.06" "-4.81" "-7.10" "2.09" "3.55"
"JGI|NEMVE1|137713|E_GW.410.40.1" "ID_2428" "15" "0.00" "-11.16" "-8.53" "0.36" "-18.23" "-20.42"
"JGI|NEMVE1|137721|E_GW.410.34.1" "ID_2429" "8" "0.00" "-51.37" "-38.79" "-56.67" "-132.87" "-136.02"
"JGI|NEMVE1|137725|E_GW.410.4.1" "ID_2430" "32" "0.00" "-6.04" "-45.97" "-52.58" "-48.47" "-51.04"
"JGI|NEMVE1|137732|E_GW.410.48.1" "ID_2431" "8" "0.00" "-21.14" "-34.25" "-53.14" "-54.41" "-57.23"
"JGI|NEMVE1|137737|E_GW.410.23.1" "ID_2432" "30" "0.00" "3.40" "9.17" "0.09" "6.11" "4.36"
"JGI|NEMVE1|137742|E_GW.410.25.1" "ID_2433" "25" "0.00" "0.84" "1.15" "-7.42" "-5.33" "-5.64"
"JGI|NEMVE1|137747|E_GW.410.27.1" "ID_2434" "24" "0.00" "10.77" "-6.04" "29.95" "19.64" "6.11"
"JGI|NEMVE1|137751|E_GW.411.18.1" "ID_2435" "12" "0.00" "-7.05" "-10.44" "-18.34" "-13.03" "-10.76"
"JGI|NEMVE1|137770|E_GW.411.35.1" "ID_2436" "22" "0.00" "-0.06" "0.00" "0.00" "1.70" "1.76"
"JGI|NEMVE1|137777|E_GW.411.10.1" "ID_2437" "22" "0.00" "-0.05" "-0.05" "0.81" "3.21" "1.98"
"JGI|NEMVE1|13780|GW.346.18.1" "ID_2439" "8" "0.00" "-14.25" "-55.81" "-89.01" "-93.00" "-98.32"
"JGI|NEMVE1|137807|E_GW.413.6.1" "ID_2440" "42" "0.00" "4.74" "1.39" "-2.84" "0.07" "-0.22"
"JGI|NEMVE1|137810|E_GW.413.10.1" "ID_2441" "39" "0.00" "-4.65" "0.46" "24.44" "36.17" "32.10"
"JGI|NEMVE1|137821|E_GW.414.1.1" "ID_2442" "24" "0.00" "0.77" "-0.77" "7.83" "10.34" "6.68"
"JGI|NEMVE1|137904|E_GW.417.7.1" "ID_2445" "39" "0.00" "-0.10" "0.52" "1.46" "1.78" "3.34"
"JGI|NEMVE1|137909|E_GW.417.11.1" "ID_2446" "22" "0.00" "0.26" "0.07" "-1.12" "3.55" "4.33"
"JGI|NEMVE1|137996|E_GW.419.26.1" "ID_2447" "12" "0.00" "-1.12" "-6.29" "-21.60" "-13.79" "-12.05"
"JGI|NEMVE1|13800|GW.69.14.1" "ID_2448" "45" "0.00" "7.10" "6.02" "-0.85" "-4.94" "-4.43"
"JGI|NEMVE1|138093|E_GW.422.10.1" "ID_2449" "8" "0.00" "8.34" "-18.26" "-46.50" "-41.01" "-42.38"
"JGI|NEMVE1|138097|E_GW.422.67.1" "ID_2450" "8" "0.00" "-8.17" "-13.35" "-19.38" "-22.03" "-22.31"
"JGI|NEMVE1|138104|E_GW.422.34.1" "ID_2451" "9" "0.00" "-2.60" "-3.55" "-4.56" "1.20" "-0.76"
"JGI|NEMVE1|138108|E_GW.422.6.1" "ID_2452" "9" "0.00" "-1.02" "-5.03" "-8.31" "1.31" "-0.15"
"JGI|NEMVE1|138156|E_GW.424.9.1" "ID_2453" "22" "0.00" "6.49" "2.88" "4.52" "16.64" "14.48"
"JGI|NEMVE1|138161|E_GW.424.22.1" "ID_2454" "39" "0.00" "0.00" "0.06" "-0.19" "13.10" "17.85"
"JGI|NEMVE1|138173|E_GW.424.6.1" "ID_2455" "22" "0.00" "1.06" "0.92" "43.35" "217.79" "85.07"
"JGI|NEMVE1|13820|GW.183.26.1" "ID_2456" "39" "0.00" "0.00" "-0.09" "0.26" "0.61" "1.13"
"JGI|NEMVE1|138204|E_GW.425.11.1" "ID_2457" "39" "0.00" "0.21" "6.06" "25.81" "60.29" "58.62"
"JGI|NEMVE1|138209|E_GW.425.2.1" "ID_2458" "38" "0.00" "0.26" "-2.82" "3.02" "-2.04" "-4.14"
"JGI|NEMVE1|138317|E_GW.428.1.1" "ID_2460" "8" "0.00" "-19.03" "-15.85" "-24.77" "-27.61" "-28.52"
"JGI|NEMVE1|138337|E_GW.428.27.1" "ID_2461" "24" "0.00" "-0.05" "7.84" "40.60" "18.32" "15.57"
"JGI|NEMVE1|138339|E_GW.428.45.1" "ID_2462" "8" "0.00" "-10.42" "-32.74" "-46.83" "-48.85" "-50.26"
"JGI|NEMVE1|138346|E_GW.428.47.1" "ID_2463" "22" "0.00" "-1.08" "7.98" "2.53" "50.11" "54.99"
"JGI|NEMVE1|138352|E_GW.428.49.1" "ID_2464" "3" "0.00" "-3.14" "-3.06" "-5.54" "-3.14" "-2.99"
"JGI|NEMVE1|13839|GW.63.8.1" "ID_2465" "22" "0.00" "0.20" "-0.26" "-0.13" "1.05" "0.46"
"JGI|NEMVE1|138409|E_GW.429.18.1" "ID_2466" "39" "0.00" "0.39" "2.89" "11.94" "23.24" "17.98"
"JGI|NEMVE1|138459|E_GW.432.23.1" "ID_2467" "42" "0.00" "6.34" "3.81" "-4.51" "-2.18" "-2.89"
"JGI|NEMVE1|138487|E_GW.433.2.1" "ID_2468" "22" "0.00" "-1.66" "-2.97" "1.66" "8.21" "2.97"
"JGI|NEMVE1|138493|E_GW.433.9.1" "ID_2469" "33" "0.00" "1.04" "0.10" "1.04" "1.15" "2.93"
"JGI|NEMVE1|13858|GW.189.13.1" "ID_2470" "20" "0.00" "0.79" "-1.38" "-1.97" "-0.33" "-0.92"
"JGI|NEMVE1|138610|E_GW.437.3.1" "ID_2471" "8" "0.00" "-8.66" "-5.67" "-11.92" "-21.65" "-24.68"
"JGI|NEMVE1|138669|E_GW.439.2.1" "ID_2473" "22" "0.00" "0.81" "0.05" "3.66" "31.75" "33.99"
"JGI|NEMVE1|138673|E_GW.439.4.1" "ID_2474" "22" "0.00" "1.35" "-3.04" "-3.78" "9.02" "8.51"
"JGI|NEMVE1|1387|GW.86.3.1" "ID_2475" "39" "0.00" "-0.13" "0.06" "0.06" "3.93" "5.38"
"JGI|NEMVE1|13877|GW.308.15.1" "ID_2478" "35" "0.00" "1.41" "-0.83" "-3.47" "-2.18" "-0.71"
"JGI|NEMVE1|138852|E_GW.448.22.1" "ID_2479" "22" "0.00" "0.07" "-0.28" "-0.70" "1.48" "1.62"
"JGI|NEMVE1|138857|E_GW.448.4.1" "ID_2480" "42" "0.00" "3.23" "1.48" "-3.58" "0.79" "-1.13"
"JGI|NEMVE1|138962|E_GW.451.16.1" "ID_2481" "8" "0.00" "-3.76" "-6.37" "-8.05" "-9.40" "-14.42"
"JGI|NEMVE1|139013|E_GW.454.1.1" "ID_2482" "24" "0.00" "-0.13" "2.23" "4.14" "2.89" "2.36"
"JGI|NEMVE1|139026|E_GW.454.19.1" "ID_2483" "22" "0.00" "1.21" "-3.44" "-1.70" "18.25" "15.31"
"JGI|NEMVE1|139090|E_GW.457.2.1" "ID_2485" "12" "0.00" "-1.83" "-8.85" "-16.94" "-10.43" "-14.70"
"JGI|NEMVE1|139131|E_GW.462.3.1" "ID_2488" "39" "0.00" "-0.07" "-0.36" "0.80" "3.21" "4.59"
"JGI|NEMVE1|139133|E_GW.462.4.1" "ID_2489" "8" "0.00" "-4.13" "-23.59" "-25.03" "-30.86" "-33.22"
"JGI|NEMVE1|139137|E_GW.462.6.1" "ID_2490" "8" "0.00" "1.28" "-5.65" "-4.37" "-7.45" "-8.60"
"JGI|NEMVE1|13916|GW.390.29.1" "ID_2491" "22" "0.00" "-0.28" "0.00" "0.70" "1.69" "1.13"
"JGI|NEMVE1|139162|E_GW.463.5.1" "ID_2492" "39" "0.00" "0.09" "0.26" "-0.17" "7.33" "18.68"
"JGI|NEMVE1|139164|E_GW.463.6.1" "ID_2493" "37" "0.00" "0.42" "-0.31" "-0.42" "1.88" "2.72"
"JGI|NEMVE1|139174|E_GW.464.8.1" "ID_2495" "39" "0.00" "-0.09" "-0.13" "-0.18" "1.74" "2.59"
"JGI|NEMVE1|139188|E_GW.465.2.1" "ID_2496" "24" "0.00" "1.02" "0.57" "8.18" "10.11" "5.91"
"JGI|NEMVE1|139191|E_GW.465.3.1" "ID_2497" "22" "0.00" "-1.02" "-2.14" "-0.76" "2.90" "2.44"
"JGI|NEMVE1|139208|E_GW.466.3.1" "ID_2498" "18" "0.00" "0.23" "42.71" "33.13" "23.33" "19.95"
"JGI|NEMVE1|139214|E_GW.466.5.1" "ID_2499" "20" "0.00" "2.34" "-5.19" "-4.50" "-0.76" "-2.47"
"JGI|NEMVE1|139223|E_GW.467.8.1" "ID_2500" "44" "0.00" "0.73" "0.58" "1.24" "0.88" "0.51"
"JGI|NEMVE1|139271|E_GW.469.21.1" "ID_2501" "20" "0.00" "-0.98" "-3.80" "-4.59" "-1.38" "-3.34"
"JGI|NEMVE1|139276|E_GW.469.15.1" "ID_2502" "28" "0.00" "-2.50" "20.67" "24.78" "7.96" "7.25"
"JGI|NEMVE1|139284|E_GW.469.27.1" "ID_2503" "28" "0.00" "6.91" "45.39" "137.23" "-18.75" "-20.37"
"JGI|NEMVE1|139295|E_GW.469.22.1" "ID_2504" "39" "0.00" "-0.17" "0.09" "0.09" "5.50" "10.30"
"JGI|NEMVE1|139313|E_GW.470.26.1" "ID_2505" "37" "0.00" "1.78" "-0.52" "-3.03" "5.54" "9.09"
"JGI|NEMVE1|139332|E_GW.470.25.1" "ID_2506" "32" "0.00" "4.79" "-1.44" "-6.44" "-6.24" "-6.24"
"JGI|NEMVE1|139348|E_GW.470.12.1" "ID_2507" "36" "0.00" "0.09" "-0.13" "-0.22" "0.62" "3.66"
"JGI|NEMVE1|139374|E_GW.471.29.1" "ID_2510" "8" "0.00" "-13.02" "-20.06" "-22.65" "-24.74" "-27.84"
"JGI|NEMVE1|139380|E_GW.471.30.1" "ID_2511" "8" "0.00" "-12.92" "-18.69" "-21.41" "-24.14" "-25.02"
"JGI|NEMVE1|139382|E_GW.471.1.1" "ID_2512" "37" "0.00" "36.25" "10.06" "-14.73" "28.74" "22.68"
"JGI|NEMVE1|139391|E_GW.471.5.1" "ID_2513" "32" "0.00" "6.88" "-3.67" "-7.34" "-0.85" "-0.85"
"JGI|NEMVE1|139392|E_GW.471.34.1" "ID_2514" "39" "0.00" "0.90" "-0.13" "2.82" "5.78" "6.16"
"JGI|NEMVE1|139410|E_GW.472.2.1" "ID_2515" "12" "0.00" "-2.82" "-4.65" "-7.75" "-4.09" "-3.10"
"JGI|NEMVE1|139413|E_GW.472.24.1" "ID_2516" "39" "0.00" "0.09" "0.09" "2.71" "3.32" "3.14"
"JGI|NEMVE1|139439|E_GW.472.19.1" "ID_2517" "39" "0.00" "0.21" "0.52" "0.52" "1.36" "1.78"
"JGI|NEMVE1|139465|E_GW.474.23.1" "ID_2518" "39" "0.00" "0.00" "1.12" "2.76" "5.98" "7.95"
"JGI|NEMVE1|139511|E_GW.479.20.1" "ID_2521" "39" "0.00" "1.48" "0.92" "-7.12" "43.65" "93.87"
"JGI|NEMVE1|139520|E_GW.479.7.1" "ID_2522" "37" "0.00" "3.04" "-5.24" "-18.37" "12.73" "3.38"
"JGI|NEMVE1|139527|E_GW.479.28.1" "ID_2523" "32" "0.00" "4.43" "-274.44" "-359.27" "-365.16" "-344.76"
"JGI|NEMVE1|139571|E_GW.481.3.1" "ID_2524" "39" "0.00" "-1.02" "1.24" "9.12" "14.15" "18.67"
"JGI|NEMVE1|13959|GW.279.14.1" "ID_2525" "39" "0.00" "-0.07" "-0.20" "1.11" "2.29" "1.97"
"JGI|NEMVE1|139609|E_GW.482.9.1" "ID_2526" "27" "0.00" "-0.06" "0.00" "0.13" "0.71" "2.76"
"JGI|NEMVE1|139618|E_GW.482.30.1" "ID_2527" "27;36" "0.00" "0.28" "0.28" "-0.70" "0.56" "3.38"
"JGI|NEMVE1|139747|E_GW.485.16.1" "ID_2529" "12" "0.00" "-4.18" "-6.37" "-12.23" "-7.94" "-10.45"
"JGI|NEMVE1|139755|E_GW.485.9.1" "ID_2530" "32" "0.00" "3.02" "-0.39" "-0.20" "-0.99" "-1.58"
"JGI|NEMVE1|139771|E_GW.486.4.1" "ID_2531" "19" "0.00" "4.46" "-22.31" "-4.33" "-11.34" "-19.24"
"JGI|NEMVE1|139787|E_GW.486.1.1" "ID_2532" "48" "0.00" "27.33" "22.84" "39.09" "9.71" "0.74"
"JGI|NEMVE1|139792|E_GW.486.21.1" "ID_2533" "12" "0.00" "-2.14" "-3.97" "-8.34" "-5.34" "-7.43"
"JGI|NEMVE1|139805|E_GW.488.2.1" "ID_2534" "22" "0.00" "-2.08" "-4.06" "-5.75" "22.54" "20.45"
"JGI|NEMVE1|139852|E_GW.489.7.1" "ID_2535" "24" "0.00" "0.19" "13.30" "91.04" "113.97" "75.64"
"JGI|NEMVE1|139853|E_GW.489.2.1" "ID_2536" "39" "0.00" "-3.43" "-17.80" "-24.51" "58.86" "116.55"
"JGI|NEMVE1|139926|E_GW.497.1.1" "ID_2537" "39" "0.00" "-0.59" "-3.08" "2.82" "8.12" "11.92"
"JGI|NEMVE1|139976|E_GW.498.29.1" "ID_2538" "24" "0.00" "2.63" "3.40" "10.98" "9.25" "6.04"
"JGI|NEMVE1|139992|E_GW.499.8.1" "ID_2539" "20" "0.00" "-0.07" "-2.82" "-5.57" "0.99" "-2.47"
"JGI|NEMVE1|139993|E_GW.499.25.1" "ID_2540" "27" "0.00" "0.09" "1.66" "0.70" "0.96" "2.53"
"JGI|NEMVE1|140003|E_GW.499.20.1" "ID_2541" "8" "0.00" "-17.87" "-100.73" "-226.43" "-229.88" "-230.41"
"JGI|NEMVE1|140021|E_GW.499.11.1" "ID_2542" "8" "0.00" "4.60" "-0.85" "-9.26" "-9.26" "-11.10"
"JGI|NEMVE1|140241|E_GW.508.75.1" "ID_2545" "22" "0.00" "-0.10" "0.00" "0.36" "1.98" "1.02"
"JGI|NEMVE1|140243|E_GW.508.67.1" "ID_2546" "22" "0.00" "0.51" "0.73" "0.79" "6.82" "4.00"
"JGI|NEMVE1|140260|E_GW.508.74.1" "ID_2547" "22" "0.00" "-0.44" "0.57" "-0.70" "8.24" "2.22"
"JGI|NEMVE1|140278|E_GW.511.1.1" "ID_2548" "34" "0.00" "1.60" "0.80" "3.72" "3.14" "0.36"
"JGI|NEMVE1|140371|E_GW.519.5.1" "ID_2549" "39" "0.00" "0.00" "0.07" "-0.07" "4.91" "10.75"
"JGI|NEMVE1|140375|E_GW.519.7.1" "ID_2550" "9" "0.00" "2.12" "-5.33" "-12.78" "0.45" "8.28"
"JGI|NEMVE1|140376|E_GW.519.18.1" "ID_2551" "32" "0.00" "2.40" "-5.07" "-1.76" "-3.81" "-5.50"
"JGI|NEMVE1|140378|E_GW.519.19.1" "ID_2552" "32" "0.00" "0.61" "-0.70" "-0.44" "-0.44" "-1.13"
"JGI|NEMVE1|140391|E_GW.521.3.1" "ID_2553" "39" "0.00" "1.04" "-0.42" "-2.30" "17.03" "30.83"
"JGI|NEMVE1|140416|E_GW.522.13.1" "ID_2554" "39" "0.00" "0.79" "2.23" "2.04" "3.87" "3.87"
"JGI|NEMVE1|140434|E_GW.524.1.1" "ID_2555" "27" "0.00" "1.43" "14.33" "2.54" "8.17" "13.52"
"JGI|NEMVE1|140461|E_GW.525.3.1" "ID_2556" "39" "0.00" "16.48" "8.86" "18.29" "23.52" "35.05"
"JGI|NEMVE1|140474|E_GW.525.20.1" "ID_2558" "22" "0.00" "0.39" "0.28" "-0.96" "3.16" "2.37"
"JGI|NEMVE1|140489|E_GW.525.44.1" "ID_2559" "22" "0.00" "0.06" "-0.19" "-0.38" "1.77" "2.09"
"JGI|NEMVE1|140505|E_GW.525.5.1" "ID_2560" "39" "0.00" "1.02" "-0.15" "-0.44" "26.26" "48.36"
"JGI|NEMVE1|140550|E_GW.527.4.1" "ID_2563" "8" "0.00" "0.28" "-2.26" "-6.84" "-8.25" "-9.80"
"JGI|NEMVE1|140565|E_GW.529.3.1" "ID_2564" "39" "0.00" "1.83" "-1.48" "4.71" "10.82" "12.75"
"JGI|NEMVE1|140583|E_GW.531.12.1" "ID_2565" "8" "0.00" "0.31" "-5.54" "-8.57" "-9.40" "-10.24"
"JGI|NEMVE1|140593|E_GW.531.3.1" "ID_2566" "34" "0.00" "0.46" "-0.20" "0.99" "1.64" "0.99"
"JGI|NEMVE1|140631|E_GW.534.15.1" "ID_2567" "22" "0.00" "-0.71" "-1.65" "-3.03" "8.97" "10.93"
"JGI|NEMVE1|140661|E_GW.536.12.1" "ID_2568" "32" "0.00" "-0.17" "-1.14" "-1.02" "-0.80" "-1.08"
"JGI|NEMVE1|140667|E_GW.536.14.1" "ID_2569" "31" "0.00" "1.68" "6.66" "5.90" "0.81" "-0.51"
"JGI|NEMVE1|140743|E_GW.541.19.1" "ID_2570" "38" "0.00" "24.29" "13.02" "42.66" "15.72" "-1.35"
"JGI|NEMVE1|140744|E_GW.541.7.1" "ID_2571" "22" "0.00" "-0.06" "-0.06" "6.59" "16.22" "3.48"
"JGI|NEMVE1|140774|E_GW.542.3.1" "ID_2572" "25" "0.00" "0.22" "0.36" "-1.68" "-1.68" "-1.82"
"JGI|NEMVE1|140779|E_GW.543.15.1" "ID_2573" "22" "0.00" "0.13" "0.00" "0.20" "1.90" "0.79"
"JGI|NEMVE1|140805|E_GW.543.1.1" "ID_2574" "8" "0.00" "-19.97" "-110.37" "-143.37" "-139.64" "-142.53"
"JGI|NEMVE1|140812|E_GW.544.7.1" "ID_2575" "0" "0.00" "-57.87" "-81.55" "-99.52" "-80.00" "-88.17"
"JGI|NEMVE1|140836|E_GW.545.3.1" "ID_2576" "8" "0.00" "-8.99" "-21.74" "-45.48" "-60.93" "-60.15"
"JGI|NEMVE1|140839|E_GW.545.4.1" "ID_2577" "9" "0.00" "-0.73" "-2.19" "-2.51" "0.63" "1.67"
"JGI|NEMVE1|140854|E_GW.547.9.1" "ID_2578" "25" "0.00" "1.84" "1.51" "-0.66" "-0.66" "-0.85"
"JGI|NEMVE1|140877|E_GW.549.19.1" "ID_2579" "36" "0.00" "0.13" "-0.18" "-0.13" "0.18" "1.92"
"JGI|NEMVE1|140878|E_GW.549.14.1" "ID_2580" "9" "0.00" "-2.05" "-4.83" "-7.56" "-3.52" "1.70"
"JGI|NEMVE1|140887|E_GW.549.7.1" "ID_2581" "22" "0.00" "0.36" "-0.31" "-0.20" "1.42" "0.25"
"JGI|NEMVE1|140893|E_GW.549.3.1" "ID_2582" "38" "0.00" "1.58" "-1.01" "16.28" "5.41" "-2.08"
"JGI|NEMVE1|140900|E_GW.552.23.1" "ID_2583" "39" "0.00" "0.25" "15.01" "64.18" "460.63" "645.18"
"JGI|NEMVE1|140937|E_GW.553.19.1" "ID_2584" "9" "0.00" "-2.12" "-7.51" "-7.15" "-3.65" "3.21"
"JGI|NEMVE1|141205|E_GW.566.2.1" "ID_2585" "34" "0.00" "12.19" "-5.63" "16.31" "22.41" "15.92"
"JGI|NEMVE1|141364|E_GW.571.6.1" "ID_2586" "8" "0.00" "-7.77" "-11.56" "-12.39" "-13.93" "-13.68"
"JGI|NEMVE1|141560|E_GW.586.6.1" "ID_2588" "42" "0.00" "4.02" "-3.67" "-11.52" "-0.52" "-1.57"
"JGI|NEMVE1|141567|E_GW.586.9.1" "ID_2589" "8" "0.00" "-12.33" "-7.73" "-12.12" "-22.88" "-23.72"
"JGI|NEMVE1|141579|E_GW.587.8.1" "ID_2590" "39" "0.00" "-0.07" "0.33" "0.72" "0.53" "1.18"
"JGI|NEMVE1|141604|E_GW.590.13.1" "ID_2591" "22" "0.00" "-0.22" "-0.31" "0.22" "2.90" "1.92"
"JGI|NEMVE1|141605|E_GW.590.2.1" "ID_2592" "22" "0.00" "-0.11" "0.11" "0.11" "1.53" "1.53"
"JGI|NEMVE1|141652|E_GW.594.3.1" "ID_2593" "8" "0.00" "8.60" "-55.05" "-119.41" "-105.16" "-109.18"
"JGI|NEMVE1|141657|E_GW.594.5.1" "ID_2594" "35" "0.00" "0.39" "-3.04" "-6.20" "-4.68" "1.07"
"JGI|NEMVE1|141659|E_GW.594.15.1" "ID_2595" "8" "0.00" "-2.79" "-13.75" "-27.37" "-27.94" "-27.37"
"JGI|NEMVE1|141685|E_GW.595.5.1" "ID_2596" "8" "0.00" "-8.17" "-22.32" "-37.34" "-48.50" "-50.25"
"JGI|NEMVE1|141689|E_GW.597.9.1" "ID_2597" "8" "0.00" "-0.92" "-3.47" "-5.18" "-4.98" "-4.00"
"JGI|NEMVE1|141730|E_GW.600.21.1" "ID_2599" "9" "0.00" "-1.69" "-4.58" "-6.48" "-1.55" "-0.99"
"JGI|NEMVE1|141766|E_GW.606.4.1" "ID_2601" "24" "0.00" "0.31" "-0.10" "2.19" "1.46" "2.61"
"JGI|NEMVE1|141804|E_GW.609.4.1" "ID_2604" "8" "0.00" "-48.29" "-58.12" "-71.75" "-111.58" "-112.71"
"JGI|NEMVE1|141808|E_GW.609.7.1" "ID_2605" "8" "0.00" "-23.05" "-19.59" "-15.42" "-47.62" "-57.59"
"JGI|NEMVE1|141816|E_GW.611.1.1" "ID_2606" "35" "0.00" "4.06" "-1.07" "-6.93" "-1.86" "2.76"
"JGI|NEMVE1|141896|E_GW.616.1.1" "ID_2608" "0" "0.00" "-10.79" "-16.26" "-17.07" "-12.33" "-16.99"
"JGI|NEMVE1|141906|E_GW.616.43.1" "ID_2609" "16" "0.00" "1.51" "3.87" "-0.79" "-3.80" "-10.35"
"JGI|NEMVE1|142051|E_GW.635.15.1" "ID_2610" "25" "0.00" "1.61" "0.90" "-2.12" "-1.61" "-2.57"
"JGI|NEMVE1|142057|E_GW.635.7.1" "ID_2611" "20" "0.00" "0.28" "-0.70" "-0.49" "0.63" "-0.56"
"JGI|NEMVE1|14216|GW.170.15.1" "ID_2612" "31" "0.00" "0.79" "1.83" "0.87" "0.44" "0.61"
"JGI|NEMVE1|14218|GW.198.18.1" "ID_2614" "36" "0.00" "-0.99" "-1.58" "-1.51" "2.10" "7.95"
"JGI|NEMVE1|142280|E_GW.657.2.1" "ID_2617" "22" "0.00" "1.73" "0.15" "-0.05" "8.90" "4.53"
"JGI|NEMVE1|142315|E_GW.662.1.1" "ID_2619" "8" "0.00" "-1.96" "-7.10" "-6.21" "-5.77" "-9.31"
"JGI|NEMVE1|14237|GW.197.12.1" "ID_2621" "24" "0.00" "-0.07" "0.26" "2.23" "1.83" "1.31"
"JGI|NEMVE1|142448|E_GW.668.6.1" "ID_2623" "17" "0.00" "0.00" "8.67" "7.89" "6.55" "8.04"
"JGI|NEMVE1|142481|E_GW.672.6.1" "ID_2624" "8" "0.00" "2.62" "-6.55" "-18.51" "-17.63" "-20.25"
"JGI|NEMVE1|142501|E_GW.676.1.1" "ID_2625" "42" "0.00" "1.88" "1.78" "-1.25" "1.88" "0.52"
"JGI|NEMVE1|142537|E_GW.679.11.1" "ID_2626" "8" "0.00" "1.58" "-2.96" "-9.65" "-9.26" "-9.46"
"JGI|NEMVE1|142555|E_GW.683.7.1" "ID_2628" "7" "0.00" "-0.51" "-0.40" "-0.91" "0.91" "2.16"
"JGI|NEMVE1|142733|E_GW.697.14.1" "ID_2629" "39" "0.00" "-0.15" "2.14" "4.83" "13.02" "13.23"
"JGI|NEMVE1|142766|E_GW.699.4.1" "ID_2631" "8" "0.00" "5.96" "-16.28" "-32.63" "-31.04" "-34.59"
"JGI|NEMVE1|142787|E_GW.701.3.1" "ID_2633" "22" "0.00" "-0.13" "0.33" "4.19" "35.12" "39.57"
"JGI|NEMVE1|142801|E_GW.705.7.1" "ID_2634" "39" "0.00" "-0.13" "0.58" "1.35" "1.73" "2.12"
"JGI|NEMVE1|142804|E_GW.705.9.1" "ID_2635" "28" "0.00" "20.23" "135.54" "210.89" "-17.48" "3.95"
"JGI|NEMVE1|142809|E_GW.705.1.1" "ID_2636" "8" "0.00" "-27.06" "-44.87" "-33.43" "-60.93" "-61.81"
"JGI|NEMVE1|142815|E_GW.706.5.1" "ID_2637" "8" "0.00" "-91.64" "-127.27" "-91.54" "-189.86" "-196.86"
"JGI|NEMVE1|142824|E_GW.708.4.1" "ID_2638" "22" "0.00" "0.00" "0.07" "0.72" "35.66" "6.70"
"JGI|NEMVE1|142840|E_GW.709.10.1" "ID_2639" "8" "0.00" "-0.67" "-1.07" "-1.56" "-1.56" "-1.52"
"JGI|NEMVE1|142868|E_GW.711.7.1" "ID_2641" "19" "0.00" "0.36" "-1.88" "-0.71" "-0.81" "-0.92"
"JGI|NEMVE1|142974|E_GW.726.7.1" "ID_2642" "24" "0.00" "0.00" "-0.06" "3.44" "2.20" "0.51"
"JGI|NEMVE1|142985|E_GW.727.4.1" "ID_2643" "35" "0.00" "-0.32" "-0.57" "-1.27" "-1.27" "-0.57"
"JGI|NEMVE1|142990|E_GW.728.5.1" "ID_2644" "22" "0.00" "1.60" "-0.80" "2.12" "19.11" "14.00"
"JGI|NEMVE1|143011|E_GW.730.1.1" "ID_2645" "34" "0.00" "0.66" "-0.46" "1.64" "2.03" "0.92"
"JGI|NEMVE1|143050|E_GW.736.18.1" "ID_2646" "39" "0.00" "0.39" "1.99" "1.86" "1.93" "3.15"
"JGI|NEMVE1|14306|GW.226.15.1" "ID_2647" "22" "0.00" "-0.14" "-0.07" "0.56" "8.95" "7.75"
"JGI|NEMVE1|143071|E_GW.737.6.1" "ID_2648" "46" "0.00" "2.18" "2.97" "1.22" "1.13" "2.44"
"JGI|NEMVE1|143091|E_GW.739.1.1" "ID_2649" "13" "0.00" "-3.97" "-8.36" "-0.63" "-5.43" "-11.29"
"JGI|NEMVE1|143095|E_GW.739.2.1" "ID_2650" "8" "0.00" "-40.13" "-12.48" "-54.77" "-94.57" "-96.87"
"JGI|NEMVE1|143097|E_GW.739.12.1" "ID_2652" "22" "0.00" "1.08" "0.45" "3.30" "10.51" "5.74"
"JGI|NEMVE1|143134|E_GW.748.11.1" "ID_2653" "38" "0.00" "0.66" "0.20" "3.87" "0.41" "1.07"
"JGI|NEMVE1|143190|E_GW.753.6.1" "ID_2655" "25" "0.00" "0.19" "0.32" "-1.33" "-1.65" "-1.52"
"JGI|NEMVE1|143195|E_GW.757.1.1" "ID_2657" "36" "0.00" "-0.46" "-2.69" "-4.13" "4.59" "23.91"
"JGI|NEMVE1|143309|E_GW.777.2.1" "ID_2660" "19" "0.00" "-2.27" "-5.50" "-3.49" "-4.54" "-4.54"
"JGI|NEMVE1|143406|E_GW.800.4.1" "ID_2661" "39" "0.00" "0.42" "0.63" "0.31" "1.25" "1.25"
"JGI|NEMVE1|143432|E_GW.808.1.1" "ID_2662" "8" "0.00" "4.99" "-5.52" "-29.03" "-28.11" "-28.70"
"JGI|NEMVE1|14347|GW.136.9.1" "ID_2665" "8" "0.00" "7.94" "-7.94" "-27.47" "-34.90" "-40.70"
"JGI|NEMVE1|143475|E_GW.822.3.1" "ID_2666" "39" "0.00" "0.06" "0.79" "0.73" "3.83" "5.30"
"JGI|NEMVE1|143489|E_GW.825.4.1" "ID_2667" "22" "0.00" "-0.25" "0.57" "0.89" "2.91" "2.34"
"JGI|NEMVE1|143518|E_GW.833.5.1" "ID_2669" "18" "0.00" "0.00" "3.73" "4.46" "3.73" "3.01"
"JGI|NEMVE1|143532|E_GW.835.1.1" "ID_2670" "44" "0.00" "1.41" "1.54" "1.99" "2.38" "2.18"
"JGI|NEMVE1|14357|GW.206.37.1" "ID_2671" "22" "0.00" "0.99" "1.20" "-1.97" "5.29" "3.10"
"JGI|NEMVE1|143699|E_GW.852.1.1" "ID_2672" "39" "0.00" "-0.09" "0.17" "1.40" "1.66" "3.23"
"JGI|NEMVE1|143743|E_GW.859.10.1" "ID_2673" "12" "0.00" "0.00" "-2.09" "-3.45" "-1.36" "-1.04"
"JGI|NEMVE1|143747|E_GW.859.3.1" "ID_2674" "49" "0.00" "0.53" "1.97" "3.68" "1.97" "2.56"
"JGI|NEMVE1|143837|E_GW.884.5.1" "ID_2675" "38" "0.00" "0.54" "-0.13" "4.06" "-0.49" "-2.50"
"JGI|NEMVE1|14389|GW.208.28.1" "ID_2676" "8" "0.00" "-0.57" "-9.89" "-19.54" "-18.80" "-16.31"
"JGI|NEMVE1|143910|E_GW.891.6.1" "ID_2677" "24" "0.00" "-0.10" "0.81" "2.49" "1.53" "0.36"
"JGI|NEMVE1|143957|E_GW.903.3.1" "ID_2680" "24" "0.00" "-0.15" "0.44" "1.82" "1.39" "1.68"
"JGI|NEMVE1|143996|E_GW.916.1.1" "ID_2681" "22" "0.00" "-0.07" "0.46" "2.36" "7.14" "5.44"
"JGI|NEMVE1|144069|E_GW.933.1.1" "ID_2683" "22" "0.00" "0.00" "-0.07" "0.49" "5.00" "2.47"
"JGI|NEMVE1|144095|E_GW.936.3.1" "ID_2684" "30" "0.00" "9.08" "38.06" "2.79" "23.74" "20.78"
"JGI|NEMVE1|144180|E_GW.953.5.1" "ID_2685" "24" "0.00" "2.51" "-1.15" "13.79" "9.40" "1.99"
"JGI|NEMVE1|144182|E_GW.953.1.1" "ID_2686" "32" "0.00" "0.07" "-4.47" "-7.55" "-4.93" "-7.22"
"JGI|NEMVE1|144209|E_GW.962.8.1" "ID_2688" "36" "0.00" "1.48" "0.00" "-2.39" "3.24" "9.37"
"JGI|NEMVE1|14428|GW.190.31.1" "ID_2690" "32" "0.00" "2.76" "-2.87" "-2.03" "-2.48" "-2.59"
"JGI|NEMVE1|144281|E_GW.986.4.1" "ID_2691" "0" "0.00" "-5.51" "-7.10" "-6.78" "-5.89" "-5.96"
"JGI|NEMVE1|144299|E_GW.999.8.1" "ID_2692" "24" "0.00" "0.00" "2.04" "9.63" "6.64" "4.30"
"JGI|NEMVE1|144329|E_GW.1012.2.1" "ID_2693" "24" "0.00" "0.00" "0.00" "2.56" "1.18" "0.26"
"JGI|NEMVE1|144377|E_GW.1028.2.1" "ID_2696" "24" "0.00" "0.35" "3.23" "17.28" "11.44" "9.25"
"JGI|NEMVE1|144518|E_GW.1065.9.1" "ID_2697" "22" "0.00" "0.21" "-0.10" "0.00" "1.15" "0.84"
"JGI|NEMVE1|144913|E_GW.1212.1.1" "ID_2702" "2" "0.00" "-0.56" "-0.79" "0.00" "0.34" "0.11"
"JGI|NEMVE1|145169|E_GW.1347.13.1" "ID_2704" "17" "0.00" "-0.15" "0.66" "0.80" "0.51" "1.17"
"JGI|NEMVE1|145208|E_GW.1365.5.1" "ID_2705" "22" "0.00" "-0.07" "-0.20" "0.13" "1.83" "1.18"
"JGI|NEMVE1|145228|E_GW.1380.9.1" "ID_2706" "39" "0.00" "0.06" "1.67" "40.13" "262.08" "315.11"
"JGI|NEMVE1|145248|E_GW.1384.8.1" "ID_2707" "12" "0.00" "-0.92" "-3.88" "-7.05" "-3.10" "-3.31"
"JGI|NEMVE1|145251|E_GW.1384.5.1" "ID_2708" "48" "0.00" "3.23" "2.36" "4.10" "2.18" "0.44"
"JGI|NEMVE1|145288|E_GW.1389.1.1" "ID_2709" "22" "0.00" "-0.21" "-0.21" "0.00" "1.15" "0.73"
"JGI|NEMVE1|145330|E_GW.1400.1.1" "ID_2711" "22" "0.00" "2.99" "1.25" "3.03" "10.13" "5.13"
"JGI|NEMVE1|145340|E_GW.1400.6.1" "ID_2712" "39" "0.00" "-0.06" "0.40" "0.45" "7.61" "9.66"
"JGI|NEMVE1|145353|E_GW.1403.1.1" "ID_2713" "22" "0.00" "0.00" "0.71" "0.20" "6.92" "5.44"
"JGI|NEMVE1|145377|E_GW.1407.3.1" "ID_2714" "24" "0.00" "0.06" "1.41" "8.17" "6.54" "5.02"
"JGI|NEMVE1|145462|E_GW.1426.6.1" "ID_2717" "8" "0.00" "12.38" "-29.88" "-56.74" "-62.96" "-66.50"
"JGI|NEMVE1|145494|E_GW.1440.2.1" "ID_2718" "39" "0.00" "-0.06" "-0.06" "-0.32" "6.93" "14.25"
"JGI|NEMVE1|145577|E_GW.1459.1.1" "ID_2720" "8" "0.00" "0.26" "-0.44" "-3.14" "-2.53" "-2.97"
"JGI|NEMVE1|145697|E_GW.1485.2.1" "ID_2723" "38" "0.00" "1.52" "-2.50" "5.27" "-1.03" "-4.24"
"JGI|NEMVE1|14584|GW.240.12.1" "ID_2726" "22" "0.00" "-0.79" "-2.08" "-0.90" "1.75" "0.90"
"JGI|NEMVE1|145850|E_GW.1533.1.1" "ID_2727" "22" "0.00" "-0.13" "0.00" "-0.25" "1.01" "1.14"
"JGI|NEMVE1|145898|E_GW.1540.2.1" "ID_2728" "39" "0.00" "0.15" "-0.07" "3.28" "4.01" "4.38"
"JGI|NEMVE1|145936|E_GW.1547.1.1" "ID_2729" "8" "0.00" "-4.78" "-7.67" "-11.01" "-10.94" "-12.58"
"JGI|NEMVE1|146109|E_GW.1585.1.1" "ID_2730" "42" "0.00" "0.90" "-0.71" "-1.99" "-0.06" "-0.64"
"JGI|NEMVE1|146117|E_GW.1586.2.1" "ID_2731" "39" "0.00" "-0.14" "0.35" "0.78" "0.92" "1.27"
"JGI|NEMVE1|146125|E_GW.1589.3.1" "ID_2733" "22" "0.00" "5.75" "2.82" "1.36" "33.12" "25.71"
"JGI|NEMVE1|146139|E_GW.1595.1.1" "ID_2734" "39" "0.00" "0.46" "0.00" "1.71" "3.09" "3.74"
"JGI|NEMVE1|146244|E_GW.1622.1.1" "ID_2736" "45" "0.00" "1.59" "1.36" "-0.91" "-2.10" "-2.05"
"JGI|NEMVE1|146277|E_GW.1630.4.1" "ID_2737" "26" "0.00" "2.54" "2.90" "-0.41" "3.76" "2.85"
"JGI|NEMVE1|146305|E_GW.1638.1.1" "ID_2738" "44" "0.00" "0.62" "0.34" "0.85" "1.41" "0.96"
"JGI|NEMVE1|146476|E_GW.1681.7.1" "ID_2742" "25" "0.00" "-0.32" "0.96" "-2.63" "-2.70" "-3.08"
"JGI|NEMVE1|14650|GW.315.19.1" "ID_2743" "9" "0.00" "-1.83" "-2.33" "-2.68" "-0.14" "0.14"
"JGI|NEMVE1|146542|E_GW.1705.9.1" "ID_2745" "8" "0.00" "-1.57" "-2.61" "-15.57" "-14.52" "-14.32"
"JGI|NEMVE1|146641|E_GW.1736.5.1" "ID_2747" "22" "0.00" "0.31" "0.36" "0.45" "4.28" "4.55"
"JGI|NEMVE1|1467|GW.522.4.1" "ID_2750" "39" "0.00" "0.39" "0.23" "1.75" "6.31" "8.23"
"JGI|NEMVE1|146703|E_GW.1751.4.1" "ID_2751" "9" "0.00" "0.13" "-0.89" "-2.60" "-0.70" "1.01"
"JGI|NEMVE1|14682|GW.228.14.1" "ID_2752" "32" "0.00" "0.29" "-9.12" "-12.03" "-10.43" "-11.01"
"JGI|NEMVE1|14687|GW.322.21.1" "ID_2753" "39" "0.00" "0.13" "-0.26" "-0.33" "12.25" "22.74"
"JGI|NEMVE1|146881|E_GW.1811.3.1" "ID_2754" "24" "0.00" "-0.13" "-0.19" "2.18" "2.18" "1.86"
"JGI|NEMVE1|146920|E_GW.1822.1.1" "ID_2755" "34" "0.00" "-0.14" "-0.85" "2.18" "2.04" "-0.70"
"JGI|NEMVE1|146969|E_GW.1837.8.1" "ID_2756" "8" "0.00" "-1.48" "-3.75" "-4.63" "-4.80" "-5.59"
"JGI|NEMVE1|146974|E_GW.1838.2.1" "ID_2757" "22" "0.00" "-0.31" "-0.52" "-0.21" "4.49" "4.49"
"JGI|NEMVE1|147113|E_GW.1882.8.1" "ID_2759" "22" "0.00" "-0.27" "-1.21" "-0.40" "1.03" "0.76"
"JGI|NEMVE1|14714|GW.191.26.1" "ID_2760" "25" "0.00" "0.34" "1.25" "-0.91" "-0.40" "-0.68"
"JGI|NEMVE1|147144|E_GW.1893.3.1" "ID_2761" "1" "0.00" "-1.98" "-2.54" "-1.63" "-2.85" "-3.10"
"JGI|NEMVE1|147206|E_GW.1927.12.1" "ID_2763" "39" "0.00" "0.06" "0.13" "0.57" "1.84" "2.34"
"JGI|NEMVE1|147361|E_GW.1969.1.1" "ID_2767" "26" "0.00" "-0.42" "0.42" "-0.78" "1.13" "0.85"
"JGI|NEMVE1|1474|GW.1776.1.1" "ID_2768" "39" "0.00" "0.00" "0.44" "1.57" "2.88" "5.15"
"JGI|NEMVE1|147404|E_GW.1988.3.1" "ID_2769" "32" "0.00" "12.02" "-3.24" "-4.81" "-1.46" "-7.00"
"JGI|NEMVE1|147539|E_GW.2053.3.1" "ID_2773" "24" "0.00" "-0.05" "1.37" "2.59" "1.68" "2.09"
"JGI|NEMVE1|147693|E_GW.2099.1.1" "ID_2774" "24" "0.00" "0.51" "1.69" "3.66" "2.25" "3.04"
"JGI|NEMVE1|147776|E_GW.2132.13.1" "ID_2777" "22" "0.00" "-0.07" "-0.66" "-0.33" "2.56" "1.97"
"JGI|NEMVE1|147788|E_GW.2140.1.1" "ID_2779" "24" "0.00" "0.63" "4.51" "48.84" "35.10" "24.67"
"JGI|NEMVE1|147985|E_GW.2215.1.1" "ID_2781" "39" "0.00" "0.10" "-0.10" "0.00" "0.52" "1.15"
"JGI|NEMVE1|147994|E_GW.2226.1.1" "ID_2782" "9" "0.00" "-0.59" "-2.04" "-2.56" "-0.99" "-1.12"
"JGI|NEMVE1|148111|E_GW.2264.4.1" "ID_2785" "28" "0.00" "0.51" "0.92" "8.85" "-0.46" "-2.75"
"JGI|NEMVE1|148193|E_GW.2303.1.1" "ID_2786" "20" "0.00" "-0.45" "-1.13" "-0.85" "-0.28" "-1.35"
"JGI|NEMVE1|148194|E_GW.2303.4.1" "ID_2787" "8" "0.00" "-11.34" "-12.92" "-15.01" "-20.91" "-21.73"
"JGI|NEMVE1|148195|E_GW.2303.2.1" "ID_2788" "22" "0.00" "0.07" "-0.07" "1.17" "4.08" "2.19"
"JGI|NEMVE1|148264|E_GW.2328.2.1" "ID_2789" "8" "0.00" "7.01" "-9.24" "-22.21" "-25.75" "-25.09"
"JGI|NEMVE1|148281|E_GW.2331.2.1" "ID_2790" "39" "0.00" "0.64" "2.63" "4.11" "13.03" "18.23"
"JGI|NEMVE1|148426|E_GW.2402.3.1" "ID_2792" "24" "0.00" "1.66" "1.57" "7.86" "3.84" "0.70"
"JGI|NEMVE1|148562|E_GW.2481.3.1" "ID_2794" "30" "0.00" "-0.26" "2.17" "0.72" "0.92" "1.12"
"JGI|NEMVE1|148601|E_GW.2504.1.1" "ID_2796" "9" "0.00" "-0.34" "-1.70" "-2.05" "-0.45" "0.34"
"JGI|NEMVE1|148617|E_GW.2519.1.1" "ID_2797" "39" "0.00" "0.66" "1.58" "1.98" "3.82" "2.44"
"JGI|NEMVE1|148626|E_GW.2526.1.1" "ID_2798" "8" "0.00" "-3.04" "-3.72" "-3.55" "-8.28" "-7.95"
"JGI|NEMVE1|148660|E_GW.2548.1.1" "ID_2799" "39" "0.00" "0.13" "-0.06" "4.18" "8.87" "10.96"
"JGI|NEMVE1|148714|E_GW.2573.3.1" "ID_2800" "22" "0.00" "-0.22" "-0.07" "-0.22" "1.24" "1.53"
"JGI|NEMVE1|148770|E_GW.2608.3.1" "ID_2801" "22" "0.00" "0.00" "0.39" "0.39" "13.17" "6.03"
"JGI|NEMVE1|148785|E_GW.2614.3.1" "ID_2802" "39" "0.00" "0.00" "0.39" "0.00" "5.07" "10.53"
"JGI|NEMVE1|148799|E_GW.2632.3.1" "ID_2804" "26" "0.00" "0.26" "0.61" "-3.67" "0.70" "0.35"
"JGI|NEMVE1|148823|E_GW.2645.3.1" "ID_2805" "45" "0.00" "0.84" "0.42" "0.00" "-0.31" "0.10"
"JGI|NEMVE1|148883|E_GW.2672.1.1" "ID_2807" "8" "0.00" "-0.71" "-3.30" "-19.06" "-19.06" "-19.90"
"JGI|NEMVE1|148905|E_GW.2692.2.1" "ID_2808" "25" "0.00" "40.28" "40.00" "-28.18" "-23.63" "-26.93"
"JGI|NEMVE1|148938|E_GW.2702.2.1" "ID_2809" "8" "0.00" "2.04" "-13.43" "-18.26" "-26.86" "-27.58"
"JGI|NEMVE1|149189|E_GW.2849.1.1" "ID_2812" "35" "0.00" "0.36" "-0.80" "-1.60" "-1.82" "-0.51"
"JGI|NEMVE1|149197|E_GW.2855.3.1" "ID_2813" "24" "0.00" "-0.33" "0.33" "1.83" "1.11" "0.98"
"JGI|NEMVE1|149208|E_GW.2862.6.1" "ID_2814" "39" "0.00" "-0.06" "-0.06" "0.00" "0.64" "1.80"
"JGI|NEMVE1|149219|E_GW.2867.2.1" "ID_2815" "32" "0.00" "0.63" "-1.06" "-2.18" "-1.90" "-1.27"
"JGI|NEMVE1|149369|E_GW.2964.2.1" "ID_2817" "22" "0.00" "0.00" "0.21" "-0.21" "11.60" "10.14"
"JGI|NEMVE1|149524|E_GW.3020.2.1" "ID_2821" "7" "0.00" "-0.66" "-0.66" "-0.61" "0.56" "1.32"
"JGI|NEMVE1|149550|E_GW.3030.2.1" "ID_2823" "22" "0.00" "-0.06" "1.01" "6.65" "29.52" "30.47"
"JGI|NEMVE1|149666|E_GW.3084.1.1" "ID_2825" "33" "0.00" "0.13" "-2.16" "-1.05" "1.24" "2.23"
"JGI|NEMVE1|149719|E_GW.3127.3.1" "ID_2827" "39" "0.00" "2.04" "10.08" "101.28" "500.01" "584.80"
"JGI|NEMVE1|149821|E_GW.3172.2.1" "ID_2830" "8" "0.00" "-2.43" "-6.11" "-7.16" "-6.37" "-7.03"
"JGI|NEMVE1|149831|E_GW.3182.2.1" "ID_2831" "12" "0.00" "-3.84" "-9.24" "-27.94" "-18.70" "-14.86"
"JGI|NEMVE1|149892|E_GW.3202.2.1" "ID_2832" "35" "0.00" "5.74" "0.34" "-7.56" "-3.01" "-2.16"
"JGI|NEMVE1|149946|E_GW.3234.1.1" "ID_2834" "28" "0.00" "0.96" "8.90" "53.93" "11.61" "8.28"
"JGI|NEMVE1|149979|E_GW.3247.2.1" "ID_2835" "8" "0.00" "-25.59" "-46.06" "-75.01" "-73.61" "-75.20"
"JGI|NEMVE1|149996|E_GW.3254.3.1" "ID_2837" "24" "0.00" "-0.13" "0.33" "15.86" "12.25" "7.01"
"JGI|NEMVE1|149999|E_GW.3254.4.1" "ID_2838" "26" "0.00" "0.06" "1.09" "-2.31" "2.63" "1.41"
"JGI|NEMVE1|15006|GW.209.25.1" "ID_2840" "24" "0.00" "0.35" "1.92" "6.72" "2.88" "2.79"
"JGI|NEMVE1|150088|E_GW.3284.3.1" "ID_2841" "39" "0.00" "0.63" "0.42" "21.53" "12.12" "32.71"
"JGI|NEMVE1|150238|E_GW.3354.1.1" "ID_2844" "32" "0.00" "3.24" "-0.06" "-1.93" "-1.65" "-1.99"
"JGI|NEMVE1|150245|E_GW.3355.5.1" "ID_2845" "22" "0.00" "0.10" "0.25" "1.12" "3.31" "1.78"
"JGI|NEMVE1|150265|E_GW.3368.1.1" "ID_2846" "8" "0.00" "-1.07" "-3.04" "-6.59" "-5.58" "-5.07"
"JGI|NEMVE1|150413|E_GW.3452.4.1" "ID_2849" "27" "0.00" "-0.20" "-0.07" "-0.46" "0.13" "1.38"
"JGI|NEMVE1|150604|E_GW.3584.1.1" "ID_2850" "9" "0.00" "-0.71" "-1.28" "-1.67" "-1.03" "-0.83"
"JGI|NEMVE1|150958|E_GW.3808.2.1" "ID_2854" "32" "0.00" "0.85" "-0.07" "-0.46" "-0.13" "-0.39"
"JGI|NEMVE1|151082|E_GW.3888.1.1" "ID_2855" "0" "0.00" "-2.81" "-2.77" "-2.86" "-2.32" "-3.66"
"JGI|NEMVE1|151083|E_GW.3888.7.1" "ID_2856" "8" "0.00" "-3.75" "-1.19" "-4.15" "-14.77" "-20.91"
"JGI|NEMVE1|151129|E_GW.3961.1.1" "ID_2857" "36" "0.00" "0.00" "-0.41" "-0.25" "1.98" "56.47"
"JGI|NEMVE1|151209|E_GW.4011.2.1" "ID_2859" "32" "0.00" "4.50" "-14.63" "-22.74" "-20.08" "-12.10"
"JGI|NEMVE1|151236|E_GW.4031.5.1" "ID_2860" "35" "0.00" "1.09" "1.31" "-1.68" "-0.58" "0.29"
"JGI|NEMVE1|151281|E_GW.4047.1.1" "ID_2861" "22" "0.00" "0.00" "0.00" "-0.07" "0.98" "0.59"
"JGI|NEMVE1|151359|E_GW.4096.1.1" "ID_2862" "22" "0.00" "0.00" "0.32" "0.96" "9.57" "4.43"
"JGI|NEMVE1|151421|E_GW.4135.3.1" "ID_2863" "24" "0.00" "-0.07" "0.42" "6.41" "6.63" "4.65"
"JGI|NEMVE1|15147|GW.136.10.1" "ID_2865" "30" "0.00" "0.21" "1.04" "0.10" "0.84" "0.10"
"JGI|NEMVE1|151477|E_GW.4196.2.1" "ID_2866" "8" "0.00" "-7.75" "-10.31" "-25.35" "-24.76" "-24.43"
"JGI|NEMVE1|151550|E_GW.4232.1.1" "ID_2868" "39" "0.00" "0.00" "2.50" "3.01" "4.03" "4.60"
"JGI|NEMVE1|151585|E_GW.4263.1.1" "ID_2870" "39" "0.00" "0.45" "4.62" "6.82" "10.42" "7.27"
"JGI|NEMVE1|151586|E_GW.4264.1.1" "ID_2871" "22" "0.00" "-0.51" "-1.20" "2.79" "7.41" "4.18"
"JGI|NEMVE1|151731|E_GW.4385.1.1" "ID_2875" "22" "0.00" "-0.14" "0.07" "0.99" "4.16" "3.24"
"JGI|NEMVE1|151759|E_GW.4404.3.1" "ID_2877" "3" "0.00" "-0.73" "-0.52" "-1.57" "-1.04" "-0.42"
"JGI|NEMVE1|15207|GW.212.33.1" "ID_2885" "32" "0.00" "0.92" "-0.07" "-0.85" "-0.26" "-0.66"
"JGI|NEMVE1|152156|E_GW.4698.2.1" "ID_2888" "22" "0.00" "0.00" "-0.26" "-0.17" "10.30" "6.11"
"JGI|NEMVE1|152167|E_GW.4703.1.1" "ID_2889" "42" "0.00" "2.72" "1.04" "-0.63" "-0.21" "0.00"
"JGI|NEMVE1|152178|E_GW.4710.7.1" "ID_2890" "25" "0.00" "1.31" "1.84" "-0.33" "-0.79" "-0.72"
"JGI|NEMVE1|152262|E_GW.4798.2.1" "ID_2892" "32" "0.00" "0.45" "-0.74" "-0.91" "-0.74" "-0.68"
"JGI|NEMVE1|152314|E_GW.4864.2.1" "ID_2894" "25" "0.00" "3.38" "4.23" "-7.66" "-9.07" "-9.69"
"JGI|NEMVE1|152490|E_GW.5011.1.1" "ID_2897" "24" "0.00" "0.26" "0.26" "1.57" "2.16" "0.79"
"JGI|NEMVE1|152585|E_GW.5069.4.1" "ID_2898" "28" "0.00" "0.19" "11.62" "24.85" "8.47" "4.49"
"JGI|NEMVE1|152620|E_GW.5130.2.1" "ID_2899" "39" "0.00" "0.42" "0.78" "1.76" "3.24" "5.78"
"JGI|NEMVE1|152653|E_GW.5164.1.1" "ID_2900" "22" "0.00" "0.00" "-0.09" "1.05" "9.78" "6.63"
"JGI|NEMVE1|152664|E_GW.5172.1.1" "ID_2901" "24" "0.00" "-0.10" "7.63" "23.20" "20.69" "15.99"
"JGI|NEMVE1|153109|E_GW.5743.1.1" "ID_2903" "39" "0.00" "0.49" "0.54" "0.22" "1.34" "2.50"
"JGI|NEMVE1|153111|E_GW.5746.3.1" "ID_2904" "32" "0.00" "-0.62" "-3.86" "-3.98" "-4.37" "-3.47"
"JGI|NEMVE1|153189|E_GW.5850.1.1" "ID_2905" "39" "0.00" "-0.36" "-0.46" "-0.66" "2.54" "6.46"
"JGI|NEMVE1|153193|E_GW.5859.1.1" "ID_2906" "39" "0.00" "-0.73" "-0.39" "7.16" "17.75" "24.91"
"JGI|NEMVE1|15369|GW.154.20.1" "ID_2910" "39" "0.00" "0.00" "8.67" "13.29" "10.72" "13.42"
"JGI|NEMVE1|153918|E_GW.6746.1.1" "ID_2911" "47" "0.00" "1.06" "2.40" "1.62" "4.09" "2.89"
"JGI|NEMVE1|154049|E_GW.6889.3.1" "ID_2912" "24" "0.00" "-0.26" "-1.22" "2.10" "-0.09" "0.44"
"JGI|NEMVE1|154079|E_GW.6926.2.1" "ID_2913" "45" "0.00" "1.25" "1.04" "0.52" "-0.31" "-1.04"
"JGI|NEMVE1|15418|GW.232.36.1" "ID_2915" "39" "0.00" "-0.04" "-0.18" "0.04" "0.67" "1.29"
"JGI|NEMVE1|154190|E_GW.7070.2.1" "ID_2916" "39" "0.00" "-0.11" "3.64" "10.79" "37.67" "43.35"
"JGI|NEMVE1|154243|E_GW.7144.1.1" "ID_2917" "22" "0.00" "-0.41" "-0.66" "-0.36" "4.22" "2.80"
"JGI|NEMVE1|154278|E_GW.7168.2.1" "ID_2918" "24" "0.00" "0.00" "1.92" "5.75" "5.92" "1.47"
"JGI|NEMVE1|154307|E_GW.7196.2.1" "ID_2919" "22" "0.00" "0.25" "-0.06" "0.06" "1.14" "0.95"
"JGI|NEMVE1|154344|E_GW.7246.4.1" "ID_2920" "32" "0.00" "0.66" "-0.15" "0.00" "-0.58" "-0.51"
"JGI|NEMVE1|154689|E_GW.7574.3.1" "ID_2925" "22" "0.00" "0.00" "-0.84" "-0.52" "3.24" "4.81"
"JGI|NEMVE1|154692|E_GW.7591.3.1" "ID_2926" "22" "0.00" "0.07" "0.13" "0.39" "3.22" "2.69"
"JGI|NEMVE1|154782|E_GW.7736.12.1" "ID_2927" "1" "0.00" "-4.11" "-7.14" "-2.59" "-7.59" "-5.62"
"JGI|NEMVE1|154922|E_GW.7930.1.1" "ID_2931" "24" "0.00" "-0.57" "4.94" "19.96" "18.56" "17.49"
"JGI|NEMVE1|15493|GW.227.25.1" "ID_2932" "36" "0.00" "2.26" "1.39" "-0.22" "1.39" "3.57"
"JGI|NEMVE1|155047|E_GW.8043.1.1" "ID_2934" "34" "0.00" "0.00" "-2.89" "3.15" "1.80" "-0.19"
"JGI|NEMVE1|155089|E_GW.8121.2.1" "ID_2935" "39" "0.00" "0.85" "1.34" "2.82" "3.24" "3.17"
"JGI|NEMVE1|15511|GW.428.11.1" "ID_2936" "22" "0.00" "1.48" "0.52" "-1.48" "8.03" "5.33"
"JGI|NEMVE1|155711|E_GW.8982.4.1" "ID_2941" "39" "0.00" "0.10" "0.81" "1.58" "3.56" "5.29"
"JGI|NEMVE1|155753|E_GW.9107.1.1" "ID_2942" "8" "0.00" "-0.96" "-1.24" "-1.47" "-1.97" "-1.97"
"JGI|NEMVE1|155794|E_GW.9161.2.1" "ID_2943" "8" "0.00" "-17.74" "-23.38" "-33.01" "-30.92" "-32.50"
"JGI|NEMVE1|155941|E_GW.9414.2.1" "ID_2945" "39" "0.00" "0.00" "4.91" "38.92" "191.38" "231.15"
"JGI|NEMVE1|15612|GW.64.8.1" "ID_2947" "39" "0.00" "-0.07" "-0.07" "1.62" "2.40" "2.68"
"JGI|NEMVE1|1563|GW.1549.2.1" "ID_2948" "47" "0.00" "1.31" "1.57" "0.44" "2.36" "0.70"
"JGI|NEMVE1|156436|E_GW.10623.2.1" "ID_2949" "39" "0.00" "-0.42" "-0.31" "-0.42" "2.82" "7.52"
"JGI|NEMVE1|156452|E_GW.10768.1.1" "ID_2950" "28;38" "0.00" "-0.46" "-0.46" "2.36" "-0.72" "-1.71"
"JGI|NEMVE1|156458|E_GW.10827.1.1" "ID_2951" "39" "0.00" "-0.09" "0.40" "3.88" "6.52" "8.12"
"JGI|NEMVE1|156558|E_GW.11411.2.1" "ID_2953" "37" "0.00" "3.15" "-4.22" "-4.38" "0.97" "0.41"
"JGI|NEMVE1|15665|GW.240.17.1" "ID_2954" "39" "0.00" "-0.06" "0.51" "0.73" "0.85" "1.63"
"JGI|NEMVE1|156744|E_GW.12434.1.1" "ID_2957" "22" "0.00" "-0.33" "-0.59" "2.49" "5.50" "2.49"
"JGI|NEMVE1|15679|GW.408.30.1" "ID_2958" "8" "0.00" "-5.78" "-9.76" "-20.42" "-24.53" "-24.33"
"JGI|NEMVE1|157443|E_GW.16666.1.1" "ID_2963" "22" "0.00" "0.58" "0.58" "0.85" "3.39" "2.14"
"JGI|NEMVE1|157445|E_GW.16715.1.1" "ID_2964" "25" "0.00" "7.44" "8.46" "-2.95" "-2.05" "-4.37"
"JGI|NEMVE1|157496|E_GW.17196.1.1" "ID_2966" "24" "0.00" "1.80" "2.48" "13.69" "11.61" "4.11"
"JGI|NEMVE1|157535|E_GW.17564.2.1" "ID_2968" "9" "0.00" "-2.19" "-3.50" "-3.28" "-2.77" "-2.19"
"JGI|NEMVE1|157632|ESTEXT_GWP.C_10011" "ID_2970" "42" "0.00" "6.87" "4.17" "-6.55" "-2.76" "-7.58"
"JGI|NEMVE1|157648|ESTEXT_GWP.C_10051" "ID_2971" "24" "0.00" "1.27" "11.42" "39.12" "23.75" "16.35"
"JGI|NEMVE1|157664|ESTEXT_GWP.C_10086" "ID_2972" "42" "0.00" "22.96" "-15.54" "-99.78" "12.05" "11.61"
"JGI|NEMVE1|157669|ESTEXT_GWP.C_10091" "ID_2973" "24" "0.00" "0.42" "-0.10" "7.73" "6.06" "5.33"
"JGI|NEMVE1|157697|ESTEXT_GWP.C_10169" "ID_2974" "22" "0.00" "0.26" "0.13" "11.23" "21.34" "12.74"
"JGI|NEMVE1|157700|ESTEXT_GWP.C_10172" "ID_2975" "31" "0.00" "-0.40" "3.62" "1.96" "1.29" "1.34"
"JGI|NEMVE1|157705|ESTEXT_GWP.C_10177" "ID_2977" "24" "0.00" "0.86" "1.02" "64.46" "37.60" "41.21"
"JGI|NEMVE1|157719|ESTEXT_GWP.C_10199" "ID_2978" "24" "0.00" "0.56" "1.92" "7.49" "4.56" "4.00"
"JGI|NEMVE1|157740|ESTEXT_GWP.C_10232" "ID_2979" "8" "0.00" "10.64" "-7.10" "-291.36" "-266.58" "-290.41"
"JGI|NEMVE1|157742|ESTEXT_GWP.C_10237" "ID_2980" "35" "0.00" "2.12" "-2.19" "-6.13" "-3.94" "-1.53"
"JGI|NEMVE1|157748|ESTEXT_GWP.C_10243" "ID_2981" "28" "0.00" "6.42" "9.24" "34.92" "10.61" "1.64"
"JGI|NEMVE1|15775|GW.142.18.1" "ID_2982" "24" "0.00" "0.19" "1.16" "9.63" "7.58" "7.19"
"JGI|NEMVE1|157758|ESTEXT_GWP.C_10271" "ID_2983" "48" "0.00" "1.90" "1.76" "2.54" "1.48" "0.63"
"JGI|NEMVE1|157764|ESTEXT_GWP.C_10302" "ID_2984" "8" "0.00" "-46.88" "-121.69" "-208.03" "-201.83" "-198.60"
"JGI|NEMVE1|157770|ESTEXT_GWP.C_10312" "ID_2985" "39" "0.00" "3.55" "1.04" "11.70" "20.27" "17.76"
"JGI|NEMVE1|157776|ESTEXT_GWP.C_10318" "ID_2986" "8" "0.00" "-0.72" "-17.40" "-40.26" "-34.94" "-37.11"
"JGI|NEMVE1|157808|ESTEXT_GWP.C_10520" "ID_2987" "8" "0.00" "17.63" "5.31" "-31.95" "-54.45" "-40.88"
"JGI|NEMVE1|157829|ESTEXT_GWP.C_10650" "ID_2988" "25" "0.00" "0.40" "2.33" "-17.95" "-8.81" "-11.31"
"JGI|NEMVE1|157862|ESTEXT_GWP.C_10706" "ID_2989" "22" "0.00" "0.15" "-0.05" "-0.25" "1.83" "0.86"
"JGI|NEMVE1|157870|ESTEXT_GWP.C_10716" "ID_2990" "38" "0.00" "3.04" "0.06" "3.55" "-1.47" "-2.31"
"JGI|NEMVE1|157887|ESTEXT_GWP.C_20040" "ID_2991" "8" "0.00" "-62.21" "-91.54" "-145.58" "-149.07" "-152.74"
"JGI|NEMVE1|157905|ESTEXT_GWP.C_20077" "ID_2992" "22" "0.00" "1.68" "0.36" "0.80" "6.35" "6.42"
"JGI|NEMVE1|157929|ESTEXT_GWP.C_20127" "ID_2993" "3" "0.00" "-6.29" "-6.62" "-11.86" "-7.21" "-5.77"
"JGI|NEMVE1|157950|ESTEXT_GWP.C_20206" "ID_2994" "39" "0.00" "3.60" "3.21" "27.09" "47.57" "43.21"
"JGI|NEMVE1|157973|ESTEXT_GWP.C_20274" "ID_2995" "12" "0.00" "-5.22" "-12.05" "-23.26" "-13.25" "-14.73"
"JGI|NEMVE1|157977|ESTEXT_GWP.C_20278" "ID_2996" "8" "0.00" "-149.28" "-207.85" "-245.91" "-258.13" "-265.64"
"JGI|NEMVE1|157985|ESTEXT_GWP.C_20294" "ID_2997" "9" "0.00" "-2.72" "-40.54" "-59.98" "28.94" "46.50"
"JGI|NEMVE1|158003|ESTEXT_GWP.C_20337" "ID_2998" "8" "0.00" "-8.47" "-40.65" "-63.97" "-61.93" "-61.67"
"JGI|NEMVE1|158054|ESTEXT_GWP.C_20454" "ID_2999" "40" "0.00" "13.84" "0.18" "-1.96" "-5.89" "-15.89"
"JGI|NEMVE1|158066|ESTEXT_GWP.C_20482" "ID_3000" "37" "0.00" "43.97" "-21.93" "-42.72" "118.45" "87.83"
"JGI|NEMVE1|158071|ESTEXT_GWP.C_20487" "ID_3001" "22" "0.00" "-1.48" "16.84" "247.21" "1,709.11" "1,980.80"
"JGI|NEMVE1|158093|ESTEXT_GWP.C_20514" "ID_3002" "8" "0.00" "32.18" "29.47" "-99.91" "-224.49" "-197.39"
"JGI|NEMVE1|158158|ESTEXT_GWP.C_30006" "ID_3003" "22" "0.00" "-0.06" "-0.25" "-0.76" "2.98" "1.65"
"JGI|NEMVE1|158170|ESTEXT_GWP.C_30046" "ID_3004" "2" "0.00" "-11.01" "-33.18" "6.49" "23.41" "5.62"
"JGI|NEMVE1|158178|ESTEXT_GWP.C_30054" "ID_3005" "8" "0.00" "-67.62" "-87.93" "-117.61" "-152.20" "-163.80"
"JGI|NEMVE1|158213|ESTEXT_GWP.C_30106" "ID_3006" "8" "0.00" "1.03" "-19.07" "-29.41" "-34.28" "-32.94"
"JGI|NEMVE1|158216|ESTEXT_GWP.C_30110" "ID_3007" "24" "0.00" "-0.28" "46.10" "273.12" "211.24" "182.48"
"JGI|NEMVE1|158241|ESTEXT_GWP.C_30137" "ID_3008" "22" "0.00" "-0.52" "-1.48" "1.22" "4.28" "2.01"
"JGI|NEMVE1|158243|ESTEXT_GWP.C_30148" "ID_3009" "32" "0.00" "35.95" "-13.17" "0.73" "-0.10" "1.36"
"JGI|NEMVE1|158248|ESTEXT_GWP.C_30175" "ID_3010" "8" "0.00" "4.93" "-6.96" "-16.68" "-18.32" "-20.03"
"JGI|NEMVE1|158262|ESTEXT_GWP.C_30220" "ID_3011" "8" "0.00" "-5.58" "-14.64" "-56.50" "-57.71" "-71.76"
"JGI|NEMVE1|158265|ESTEXT_GWP.C_30223" "ID_3012" "24" "0.00" "-3.12" "36.30" "211.91" "166.91" "171.97"
"JGI|NEMVE1|158326|ESTEXT_GWP.C_30462" "ID_3013" "32" "0.00" "7.43" "1.98" "-5.55" "-5.34" "-4.58"
"JGI|NEMVE1|158342|ESTEXT_GWP.C_30479" "ID_3014" "24" "0.00" "-0.06" "2.14" "12.17" "9.58" "10.71"
"JGI|NEMVE1|158344|ESTEXT_GWP.C_30496" "ID_3015" "24" "0.00" "2.41" "-11.21" "57.27" "35.29" "15.71"
"JGI|NEMVE1|158355|ESTEXT_GWP.C_30525" "ID_3016" "24" "0.00" "1.17" "6.35" "17.21" "13.06" "13.42"
"JGI|NEMVE1|158359|ESTEXT_GWP.C_30541" "ID_3017" "22" "0.00" "-3.80" "-10.09" "-11.33" "15.53" "27.71"
"JGI|NEMVE1|158364|ESTEXT_GWP.C_30546" "ID_3018" "8" "0.00" "14.96" "-6.68" "-44.94" "-39.74" "-49.24"
"JGI|NEMVE1|158372|ESTEXT_GWP.C_30554" "ID_3019" "28" "0.00" "2.40" "17.41" "28.69" "4.65" "-4.16"
"JGI|NEMVE1|158380|ESTEXT_GWP.C_30659" "ID_3020" "40" "0.00" "19.64" "-23.92" "1.05" "-51.33" "-66.08"
"JGI|NEMVE1|158385|ESTEXT_GWP.C_30676" "ID_3021" "39" "0.00" "-0.73" "2.93" "3.87" "10.87" "16.72"
"JGI|NEMVE1|158412|ESTEXT_GWP.C_30728" "ID_3022" "8" "0.00" "-5.52" "-24.23" "-64.16" "-53.46" "-52.93"
"JGI|NEMVE1|158435|ESTEXT_GWP.C_30781" "ID_3023" "24" "0.00" "8.30" "1.56" "17.72" "16.47" "9.86"
"JGI|NEMVE1|158438|ESTEXT_GWP.C_30788" "ID_3024" "22" "0.00" "5.85" "3.30" "-2.22" "15.68" "9.89"
"JGI|NEMVE1|158453|ESTEXT_GWP.C_40020" "ID_3025" "22" "0.00" "7.63" "7.12" "5.85" "32.15" "34.09"
"JGI|NEMVE1|158469|ESTEXT_GWP.C_40042" "ID_3026" "8" "0.00" "-10.03" "-36.57" "-62.04" "-57.53" "-51.62"
"JGI|NEMVE1|158478|ESTEXT_GWP.C_40053" "ID_3027" "8" "0.00" "-2.72" "-6.78" "-15.01" "-17.23" "-18.50"
"JGI|NEMVE1|158484|ESTEXT_GWP.C_40059" "ID_3028" "39" "0.00" "0.80" "24.21" "86.28" "164.03" "276.64"
"JGI|NEMVE1|158493|ESTEXT_GWP.C_40076" "ID_3029" "24" "0.00" "0.00" "-0.07" "10.42" "3.08" "6.42"
"JGI|NEMVE1|158506|ESTEXT_GWP.C_40124" "ID_3030" "34" "0.00" "11.75" "6.93" "18.49" "20.22" "6.55"
"JGI|NEMVE1|158520|ESTEXT_GWP.C_40153" "ID_3031" "32" "0.00" "149.21" "-281.79" "-346.50" "-377.58" "-372.22"
"JGI|NEMVE1|158535|ESTEXT_GWP.C_40200" "ID_3032" "36" "0.00" "9.34" "-14.75" "-31.25" "-15.01" "510.07"
"JGI|NEMVE1|158557|ESTEXT_GWP.C_40244" "ID_3033" "38" "0.00" "30.41" "-143.57" "697.38" "17.03" "-135.32"
"JGI|NEMVE1|158576|ESTEXT_GWP.C_40293" "ID_3034" "22" "0.00" "6.70" "5.71" "29.16" "60.88" "45.97"
"JGI|NEMVE1|158591|ESTEXT_GWP.C_40319" "ID_3035" "28" "0.00" "-0.09" "1.34" "5.98" "0.22" "-1.43"
"JGI|NEMVE1|158601|ESTEXT_GWP.C_40334" "ID_3036" "39" "0.00" "-0.28" "-9.20" "-32.78" "106.18" "194.69"
"JGI|NEMVE1|158628|ESTEXT_GWP.C_40407" "ID_3037" "31" "0.00" "0.15" "6.92" "6.61" "0.05" "-3.00"
"JGI|NEMVE1|158666|ESTEXT_GWP.C_40539" "ID_3038" "39" "0.00" "0.56" "4.34" "30.88" "36.63" "45.08"
"JGI|NEMVE1|158690|ESTEXT_GWP.C_40638" "ID_3039" "0" "0.00" "-53.66" "-70.45" "-82.61" "-63.42" "-58.41"
"JGI|NEMVE1|158694|ESTEXT_GWP.C_40648" "ID_3040" "39" "0.00" "-0.29" "3.06" "5.47" "6.71" "5.62"
"JGI|NEMVE1|158736|ESTEXT_GWP.C_50111" "ID_3041" "8" "0.00" "-2.36" "-9.37" "-21.75" "-23.13" "-20.77"
"JGI|NEMVE1|158749|ESTEXT_GWP.C_50167" "ID_3042" "22" "0.00" "10.08" "11.36" "9.95" "61.31" "47.57"
"JGI|NEMVE1|158777|ESTEXT_GWP.C_50210" "ID_3043" "8" "0.00" "-9.02" "-37.14" "-53.85" "-59.35" "-60.62"
"JGI|NEMVE1|158806|ESTEXT_GWP.C_50295" "ID_3044" "32" "0.00" "81.62" "-0.52" "-52.64" "-74.46" "-83.89"
"JGI|NEMVE1|158808|ESTEXT_GWP.C_50297" "ID_3045" "8" "0.00" "-152.35" "-142.11" "-648.38" "-1,136.98" "-1,218.59"
"JGI|NEMVE1|158829|ESTEXT_GWP.C_50329" "ID_3046" "8" "0.00" "6.44" "-3.15" "-13.59" "-54.71" "-61.73"
"JGI|NEMVE1|158845|ESTEXT_GWP.C_50351" "ID_3047" "32" "0.00" "2.37" "-5.53" "-6.92" "-4.55" "-4.86"
"JGI|NEMVE1|158852|ESTEXT_GWP.C_50377" "ID_3048" "10" "0.00" "-0.62" "-2.33" "-0.40" "-2.56" "-0.68"
"JGI|NEMVE1|158855|ESTEXT_GWP.C_50380" "ID_3049" "40" "0.00" "3.15" "-0.20" "2.39" "-5.55" "-5.55"
"JGI|NEMVE1|158857|ESTEXT_GWP.C_50393" "ID_3050" "24" "0.00" "0.34" "-0.28" "25.86" "5.97" "5.18"
"JGI|NEMVE1|158880|ESTEXT_GWP.C_50423" "ID_3051" "22" "0.00" "0.38" "-0.89" "-3.80" "5.19" "4.18"
"JGI|NEMVE1|158887|ESTEXT_GWP.C_50442" "ID_3052" "22" "0.00" "1.02" "2.48" "7.37" "19.84" "15.24"
"JGI|NEMVE1|158913|ESTEXT_GWP.C_50489" "ID_3053" "22" "0.00" "-0.13" "0.39" "0.46" "6.95" "4.46"
"JGI|NEMVE1|158927|ESTEXT_GWP.C_50515" "ID_3054" "42" "0.00" "6.93" "7.77" "-1.80" "4.17" "1.73"
"JGI|NEMVE1|158934|ESTEXT_GWP.C_50528" "ID_3055" "9" "0.00" "-8.74" "-26.92" "-53.99" "-1.06" "-7.40"
"JGI|NEMVE1|158977|ESTEXT_GWP.C_50627" "ID_3056" "24" "0.00" "-4.89" "-2.27" "49.23" "48.71" "19.47"
"JGI|NEMVE1|158987|ESTEXT_GWP.C_50637" "ID_3058" "37" "0.00" "5.84" "-0.53" "0.99" "5.39" "3.74"
"JGI|NEMVE1|158998|ESTEXT_GWP.C_50661" "ID_3059" "9" "0.00" "-0.80" "-0.89" "-1.38" "0.36" "-0.09"
"JGI|NEMVE1|159004|ESTEXT_GWP.C_60036" "ID_3060" "17" "0.00" "-9.43" "0.23" "5.57" "0.57" "2.50"
"JGI|NEMVE1|159012|ESTEXT_GWP.C_60073" "ID_3061" "39" "0.00" "-3.56" "2.24" "13.38" "42.99" "47.11"
"JGI|NEMVE1|159021|ESTEXT_GWP.C_60122" "ID_3062" "8" "0.00" "-28.01" "-59.05" "-98.84" "-93.48" "-95.68"
"JGI|NEMVE1|159029|ESTEXT_GWP.C_60146" "ID_3063" "8" "0.00" "8.11" "1.46" "-19.07" "-17.80" "-21.86"
"JGI|NEMVE1|159041|ESTEXT_GWP.C_60164" "ID_3064" "36" "0.00" "0.36" "-9.85" "-206.11" "276.78" "756.40"
"JGI|NEMVE1|159064|ESTEXT_GWP.C_60198" "ID_3065" "39" "0.00" "5.18" "3.34" "30.53" "50.38" "33.15"
"JGI|NEMVE1|159077|ESTEXT_GWP.C_60216" "ID_3066" "22" "0.00" "1.73" "-3.21" "-3.98" "41.86" "31.72"
"JGI|NEMVE1|159083|ESTEXT_GWP.C_60223" "ID_3067" "9" "0.00" "-40.81" "-59.63" "-83.31" "-42.36" "-24.39"
"JGI|NEMVE1|159087|ESTEXT_GWP.C_60235" "ID_3068" "39" "0.00" "-0.09" "0.00" "0.09" "0.96" "1.57"
"JGI|NEMVE1|159091|ESTEXT_GWP.C_60239" "ID_3069" "39" "0.00" "0.84" "3.76" "5.85" "6.69" "6.06"
"JGI|NEMVE1|159109|ESTEXT_GWP.C_60273" "ID_3070" "38" "0.00" "0.99" "-1.05" "6.17" "-0.46" "-4.40"
"JGI|NEMVE1|159148|ESTEXT_GWP.C_60363" "ID_3071" "37" "0.00" "7.99" "-3.26" "-4.28" "3.97" "3.03"
"JGI|NEMVE1|159164|ESTEXT_GWP.C_60417" "ID_3072" "35" "0.00" "0.91" "-3.12" "-4.09" "-5.51" "-1.08"
"JGI|NEMVE1|159188|ESTEXT_GWP.C_60449" "ID_3073" "34" "0.00" "4.17" "-0.51" "7.78" "8.45" "2.59"
"JGI|NEMVE1|159193|ESTEXT_GWP.C_60454" "ID_3074" "28" "0.00" "50.94" "62.04" "119.18" "47.73" "17.02"
"JGI|NEMVE1|159210|ESTEXT_GWP.C_60482" "ID_3075" "22" "0.00" "10.96" "-6.27" "19.96" "44.35" "31.74"
"JGI|NEMVE1|159238|ESTEXT_GWP.C_60550" "ID_3076" "38" "0.00" "-0.07" "-0.44" "24.00" "4.96" "-2.41"
"JGI|NEMVE1|159278|ESTEXT_GWP.C_70073" "ID_3077" "40" "0.00" "-0.79" "-8.45" "11.47" "-28.11" "-46.32"
"JGI|NEMVE1|159282|ESTEXT_GWP.C_70078" "ID_3078" "22" "0.00" "1.73" "1.73" "1.61" "5.91" "2.70"
"JGI|NEMVE1|159283|ESTEXT_GWP.C_70082" "ID_3079" "8" "0.00" "-2.26" "-5.07" "-3.59" "-4.72" "-7.82"
"JGI|NEMVE1|159302|ESTEXT_GWP.C_70102" "ID_3080" "8" "0.00" "-13.01" "-31.78" "-135.40" "-101.53" "-117.59"
"JGI|NEMVE1|159311|ESTEXT_GWP.C_70118" "ID_3081" "48" "0.00" "36.15" "33.65" "63.95" "20.27" "2.09"
"JGI|NEMVE1|159317|ESTEXT_GWP.C_70126" "ID_3082" "32" "0.00" "8.67" "-6.96" "-11.49" "-8.21" "-14.12"
"JGI|NEMVE1|159334|ESTEXT_GWP.C_70225" "ID_3083" "39" "0.00" "0.09" "0.27" "0.54" "2.86" "5.71"
"JGI|NEMVE1|159364|ESTEXT_GWP.C_70324" "ID_3084" "22" "0.00" "-1.02" "21.02" "178.50" "1,213.50" "1,349.96"
"JGI|NEMVE1|159381|ESTEXT_GWP.C_70388" "ID_3085" "32" "0.00" "-1.68" "-12.41" "-20.05" "-16.13" "-12.62"
"JGI|NEMVE1|159419|ESTEXT_GWP.C_70455" "ID_3086" "28" "0.00" "-1.58" "18.14" "48.57" "9.58" "7.83"
"JGI|NEMVE1|159424|ESTEXT_GWP.C_70479" "ID_3087" "22" "0.00" "2.47" "0.76" "7.48" "42.51" "48.02"
"JGI|NEMVE1|159435|ESTEXT_GWP.C_70515" "ID_3088" "28" "0.00" "-5.32" "-4.52" "34.21" "-24.94" "-29.39"
"JGI|NEMVE1|159439|ESTEXT_GWP.C_70523" "ID_3089" "24" "0.00" "7.53" "54.71" "124.81" "92.12" "86.03"
"JGI|NEMVE1|159444|ESTEXT_GWP.C_70531" "ID_3090" "42" "0.00" "11.68" "-0.64" "-17.53" "-6.16" "-10.91"
"JGI|NEMVE1|159483|ESTEXT_GWP.C_80106" "ID_3091" "8" "0.00" "-47.79" "-73.44" "-190.87" "-322.04" "-322.25"
"JGI|NEMVE1|159517|ESTEXT_GWP.C_80165" "ID_3092" "37" "0.00" "0.87" "-6.63" "-10.30" "5.94" "0.35"
"JGI|NEMVE1|159532|ESTEXT_GWP.C_80183" "ID_3093" "39" "0.00" "3.34" "12.12" "46.81" "93.42" "111.60"
"JGI|NEMVE1|159544|ESTEXT_GWP.C_80199" "ID_3094" "9" "0.00" "-0.53" "-6.83" "-12.22" "-2.17" "4.99"
"JGI|NEMVE1|159560|ESTEXT_GWP.C_80273" "ID_3095" "36" "0.00" "4.46" "-7.05" "-23.56" "-1.61" "19.28"
"JGI|NEMVE1|159579|ESTEXT_GWP.C_80378" "ID_3096" "42" "0.00" "11.31" "13.86" "-12.33" "11.99" "3.30"
"JGI|NEMVE1|159589|ESTEXT_GWP.C_80405" "ID_3097" "39" "0.00" "-0.36" "15.11" "163.72" "783.76" "884.45"
"JGI|NEMVE1|159597|ESTEXT_GWP.C_80422" "ID_3098" "34" "0.00" "4.68" "-1.47" "4.51" "9.13" "6.31"
"JGI|NEMVE1|159600|ESTEXT_GWP.C_80425" "ID_3099" "37" "0.00" "66.33" "-8.43" "12.67" "75.77" "32.50"
"JGI|NEMVE1|159607|ESTEXT_GWP.C_80442" "ID_3100" "9" "0.00" "-4.45" "-12.84" "-21.00" "-4.23" "-6.05"
"JGI|NEMVE1|159633|ESTEXT_GWP.C_90025" "ID_3101" "22" "0.00" "-0.26" "-1.77" "5.04" "15.66" "6.16"
"JGI|NEMVE1|159647|ESTEXT_GWP.C_90076" "ID_3102" "32" "0.00" "6.68" "-28.96" "-34.73" "-31.01" "-37.88"
"JGI|NEMVE1|159662|ESTEXT_GWP.C_90328" "ID_3103" "32" "0.00" "44.12" "-4.44" "-37.07" "-41.44" "-46.80"
"JGI|NEMVE1|159698|ESTEXT_GWP.C_90414" "ID_3104" "25" "0.00" "-0.26" "-0.87" "-28.55" "-23.66" "-26.01"
"JGI|NEMVE1|159710|ESTEXT_GWP.C_90435" "ID_3105" "27" "0.00" "-0.10" "0.63" "-0.10" "1.57" "5.12"
"JGI|NEMVE1|159727|ESTEXT_GWP.C_90480" "ID_3106" "22" "0.00" "-2.30" "-3.94" "-4.60" "6.83" "1.38"
"JGI|NEMVE1|159736|ESTEXT_GWP.C_90505" "ID_3107" "24" "0.00" "-0.09" "10.04" "73.37" "40.08" "27.98"
"JGI|NEMVE1|159738|ESTEXT_GWP.C_90507" "ID_3108" "47" "0.00" "8.12" "9.09" "12.84" "20.40" "10.06"
"JGI|NEMVE1|159748|ESTEXT_GWP.C_90651" "ID_3109" "39" "0.00" "27.52" "22.59" "24.22" "42.23" "43.91"
"JGI|NEMVE1|159749|ESTEXT_GWP.C_90653" "ID_3110" "25" "0.00" "28.17" "19.27" "-72.86" "-79.45" "-82.89"
"JGI|NEMVE1|159761|ESTEXT_GWP.C_100035" "ID_3111" "16" "0.00" "-10.39" "2.22" "5.38" "-13.94" "-36.43"
"JGI|NEMVE1|159777|ESTEXT_GWP.C_100063" "ID_3112" "12" "0.00" "-34.57" "-46.82" "-64.98" "-45.29" "-44.78"
"JGI|NEMVE1|159788|ESTEXT_GWP.C_100077" "ID_3113" "22" "0.00" "3.41" "-71.02" "140.21" "615.10" "284.09"
"JGI|NEMVE1|15979|GW.298.3.1" "ID_3114" "33" "0.00" "2.70" "-3.98" "4.94" "4.11" "4.62"
"JGI|NEMVE1|159793|ESTEXT_GWP.C_100098" "ID_3115" "8" "0.00" "-5.07" "-20.79" "-63.51" "-58.08" "-50.47"
"JGI|NEMVE1|159822|ESTEXT_GWP.C_100221" "ID_3116" "36" "0.00" "-0.09" "-3.67" "-7.25" "6.63" "27.32"
"JGI|NEMVE1|159852|ESTEXT_GWP.C_100380" "ID_3117" "39" "0.00" "46.39" "22.15" "71.16" "223.51" "348.59"
"JGI|NEMVE1|159899|ESTEXT_GWP.C_110043" "ID_3118" "37" "0.00" "19.83" "-21.54" "-72.18" "6.44" "15.30"
"JGI|NEMVE1|159908|ESTEXT_GWP.C_110066" "ID_3119" "38" "0.00" "-0.31" "-3.17" "6.74" "0.49" "-1.43"
"JGI|NEMVE1|159915|ESTEXT_GWP.C_110092" "ID_3120" "22" "0.00" "-1.08" "-1.53" "3.01" "23.18" "17.33"
"JGI|NEMVE1|159917|ESTEXT_GWP.C_110094" "ID_3121" "24" "0.00" "-0.05" "3.36" "7.68" "4.94" "3.51"
"JGI|NEMVE1|159935|ESTEXT_GWP.C_110123" "ID_3122" "22" "0.00" "18.48" "-9.58" "-37.70" "157.27" "229.28"
"JGI|NEMVE1|159961|ESTEXT_GWP.C_110264" "ID_3123" "9" "0.00" "-4.05" "-20.02" "-34.40" "8.93" "17.11"
"JGI|NEMVE1|159983|ESTEXT_GWP.C_110327" "ID_3124" "8" "0.00" "-47.19" "-45.29" "-63.82" "-77.82" "-97.44"
"JGI|NEMVE1|159984|ESTEXT_GWP.C_110331" "ID_3125" "25" "0.00" "19.66" "8.39" "-32.89" "-34.07" "-37.67"
"JGI|NEMVE1|160000|ESTEXT_GWP.C_110424" "ID_3126" "8" "0.00" "-25.68" "-32.42" "-48.73" "-48.73" "-47.06"
"JGI|NEMVE1|160028|ESTEXT_GWP.C_110511" "ID_3127" "28" "0.00" "-0.14" "0.99" "1.20" "0.49" "0.14"
"JGI|NEMVE1|16003|GW.235.37.1" "ID_3128" "39" "0.00" "-0.35" "5.33" "54.56" "115.75" "111.74"
"JGI|NEMVE1|160033|ESTEXT_GWP.C_110529" "ID_3129" "29" "0.00" "3.97" "11.49" "-10.03" "-5.43" "9.93"
"JGI|NEMVE1|160052|ESTEXT_GWP.C_120014" "ID_3130" "39" "0.00" "-0.13" "0.00" "11.36" "17.67" "20.49"
"JGI|NEMVE1|16006|GW.247.24.1" "ID_3131" "8" "0.00" "0.45" "-0.36" "-4.91" "-3.93" "-4.15"
"JGI|NEMVE1|160099|ESTEXT_GWP.C_120094" "ID_3132" "42" "0.00" "6.76" "7.39" "-1.14" "1.87" "0.17"
"JGI|NEMVE1|160110|ESTEXT_GWP.C_120110" "ID_3133" "8" "0.00" "16.13" "-46.55" "-112.69" "-115.24" "-113.15"
"JGI|NEMVE1|160127|ESTEXT_GWP.C_120132" "ID_3134" "8" "0.00" "-1.97" "-5.75" "-8.34" "-6.82" "-10.59"
"JGI|NEMVE1|16015|GW.444.14.1" "ID_3135" "35" "0.00" "3.17" "-1.96" "-14.44" "-9.25" "-4.94"
"JGI|NEMVE1|160160|ESTEXT_GWP.C_120215" "ID_3136" "32" "0.00" "187.88" "55.28" "-17.21" "-50.32" "-68.85"
"JGI|NEMVE1|160170|ESTEXT_GWP.C_120240" "ID_3137" "28" "0.00" "-13.04" "3.01" "34.20" "-37.48" "-44.16"
"JGI|NEMVE1|160179|ESTEXT_GWP.C_120310" "ID_3138" "22" "0.00" "-2.38" "-12.01" "-2.82" "17.01" "0.77"
"JGI|NEMVE1|160186|ESTEXT_GWP.C_120334" "ID_3139" "5" "0.00" "-18.18" "-23.96" "11.35" "-2.47" "-5.00"
"JGI|NEMVE1|16019|GW.124.26.1" "ID_3140" "24" "0.00" "3.23" "-0.26" "7.42" "5.15" "2.71"
"JGI|NEMVE1|160199|ESTEXT_GWP.C_120350" "ID_3141" "22" "0.00" "0.10" "0.73" "1.25" "149.32" "59.77"
"JGI|NEMVE1|160233|ESTEXT_GWP.C_120434" "ID_3142" "39" "0.00" "14.05" "10.77" "43.21" "67.91" "49.32"
"JGI|NEMVE1|160250|ESTEXT_GWP.C_120452" "ID_3143" "8" "0.00" "-10.80" "-24.50" "-28.83" "-34.28" "-42.40"
"JGI|NEMVE1|160257|ESTEXT_GWP.C_120473" "ID_3144" "36" "0.00" "2.39" "0.23" "-5.34" "13.58" "28.58"
"JGI|NEMVE1|160280|ESTEXT_GWP.C_130034" "ID_3145" "32" "0.00" "33.88" "-30.42" "-53.78" "-43.45" "-47.16"
"JGI|NEMVE1|160307|ESTEXT_GWP.C_130096" "ID_3146" "22" "0.00" "2.31" "-1.58" "9.41" "30.15" "19.10"
"JGI|NEMVE1|160310|ESTEXT_GWP.C_130113" "ID_3147" "22" "0.00" "11.02" "35.29" "177.45" "1,258.49" "1,348.64"
"JGI|NEMVE1|160314|ESTEXT_GWP.C_130126" "ID_3148" "39" "0.00" "4.96" "5.11" "76.36" "106.48" "87.08"
"JGI|NEMVE1|16032|GW.100.61.1" "ID_3149" "39" "0.00" "3.73" "3.80" "0.85" "9.76" "18.21"
"JGI|NEMVE1|160342|ESTEXT_GWP.C_130183" "ID_3150" "25" "0.00" "35.89" "38.97" "-58.68" "-37.24" "-36.21"
"JGI|NEMVE1|160348|ESTEXT_GWP.C_130213" "ID_3151" "8" "0.00" "-41.37" "-61.39" "-129.20" "-136.17" "-142.24"
"JGI|NEMVE1|160369|ESTEXT_GWP.C_130246" "ID_3152" "24" "0.00" "-1.13" "-1.92" "8.56" "0.87" "-1.05"
"JGI|NEMVE1|160387|ESTEXT_GWP.C_130276" "ID_3153" "22" "0.00" "-0.31" "-2.19" "1.78" "6.37" "6.69"
"JGI|NEMVE1|160394|ESTEXT_GWP.C_130283" "ID_3154" "24" "0.00" "1.51" "4.66" "10.90" "7.55" "4.01"
"JGI|NEMVE1|160402|ESTEXT_GWP.C_130304" "ID_3155" "25" "0.00" "17.27" "7.10" "-95.15" "-68.91" "-75.83"
"JGI|NEMVE1|160405|ESTEXT_GWP.C_130307" "ID_3156" "15" "0.00" "-39.65" "-48.80" "35.11" "-123.91" "-159.64"
"JGI|NEMVE1|160416|ESTEXT_GWP.C_130337" "ID_3157" "8" "0.00" "0.31" "-10.74" "-13.84" "-15.62" "-16.69"
"JGI|NEMVE1|160432|ESTEXT_GWP.C_130381" "ID_3158" "43" "0.00" "12.96" "10.76" "2.99" "15.27" "-6.59"
"JGI|NEMVE1|160437|ESTEXT_GWP.C_130389" "ID_3159" "16" "0.00" "-36.11" "0.13" "180.62" "-722.78" "-886.67"
"JGI|NEMVE1|160446|ESTEXT_GWP.C_130401" "ID_3160" "22" "0.00" "-1.46" "34.42" "306.32" "1,455.68" "1,559.76"
"JGI|NEMVE1|160457|ESTEXT_GWP.C_130415" "ID_3161" "22" "0.00" "-5.37" "-9.57" "-27.39" "40.75" "42.59"
"JGI|NEMVE1|160464|ESTEXT_GWP.C_130427" "ID_3162" "8" "0.00" "1.54" "-18.68" "-30.62" "-29.47" "-30.50"
"JGI|NEMVE1|160479|ESTEXT_GWP.C_130460" "ID_3163" "38" "0.00" "17.27" "6.63" "16.07" "1.06" "0.78"
"JGI|NEMVE1|160496|ESTEXT_GWP.C_140018" "ID_3164" "24" "0.00" "-11.00" "-21.30" "33.96" "11.35" "5.50"
"JGI|NEMVE1|160521|ESTEXT_GWP.C_140080" "ID_3165" "24" "0.00" "-0.21" "0.42" "23.82" "11.49" "9.82"
"JGI|NEMVE1|160554|ESTEXT_GWP.C_140177" "ID_3166" "26" "0.00" "19.18" "24.50" "5.78" "36.12" "39.40"
"JGI|NEMVE1|160601|ESTEXT_GWP.C_140274" "ID_3167" "24" "0.00" "3.75" "7.27" "30.93" "28.43" "20.26"
"JGI|NEMVE1|160608|ESTEXT_GWP.C_140290" "ID_3168" "32" "0.00" "5.40" "-8.24" "-18.35" "-16.02" "-17.84"
"JGI|NEMVE1|160622|ESTEXT_GWP.C_140309" "ID_3169" "9" "0.00" "-3.05" "-6.51" "-24.01" "-5.04" "5.44"
"JGI|NEMVE1|160631|ESTEXT_GWP.C_140318" "ID_3170" "1" "0.00" "-12.00" "-10.76" "2.25" "-16.12" "-21.07"
"JGI|NEMVE1|160634|ESTEXT_GWP.C_140321" "ID_3171" "27" "0.00" "-1.01" "0.70" "3.86" "5.13" "252.27"
"JGI|NEMVE1|160652|ESTEXT_GWP.C_140346" "ID_3173" "8" "0.00" "-2.88" "-10.29" "-13.50" "-15.72" "-16.97"
"JGI|NEMVE1|160653|ESTEXT_GWP.C_140347" "ID_3174" "39" "0.00" "0.06" "0.39" "-0.71" "6.42" "13.87"
"JGI|NEMVE1|160673|ESTEXT_GWP.C_150043" "ID_3176" "22" "0.00" "4.36" "-4.54" "-35.01" "59.62" "54.73"
"JGI|NEMVE1|160704|ESTEXT_GWP.C_150105" "ID_3177" "39" "0.00" "0.10" "0.10" "0.42" "2.19" "3.87"
"JGI|NEMVE1|160716|ESTEXT_GWP.C_150147" "ID_3178" "39" "0.00" "-0.13" "7.95" "29.16" "47.61" "87.87"
"JGI|NEMVE1|160725|ESTEXT_GWP.C_150162" "ID_3179" "32" "0.00" "10.98" "-8.17" "-13.21" "-17.09" "-19.28"
"JGI|NEMVE1|160731|ESTEXT_GWP.C_150192" "ID_3180" "39" "0.00" "0.28" "2.16" "8.81" "8.58" "8.58"
"JGI|NEMVE1|160743|ESTEXT_GWP.C_150218" "ID_3181" "22" "0.00" "-0.15" "24.73" "198.62" "1,183.91" "1,344.37"
"JGI|NEMVE1|160746|ESTEXT_GWP.C_150221" "ID_3182" "39" "0.00" "-9.69" "-12.45" "5.02" "109.82" "174.23"
"JGI|NEMVE1|160748|ESTEXT_GWP.C_150238" "ID_3183" "32" "0.00" "11.53" "-14.63" "-38.45" "-37.50" "-38.96"
"JGI|NEMVE1|160761|ESTEXT_GWP.C_150265" "ID_3184" "36" "0.00" "16.41" "12.54" "-5.18" "5.32" "77.24"
"JGI|NEMVE1|160768|ESTEXT_GWP.C_150279" "ID_3185" "25" "0.00" "-2.95" "1.05" "-11.14" "-11.07" "-12.84"
"JGI|NEMVE1|160795|ESTEXT_GWP.C_160047" "ID_3186" "8" "0.00" "-3.66" "-23.24" "-68.44" "-79.16" "-80.70"
"JGI|NEMVE1|160797|ESTEXT_GWP.C_160049" "ID_3187" "44" "0.00" "7.89" "1.69" "15.01" "20.86" "12.41"
"JGI|NEMVE1|160804|ESTEXT_GWP.C_160059" "ID_3188" "24" "0.00" "-0.35" "13.44" "35.88" "38.58" "16.67"
"JGI|NEMVE1|160811|ESTEXT_GWP.C_160066" "ID_3189" "25" "0.00" "53.50" "54.55" "-215.99" "-234.27" "-132.18"
"JGI|NEMVE1|160815|ESTEXT_GWP.C_160072" "ID_3190" "28" "0.00" "0.53" "11.76" "12.87" "-6.24" "-8.34"
"JGI|NEMVE1|160820|ESTEXT_GWP.C_160077" "ID_3191" "8" "0.00" "3.62" "-34.14" "-67.70" "-71.94" "-78.55"
"JGI|NEMVE1|160841|ESTEXT_GWP.C_160159" "ID_3192" "42" "0.00" "2.67" "1.65" "-16.65" "1.99" "-1.14"
"JGI|NEMVE1|160845|ESTEXT_GWP.C_160166" "ID_3193" "39" "0.00" "2.39" "2.44" "2.14" "16.54" "21.06"
"JGI|NEMVE1|160848|ESTEXT_GWP.C_160180" "ID_3194" "32" "0.00" "5.92" "-8.11" "-13.02" "-17.52" "-17.92"
"JGI|NEMVE1|160849|ESTEXT_GWP.C_160181" "ID_3195" "36" "0.00" "111.12" "-29.59" "-92.37" "77.35" "326.64"
"JGI|NEMVE1|160868|ESTEXT_GWP.C_160254" "ID_3196" "22" "0.00" "-0.15" "0.22" "15.75" "41.79" "36.39"
"JGI|NEMVE1|160874|ESTEXT_GWP.C_160260" "ID_3197" "44" "0.00" "7.99" "0.92" "11.33" "7.14" "6.22"
"JGI|NEMVE1|160889|ESTEXT_GWP.C_160293" "ID_3198" "39" "0.00" "-0.83" "-1.35" "-1.16" "3.02" "8.28"
"JGI|NEMVE1|160897|ESTEXT_GWP.C_160322" "ID_3199" "39" "0.00" "0.00" "0.00" "-0.14" "17.69" "24.25"
"JGI|NEMVE1|160909|ESTEXT_GWP.C_160334" "ID_3200" "8" "0.00" "-7.33" "-19.12" "-25.32" "-21.39" "-26.45"
"JGI|NEMVE1|160913|ESTEXT_GWP.C_160338" "ID_3201" "39" "0.00" "4.60" "4.70" "23.09" "50.57" "86.62"
"JGI|NEMVE1|160941|ESTEXT_GWP.C_170025" "ID_3202" "8" "0.00" "-57.53" "-93.13" "-191.11" "-193.80" "-213.44"
"JGI|NEMVE1|161006|ESTEXT_GWP.C_170331" "ID_3203" "32" "0.00" "1.47" "-16.11" "-21.20" "-13.61" "-14.91"
"JGI|NEMVE1|161025|ESTEXT_GWP.C_170374" "ID_3204" "24" "0.00" "-3.35" "7.33" "31.25" "17.38" "14.71"
"JGI|NEMVE1|161077|ESTEXT_GWP.C_180099" "ID_3205" "32" "0.00" "21.27" "1.02" "-17.09" "-17.35" "-24.47"
"JGI|NEMVE1|161101|ESTEXT_GWP.C_180226" "ID_3206" "32" "0.00" "5.13" "-7.89" "-19.38" "-11.78" "-16.90"
"JGI|NEMVE1|161147|ESTEXT_GWP.C_180340" "ID_3207" "39" "0.00" "0.70" "3.93" "9.82" "16.66" "34.97"
"JGI|NEMVE1|161158|ESTEXT_GWP.C_180384" "ID_3208" "39" "0.00" "15.97" "12.91" "119.68" "156.95" "144.92"
"JGI|NEMVE1|161176|ESTEXT_GWP.C_190079" "ID_3209" "8" "0.00" "-31.84" "-81.31" "-205.40" "-216.93" "-231.68"
"JGI|NEMVE1|161193|ESTEXT_GWP.C_190120" "ID_3210" "22" "0.00" "6.55" "2.05" "-0.06" "18.36" "8.28"
"JGI|NEMVE1|161196|ESTEXT_GWP.C_190126" "ID_3211" "36" "0.00" "-22.13" "-39.68" "-75.49" "84.16" "194.32"
"JGI|NEMVE1|161221|ESTEXT_GWP.C_190173" "ID_3212" "8" "0.00" "23.83" "-224.61" "-700.29" "-690.86" "-705.96"
"JGI|NEMVE1|161245|ESTEXT_GWP.C_190248" "ID_3213" "28" "0.00" "-3.97" "-0.84" "9.20" "-3.97" "-4.60"
"JGI|NEMVE1|161273|ESTEXT_GWP.C_200014" "ID_3214" "8" "0.00" "-13.46" "-42.88" "-254.62" "-334.74" "-339.73"
"JGI|NEMVE1|161278|ESTEXT_GWP.C_200022" "ID_3215" "24" "0.00" "1.74" "9.73" "20.44" "14.50" "10.80"
"JGI|NEMVE1|161287|ESTEXT_GWP.C_200037" "ID_3216" "22" "0.00" "0.34" "0.06" "-0.17" "41.02" "36.64"
"JGI|NEMVE1|161288|ESTEXT_GWP.C_200038" "ID_3217" "39" "0.00" "0.05" "0.05" "0.51" "1.78" "1.98"
"JGI|NEMVE1|161291|ESTEXT_GWP.C_200041" "ID_3218" "39" "0.00" "0.06" "0.17" "0.56" "2.76" "3.66"
"JGI|NEMVE1|161307|ESTEXT_GWP.C_200075" "ID_3219" "1" "0.00" "-4.37" "-6.53" "-2.03" "-5.64" "-9.63"
"JGI|NEMVE1|161310|ESTEXT_GWP.C_200090" "ID_3220" "8" "0.00" "-1.82" "-5.69" "-16.12" "-17.14" "-17.36"
"JGI|NEMVE1|161314|ESTEXT_GWP.C_200094" "ID_3221" "20" "0.00" "-3.28" "-10.29" "-7.73" "-1.83" "-11.33"
"JGI|NEMVE1|161317|ESTEXT_GWP.C_200113" "ID_3222" "32" "0.00" "22.02" "-1.41" "-8.54" "-6.10" "-5.97"
"JGI|NEMVE1|161329|ESTEXT_GWP.C_200136" "ID_3223" "31" "0.00" "0.78" "70.77" "49.27" "32.07" "15.86"
"JGI|NEMVE1|161332|ESTEXT_GWP.C_200139" "ID_3224" "8" "0.00" "6.55" "-44.35" "-97.60" "-103.79" "-126.06"
"JGI|NEMVE1|161336|ESTEXT_GWP.C_200156" "ID_3225" "24" "0.00" "-2.51" "-8.05" "117.14" "72.83" "4.39"
"JGI|NEMVE1|161349|ESTEXT_GWP.C_200215" "ID_3226" "24" "0.00" "10.84" "15.30" "41.31" "35.60" "27.98"
"JGI|NEMVE1|161360|ESTEXT_GWP.C_200241" "ID_3227" "39" "0.00" "-0.09" "-0.13" "0.45" "4.06" "9.91"
"JGI|NEMVE1|161387|ESTEXT_GWP.C_210043" "ID_3228" "24" "0.00" "0.34" "-0.40" "22.33" "23.52" "18.35"
"JGI|NEMVE1|161397|ESTEXT_GWP.C_210054" "ID_3229" "24" "0.00" "10.68" "3.51" "57.54" "26.30" "14.50"
"JGI|NEMVE1|161411|ESTEXT_GWP.C_210099" "ID_3230" "30" "0.00" "1.18" "71.11" "15.61" "19.44" "22.60"
"JGI|NEMVE1|161451|ESTEXT_GWP.C_210176" "ID_3232" "24" "0.00" "0.58" "0.07" "6.49" "6.42" "3.87"
"JGI|NEMVE1|161461|ESTEXT_GWP.C_210232" "ID_3233" "32" "0.00" "31.91" "-26.67" "-57.40" "-52.15" "-58.64"
"JGI|NEMVE1|161477|ESTEXT_GWP.C_210313" "ID_3234" "24" "0.00" "3.08" "6.36" "35.18" "17.53" "11.56"
"JGI|NEMVE1|161481|ESTEXT_GWP.C_210329" "ID_3235" "8" "0.00" "-23.54" "-30.80" "-51.03" "-66.04" "-68.30"
"JGI|NEMVE1|161489|ESTEXT_GWP.C_220024" "ID_3236" "22" "0.00" "-2.01" "-1.13" "0.87" "9.69" "11.52"
"JGI|NEMVE1|161519|ESTEXT_GWP.C_220094" "ID_3237" "25" "0.00" "10.34" "65.41" "-61.96" "-94.25" "-102.61"
"JGI|NEMVE1|161560|ESTEXT_GWP.C_220207" "ID_3238" "35" "0.00" "0.39" "-27.45" "-156.24" "-56.94" "52.21"
"JGI|NEMVE1|161565|ESTEXT_GWP.C_220212" "ID_3239" "36" "0.00" "0.09" "0.00" "-1.61" "-0.45" "6.56"
"JGI|NEMVE1|161576|ESTEXT_GWP.C_220241" "ID_3240" "8" "0.00" "7.16" "-1.70" "0.40" "-46.19" "-53.06"
"JGI|NEMVE1|161593|ESTEXT_GWP.C_220317" "ID_3241" "24" "0.00" "10.28" "3.87" "32.21" "13.48" "10.38"
"JGI|NEMVE1|161597|ESTEXT_GWP.C_220323" "ID_3242" "34" "0.00" "1.75" "1.58" "4.56" "7.78" "2.14"
"JGI|NEMVE1|161603|ESTEXT_GWP.C_220329" "ID_3243" "2" "0.00" "-0.25" "-2.15" "1.08" "3.86" "1.96"
"JGI|NEMVE1|161616|ESTEXT_GWP.C_230001" "ID_3244" "37" "0.00" "4.45" "-2.63" "-1.75" "4.23" "1.17"
"JGI|NEMVE1|161623|ESTEXT_GWP.C_230044" "ID_3245" "22" "0.00" "4.52" "3.21" "0.39" "14.09" "11.07"
"JGI|NEMVE1|161656|ESTEXT_GWP.C_230193" "ID_3246" "24" "0.00" "-0.90" "-5.20" "14.90" "16.56" "14.64"
"JGI|NEMVE1|161675|ESTEXT_GWP.C_230338" "ID_3247" "37" "0.00" "-0.28" "-10.92" "-15.08" "8.81" "8.81"
"JGI|NEMVE1|161733|ESTEXT_GWP.C_240101" "ID_3248" "8" "0.00" "-31.86" "-68.35" "-79.61" "-85.99" "-87.73"
"JGI|NEMVE1|161770|ESTEXT_GWP.C_240196" "ID_3249" "42" "0.00" "35.84" "14.94" "-1.78" "-0.10" "-5.33"
"JGI|NEMVE1|161775|ESTEXT_GWP.C_240220" "ID_3250" "45" "0.00" "114.47" "72.31" "40.06" "-10.18" "-6.04"
"JGI|NEMVE1|161803|ESTEXT_GWP.C_240288" "ID_3251" "12" "0.00" "-11.74" "-42.76" "-70.11" "-46.24" "-42.76"
"JGI|NEMVE1|161808|ESTEXT_GWP.C_240293" "ID_3252" "39" "0.00" "-4.60" "-3.52" "30.39" "47.38" "38.46"
"JGI|NEMVE1|161826|ESTEXT_GWP.C_250021" "ID_3253" "22" "0.00" "0.61" "0.46" "0.46" "16.28" "17.81"
"JGI|NEMVE1|161841|ESTEXT_GWP.C_250064" "ID_3254" "22" "0.00" "0.68" "0.11" "-0.96" "12.23" "4.28"
"JGI|NEMVE1|161846|ESTEXT_GWP.C_250071" "ID_3255" "42" "0.00" "28.57" "9.82" "-42.07" "21.86" "8.11"
"JGI|NEMVE1|161851|ESTEXT_GWP.C_250093" "ID_3256" "37" "0.00" "40.99" "11.52" "4.38" "35.08" "36.90"
"JGI|NEMVE1|161857|ESTEXT_GWP.C_250107" "ID_3257" "20" "0.00" "0.39" "-3.93" "-4.59" "-2.23" "-5.18"
"JGI|NEMVE1|161862|ESTEXT_GWP.C_250121" "ID_3258" "39" "0.00" "-0.26" "0.64" "8.80" "15.99" "14.06"
"JGI|NEMVE1|161869|ESTEXT_GWP.C_250151" "ID_3259" "22" "0.00" "8.04" "5.85" "5.36" "20.37" "18.04"
"JGI|NEMVE1|161891|ESTEXT_GWP.C_250177" "ID_3260" "32" "0.00" "14.93" "-56.66" "-39.72" "-52.20" "-64.34"
"JGI|NEMVE1|161912|ESTEXT_GWP.C_250219" "ID_3261" "8" "0.00" "-14.63" "-16.93" "-26.54" "-24.76" "-24.76"
"JGI|NEMVE1|161920|ESTEXT_GWP.C_260003" "ID_3262" "38" "0.00" "3.94" "2.63" "38.22" "-15.56" "-37.50"
"JGI|NEMVE1|161947|ESTEXT_GWP.C_260045" "ID_3263" "22" "0.00" "-1.70" "-4.95" "-5.58" "3.21" "0.54"
"JGI|NEMVE1|161954|ESTEXT_GWP.C_260066" "ID_3264" "22" "0.00" "5.40" "5.79" "3.92" "19.09" "14.32"
"JGI|NEMVE1|161959|ESTEXT_GWP.C_260085" "ID_3265" "9" "0.00" "-5.95" "-16.74" "-21.47" "1.48" "4.43"
"JGI|NEMVE1|161973|ESTEXT_GWP.C_260114" "ID_3266" "28" "0.00" "5.18" "19.44" "35.33" "5.07" "-3.55"
"JGI|NEMVE1|161976|ESTEXT_GWP.C_260117" "ID_3267" "32" "0.00" "22.11" "-18.94" "-65.38" "-51.44" "-54.74"
"JGI|NEMVE1|161979|ESTEXT_GWP.C_260124" "ID_3268" "28" "0.00" "0.95" "2.77" "6.42" "2.04" "1.09"
"JGI|NEMVE1|161986|ESTEXT_GWP.C_260157" "ID_3269" "24" "0.00" "-0.85" "-1.44" "9.37" "1.18" "-1.11"
"JGI|NEMVE1|161999|ESTEXT_GWP.C_260171" "ID_3270" "22" "0.00" "2.12" "-10.79" "70.56" "130.52" "44.62"
"JGI|NEMVE1|1620|GW.470.9.1" "ID_3271" "22" "0.00" "-0.28" "-2.96" "-1.13" "7.89" "10.71"
"JGI|NEMVE1|162025|ESTEXT_GWP.C_260256" "ID_3272" "22" "0.00" "8.29" "-2.27" "19.21" "54.39" "25.75"
"JGI|NEMVE1|162041|ESTEXT_GWP.C_260280" "ID_3273" "8" "0.00" "87.88" "28.32" "-42.11" "-189.03" "-253.39"
"JGI|NEMVE1|162049|ESTEXT_GWP.C_260296" "ID_3274" "32" "0.00" "-2.56" "-68.37" "-96.67" "-66.53" "-68.89"
"JGI|NEMVE1|162067|ESTEXT_GWP.C_260321" "ID_3275" "8" "0.00" "-15.71" "-110.37" "-211.10" "-228.10" "-206.23"
"JGI|NEMVE1|162089|ESTEXT_GWP.C_260359" "ID_3276" "39" "0.00" "3.30" "1.70" "7.10" "15.28" "15.45"
"JGI|NEMVE1|162091|ESTEXT_GWP.C_270001" "ID_3277" "39" "0.00" "4.38" "4.58" "16.84" "16.18" "24.98"
"JGI|NEMVE1|162096|ESTEXT_GWP.C_270007" "ID_3278" "26" "0.00" "0.11" "0.00" "-6.59" "2.48" "6.09"
"JGI|NEMVE1|162107|ESTEXT_GWP.C_270038" "ID_3279" "20" "0.00" "3.48" "-5.89" "-14.63" "3.36" "-9.95"
"JGI|NEMVE1|162114|ESTEXT_GWP.C_270074" "ID_3280" "22" "0.00" "-5.40" "9.26" "36.32" "188.90" "162.86"
"JGI|NEMVE1|162148|ESTEXT_GWP.C_270243" "ID_3281" "39" "0.00" "0.20" "7.80" "28.30" "34.73" "30.73"
"JGI|NEMVE1|162155|ESTEXT_GWP.C_270336" "ID_3282" "8" "0.00" "19.07" "6.29" "-24.46" "-30.24" "-44.49"
"JGI|NEMVE1|162161|ESTEXT_GWP.C_270351" "ID_3283" "37" "0.00" "4.16" "-3.24" "-4.09" "2.11" "0.35"
"JGI|NEMVE1|162182|ESTEXT_GWP.C_280021" "ID_3284" "39" "0.00" "-5.59" "8.03" "579.91" "8,949.41" "13,260.35"
"JGI|NEMVE1|162204|ESTEXT_GWP.C_280091" "ID_3285" "8" "0.00" "251.20" "-208.57" "-971.26" "-1,040.33" "-1,106.89"
"JGI|NEMVE1|162207|ESTEXT_GWP.C_280106" "ID_3286" "24" "0.00" "7.22" "9.00" "21.41" "15.37" "15.50"
"JGI|NEMVE1|162224|ESTEXT_GWP.C_280123" "ID_3287" "22" "0.00" "0.89" "14.19" "124.74" "998.28" "1,115.25"
"JGI|NEMVE1|162231|ESTEXT_GWP.C_280149" "ID_3288" "39" "0.00" "0.40" "0.91" "2.61" "8.98" "12.33"
"JGI|NEMVE1|162238|ESTEXT_GWP.C_280174" "ID_3289" "26" "0.00" "3.46" "0.86" "-8.04" "4.12" "4.02"
"JGI|NEMVE1|162248|ESTEXT_GWP.C_280217" "ID_3290" "24" "0.00" "1.69" "3.16" "18.54" "13.07" "10.03"
"JGI|NEMVE1|162262|ESTEXT_GWP.C_280251" "ID_3291" "20" "0.00" "-2.47" "-5.83" "-4.50" "5.51" "-7.60"
"JGI|NEMVE1|162264|ESTEXT_GWP.C_280253" "ID_3292" "36" "0.00" "-5.54" "-12.91" "-30.41" "9.99" "155.71"
"JGI|NEMVE1|162278|ESTEXT_GWP.C_290097" "ID_3293" "36" "0.00" "-5.31" "-6.16" "2.16" "2.95" "166.03"
"JGI|NEMVE1|162294|ESTEXT_GWP.C_290161" "ID_3294" "8" "0.00" "-6.74" "-20.35" "-33.39" "-48.34" "-53.16"
"JGI|NEMVE1|162318|ESTEXT_GWP.C_290256" "ID_3295" "32" "0.00" "33.90" "-51.59" "-103.89" "-88.03" "-99.24"
"JGI|NEMVE1|162319|ESTEXT_GWP.C_290257" "ID_3296" "8" "0.00" "-44.00" "-65.30" "-58.92" "-91.75" "-92.10"
"JGI|NEMVE1|162324|ESTEXT_GWP.C_300038" "ID_3297" "37" "0.00" "1.67" "-3.66" "-4.39" "1.88" "6.27"
"JGI|NEMVE1|162331|ESTEXT_GWP.C_300085" "ID_3298" "32" "0.00" "1.77" "-0.33" "-1.77" "-2.04" "-2.30"
"JGI|NEMVE1|162356|ESTEXT_GWP.C_300223" "ID_3299" "32" "0.00" "7.81" "-15.53" "-15.22" "-13.84" "-12.99"
"JGI|NEMVE1|162359|ESTEXT_GWP.C_300226" "ID_3300" "44" "0.00" "20.45" "16.82" "44.37" "47.55" "25.05"
"JGI|NEMVE1|162365|ESTEXT_GWP.C_300262" "ID_3301" "42" "0.00" "12.46" "-1.37" "-12.57" "4.12" "-5.09"
"JGI|NEMVE1|162370|ESTEXT_GWP.C_300267" "ID_3302" "22" "0.00" "-1.30" "-2.37" "-7.95" "14.54" "11.44"
"JGI|NEMVE1|162389|ESTEXT_GWP.C_300288" "ID_3303" "24" "0.00" "-1.14" "-0.38" "16.72" "9.44" "4.69"
"JGI|NEMVE1|162399|ESTEXT_GWP.C_300303" "ID_3304" "8" "0.00" "-0.15" "-7.37" "-11.01" "-17.72" "-17.14"
"JGI|NEMVE1|162401|ESTEXT_GWP.C_300312" "ID_3305" "22" "0.00" "-5.31" "-8.12" "-5.83" "9.63" "5.77"
"JGI|NEMVE1|162410|ESTEXT_GWP.C_300321" "ID_3306" "28" "0.00" "4.56" "65.81" "150.43" "1.93" "-12.26"
"JGI|NEMVE1|162416|ESTEXT_GWP.C_300331" "ID_3307" "21" "0.00" "-1.06" "-16.35" "-32.28" "-13.53" "-42.78"
"JGI|NEMVE1|162417|ESTEXT_GWP.C_300334" "ID_3308" "22" "0.00" "5.24" "-17.28" "-34.74" "105.45" "137.84"
"JGI|NEMVE1|162421|ESTEXT_GWP.C_300338" "ID_3309" "9" "0.00" "-8.67" "-51.83" "-63.22" "3.45" "-4.49"
"JGI|NEMVE1|162426|ESTEXT_GWP.C_300355" "ID_3310" "38" "0.00" "13.07" "11.03" "66.46" "8.73" "-1.90"
"JGI|NEMVE1|162437|ESTEXT_GWP.C_300381" "ID_3311" "28" "0.00" "2.77" "18.92" "30.13" "1.96" "-4.33"
"JGI|NEMVE1|162441|ESTEXT_GWP.C_300387" "ID_3312" "8" "0.00" "-5.40" "-24.49" "-55.62" "-56.81" "-57.78"
"JGI|NEMVE1|162447|ESTEXT_GWP.C_310010" "ID_3313" "32" "0.00" "24.62" "-19.08" "-48.99" "-53.22" "-55.41"
"JGI|NEMVE1|162458|ESTEXT_GWP.C_310047" "ID_3314" "39" "0.00" "1.86" "4.62" "51.78" "93.48" "71.11"
"JGI|NEMVE1|162513|ESTEXT_GWP.C_310188" "ID_3315" "40" "0.00" "22.11" "8.68" "7.22" "-21.73" "-27.24"
"JGI|NEMVE1|162565|ESTEXT_GWP.C_320073" "ID_3316" "8" "0.00" "12.62" "-1.68" "-42.74" "-35.45" "-42.59"
"JGI|NEMVE1|162587|ESTEXT_GWP.C_320123" "ID_3317" "32" "0.00" "2.82" "-15.13" "-20.90" "-13.76" "-18.08"
"JGI|NEMVE1|162604|ESTEXT_GWP.C_320144" "ID_3318" "24" "0.00" "8.35" "4.17" "66.64" "30.37" "20.93"
"JGI|NEMVE1|162633|ESTEXT_GWP.C_320195" "ID_3319" "39" "0.00" "1.90" "2.96" "10.57" "20.16" "17.90"
"JGI|NEMVE1|162648|ESTEXT_GWP.C_320239" "ID_3320" "22" "0.00" "-1.48" "-8.73" "-18.07" "38.15" "27.93"
"JGI|NEMVE1|162657|ESTEXT_GWP.C_320251" "ID_3321" "24" "0.00" "0.42" "0.73" "20.17" "22.88" "12.33"
"JGI|NEMVE1|162659|ESTEXT_GWP.C_320262" "ID_3322" "39" "0.00" "0.26" "0.66" "2.17" "23.97" "61.34"
"JGI|NEMVE1|162677|ESTEXT_GWP.C_320296" "ID_3323" "28" "0.00" "-0.09" "3.53" "44.90" "-20.66" "-30.71"
"JGI|NEMVE1|162785|ESTEXT_GWP.C_330141" "ID_3324" "8" "0.00" "-31.93" "-28.80" "-119.93" "-128.28" "-122.94"
"JGI|NEMVE1|162805|ESTEXT_GWP.C_330257" "ID_3325" "22" "0.00" "-0.61" "-28.08" "-9.01" "28.08" "19.49"
"JGI|NEMVE1|162820|ESTEXT_GWP.C_330379" "ID_3326" "12" "0.00" "2.14" "1.18" "-8.45" "-2.70" "-3.72"
"JGI|NEMVE1|162829|ESTEXT_GWP.C_330390" "ID_3327" "22" "0.00" "0.00" "0.70" "2.60" "5.19" "3.48"
"JGI|NEMVE1|162886|ESTEXT_GWP.C_340167" "ID_3328" "8" "0.00" "0.73" "-46.09" "-98.61" "-105.61" "-104.59"
"JGI|NEMVE1|162906|ESTEXT_GWP.C_340227" "ID_3329" "28" "0.00" "3.60" "10.35" "39.38" "12.84" "3.73"
"JGI|NEMVE1|162910|ESTEXT_GWP.C_340234" "ID_3330" "39" "0.00" "-0.06" "-0.06" "-0.45" "1.54" "3.47"
"JGI|NEMVE1|162924|ESTEXT_GWP.C_350010" "ID_3331" "22" "0.00" "-0.99" "-1.41" "-1.48" "1.55" "-0.28"
"JGI|NEMVE1|162932|ESTEXT_GWP.C_350031" "ID_3332" "12" "0.00" "-84.50" "-189.08" "-279.43" "-220.77" "-221.38"
"JGI|NEMVE1|162962|ESTEXT_GWP.C_350170" "ID_3333" "8" "0.00" "-18.91" "-19.12" "-110.24" "-169.07" "-188.82"
"JGI|NEMVE1|162970|ESTEXT_GWP.C_350222" "ID_3334" "24" "0.00" "6.30" "-5.06" "23.38" "13.59" "0.92"
"JGI|NEMVE1|162983|ESTEXT_GWP.C_350242" "ID_3335" "22" "0.00" "19.50" "12.41" "-11.47" "60.38" "15.31"
"JGI|NEMVE1|163008|ESTEXT_GWP.C_350288" "ID_3336" "27" "0.00" "32.61" "33.12" "-3.81" "48.92" "141.86"
"JGI|NEMVE1|163012|ESTEXT_GWP.C_350292" "ID_3337" "21" "0.00" "-1.83" "-1.27" "-3.10" "-1.63" "-5.75"
"JGI|NEMVE1|163024|ESTEXT_GWP.C_350307" "ID_3338" "1" "0.00" "-23.89" "-52.12" "-20.23" "-53.93" "-48.46"
"JGI|NEMVE1|163041|ESTEXT_GWP.C_360045" "ID_3339" "24" "0.00" "0.06" "0.13" "3.86" "2.60" "1.90"
"JGI|NEMVE1|163066|ESTEXT_GWP.C_360163" "ID_3340" "9" "0.00" "0.36" "-0.88" "-1.82" "0.00" "-0.07"
"JGI|NEMVE1|163068|ESTEXT_GWP.C_360165" "ID_3341" "12" "0.00" "-7.60" "-10.29" "-13.50" "-10.42" "-10.61"
"JGI|NEMVE1|163111|ESTEXT_GWP.C_370045" "ID_3342" "8" "0.00" "-16.76" "-91.49" "-154.73" "-135.08" "-130.91"
"JGI|NEMVE1|163128|ESTEXT_GWP.C_370065" "ID_3343" "34" "0.00" "6.70" "4.02" "14.24" "17.69" "7.89"
"JGI|NEMVE1|163134|ESTEXT_GWP.C_370072" "ID_3344" "24" "0.00" "0.09" "7.86" "105.89" "43.21" "39.55"
"JGI|NEMVE1|163137|ESTEXT_GWP.C_370090" "ID_3345" "32" "0.00" "13.58" "-20.90" "-23.62" "-37.30" "-20.58"
"JGI|NEMVE1|163141|ESTEXT_GWP.C_370094" "ID_3346" "19" "0.00" "-15.24" "-72.96" "-43.28" "-60.75" "-60.55"
"JGI|NEMVE1|163145|ESTEXT_GWP.C_370098" "ID_3347" "32" "0.00" "6.65" "-1.34" "-7.01" "-7.27" "-11.07"
"JGI|NEMVE1|163148|ESTEXT_GWP.C_370101" "ID_3348" "37" "0.00" "5.57" "-4.43" "-13.01" "5.34" "1.59"
"JGI|NEMVE1|163150|ESTEXT_GWP.C_370106" "ID_3349" "12" "0.00" "-14.60" "-17.86" "-47.77" "-22.13" "-22.54"
"JGI|NEMVE1|163153|ESTEXT_GWP.C_370127" "ID_3350" "24" "0.00" "-30.60" "-34.20" "74.32" "62.66" "70.55"
"JGI|NEMVE1|163167|ESTEXT_GWP.C_370207" "ID_3351" "22" "0.00" "0.06" "-0.25" "0.95" "39.66" "12.42"
"JGI|NEMVE1|163196|ESTEXT_GWP.C_380020" "ID_3352" "22" "0.00" "0.07" "0.00" "6.27" "12.69" "9.63"
"JGI|NEMVE1|163197|ESTEXT_GWP.C_380029" "ID_3353" "39" "0.00" "0.00" "0.00" "11.92" "33.94" "45.93"
"JGI|NEMVE1|163204|ESTEXT_GWP.C_380062" "ID_3354" "33" "0.00" "0.13" "-3.08" "4.11" "7.70" "8.09"
"JGI|NEMVE1|163210|ESTEXT_GWP.C_380071" "ID_3355" "46" "0.00" "18.89" "22.70" "11.56" "23.96" "33.62"
"JGI|NEMVE1|163219|ESTEXT_GWP.C_380092" "ID_3356" "12" "0.00" "-3.14" "-5.59" "-14.58" "-6.72" "-8.99"
"JGI|NEMVE1|163220|ESTEXT_GWP.C_380093" "ID_3357" "22" "0.00" "-7.11" "-8.36" "-6.27" "30.93" "13.17"
"JGI|NEMVE1|163252|ESTEXT_GWP.C_380181" "ID_3358" "22" "0.00" "-11.36" "-19.11" "-43.48" "29.36" "-1.25"
"JGI|NEMVE1|163262|ESTEXT_GWP.C_380208" "ID_3359" "24" "0.00" "2.50" "4.37" "15.49" "11.65" "1.61"
"JGI|NEMVE1|163275|ESTEXT_GWP.C_380243" "ID_3360" "22" "0.00" "-8.69" "-12.56" "-27.27" "13.01" "5.57"
"JGI|NEMVE1|163339|ESTEXT_GWP.C_390058" "ID_3361" "20" "0.00" "1.37" "-19.03" "-5.70" "1.12" "-4.99"
"JGI|NEMVE1|16334|GW.312.36.1" "ID_3362" "15" "0.00" "-9.75" "7.21" "5.69" "-25.36" "-27.05"
"JGI|NEMVE1|163356|ESTEXT_GWP.C_390117" "ID_3363" "20" "0.00" "-9.69" "-44.98" "-56.95" "-34.15" "-53.79"
"JGI|NEMVE1|163386|ESTEXT_GWP.C_390265" "ID_3364" "42" "0.00" "8.90" "0.80" "-11.60" "-4.01" "-7.00"
"JGI|NEMVE1|163393|ESTEXT_GWP.C_390277" "ID_3365" "36" "0.00" "30.14" "-8.91" "-57.26" "-6.22" "59.43"
"JGI|NEMVE1|163400|ESTEXT_GWP.C_390291" "ID_3366" "39" "0.00" "-1.22" "23.05" "196.59" "1,022.05" "1,175.94"
"JGI|NEMVE1|163430|ESTEXT_GWP.C_400044" "ID_3367" "33" "0.00" "-0.56" "-5.50" "0.14" "7.82" "15.86"
"JGI|NEMVE1|163440|ESTEXT_GWP.C_400056" "ID_3368" "8" "0.00" "2.18" "-0.17" "-61.28" "-65.04" "-113.48"
"JGI|NEMVE1|163453|ESTEXT_GWP.C_400097" "ID_3369" "12" "0.00" "-10.24" "-26.75" "-113.17" "-82.65" "-82.44"
"JGI|NEMVE1|163483|ESTEXT_GWP.C_400209" "ID_3370" "12" "0.00" "-0.92" "-1.31" "-3.55" "-0.99" "-2.43"
"JGI|NEMVE1|163524|ESTEXT_GWP.C_410057" "ID_3371" "22" "0.00" "3.70" "3.03" "7.23" "96.04" "66.63"
"JGI|NEMVE1|163533|ESTEXT_GWP.C_410085" "ID_3372" "8" "0.00" "-10.51" "-12.78" "-63.23" "-66.98" "-61.53"
"JGI|NEMVE1|163545|ESTEXT_GWP.C_410132" "ID_3373" "22" "0.00" "0.15" "-0.10" "-0.25" "23.40" "16.08"
"JGI|NEMVE1|163554|ESTEXT_GWP.C_410164" "ID_3374" "9" "0.00" "-2.59" "-3.16" "-4.17" "-0.23" "-0.11"
"JGI|NEMVE1|163561|ESTEXT_GWP.C_410177" "ID_3375" "39" "0.00" "-0.44" "-0.32" "0.89" "2.47" "2.60"
"JGI|NEMVE1|163564|ESTEXT_GWP.C_410180" "ID_3376" "0" "0.00" "-5.76" "-8.68" "-9.48" "-7.73" "-9.19"
"JGI|NEMVE1|163572|ESTEXT_GWP.C_410224" "ID_3377" "24" "0.00" "20.97" "31.78" "128.16" "126.85" "89.43"
"JGI|NEMVE1|163601|ESTEXT_GWP.C_420088" "ID_3378" "39" "0.00" "1.99" "0.39" "21.19" "71.91" "144.52"
"JGI|NEMVE1|163606|ESTEXT_GWP.C_420097" "ID_3379" "8" "0.00" "-0.07" "-14.59" "-26.85" "-25.30" "-24.11"
"JGI|NEMVE1|163622|ESTEXT_GWP.C_420122" "ID_3380" "34" "0.00" "-0.87" "-4.10" "0.26" "0.79" "-0.52"
"JGI|NEMVE1|163628|ESTEXT_GWP.C_420144" "ID_3381" "22" "0.00" "8.88" "1.36" "16.30" "152.87" "90.07"
"JGI|NEMVE1|163658|ESTEXT_GWP.C_420286" "ID_3382" "9" "0.00" "-3.61" "-4.40" "-8.60" "-1.31" "-0.39"
"JGI|NEMVE1|163663|ESTEXT_GWP.C_430009" "ID_3383" "22" "0.00" "0.00" "0.13" "1.96" "8.70" "7.27"
"JGI|NEMVE1|163667|ESTEXT_GWP.C_430013" "ID_3384" "40" "0.00" "59.99" "45.00" "56.70" "-17.67" "-45.00"
"JGI|NEMVE1|163675|ESTEXT_GWP.C_430028" "ID_3385" "22" "0.00" "-1.88" "-2.49" "-2.75" "19.64" "17.25"
"JGI|NEMVE1|163681|ESTEXT_GWP.C_430046" "ID_3386" "12" "0.00" "-41.02" "-51.33" "-103.63" "-75.17" "-92.53"
"JGI|NEMVE1|163685|ESTEXT_GWP.C_430051" "ID_3387" "8" "0.00" "12.99" "6.65" "-53.72" "-100.54" "-114.16"
"JGI|NEMVE1|163707|ESTEXT_GWP.C_430111" "ID_3388" "22" "0.00" "-0.29" "0.51" "1.39" "2.77" "1.53"
"JGI|NEMVE1|163730|ESTEXT_GWP.C_430159" "ID_3389" "26" "0.00" "0.26" "1.24" "-1.18" "1.51" "3.54"
"JGI|NEMVE1|163734|ESTEXT_GWP.C_430165" "ID_3390" "22" "0.00" "0.45" "-0.32" "0.77" "77.04" "26.00"
"JGI|NEMVE1|163738|ESTEXT_GWP.C_430172" "ID_3391" "39" "0.00" "-0.14" "0.78" "9.94" "15.65" "11.35"
"JGI|NEMVE1|163756|ESTEXT_GWP.C_430207" "ID_3392" "42" "0.00" "5.85" "-0.26" "-15.98" "2.71" "-4.36"
"JGI|NEMVE1|163770|ESTEXT_GWP.C_430246" "ID_3393" "8" "0.00" "-18.18" "-42.63" "-95.72" "-118.39" "-124.97"
"JGI|NEMVE1|163771|ESTEXT_GWP.C_430247" "ID_3394" "39" "0.00" "0.20" "1.64" "5.84" "6.17" "5.58"
"JGI|NEMVE1|1638|GW.289.5.1" "ID_3396" "1" "0.00" "-1.36" "-1.87" "-0.40" "-0.97" "-1.82"
"JGI|NEMVE1|163801|ESTEXT_GWP.C_430313" "ID_3397" "25" "0.00" "43.50" "12.62" "-135.33" "-120.93" "-126.58"
"JGI|NEMVE1|163805|ESTEXT_GWP.C_440002" "ID_3398" "39" "0.00" "1.58" "1.86" "3.78" "66.10" "101.60"
"JGI|NEMVE1|163815|ESTEXT_GWP.C_440014" "ID_3399" "24" "0.00" "3.17" "21.35" "40.48" "31.68" "28.57"
"JGI|NEMVE1|163817|ESTEXT_GWP.C_440016" "ID_3400" "8" "0.00" "-5.98" "-31.29" "-41.50" "-39.17" "-46.90"
"JGI|NEMVE1|163820|ESTEXT_GWP.C_440026" "ID_3401" "22" "0.00" "1.11" "4.91" "57.20" "198.13" "190.40"
"JGI|NEMVE1|163860|ESTEXT_GWP.C_440102" "ID_3402" "28" "0.00" "7.45" "50.91" "92.65" "18.43" "-6.10"
"JGI|NEMVE1|163878|ESTEXT_GWP.C_440168" "ID_3403" "37" "0.00" "0.85" "-14.87" "-12.33" "12.76" "22.55"
"JGI|NEMVE1|163904|ESTEXT_GWP.C_440205" "ID_3404" "32" "0.00" "10.39" "-54.47" "-98.99" "-82.84" "-77.96"
"JGI|NEMVE1|163923|ESTEXT_GWP.C_440261" "ID_3405" "8" "0.00" "32.39" "-29.88" "-125.91" "-155.17" "-189.24"
"JGI|NEMVE1|163935|ESTEXT_GWP.C_440276" "ID_3406" "37" "0.00" "0.72" "-0.33" "-1.44" "1.64" "2.89"
"JGI|NEMVE1|163941|ESTEXT_GWP.C_450008" "ID_3407" "22" "0.00" "0.09" "3.12" "42.26" "156.78" "151.65"
"JGI|NEMVE1|163982|ESTEXT_GWP.C_450193" "ID_3408" "28" "0.00" "0.91" "2.44" "8.12" "3.07" "1.25"
"JGI|NEMVE1|164009|ESTEXT_GWP.C_450291" "ID_3409" "47" "0.00" "12.26" "16.23" "22.23" "34.34" "18.01"
"JGI|NEMVE1|164013|ESTEXT_GWP.C_450295" "ID_3410" "42" "0.00" "7.44" "0.39" "-4.68" "4.40" "2.48"
"JGI|NEMVE1|164017|ESTEXT_GWP.C_460004" "ID_3411" "39" "0.00" "-0.06" "-0.06" "5.51" "13.56" "12.86"
"JGI|NEMVE1|164036|ESTEXT_GWP.C_460030" "ID_3412" "39" "0.00" "-0.36" "6.27" "31.14" "67.24" "124.35"
"JGI|NEMVE1|164044|ESTEXT_GWP.C_460094" "ID_3413" "47" "0.00" "17.30" "12.06" "3.47" "25.88" "10.81"
"JGI|NEMVE1|164054|ESTEXT_GWP.C_460179" "ID_3414" "21" "0.00" "4.04" "2.76" "-2.18" "0.83" "-4.62"
"JGI|NEMVE1|164057|ESTEXT_GWP.C_460182" "ID_3415" "35" "0.00" "8.81" "-23.82" "-58.85" "-26.29" "-13.25"
"JGI|NEMVE1|164090|ESTEXT_GWP.C_460293" "ID_3416" "36" "0.00" "-1.05" "-3.49" "7.68" "63.90" "221.56"
"JGI|NEMVE1|164094|ESTEXT_GWP.C_460298" "ID_3417" "8" "0.00" "-4.08" "-9.93" "-20.58" "-22.78" "-22.67"
"JGI|NEMVE1|164098|ESTEXT_GWP.C_460303" "ID_3418" "49" "0.00" "8.34" "14.84" "16.16" "10.11" "9.39"
"JGI|NEMVE1|164107|ESTEXT_GWP.C_460320" "ID_3419" "42" "0.00" "6.83" "0.13" "-6.03" "2.10" "-0.85"
"JGI|NEMVE1|164111|ESTEXT_GWP.C_460327" "ID_3420" "32" "0.00" "-6.42" "-21.93" "-20.51" "-21.99" "-19.49"
"JGI|NEMVE1|164114|ESTEXT_GWP.C_460331" "ID_3421" "45" "0.00" "33.02" "34.65" "0.00" "-4.43" "-6.56"
"JGI|NEMVE1|164144|ESTEXT_GWP.C_470016" "ID_3422" "9" "0.00" "-9.41" "-18.20" "-28.57" "-5.30" "-9.35"
"JGI|NEMVE1|164152|ESTEXT_GWP.C_470029" "ID_3423" "22" "0.00" "0.57" "-0.76" "-1.65" "33.13" "39.66"
"JGI|NEMVE1|164174|ESTEXT_GWP.C_470076" "ID_3424" "8" "0.00" "-11.45" "-33.62" "-46.68" "-43.76" "-42.37"
"JGI|NEMVE1|164242|ESTEXT_GWP.C_470251" "ID_3425" "24" "0.00" "6.22" "-2.03" "18.74" "16.12" "12.25"
"JGI|NEMVE1|164247|ESTEXT_GWP.C_470269" "ID_3426" "42" "0.00" "4.88" "5.01" "-12.20" "2.31" "-3.08"
"JGI|NEMVE1|164250|ESTEXT_GWP.C_470275" "ID_3427" "8" "0.00" "11.35" "4.30" "-24.11" "-27.49" "-32.21"
"JGI|NEMVE1|164307|ESTEXT_GWP.C_480197" "ID_3428" "24" "0.00" "0.61" "15.01" "28.28" "17.37" "12.05"
"JGI|NEMVE1|164322|ESTEXT_GWP.C_480245" "ID_3429" "39" "0.00" "5.02" "-7.42" "74.61" "200.63" "197.70"
"JGI|NEMVE1|164325|ESTEXT_GWP.C_490010" "ID_3430" "22" "0.00" "-0.13" "0.46" "8.60" "31.26" "23.31"
"JGI|NEMVE1|164341|ESTEXT_GWP.C_490049" "ID_3431" "42" "0.00" "2.95" "3.66" "-4.64" "0.89" "-1.61"
"JGI|NEMVE1|164344|ESTEXT_GWP.C_490057" "ID_3432" "36" "0.00" "-0.85" "-1.87" "-3.92" "3.24" "15.57"
"JGI|NEMVE1|164353|ESTEXT_GWP.C_490075" "ID_3433" "39" "0.00" "21.37" "23.10" "80.54" "263.80" "278.65"
"JGI|NEMVE1|164354|ESTEXT_GWP.C_490076" "ID_3434" "26" "0.00" "-0.45" "-6.20" "-25.75" "4.85" "0.56"
"JGI|NEMVE1|164373|ESTEXT_GWP.C_490109" "ID_3435" "27" "0.00" "14.19" "23.82" "-11.59" "38.14" "142.10"
"JGI|NEMVE1|164392|ESTEXT_GWP.C_490163" "ID_3436" "8" "0.00" "-25.82" "-43.32" "-106.12" "-152.14" "-144.04"
"JGI|NEMVE1|164399|ESTEXT_GWP.C_490180" "ID_3437" "26" "0.00" "1.64" "-0.92" "-20.57" "-0.72" "14.02"
"JGI|NEMVE1|164443|ESTEXT_GWP.C_500143" "ID_3438" "9" "0.00" "-24.01" "-36.98" "-43.08" "-39.29" "-9.44"
"JGI|NEMVE1|164461|ESTEXT_GWP.C_500218" "ID_3439" "12" "0.00" "-27.77" "-52.93" "-106.85" "-44.40" "-43.63"
"JGI|NEMVE1|164471|ESTEXT_GWP.C_500247" "ID_3440" "39" "0.00" "1.13" "-2.79" "10.82" "21.65" "22.96"
"JGI|NEMVE1|164483|ESTEXT_GWP.C_500279" "ID_3441" "39" "0.00" "-3.45" "13.69" "63.95" "82.76" "84.53"
"JGI|NEMVE1|16449|GW.180.32.1" "ID_3442" "39" "0.00" "-0.26" "-0.20" "4.40" "11.43" "10.51"
"JGI|NEMVE1|164493|ESTEXT_GWP.C_510008" "ID_3443" "8" "0.00" "-8.26" "-18.79" "-34.63" "-40.43" "-39.14"
"JGI|NEMVE1|164500|ESTEXT_GWP.C_510025" "ID_3444" "45" "0.00" "3.47" "4.03" "5.28" "-0.62" "-0.68"
"JGI|NEMVE1|164539|ESTEXT_GWP.C_510136" "ID_3445" "22" "0.00" "-0.81" "-0.51" "1.32" "3.51" "2.59"
"JGI|NEMVE1|164541|ESTEXT_GWP.C_510141" "ID_3446" "19" "0.00" "0.17" "-2.87" "1.47" "-2.82" "-1.86"
"JGI|NEMVE1|164553|ESTEXT_GWP.C_510181" "ID_3447" "32" "0.00" "-0.00" "-9.63" "-12.61" "-8.93" "-10.77"
"JGI|NEMVE1|164599|ESTEXT_GWP.C_520012" "ID_3448" "8" "0.00" "-4.74" "-13.71" "-20.57" "-16.41" "-15.90"
"JGI|NEMVE1|164601|ESTEXT_GWP.C_520048" "ID_3449" "22" "0.00" "-0.39" "-1.57" "-0.33" "5.37" "4.39"
"JGI|NEMVE1|164652|ESTEXT_GWP.C_520182" "ID_3450" "2" "0.00" "-5.33" "-13.23" "-0.71" "1.99" "-5.91"
"JGI|NEMVE1|164655|ESTEXT_GWP.C_520185" "ID_3451" "28" "0.00" "5.99" "17.41" "24.32" "-2.68" "-5.00"
"JGI|NEMVE1|164727|ESTEXT_GWP.C_530040" "ID_3452" "36" "0.00" "0.26" "-0.61" "-0.96" "4.71" "15.28"
"JGI|NEMVE1|164749|ESTEXT_GWP.C_530090" "ID_3453" "22" "0.00" "13.69" "-10.76" "-19.85" "59.87" "17.87"
"JGI|NEMVE1|164768|ESTEXT_GWP.C_530119" "ID_3454" "9" "0.00" "-6.44" "-10.97" "-26.20" "7.88" "10.11"
"JGI|NEMVE1|164776|ESTEXT_GWP.C_530140" "ID_3455" "40" "0.00" "4.78" "-31.51" "4.78" "-68.95" "-101.22"
"JGI|NEMVE1|164778|ESTEXT_GWP.C_530147" "ID_3456" "22" "0.00" "1.53" "3.41" "5.40" "15.40" "11.59"
"JGI|NEMVE1|164783|ESTEXT_GWP.C_530152" "ID_3457" "25" "0.00" "13.08" "10.79" "-19.64" "-13.84" "-23.40"
"JGI|NEMVE1|164837|ESTEXT_GWP.C_540016" "ID_3459" "8" "0.00" "18.94" "-135.95" "-531.14" "-606.47" "-628.45"
"JGI|NEMVE1|164856|ESTEXT_GWP.C_540047" "ID_3460" "28" "0.00" "0.95" "4.45" "16.63" "5.03" "3.14"
"JGI|NEMVE1|164874|ESTEXT_GWP.C_540098" "ID_3461" "22" "0.00" "10.48" "13.37" "21.29" "80.00" "75.48"
"JGI|NEMVE1|164893|ESTEXT_GWP.C_540142" "ID_3462" "8" "0.00" "-32.87" "-32.55" "-41.09" "-67.86" "-79.68"
"JGI|NEMVE1|164913|ESTEXT_GWP.C_540212" "ID_3463" "32" "0.00" "0.00" "-15.22" "-8.60" "-8.74" "-17.83"
"JGI|NEMVE1|164927|ESTEXT_GWP.C_550002" "ID_3464" "37" "0.00" "-1.75" "-9.86" "-9.69" "11.09" "21.56"
"JGI|NEMVE1|164939|ESTEXT_GWP.C_550031" "ID_3466" "35" "0.00" "6.50" "-1.51" "-37.96" "-7.22" "15.63"
"JGI|NEMVE1|164975|ESTEXT_GWP.C_550106" "ID_3467" "8" "0.00" "118.76" "-95.60" "-280.41" "-364.76" "-409.34"
"JGI|NEMVE1|164983|ESTEXT_GWP.C_550117" "ID_3468" "9" "0.00" "0.11" "-3.07" "-5.97" "-3.01" "0.45"
"JGI|NEMVE1|164986|ESTEXT_GWP.C_550120" "ID_3469" "39" "0.00" "0.00" "0.97" "9.72" "9.62" "18.82"
"JGI|NEMVE1|164988|ESTEXT_GWP.C_550122" "ID_3470" "48" "0.00" "4.79" "4.23" "12.17" "9.07" "1.69"
"JGI|NEMVE1|164989|ESTEXT_GWP.C_550123" "ID_3471" "22" "0.00" "-0.13" "-0.06" "-0.13" "21.41" "13.37"
"JGI|NEMVE1|164994|ESTEXT_GWP.C_550128" "ID_3472" "12" "0.00" "-29.47" "-27.20" "-65.42" "-0.51" "-31.43"
"JGI|NEMVE1|164996|ESTEXT_GWP.C_550134" "ID_3473" "22" "0.00" "0.39" "-1.11" "-2.16" "12.12" "15.13"
"JGI|NEMVE1|165005|ESTEXT_GWP.C_550159" "ID_3474" "24" "0.00" "-0.26" "0.06" "3.53" "1.86" "0.64"
"JGI|NEMVE1|165021|ESTEXT_GWP.C_550205" "ID_3475" "34" "0.00" "-0.49" "-6.27" "0.00" "4.16" "0.00"
"JGI|NEMVE1|165121|ESTEXT_GWP.C_570014" "ID_3476" "22" "0.00" "2.71" "-3.14" "-9.43" "9.95" "-0.35"
"JGI|NEMVE1|165140|ESTEXT_GWP.C_570071" "ID_3477" "22" "0.00" "6.58" "3.87" "-1.25" "29.15" "22.57"
"JGI|NEMVE1|165143|ESTEXT_GWP.C_570076" "ID_3478" "8" "0.00" "6.24" "-14.25" "-34.28" "-38.88" "-39.54"
"JGI|NEMVE1|165173|ESTEXT_GWP.C_570115" "ID_3479" "9" "0.00" "-4.37" "-21.73" "-18.57" "-7.32" "-7.14"
"JGI|NEMVE1|165217|ESTEXT_GWP.C_580002" "ID_3480" "39" "0.00" "0.34" "0.85" "12.67" "25.96" "21.08"
"JGI|NEMVE1|165225|ESTEXT_GWP.C_580052" "ID_3481" "2" "0.00" "0.97" "-8.80" "21.32" "28.08" "23.10"
"JGI|NEMVE1|165235|ESTEXT_GWP.C_580066" "ID_3482" "39" "0.00" "-56.69" "-121.66" "227.48" "703.40" "1,130.30"
"JGI|NEMVE1|165248|ESTEXT_GWP.C_580091" "ID_3483" "8" "0.00" "-7.48" "-17.55" "-52.84" "-46.88" "-40.55"
"JGI|NEMVE1|165257|ESTEXT_GWP.C_580120" "ID_3484" "8" "0.00" "9.04" "0.51" "-23.85" "-36.54" "-39.53"
"JGI|NEMVE1|165261|ESTEXT_GWP.C_580130" "ID_3485" "22" "0.00" "0.00" "14.61" "29.22" "138.05" "115.51"
"JGI|NEMVE1|165267|ESTEXT_GWP.C_580160" "ID_3486" "8" "0.00" "49.18" "6.36" "-135.98" "-127.96" "-134.57"
"JGI|NEMVE1|165271|ESTEXT_GWP.C_580171" "ID_3487" "39" "0.00" "9.66" "1.13" "16.63" "38.41" "35.45"
"JGI|NEMVE1|165305|ESTEXT_GWP.C_580324" "ID_3488" "22" "0.00" "0.44" "-1.40" "-5.85" "5.59" "0.44"
"JGI|NEMVE1|165338|ESTEXT_GWP.C_590022" "ID_3489" "22" "0.00" "6.17" "0.42" "-9.20" "110.24" "118.60"
"JGI|NEMVE1|165341|ESTEXT_GWP.C_590025" "ID_3490" "9" "0.00" "-3.74" "-13.73" "-16.62" "7.95" "17.60"
"JGI|NEMVE1|165346|ESTEXT_GWP.C_590038" "ID_3491" "8" "0.00" "-185.93" "-325.13" "-551.94" "-555.37" "-586.03"
"JGI|NEMVE1|165358|ESTEXT_GWP.C_590060" "ID_3492" "45" "0.00" "6.70" "6.42" "5.06" "-17.84" "-14.94"
"JGI|NEMVE1|165363|ESTEXT_GWP.C_590071" "ID_3493" "47" "0.00" "8.75" "6.41" "14.19" "20.66" "7.48"
"JGI|NEMVE1|165372|ESTEXT_GWP.C_590165" "ID_3494" "24" "0.00" "1.97" "2.59" "22.77" "21.19" "13.58"
"JGI|NEMVE1|165376|ESTEXT_GWP.C_590169" "ID_3495" "39" "0.00" "-1.01" "3.17" "16.53" "26.67" "49.60"
"JGI|NEMVE1|165384|ESTEXT_GWP.C_590193" "ID_3496" "28" "0.00" "16.92" "36.54" "193.57" "35.96" "8.90"
"JGI|NEMVE1|165393|ESTEXT_GWP.C_590202" "ID_3497" "22" "0.00" "10.42" "-5.18" "-8.52" "46.32" "41.08"
"JGI|NEMVE1|165401|ESTEXT_GWP.C_600100" "ID_3498" "32" "0.00" "2.50" "-15.79" "-21.12" "-12.20" "-17.78"
"JGI|NEMVE1|165407|ESTEXT_GWP.C_600111" "ID_3499" "8" "0.00" "-9.02" "-8.95" "-20.44" "-56.88" "-63.36"
"JGI|NEMVE1|165424|ESTEXT_GWP.C_600191" "ID_3500" "22" "0.00" "0.87" "-0.44" "8.73" "57.44" "21.04"
"JGI|NEMVE1|165473|ESTEXT_GWP.C_610171" "ID_3501" "22" "0.00" "-8.46" "-13.38" "-143.68" "442.84" "460.08"
"JGI|NEMVE1|165490|ESTEXT_GWP.C_610209" "ID_3502" "35" "0.00" "11.76" "-5.06" "-19.90" "-6.30" "0.85"
"JGI|NEMVE1|165493|ESTEXT_GWP.C_610212" "ID_3503" "24" "0.00" "2.81" "5.04" "43.02" "35.26" "18.43"
"JGI|NEMVE1|165533|ESTEXT_GWP.C_610308" "ID_3504" "49" "0.00" "11.53" "15.11" "28.01" "18.01" "9.94"
"JGI|NEMVE1|165579|ESTEXT_GWP.C_620086" "ID_3505" "8" "0.00" "-8.90" "-32.05" "-67.97" "-63.95" "-74.84"
"JGI|NEMVE1|165587|ESTEXT_GWP.C_620114" "ID_3506" "37" "0.00" "4.96" "-2.48" "-12.23" "3.21" "6.42"
"JGI|NEMVE1|165603|ESTEXT_GWP.C_620176" "ID_3507" "24" "0.00" "-0.51" "1.20" "10.01" "3.93" "3.86"
"JGI|NEMVE1|165614|ESTEXT_GWP.C_620200" "ID_3508" "28" "0.00" "0.44" "5.91" "54.55" "-6.64" "-3.79"
"JGI|NEMVE1|165644|ESTEXT_GWP.C_630004" "ID_3509" "24" "0.00" "2.10" "16.90" "128.75" "55.82" "13.89"
"JGI|NEMVE1|165649|ESTEXT_GWP.C_630009" "ID_3510" "37" "0.00" "11.81" "5.46" "-9.89" "40.70" "52.84"
"JGI|NEMVE1|165664|ESTEXT_GWP.C_630046" "ID_3511" "22" "0.00" "-1.76" "14.03" "210.67" "1,156.00" "1,225.07"
"JGI|NEMVE1|165676|ESTEXT_GWP.C_630070" "ID_3512" "8" "0.00" "-19.99" "-73.33" "-303.35" "-475.33" "-519.59"
"JGI|NEMVE1|165696|ESTEXT_GWP.C_630104" "ID_3513" "22" "0.00" "-17.87" "-51.62" "-63.11" "583.49" "182.55"
"JGI|NEMVE1|165724|ESTEXT_GWP.C_630173" "ID_3514" "8" "0.00" "-6.44" "-12.48" "-32.25" "-48.80" "-52.74"
"JGI|NEMVE1|165732|ESTEXT_GWP.C_630198" "ID_3515" "22" "0.00" "-3.84" "-6.03" "-15.49" "27.94" "20.35"
"JGI|NEMVE1|165740|ESTEXT_GWP.C_640003" "ID_3516" "40" "0.00" "10.40" "-3.07" "6.59" "0.40" "-2.73"
"JGI|NEMVE1|165758|ESTEXT_GWP.C_640129" "ID_3518" "37" "0.00" "2.93" "-8.40" "-10.93" "9.47" "13.13"
"JGI|NEMVE1|165764|ESTEXT_GWP.C_640160" "ID_3519" "8" "0.00" "2.60" "-2.91" "-62.85" "-73.74" "-90.97"
"JGI|NEMVE1|165768|ESTEXT_GWP.C_640167" "ID_3520" "9" "0.00" "-8.68" "-17.21" "-30.41" "12.47" "17.72"
"JGI|NEMVE1|165791|ESTEXT_GWP.C_650043" "ID_3521" "32" "0.00" "4.39" "-15.99" "-23.26" "-19.33" "-23.13"
"JGI|NEMVE1|165808|ESTEXT_GWP.C_650136" "ID_3522" "39" "0.00" "-2.57" "5.71" "20.16" "52.97" "60.09"
"JGI|NEMVE1|165815|ESTEXT_GWP.C_650150" "ID_3523" "24" "0.00" "0.28" "0.00" "11.07" "5.99" "-2.11"
"JGI|NEMVE1|165839|ESTEXT_GWP.C_650184" "ID_3524" "28" "0.00" "1.22" "7.51" "23.92" "1.57" "-6.20"
"JGI|NEMVE1|165851|ESTEXT_GWP.C_650242" "ID_3525" "22" "0.00" "-1.99" "-5.75" "-19.02" "14.52" "12.33"
"JGI|NEMVE1|165860|ESTEXT_GWP.C_660024" "ID_3526" "39" "0.00" "0.07" "8.47" "53.06" "48.01" "61.40"
"JGI|NEMVE1|165897|ESTEXT_GWP.C_660110" "ID_3527" "20" "0.00" "-0.85" "-5.09" "-8.08" "0.13" "-3.57"
"JGI|NEMVE1|165907|ESTEXT_GWP.C_660128" "ID_3528" "22" "0.00" "0.28" "0.17" "0.62" "7.16" "6.76"
"JGI|NEMVE1|165915|ESTEXT_GWP.C_660140" "ID_3529" "27" "0.00" "0.46" "3.56" "1.63" "7.99" "34.39"
"JGI|NEMVE1|165919|ESTEXT_GWP.C_660144" "ID_3530" "40" "0.00" "6.76" "2.08" "-2.76" "-1.97" "-10.42"
"JGI|NEMVE1|165928|ESTEXT_GWP.C_660156" "ID_3531" "39" "0.00" "10.83" "15.65" "6.91" "33.64" "41.56"
"JGI|NEMVE1|165941|ESTEXT_GWP.C_660185" "ID_3532" "22" "0.00" "5.62" "0.00" "-2.55" "51.71" "47.26"
"JGI|NEMVE1|165958|ESTEXT_GWP.C_670019" "ID_3533" "13" "0.00" "-5.63" "-7.93" "3.73" "-7.99" "-14.35"
"JGI|NEMVE1|165971|ESTEXT_GWP.C_670074" "ID_3534" "47" "0.00" "11.30" "10.53" "4.04" "13.35" "10.66"
"JGI|NEMVE1|165982|ESTEXT_GWP.C_670095" "ID_3535" "8" "0.00" "6.13" "-13.25" "-33.20" "-25.80" "-36.09"
"JGI|NEMVE1|166010|ESTEXT_GWP.C_670159" "ID_3536" "39" "0.00" "-25.67" "-30.55" "-36.75" "295.06" "849.91"
"JGI|NEMVE1|166011|ESTEXT_GWP.C_670160" "ID_3537" "39" "0.00" "-26.75" "40.96" "223.61" "187.25" "234.38"
"JGI|NEMVE1|166027|ESTEXT_GWP.C_670192" "ID_3538" "39" "0.00" "-0.07" "0.07" "15.50" "19.31" "18.98"
"JGI|NEMVE1|166091|ESTEXT_GWP.C_690085" "ID_3539" "39" "0.00" "7.59" "32.22" "107.69" "133.58" "123.62"
"JGI|NEMVE1|166109|ESTEXT_GWP.C_690151" "ID_3540" "39" "0.00" "10.11" "43.69" "104.53" "146.18" "149.93"
"JGI|NEMVE1|16611|GW.365.36.1" "ID_3541" "19" "0.00" "-0.56" "-1.73" "-0.25" "-1.07" "-1.42"
"JGI|NEMVE1|166119|ESTEXT_GWP.C_690171" "ID_3542" "24" "0.00" "1.69" "-3.16" "11.38" "8.85" "2.42"
"JGI|NEMVE1|166138|ESTEXT_GWP.C_690209" "ID_3543" "26" "0.00" "2.72" "3.10" "-17.17" "24.07" "22.55"
"JGI|NEMVE1|166166|ESTEXT_GWP.C_690251" "ID_3544" "46" "0.00" "86.06" "54.19" "-4.38" "51.64" "75.05"
"JGI|NEMVE1|166171|ESTEXT_GWP.C_690256" "ID_3545" "9" "0.00" "-31.32" "-77.51" "-150.69" "7.67" "71.15"
"JGI|NEMVE1|166198|ESTEXT_GWP.C_700072" "ID_3546" "22" "0.00" "-5.26" "-7.38" "-9.82" "15.79" "14.06"
"JGI|NEMVE1|166205|ESTEXT_GWP.C_710001" "ID_3547" "22" "0.00" "-3.10" "-9.09" "9.59" "28.26" "24.53"
"JGI|NEMVE1|166242|ESTEXT_GWP.C_710065" "ID_3548" "24" "0.00" "7.25" "-25.49" "43.12" "24.97" "20.08"
"JGI|NEMVE1|166263|ESTEXT_GWP.C_710139" "ID_3549" "24" "0.00" "-4.81" "46.19" "93.10" "62.90" "68.86"
"JGI|NEMVE1|166265|ESTEXT_GWP.C_710141" "ID_3550" "22" "0.00" "2.82" "1.31" "0.00" "7.16" "6.44"
"JGI|NEMVE1|166299|ESTEXT_GWP.C_710198" "ID_3551" "37" "0.00" "4.02" "-1.79" "-10.31" "14.37" "10.85"
"JGI|NEMVE1|166322|ESTEXT_GWP.C_720086" "ID_3552" "22" "0.00" "-0.11" "-0.11" "0.68" "34.83" "24.15"
"JGI|NEMVE1|166341|ESTEXT_GWP.C_730024" "ID_3553" "36" "0.00" "3.56" "-1.58" "-6.31" "73.87" "232.00"
"JGI|NEMVE1|166358|ESTEXT_GWP.C_730073" "ID_3554" "39" "0.00" "-2.48" "-7.16" "-9.02" "57.76" "102.95"
"JGI|NEMVE1|166451|ESTEXT_GWP.C_740061" "ID_3555" "39" "0.00" "0.32" "1.90" "6.27" "7.22" "9.44"
"JGI|NEMVE1|166469|ESTEXT_GWP.C_740138" "ID_3556" "24" "0.00" "3.21" "-0.44" "14.95" "4.96" "11.45"
"JGI|NEMVE1|166478|ESTEXT_GWP.C_740154" "ID_3557" "8" "0.00" "0.20" "-22.54" "-70.96" "-76.72" "-89.83"
"JGI|NEMVE1|166480|ESTEXT_GWP.C_740167" "ID_3558" "8" "0.00" "-3.34" "-9.63" "-41.86" "-45.91" "-48.15"
"JGI|NEMVE1|166534|ESTEXT_GWP.C_750019" "ID_3559" "9" "0.00" "-6.77" "-14.80" "-21.00" "-1.62" "-5.36"
"JGI|NEMVE1|166542|ESTEXT_GWP.C_750027" "ID_3560" "32" "0.00" "44.26" "10.13" "-29.51" "-15.71" "-32.04"
"JGI|NEMVE1|166546|ESTEXT_GWP.C_750031" "ID_3561" "28" "0.00" "1.15" "2.30" "23.72" "-7.42" "-23.62"
"JGI|NEMVE1|166550|ESTEXT_GWP.C_750035" "ID_3562" "33" "0.00" "2.43" "-3.61" "1.64" "-0.59" "4.01"
"JGI|NEMVE1|166581|ESTEXT_GWP.C_750116" "ID_3563" "8" "0.00" "-1.21" "-5.67" "-18.66" "-15.22" "-16.47"
"JGI|NEMVE1|166591|ESTEXT_GWP.C_750145" "ID_3564" "24" "0.00" "-0.68" "-0.57" "1.93" "1.19" "-0.06"
"JGI|NEMVE1|166626|ESTEXT_GWP.C_760095" "ID_3565" "8" "0.00" "-16.23" "-18.82" "-41.41" "-35.11" "-37.04"
"JGI|NEMVE1|166645|ESTEXT_GWP.C_760195" "ID_3566" "8" "0.00" "10.76" "13.07" "-2.31" "-22.93" "-34.43"
"JGI|NEMVE1|166662|ESTEXT_GWP.C_770002" "ID_3567" "22" "0.00" "4.43" "1.46" "-7.86" "24.58" "14.82"
"JGI|NEMVE1|166669|ESTEXT_GWP.C_770015" "ID_3568" "39" "0.00" "0.44" "0.22" "2.92" "2.63" "11.45"
"JGI|NEMVE1|166681|ESTEXT_GWP.C_770030" "ID_3569" "42" "0.00" "41.67" "55.69" "-31.45" "7.80" "-17.95"
"JGI|NEMVE1|166693|ESTEXT_GWP.C_770045" "ID_3570" "8" "0.00" "28.31" "-39.16" "-77.11" "-93.54" "-108.50"
"JGI|NEMVE1|166699|ESTEXT_GWP.C_770051" "ID_3571" "32" "0.00" "19.45" "1.27" "-11.14" "-6.06" "-13.18"
"JGI|NEMVE1|166728|ESTEXT_GWP.C_770095" "ID_3572" "8" "0.00" "-16.85" "-33.09" "-101.70" "-94.98" "-127.36"
"JGI|NEMVE1|166745|ESTEXT_GWP.C_780004" "ID_3573" "47" "0.00" "2.82" "6.69" "6.06" "14.00" "0.21"
"JGI|NEMVE1|166761|ESTEXT_GWP.C_780064" "ID_3574" "37" "0.00" "10.77" "2.96" "6.96" "18.39" "13.59"
"JGI|NEMVE1|166771|ESTEXT_GWP.C_780080" "ID_3575" "8" "0.00" "-18.79" "-34.05" "-164.15" "-161.96" "-166.42"
"JGI|NEMVE1|166808|ESTEXT_GWP.C_790002" "ID_3576" "22" "0.00" "-1.42" "-3.81" "2.61" "67.49" "45.17"
"JGI|NEMVE1|166819|ESTEXT_GWP.C_790027" "ID_3577" "16" "0.00" "7.02" "10.23" "9.97" "-10.58" "-27.93"
"JGI|NEMVE1|166823|ESTEXT_GWP.C_790031" "ID_3578" "20" "0.00" "-11.04" "-30.43" "-26.31" "-15.67" "-26.77"
"JGI|NEMVE1|166826|ESTEXT_GWP.C_790037" "ID_3579" "43" "0.00" "28.38" "17.93" "20.78" "22.68" "3.04"
"JGI|NEMVE1|166855|ESTEXT_GWP.C_790113" "ID_3580" "8" "0.00" "5.91" "-18.16" "-14.73" "-34.50" "-42.45"
"JGI|NEMVE1|166872|ESTEXT_GWP.C_790141" "ID_3581" "12" "0.00" "-7.86" "-8.98" "-74.56" "-41.08" "-34.73"
"JGI|NEMVE1|166897|ESTEXT_GWP.C_790178" "ID_3582" "13" "0.00" "-16.24" "-16.44" "3.02" "-14.83" "-28.44"
"JGI|NEMVE1|166900|ESTEXT_GWP.C_790181" "ID_3583" "32" "0.00" "83.80" "-105.94" "-263.96" "-243.94" "-256.91"
"JGI|NEMVE1|166934|ESTEXT_GWP.C_800083" "ID_3584" "22" "0.00" "0.26" "0.26" "-5.33" "10.04" "4.54"
"JGI|NEMVE1|166945|ESTEXT_GWP.C_800182" "ID_3585" "8" "0.00" "3.45" "-105.12" "-212.02" "-193.83" "-193.42"
"JGI|NEMVE1|166963|ESTEXT_GWP.C_800229" "ID_3586" "22" "0.00" "1.58" "-5.98" "-4.73" "31.33" "16.81"
"JGI|NEMVE1|166966|ESTEXT_GWP.C_800235" "ID_3587" "24" "0.00" "1.56" "7.10" "28.92" "16.02" "21.33"
"JGI|NEMVE1|167|GW.273.2.1" "ID_3588" "32" "0.00" "26.19" "-21.47" "-53.18" "-53.91" "-59.77"
"JGI|NEMVE1|167011|ESTEXT_GWP.C_800288" "ID_3589" "22" "0.00" "1.83" "-4.12" "19.44" "54.29" "44.31"
"JGI|NEMVE1|167042|ESTEXT_GWP.C_810091" "ID_3590" "12" "0.00" "0.39" "-4.40" "-20.57" "0.00" "-11.61"
"JGI|NEMVE1|167052|ESTEXT_GWP.C_810140" "ID_3591" "39" "0.00" "-0.38" "-0.06" "1.27" "9.69" "23.50"
"JGI|NEMVE1|167102|ESTEXT_GWP.C_820112" "ID_3592" "24" "0.00" "4.01" "4.16" "20.93" "23.78" "12.18"
"JGI|NEMVE1|167124|ESTEXT_GWP.C_830029" "ID_3593" "8" "0.00" "-6.88" "-45.80" "-208.02" "-262.14" "-254.28"
"JGI|NEMVE1|167135|ESTEXT_GWP.C_830043" "ID_3594" "22" "0.00" "1.03" "-0.26" "-1.73" "10.79" "8.22"
"JGI|NEMVE1|167144|ESTEXT_GWP.C_830056" "ID_3595" "8" "0.00" "-45.11" "-151.61" "-250.07" "-275.52" "-277.99"
"JGI|NEMVE1|167148|ESTEXT_GWP.C_830060" "ID_3596" "39" "0.00" "0.00" "1.75" "2.10" "4.71" "5.41"
"JGI|NEMVE1|167154|ESTEXT_GWP.C_830071" "ID_3597" "8" "0.00" "0.84" "0.52" "-7.94" "-8.36" "-11.18"
"JGI|NEMVE1|167160|ESTEXT_GWP.C_830084" "ID_3598" "8" "0.00" "0.33" "-0.79" "-0.99" "-11.36" "-18.52"
"JGI|NEMVE1|167183|ESTEXT_GWP.C_830114" "ID_3599" "32" "0.00" "2.37" "-5.71" "-5.94" "-6.47" "-7.94"
"JGI|NEMVE1|167199|ESTEXT_GWP.C_840046" "ID_3600" "22" "0.00" "-3.64" "0.74" "11.99" "61.92" "26.13"
"JGI|NEMVE1|167213|ESTEXT_GWP.C_840109" "ID_3601" "8" "0.00" "-1.68" "-7.78" "-18.67" "-15.98" "-15.72"
"JGI|NEMVE1|167228|ESTEXT_GWP.C_840152" "ID_3602" "35" "0.00" "6.87" "-6.59" "-18.71" "-4.00" "-1.47"
"JGI|NEMVE1|167234|ESTEXT_GWP.C_840164" "ID_3603" "24" "0.00" "11.15" "87.30" "725.44" "431.36" "279.32"
"JGI|NEMVE1|167244|ESTEXT_GWP.C_840191" "ID_3604" "8" "0.00" "-26.11" "-36.03" "-93.94" "-119.47" "-133.61"
"JGI|NEMVE1|167250|ESTEXT_GWP.C_840197" "ID_3605" "8" "0.00" "-155.94" "-193.54" "-379.62" "-486.15" "-485.11"
"JGI|NEMVE1|167288|ESTEXT_GWP.C_850125" "ID_3606" "12" "0.00" "-0.64" "-2.25" "-5.65" "-3.92" "-4.82"
"JGI|NEMVE1|167304|ESTEXT_GWP.C_850174" "ID_3607" "48" "0.00" "89.51" "99.31" "82.96" "28.19" "6.77"
"JGI|NEMVE1|167327|ESTEXT_GWP.C_860023" "ID_3608" "44" "0.00" "54.82" "36.49" "55.87" "96.99" "72.72"
"JGI|NEMVE1|167330|ESTEXT_GWP.C_860030" "ID_3609" "9" "0.00" "-18.18" "-61.86" "-82.86" "-34.17" "-35.95"
"JGI|NEMVE1|167335|ESTEXT_GWP.C_860183" "ID_3610" "12" "0.00" "-0.33" "-0.39" "-1.58" "-1.12" "-1.44"
"JGI|NEMVE1|167342|ESTEXT_GWP.C_860192" "ID_3611" "8" "0.00" "-160.27" "-203.69" "-235.29" "-446.56" "-457.54"
"JGI|NEMVE1|167343|ESTEXT_GWP.C_860201" "ID_3612" "22" "0.00" "0.00" "0.23" "0.57" "29.14" "33.18"
"JGI|NEMVE1|167347|ESTEXT_GWP.C_860205" "ID_3613" "43" "0.00" "10.53" "8.04" "7.33" "11.14" "-6.31"
"JGI|NEMVE1|167351|ESTEXT_GWP.C_860209" "ID_3615" "25" "0.00" "-2.41" "-5.57" "-65.63" "-56.57" "-57.14"
"JGI|NEMVE1|167354|ESTEXT_GWP.C_860213" "ID_3616" "26" "0.00" "30.71" "14.00" "-183.87" "201.66" "196.26"
"JGI|NEMVE1|167370|ESTEXT_GWP.C_860263" "ID_3617" "24" "0.00" "2.95" "3.08" "29.42" "8.52" "3.01"
"JGI|NEMVE1|167381|ESTEXT_GWP.C_870048" "ID_3618" "8" "0.00" "16.37" "-33.32" "-62.47" "-95.60" "-119.48"
"JGI|NEMVE1|167395|ESTEXT_GWP.C_870079" "ID_3619" "36" "0.00" "0.35" "-0.56" "-0.07" "0.78" "8.25"
"JGI|NEMVE1|167406|ESTEXT_GWP.C_870095" "ID_3620" "24" "0.00" "-0.26" "-11.00" "26.45" "22.87" "10.82"
"JGI|NEMVE1|167407|ESTEXT_GWP.C_870096" "ID_3621" "30" "0.00" "8.99" "34.80" "12.12" "16.61" "22.57"
"JGI|NEMVE1|167409|ESTEXT_GWP.C_870132" "ID_3622" "32" "0.00" "69.02" "-43.48" "-48.80" "-57.86" "-45.71"
"JGI|NEMVE1|167428|ESTEXT_GWP.C_880054" "ID_3623" "37" "0.00" "22.81" "7.45" "-0.13" "27.80" "10.31"
"JGI|NEMVE1|167432|ESTEXT_GWP.C_880058" "ID_3624" "47" "0.00" "2.22" "4.20" "1.08" "5.85" "0.06"
"JGI|NEMVE1|167457|ESTEXT_GWP.C_880210" "ID_3625" "32" "0.00" "63.95" "-32.82" "-122.97" "-129.33" "-133.15"
"JGI|NEMVE1|167466|ESTEXT_GWP.C_880226" "ID_3626" "14" "0.00" "-5.69" "3.66" "-35.39" "42.32" "-15.50"
"JGI|NEMVE1|16747|GW.111.43.1" "ID_3627" "12" "0.00" "-2.03" "-3.42" "-8.05" "-4.81" "-6.53"
"JGI|NEMVE1|167483|ESTEXT_GWP.C_880287" "ID_3628" "28" "0.00" "1.17" "21.08" "25.96" "5.03" "2.19"
"JGI|NEMVE1|167541|ESTEXT_GWP.C_890087" "ID_3629" "42" "0.00" "5.18" "0.33" "-1.38" "2.56" "-1.18"
"JGI|NEMVE1|167545|ESTEXT_GWP.C_890091" "ID_3630" "3" "0.00" "-2.63" "-1.80" "-3.66" "-2.05" "-1.09"
"JGI|NEMVE1|167553|ESTEXT_GWP.C_890103" "ID_3631" "24" "0.00" "2.26" "-0.42" "11.42" "6.34" "8.67"
"JGI|NEMVE1|167561|ESTEXT_GWP.C_890119" "ID_3632" "8" "0.00" "-5.33" "-23.57" "-56.31" "-54.73" "-57.70"
"JGI|NEMVE1|167568|ESTEXT_GWP.C_890126" "ID_3633" "8" "0.00" "6.37" "-39.39" "-76.07" "-84.22" "-81.30"
"JGI|NEMVE1|167582|ESTEXT_GWP.C_890143" "ID_3634" "24" "0.00" "10.51" "49.26" "200.70" "159.52" "86.95"
"JGI|NEMVE1|167588|ESTEXT_GWP.C_890172" "ID_3635" "42" "0.00" "3.26" "5.36" "-4.06" "1.70" "-1.92"
"JGI|NEMVE1|167625|ESTEXT_GWP.C_910013" "ID_3636" "24" "0.00" "3.64" "0.17" "54.03" "22.84" "-5.57"
"JGI|NEMVE1|167638|ESTEXT_GWP.C_910065" "ID_3637" "24" "0.00" "2.85" "4.12" "28.49" "12.62" "4.53"
"JGI|NEMVE1|167658|ESTEXT_GWP.C_910121" "ID_3638" "8" "0.00" "-1.69" "-22.71" "-32.34" "-32.40" "-33.13"
"JGI|NEMVE1|167661|ESTEXT_GWP.C_910132" "ID_3639" "8" "0.00" "-20.72" "-37.25" "-60.88" "-60.25" "-66.71"
"JGI|NEMVE1|167688|ESTEXT_GWP.C_920008" "ID_3640" "20" "0.00" "-1.68" "-9.04" "-11.30" "-0.95" "-10.50"
"JGI|NEMVE1|167691|ESTEXT_GWP.C_920014" "ID_3641" "12" "0.00" "-4.39" "-19.13" "-40.23" "-27.06" "-32.10"
"JGI|NEMVE1|167719|ESTEXT_GWP.C_920046" "ID_3642" "40" "0.00" "59.00" "26.58" "60.74" "3.34" "-22.92"
"JGI|NEMVE1|167736|ESTEXT_GWP.C_920069" "ID_3643" "19" "0.00" "0.42" "-10.50" "3.95" "-3.67" "-10.15"
"JGI|NEMVE1|167737|ESTEXT_GWP.C_920070" "ID_3644" "22" "0.00" "-3.14" "2.62" "34.13" "232.82" "135.22"
"JGI|NEMVE1|167750|ESTEXT_GWP.C_920083" "ID_3645" "22" "0.00" "1.36" "0.21" "1.99" "24.14" "17.55"
"JGI|NEMVE1|167758|ESTEXT_GWP.C_920122" "ID_3646" "22" "0.00" "-2.63" "-4.27" "-8.34" "2.63" "-1.18"
"JGI|NEMVE1|167764|ESTEXT_GWP.C_920142" "ID_3647" "8" "0.00" "-2.10" "-8.88" "-38.34" "-56.46" "-60.92"
"JGI|NEMVE1|167786|ESTEXT_GWP.C_920211" "ID_3648" "8" "0.00" "-7.22" "-5.85" "-25.00" "-34.48" "-44.03"
"JGI|NEMVE1|167818|ESTEXT_GWP.C_930087" "ID_3649" "22" "0.00" "5.49" "3.00" "-7.38" "16.54" "7.48"
"JGI|NEMVE1|167821|ESTEXT_GWP.C_930093" "ID_3650" "12" "0.00" "-23.55" "-33.58" "-56.63" "-45.76" "-46.38"
"JGI|NEMVE1|167825|ESTEXT_GWP.C_930099" "ID_3651" "9" "0.00" "-20.91" "-29.71" "-33.07" "-18.25" "-10.96"
"JGI|NEMVE1|167835|ESTEXT_GWP.C_930138" "ID_3652" "37" "0.00" "6.27" "2.04" "3.28" "9.04" "5.18"
"JGI|NEMVE1|167837|ESTEXT_GWP.C_930145" "ID_3653" "38" "0.00" "3.87" "-11.40" "41.41" "10.55" "-7.21"
"JGI|NEMVE1|167841|ESTEXT_GWP.C_930159" "ID_3654" "8" "0.00" "-22.21" "-28.76" "-58.23" "-79.93" "-84.43"
"JGI|NEMVE1|167848|ESTEXT_GWP.C_930180" "ID_3655" "24" "0.00" "0.42" "0.49" "3.59" "3.81" "1.06"
"JGI|NEMVE1|167853|ESTEXT_GWP.C_930214" "ID_3656" "8" "0.00" "-17.37" "-65.82" "-21.91" "-60.85" "-89.48"
"JGI|NEMVE1|167864|ESTEXT_GWP.C_940011" "ID_3657" "8" "0.00" "-64.37" "-111.60" "-175.02" "-195.92" "-198.74"
"JGI|NEMVE1|167866|ESTEXT_GWP.C_940025" "ID_3658" "22" "0.00" "4.60" "2.50" "2.23" "21.21" "8.73"
"JGI|NEMVE1|167869|ESTEXT_GWP.C_940111" "ID_3659" "26" "0.00" "-2.32" "-1.43" "-11.34" "6.61" "-0.76"
"JGI|NEMVE1|167874|ESTEXT_GWP.C_940143" "ID_3660" "24" "0.00" "-2.73" "5.23" "100.95" "21.08" "3.69"
"JGI|NEMVE1|167880|ESTEXT_GWP.C_940178" "ID_3661" "32" "0.00" "9.46" "-11.80" "-19.99" "-22.74" "-15.87"
"JGI|NEMVE1|167919|ESTEXT_GWP.C_950161" "ID_3663" "32" "0.00" "5.45" "-4.88" "-6.65" "-6.15" "-9.19"
"JGI|NEMVE1|167920|ESTEXT_GWP.C_950183" "ID_3664" "8" "0.00" "-25.38" "-31.36" "-70.60" "-109.77" "-113.78"
"JGI|NEMVE1|167953|ESTEXT_GWP.C_960097" "ID_3665" "39" "0.00" "-1.44" "21.49" "342.86" "2,067.20" "2,416.62"
"JGI|NEMVE1|167968|ESTEXT_GWP.C_970051" "ID_3666" "39" "0.00" "-0.06" "-0.13" "7.77" "17.59" "41.86"
"JGI|NEMVE1|167977|ESTEXT_GWP.C_970080" "ID_3667" "40" "0.00" "10.78" "0.70" "0.92" "-1.69" "-6.77"
"JGI|NEMVE1|168038|ESTEXT_GWP.C_980100" "ID_3668" "27" "0.00" "-0.26" "-0.09" "0.00" "9.86" "56.66"
"JGI|NEMVE1|168041|ESTEXT_GWP.C_980104" "ID_3669" "35" "0.00" "147.96" "49.22" "-287.15" "-244.41" "-217.03"
"JGI|NEMVE1|168046|ESTEXT_GWP.C_980112" "ID_3670" "35" "0.00" "49.65" "0.07" "-50.57" "-15.50" "-5.45"
"JGI|NEMVE1|168072|ESTEXT_GWP.C_980186" "ID_3671" "25" "0.00" "30.48" "29.37" "-15.80" "-29.72" "-38.87"
"JGI|NEMVE1|168076|ESTEXT_GWP.C_980190" "ID_3672" "39" "0.00" "6.08" "14.83" "42.61" "243.15" "435.86"
"JGI|NEMVE1|16808|GW.454.22.1" "ID_3673" "22" "0.00" "0.51" "-0.20" "-0.46" "1.88" "1.37"
"JGI|NEMVE1|168100|ESTEXT_GWP.C_990040" "ID_3674" "9" "0.00" "-1.01" "-7.21" "-12.40" "-0.34" "5.41"
"JGI|NEMVE1|168119|ESTEXT_GWP.C_990086" "ID_3675" "8" "0.00" "-22.24" "-58.92" "-95.22" "-97.06" "-97.82"
"JGI|NEMVE1|168133|ESTEXT_GWP.C_1000070" "ID_3676" "45" "0.00" "24.87" "28.95" "-1.31" "-20.57" "-23.48"
"JGI|NEMVE1|168144|ESTEXT_GWP.C_1000100" "ID_3677" "33" "0.00" "-4.26" "-8.91" "-4.46" "7.60" "15.07"
"JGI|NEMVE1|16815|GW.138.35.1" "ID_3678" "22" "0.00" "0.32" "0.06" "-0.06" "9.50" "10.34"
"JGI|NEMVE1|168160|ESTEXT_GWP.C_1000132" "ID_3679" "24" "0.00" "-2.11" "9.52" "110.38" "94.94" "72.81"
"JGI|NEMVE1|168163|ESTEXT_GWP.C_1000135" "ID_3680" "43" "0.00" "66.08" "41.64" "18.42" "27.41" "-18.94"
"JGI|NEMVE1|168165|ESTEXT_GWP.C_1000137" "ID_3681" "26" "0.00" "19.44" "14.84" "-8.88" "16.61" "24.14"
"JGI|NEMVE1|168185|ESTEXT_GWP.C_1000202" "ID_3682" "38" "0.00" "7.88" "3.09" "16.81" "2.82" "1.05"
"JGI|NEMVE1|168196|ESTEXT_GWP.C_1010033" "ID_3683" "24" "0.00" "1.16" "-1.96" "9.02" "12.76" "7.72"
"JGI|NEMVE1|168210|ESTEXT_GWP.C_1010083" "ID_3684" "24" "0.00" "0.00" "6.42" "51.59" "46.30" "37.33"
"JGI|NEMVE1|168234|ESTEXT_GWP.C_1010112" "ID_3685" "8" "0.00" "-12.41" "-26.46" "-59.27" "-54.74" "-54.59"
"JGI|NEMVE1|168237|ESTEXT_GWP.C_1010116" "ID_3686" "22" "0.00" "5.24" "1.75" "7.33" "13.30" "9.41"
"JGI|NEMVE1|168256|ESTEXT_GWP.C_1010186" "ID_3687" "39" "0.00" "0.25" "0.51" "1.84" "3.10" "2.47"
"JGI|NEMVE1|168258|ESTEXT_GWP.C_1010188" "ID_3688" "8" "0.00" "-0.51" "-1.17" "-2.19" "-1.90" "-2.41"
"JGI|NEMVE1|168297|ESTEXT_GWP.C_1020112" "ID_3689" "8" "0.00" "-27.98" "-79.41" "-128.81" "-128.81" "-151.15"
"JGI|NEMVE1|1683|GW.51.1.1" "ID_3690" "12" "0.00" "-0.19" "-2.18" "-3.79" "-2.25" "-1.67"
"JGI|NEMVE1|168315|ESTEXT_GWP.C_1020155" "ID_3691" "39" "0.00" "1.62" "2.11" "21.57" "49.62" "71.26"
"JGI|NEMVE1|168328|ESTEXT_GWP.C_1030009" "ID_3692" "32" "0.00" "32.04" "-21.39" "-36.23" "-45.48" "-48.01"
"JGI|NEMVE1|168335|ESTEXT_GWP.C_1030020" "ID_3693" "42" "0.00" "7.42" "-1.36" "-38.87" "0.94" "-4.70"
"JGI|NEMVE1|16835|GW.308.27.1" "ID_3694" "22" "0.00" "0.00" "1.77" "1.84" "21.54" "16.55"
"JGI|NEMVE1|168356|ESTEXT_GWP.C_1030076" "ID_3695" "24" "0.00" "3.79" "2.01" "72.48" "83.50" "59.94"
"JGI|NEMVE1|168415|ESTEXT_GWP.C_1040009" "ID_3697" "24" "0.00" "-1.22" "-2.75" "15.06" "14.25" "7.89"
"JGI|NEMVE1|168440|ESTEXT_GWP.C_1040159" "ID_3698" "13" "0.00" "-2.20" "-8.90" "10.09" "4.17" "-8.23"
"JGI|NEMVE1|168448|ESTEXT_GWP.C_1050011" "ID_3699" "0" "0.00" "-3.99" "-5.70" "-7.60" "-3.36" "-5.13"
"JGI|NEMVE1|168451|ESTEXT_GWP.C_1050019" "ID_3700" "32" "0.00" "13.49" "-4.74" "-8.53" "-2.19" "2.63"
"JGI|NEMVE1|168454|ESTEXT_GWP.C_1050022" "ID_3701" "2" "0.00" "-11.27" "-8.45" "-1.31" "9.96" "9.70"
"JGI|NEMVE1|168498|ESTEXT_GWP.C_1060080" "ID_3702" "24" "0.00" "-0.13" "8.47" "29.53" "15.09" "17.91"
"JGI|NEMVE1|168501|ESTEXT_GWP.C_1060083" "ID_3703" "8" "0.00" "1.55" "-1.06" "-14.10" "-8.53" "-16.70"
"JGI|NEMVE1|168557|ESTEXT_GWP.C_1080095" "ID_3704" "37" "0.00" "5.67" "-3.49" "-7.59" "11.96" "8.64"
"JGI|NEMVE1|168568|ESTEXT_GWP.C_1080157" "ID_3705" "0" "0.00" "-18.60" "-29.99" "-25.71" "-5.96" "-17.66"
"JGI|NEMVE1|168575|ESTEXT_GWP.C_1090021" "ID_3706" "24" "0.00" "4.14" "-4.07" "36.91" "27.25" "0.33"
"JGI|NEMVE1|168581|ESTEXT_GWP.C_1090036" "ID_3707" "49" "0.00" "8.70" "12.14" "19.37" "11.78" "9.42"
"JGI|NEMVE1|168601|ESTEXT_GWP.C_1090082" "ID_3708" "8" "0.00" "-30.11" "-30.68" "-63.91" "-63.12" "-61.98"
"JGI|NEMVE1|168629|ESTEXT_GWP.C_1090140" "ID_3709" "42" "0.00" "9.11" "2.24" "0.61" "3.82" "0.51"
"JGI|NEMVE1|168652|ESTEXT_GWP.C_1100046" "ID_3710" "8" "0.00" "1.63" "-1.69" "-5.75" "-8.17" "-11.21"
"JGI|NEMVE1|168669|ESTEXT_GWP.C_1110046" "ID_3711" "32" "0.00" "8.87" "-0.32" "-1.14" "1.39" "0.25"
"JGI|NEMVE1|168680|ESTEXT_GWP.C_1110079" "ID_3712" "16" "0.00" "7.66" "22.03" "18.16" "-41.57" "-52.15"
"JGI|NEMVE1|168689|ESTEXT_GWP.C_1110099" "ID_3713" "29" "0.00" "0.33" "20.44" "5.70" "5.96" "12.65"
"JGI|NEMVE1|168693|ESTEXT_GWP.C_1110111" "ID_3714" "9" "0.00" "-28.51" "-117.43" "-172.06" "-78.46" "-48.99"
"JGI|NEMVE1|168735|ESTEXT_GWP.C_1120087" "ID_3715" "42" "0.00" "5.22" "6.27" "-8.88" "5.57" "1.20"
"JGI|NEMVE1|168739|ESTEXT_GWP.C_1120091" "ID_3716" "8" "0.00" "-21.39" "-26.45" "-51.24" "-60.32" "-67.39"
"JGI|NEMVE1|168742|ESTEXT_GWP.C_1120111" "ID_3717" "22" "0.00" "0.21" "-0.52" "-1.15" "75.34" "29.99"
"JGI|NEMVE1|168765|ESTEXT_GWP.C_1130018" "ID_3718" "22" "0.00" "3.48" "-2.36" "6.50" "20.69" "20.56"
"JGI|NEMVE1|168774|ESTEXT_GWP.C_1130042" "ID_3719" "28" "0.00" "1.79" "21.33" "51.73" "-4.64" "-13.08"
"JGI|NEMVE1|168780|ESTEXT_GWP.C_1130080" "ID_3720" "49" "0.00" "0.45" "0.62" "1.25" "0.74" "0.62"
"JGI|NEMVE1|168783|ESTEXT_GWP.C_1130083" "ID_3721" "22" "0.00" "0.31" "-1.37" "-1.53" "13.64" "12.41"
"JGI|NEMVE1|168786|ESTEXT_GWP.C_1130086" "ID_3722" "8" "0.00" "0.73" "-1.80" "-8.40" "-8.17" "-8.73"
"JGI|NEMVE1|168810|ESTEXT_GWP.C_1140008" "ID_3723" "8" "0.00" "-1.90" "-20.97" "-62.15" "-71.46" "-73.74"
"JGI|NEMVE1|168814|ESTEXT_GWP.C_1140017" "ID_3724" "8" "0.00" "-16.48" "-32.02" "-24.87" "-22.32" "-52.44"
"JGI|NEMVE1|168838|ESTEXT_GWP.C_1140087" "ID_3725" "48" "0.00" "39.84" "37.87" "72.60" "30.99" "12.97"
"JGI|NEMVE1|16887|GW.259.46.1" "ID_3726" "12" "0.00" "-0.83" "-1.03" "-2.50" "-1.73" "-1.67"
"JGI|NEMVE1|168875|ESTEXT_GWP.C_1150091" "ID_3727" "39" "0.00" "2.68" "-11.21" "36.93" "106.99" "130.25"
"JGI|NEMVE1|168881|ESTEXT_GWP.C_1160032" "ID_3728" "37" "0.00" "17.28" "-15.19" "-26.89" "3.32" "5.24"
"JGI|NEMVE1|168885|ESTEXT_GWP.C_1160043" "ID_3729" "20" "0.00" "10.76" "-29.05" "-70.32" "12.64" "-49.84"
"JGI|NEMVE1|168887|ESTEXT_GWP.C_1160058" "ID_3730" "32" "0.00" "-3.28" "-41.64" "-67.18" "-44.66" "-46.17"
"JGI|NEMVE1|168894|ESTEXT_GWP.C_1160068" "ID_3731" "32" "0.00" "11.11" "-9.51" "-31.73" "-28.21" "-27.80"
"JGI|NEMVE1|168908|ESTEXT_GWP.C_1160112" "ID_3732" "22" "0.00" "-0.17" "1.31" "0.28" "13.52" "11.87"
"JGI|NEMVE1|168923|ESTEXT_GWP.C_1170004" "ID_3733" "22" "0.00" "4.02" "2.70" "5.09" "13.69" "12.01"
"JGI|NEMVE1|168924|ESTEXT_GWP.C_1170009" "ID_3734" "28" "0.00" "0.17" "90.16" "223.65" "40.06" "34.77"
"JGI|NEMVE1|168930|ESTEXT_GWP.C_1170015" "ID_3735" "39" "0.00" "-1.96" "-1.20" "0.76" "1.84" "4.24"
"JGI|NEMVE1|168935|ESTEXT_GWP.C_1170023" "ID_3736" "22" "0.00" "3.72" "0.88" "1.02" "10.14" "6.49"
"JGI|NEMVE1|168974|ESTEXT_GWP.C_1170131" "ID_3737" "12" "0.00" "0.33" "-2.62" "-7.47" "-1.77" "-4.13"
"JGI|NEMVE1|168976|ESTEXT_GWP.C_1170144" "ID_3738" "8" "0.00" "-47.70" "-123.53" "-180.99" "-148.89" "-157.49"
"JGI|NEMVE1|169033|ESTEXT_GWP.C_1180135" "ID_3739" "8" "0.00" "-3.52" "-12.19" "-20.93" "-16.28" "-17.97"
"JGI|NEMVE1|169043|ESTEXT_GWP.C_1190006" "ID_3740" "24" "0.00" "6.20" "7.25" "39.37" "43.30" "23.13"
"JGI|NEMVE1|169077|ESTEXT_GWP.C_1190068" "ID_3741" "26" "0.00" "5.96" "3.45" "-57.68" "32.18" "31.24"
"JGI|NEMVE1|169079|ESTEXT_GWP.C_1190089" "ID_3742" "24" "0.00" "9.26" "14.45" "32.05" "34.41" "20.62"
"JGI|NEMVE1|169110|ESTEXT_GWP.C_1200013" "ID_3744" "8" "0.00" "-75.05" "-98.68" "-178.67" "-231.79" "-244.69"
"JGI|NEMVE1|169128|ESTEXT_GWP.C_1200053" "ID_3745" "39" "0.00" "0.25" "3.92" "10.53" "12.67" "16.28"
"JGI|NEMVE1|169148|ESTEXT_GWP.C_1210011" "ID_3746" "33" "0.00" "0.62" "-3.04" "1.86" "3.94" "3.38"
"JGI|NEMVE1|169166|ESTEXT_GWP.C_1210066" "ID_3747" "16" "0.00" "4.81" "23.50" "23.06" "-12.99" "-22.62"
"JGI|NEMVE1|169195|ESTEXT_GWP.C_1220010" "ID_3748" "12" "0.00" "-2.04" "-3.06" "-5.25" "-3.94" "-4.96"
"JGI|NEMVE1|169197|ESTEXT_GWP.C_1220015" "ID_3749" "8" "0.00" "-5.24" "-13.69" "-14.35" "-45.54" "-50.71"
"JGI|NEMVE1|169201|ESTEXT_GWP.C_1220052" "ID_3750" "22" "0.00" "0.77" "-6.55" "14.25" "36.47" "27.61"
"JGI|NEMVE1|169205|ESTEXT_GWP.C_1220057" "ID_3751" "24" "0.00" "2.47" "5.85" "41.30" "29.25" "16.35"
"JGI|NEMVE1|169217|ESTEXT_GWP.C_1220079" "ID_3752" "38" "0.00" "14.32" "13.71" "83.11" "18.86" "-7.07"
"JGI|NEMVE1|169225|ESTEXT_GWP.C_1220087" "ID_3753" "39" "0.00" "-0.10" "0.10" "1.15" "5.96" "8.25"
"JGI|NEMVE1|169263|ESTEXT_GWP.C_1230048" "ID_3754" "8" "0.00" "-25.81" "-57.79" "-98.25" "-100.87" "-103.76"
"JGI|NEMVE1|169264|ESTEXT_GWP.C_1230049" "ID_3755" "19" "0.00" "6.74" "-13.03" "-2.45" "-2.54" "-10.89"
"JGI|NEMVE1|169317|ESTEXT_GWP.C_1240083" "ID_3756" "34" "0.00" "3.81" "-3.12" "20.62" "12.84" "-4.89"
"JGI|NEMVE1|169332|ESTEXT_GWP.C_1240118" "ID_3757" "8" "0.00" "-6.77" "-21.88" "-75.65" "-76.26" "-83.54"
"JGI|NEMVE1|169358|ESTEXT_GWP.C_1240180" "ID_3758" "8" "0.00" "-4.17" "-3.49" "-10.54" "-9.80" "-9.58"
"JGI|NEMVE1|169360|ESTEXT_GWP.C_1250009" "ID_3759" "3" "0.00" "-15.14" "-23.00" "-40.55" "-20.34" "-12.67"
"JGI|NEMVE1|169368|ESTEXT_GWP.C_1260002" "ID_3760" "49" "0.00" "6.56" "25.89" "38.95" "30.41" "18.60"
"JGI|NEMVE1|169376|ESTEXT_GWP.C_1260029" "ID_3761" "8" "0.00" "-10.09" "-22.41" "-33.68" "-38.79" "-40.56"
"JGI|NEMVE1|169387|ESTEXT_GWP.C_1260070" "ID_3762" "40" "0.00" "1.28" "0.32" "0.13" "0.32" "-0.26"
"JGI|NEMVE1|169407|ESTEXT_GWP.C_1260137" "ID_3763" "43" "0.00" "5.64" "2.40" "2.26" "3.38" "1.13"
"JGI|NEMVE1|169415|ESTEXT_GWP.C_1260160" "ID_3764" "35" "0.00" "1.57" "-1.83" "-7.25" "-3.67" "-3.32"
"JGI|NEMVE1|169424|ESTEXT_GWP.C_1270032" "ID_3765" "22" "0.00" "40.96" "24.66" "95.72" "156.53" "93.31"
"JGI|NEMVE1|169450|ESTEXT_GWP.C_1270076" "ID_3766" "32" "0.00" "0.59" "-7.16" "-3.61" "-8.73" "-7.16"
"JGI|NEMVE1|169487|ESTEXT_GWP.C_1270134" "ID_3767" "12" "0.00" "0.76" "-3.57" "-12.59" "2.10" "-1.34"
"JGI|NEMVE1|169502|ESTEXT_GWP.C_1270149" "ID_3768" "39" "0.00" "0.85" "1.70" "1.19" "22.50" "55.68"
"JGI|NEMVE1|169525|ESTEXT_GWP.C_1280074" "ID_3769" "34" "0.00" "0.86" "-14.81" "-3.71" "8.14" "-1.98"
"JGI|NEMVE1|169527|ESTEXT_GWP.C_1280076" "ID_3770" "25" "0.00" "8.85" "6.82" "-16.57" "-10.54" "-13.07"
"JGI|NEMVE1|169537|ESTEXT_GWP.C_1280092" "ID_3771" "24" "0.00" "-0.63" "1.52" "15.20" "10.77" "6.91"
"JGI|NEMVE1|169538|ESTEXT_GWP.C_1280093" "ID_3772" "12" "0.00" "1.68" "-11.67" "-25.24" "-10.65" "-10.06"
"JGI|NEMVE1|169554|ESTEXT_GWP.C_1280128" "ID_3773" "39" "0.00" "4.00" "2.36" "16.51" "22.54" "21.49"
"JGI|NEMVE1|169560|ESTEXT_GWP.C_1290010" "ID_3774" "9" "0.00" "-11.49" "-26.07" "-39.36" "-17.98" "-13.23"
"JGI|NEMVE1|169568|ESTEXT_GWP.C_1290021" "ID_3775" "22" "0.00" "-11.84" "-9.23" "1.41" "457.93" "527.64"
"JGI|NEMVE1|169580|ESTEXT_GWP.C_1290044" "ID_3776" "34" "0.00" "24.88" "7.94" "13.44" "39.72" "14.14"
"JGI|NEMVE1|169611|ESTEXT_GWP.C_1290163" "ID_3777" "36" "0.00" "-33.65" "-45.04" "-105.64" "-136.05" "184.95"
"JGI|NEMVE1|169627|ESTEXT_GWP.C_1300018" "ID_3778" "22" "0.00" "0.26" "-0.79" "7.55" "18.06" "9.65"
"JGI|NEMVE1|169651|ESTEXT_GWP.C_1300102" "ID_3779" "8" "0.00" "0.04" "-1.25" "-3.39" "-3.30" "-3.35"
"JGI|NEMVE1|169659|ESTEXT_GWP.C_1300135" "ID_3780" "39" "0.00" "2.39" "60.11" "167.77" "238.61" "306.90"
"JGI|NEMVE1|169697|ESTEXT_GWP.C_1310111" "ID_3781" "8" "0.00" "3.76" "1.12" "-35.41" "-42.69" "-48.84"
"JGI|NEMVE1|169705|ESTEXT_GWP.C_1320027" "ID_3782" "32" "0.00" "18.99" "-16.68" "-24.96" "-10.59" "-11.04"
"JGI|NEMVE1|169715|ESTEXT_GWP.C_1320043" "ID_3783" "39" "0.00" "0.19" "1.77" "4.37" "6.72" "4.56"
"JGI|NEMVE1|169723|ESTEXT_GWP.C_1320054" "ID_3784" "39" "0.00" "1.09" "-0.29" "11.01" "25.09" "30.34"
"JGI|NEMVE1|169753|ESTEXT_GWP.C_1320094" "ID_3785" "24" "0.00" "0.20" "0.07" "3.67" "4.19" "3.34"
"JGI|NEMVE1|169754|ESTEXT_GWP.C_1320095" "ID_3786" "8" "0.00" "-85.78" "-191.26" "-640.43" "-758.62" "-798.17"
"JGI|NEMVE1|169772|ESTEXT_GWP.C_1330015" "ID_3787" "16" "0.00" "-8.18" "3.67" "-0.28" "-6.27" "-11.56"
"JGI|NEMVE1|169781|ESTEXT_GWP.C_1330035" "ID_3788" "39" "0.00" "-6.72" "-6.55" "55.00" "67.48" "57.70"
"JGI|NEMVE1|169881|ESTEXT_GWP.C_1350074" "ID_3789" "20" "0.00" "-3.76" "-27.27" "-18.70" "-5.54" "-14.63"
"JGI|NEMVE1|169895|ESTEXT_GWP.C_1350102" "ID_3790" "24" "0.00" "4.20" "4.73" "25.88" "15.63" "11.10"
"JGI|NEMVE1|16994|GW.160.37.1" "ID_3791" "27" "0.00" "0.18" "1.43" "0.31" "2.01" "6.03"
"JGI|NEMVE1|169949|ESTEXT_GWP.C_1360081" "ID_3792" "39" "0.00" "-0.06" "0.40" "0.68" "2.10" "2.05"
"JGI|NEMVE1|16995|GW.556.6.1" "ID_3793" "22" "0.00" "-0.46" "-0.46" "-1.12" "1.58" "1.42"
"JGI|NEMVE1|169962|ESTEXT_GWP.C_1370059" "ID_3794" "32" "0.00" "-0.56" "-40.80" "-32.12" "-32.57" "-31.27"
"JGI|NEMVE1|169978|ESTEXT_GWP.C_1370133" "ID_3795" "8" "0.00" "-8.17" "-20.21" "-49.92" "-36.81" "-42.83"
"JGI|NEMVE1|169990|ESTEXT_GWP.C_1380002" "ID_3796" "8" "0.00" "-47.48" "-77.60" "-291.66" "-292.32" "-301.80"
"JGI|NEMVE1|170004|ESTEXT_GWP.C_1380042" "ID_3797" "22" "0.00" "0.79" "0.52" "6.68" "23.19" "17.36"
"JGI|NEMVE1|170051|ESTEXT_GWP.C_1390036" "ID_3798" "8" "0.00" "-85.58" "-170.07" "-268.75" "-272.09" "-269.52"
"JGI|NEMVE1|170078|ESTEXT_GWP.C_1390097" "ID_3799" "22" "0.00" "-1.13" "0.78" "5.71" "20.93" "18.68"
"JGI|NEMVE1|170108|ESTEXT_GWP.C_1400017" "ID_3800" "22" "0.00" "-2.44" "-8.82" "-9.25" "25.32" "12.92"
"JGI|NEMVE1|170111|ESTEXT_GWP.C_1400035" "ID_3801" "22" "0.00" "-11.08" "-8.57" "5.22" "28.63" "31.03"
"JGI|NEMVE1|170128|ESTEXT_GWP.C_1410003" "ID_3802" "2" "0.00" "-5.71" "-8.73" "-0.39" "0.39" "-5.45"
"JGI|NEMVE1|170139|ESTEXT_GWP.C_1410069" "ID_3803" "24" "0.00" "6.61" "12.01" "66.01" "27.58" "15.84"
"JGI|NEMVE1|170150|ESTEXT_GWP.C_1410091" "ID_3804" "22" "0.00" "2.05" "-1.87" "5.06" "17.90" "4.94"
"JGI|NEMVE1|17016|GW.304.33.1" "ID_3805" "28" "0.00" "0.41" "1.17" "6.21" "1.42" "1.02"
"JGI|NEMVE1|170196|ESTEXT_GWP.C_1420052" "ID_3806" "35" "0.00" "33.36" "3.78" "-48.29" "-33.36" "-33.75"
"JGI|NEMVE1|170199|ESTEXT_GWP.C_1420062" "ID_3807" "14" "0.00" "12.67" "25.28" "-3.29" "83.88" "-2.66"
"JGI|NEMVE1|170210|ESTEXT_GWP.C_1420088" "ID_3808" "24" "0.00" "-1.39" "-1.53" "7.95" "9.48" "0.58"
"JGI|NEMVE1|170236|ESTEXT_GWP.C_1430009" "ID_3809" "42" "0.00" "3.54" "2.95" "-7.53" "4.85" "-3.34"
"JGI|NEMVE1|170242|ESTEXT_GWP.C_1430037" "ID_3810" "12" "0.00" "2.25" "2.82" "-12.97" "0.71" "-6.29"
"JGI|NEMVE1|170252|ESTEXT_GWP.C_1430054" "ID_3811" "39" "0.00" "-0.99" "-2.68" "4.23" "36.16" "45.32"
"JGI|NEMVE1|170313|ESTEXT_GWP.C_1450010" "ID_3812" "22" "0.00" "5.41" "7.51" "4.89" "39.37" "41.90"
"JGI|NEMVE1|170326|ESTEXT_GWP.C_1450035" "ID_3813" "28" "0.00" "-99.89" "-0.52" "442.94" "-382.23" "-466.45"
"JGI|NEMVE1|170340|ESTEXT_GWP.C_1450053" "ID_3814" "16" "0.00" "6.76" "12.02" "8.67" "-4.40" "-11.23"
"JGI|NEMVE1|170348|ESTEXT_GWP.C_1450067" "ID_3815" "8" "0.00" "-110.06" "-157.36" "-147.59" "-238.86" "-250.02"
"JGI|NEMVE1|170367|ESTEXT_GWP.C_1460015" "ID_3816" "24" "0.00" "-1.70" "-3.81" "45.34" "16.99" "5.17"
"JGI|NEMVE1|170371|ESTEXT_GWP.C_1460025" "ID_3817" "39" "0.00" "-0.20" "-0.31" "0.15" "37.29" "61.76"
"JGI|NEMVE1|170378|ESTEXT_GWP.C_1460046" "ID_3818" "22" "0.00" "0.85" "3.55" "11.21" "67.17" "69.08"
"JGI|NEMVE1|170381|ESTEXT_GWP.C_1460095" "ID_3819" "24" "0.00" "0.89" "-1.01" "10.26" "7.35" "4.94"
"JGI|NEMVE1|170391|ESTEXT_GWP.C_1460148" "ID_3820" "45" "0.00" "220.62" "186.86" "-46.24" "-44.34" "-16.12"
"JGI|NEMVE1|170394|ESTEXT_GWP.C_1460163" "ID_3821" "22" "0.00" "15.59" "5.11" "99.59" "252.45" "222.90"
"JGI|NEMVE1|170407|ESTEXT_GWP.C_1470047" "ID_3822" "9" "0.00" "-1.80" "-12.20" "-15.60" "-12.13" "-5.71"
"JGI|NEMVE1|170417|ESTEXT_GWP.C_1470068" "ID_3823" "8" "0.00" "-1.90" "-7.05" "-33.34" "-39.96" "-53.78"
"JGI|NEMVE1|170431|ESTEXT_GWP.C_1480001" "ID_3824" "39" "0.00" "1.57" "3.32" "6.90" "9.43" "12.13"
"JGI|NEMVE1|170435|ESTEXT_GWP.C_1480009" "ID_3825" "39" "0.00" "-0.21" "0.10" "-0.52" "22.15" "36.15"
"JGI|NEMVE1|170437|ESTEXT_GWP.C_1480011" "ID_3826" "40" "0.00" "-2.04" "-64.95" "72.63" "-154.14" "-200.57"
"JGI|NEMVE1|170467|ESTEXT_GWP.C_1480095" "ID_3827" "24" "0.00" "0.76" "2.63" "27.31" "17.14" "15.04"
"JGI|NEMVE1|170501|ESTEXT_GWP.C_1490082" "ID_3828" "32" "0.00" "1.42" "-5.85" "-11.25" "-8.29" "-7.61"
"JGI|NEMVE1|170503|ESTEXT_GWP.C_1490084" "ID_3829" "8" "0.00" "-8.19" "-50.67" "-65.22" "-73.77" "-76.42"
"JGI|NEMVE1|170515|ESTEXT_GWP.C_1490111" "ID_3830" "22" "0.00" "-4.68" "2.59" "4.00" "54.38" "61.76"
"JGI|NEMVE1|170518|ESTEXT_GWP.C_1490140" "ID_3831" "8" "0.00" "-2.91" "-14.25" "-21.29" "-21.92" "-22.30"
"JGI|NEMVE1|17054|GW.164.38.1" "ID_3832" "29" "0.00" "3.21" "8.68" "0.22" "-0.66" "2.48"
"JGI|NEMVE1|170558|ESTEXT_GWP.C_1500043" "ID_3833" "22" "0.00" "4.78" "5.50" "13.96" "67.49" "51.69"
"JGI|NEMVE1|170611|ESTEXT_GWP.C_1510074" "ID_3834" "39" "0.00" "-1.73" "-1.35" "-0.83" "77.36" "133.80"
"JGI|NEMVE1|170615|ESTEXT_GWP.C_1510092" "ID_3835" "8" "0.00" "-10.08" "-19.88" "-37.07" "-32.00" "-31.86"
"JGI|NEMVE1|170618|ESTEXT_GWP.C_1510102" "ID_3836" "32" "0.00" "16.76" "-3.93" "-15.45" "-12.48" "-20.86"
"JGI|NEMVE1|170634|ESTEXT_GWP.C_1520144" "ID_3837" "35" "0.00" "2.51" "-2.82" "-5.43" "-1.57" "1.04"
"JGI|NEMVE1|170650|ESTEXT_GWP.C_1530040" "ID_3838" "12" "0.00" "0.00" "-10.11" "-25.88" "-15.96" "-14.32"
"JGI|NEMVE1|170678|ESTEXT_GWP.C_1530117" "ID_3839" "22" "0.00" "0.36" "-2.95" "5.13" "29.59" "24.64"
"JGI|NEMVE1|170685|ESTEXT_GWP.C_1540004" "ID_3840" "28" "0.00" "-2.10" "23.18" "161.91" "18.18" "-16.31"
"JGI|NEMVE1|170702|ESTEXT_GWP.C_1540086" "ID_3841" "12" "0.00" "-1.12" "-1.98" "-89.80" "-27.27" "-35.61"
"JGI|NEMVE1|170705|ESTEXT_GWP.C_1540092" "ID_3842" "8" "0.00" "31.44" "-149.55" "-552.67" "-615.33" "-603.16"
"JGI|NEMVE1|170725|ESTEXT_GWP.C_1550032" "ID_3843" "9" "0.00" "-1.71" "-1.77" "-1.52" "-0.70" "-0.13"
"JGI|NEMVE1|170730|ESTEXT_GWP.C_1560003" "ID_3844" "26" "0.00" "-21.08" "-27.13" "-77.38" "24.14" "2.33"
"JGI|NEMVE1|170737|ESTEXT_GWP.C_1560036" "ID_3845" "9" "0.00" "-0.13" "-3.08" "-2.62" "-1.05" "0.13"
"JGI|NEMVE1|170739|ESTEXT_GWP.C_1560048" "ID_3846" "22" "0.00" "-0.26" "-0.51" "-0.51" "8.47" "11.24"
"JGI|NEMVE1|170741|ESTEXT_GWP.C_1560051" "ID_3847" "2" "0.00" "-0.99" "-2.11" "9.66" "13.46" "7.33"
"JGI|NEMVE1|170763|ESTEXT_GWP.C_1560160" "ID_3848" "39" "0.00" "-0.17" "-0.09" "0.17" "17.20" "36.32"
"JGI|NEMVE1|170765|ESTEXT_GWP.C_1570016" "ID_3849" "24" "0.00" "0.42" "1.36" "15.67" "13.90" "12.43"
"JGI|NEMVE1|170793|ESTEXT_GWP.C_1570049" "ID_3850" "22" "0.00" "-0.59" "-1.31" "-1.58" "17.99" "5.91"
"JGI|NEMVE1|170798|ESTEXT_GWP.C_1570060" "ID_3851" "39" "0.00" "0.09" "0.18" "-0.04" "5.40" "8.48"
"JGI|NEMVE1|170833|ESTEXT_GWP.C_1580031" "ID_3852" "22" "0.00" "-2.39" "-2.22" "-12.50" "18.52" "6.31"
"JGI|NEMVE1|170847|ESTEXT_GWP.C_1580102" "ID_3853" "8" "0.00" "-90.00" "-144.75" "-256.01" "-291.02" "-309.89"
"JGI|NEMVE1|170851|ESTEXT_GWP.C_1580106" "ID_3854" "8" "0.00" "4.56" "-14.71" "-35.89" "-28.91" "-31.67"
"JGI|NEMVE1|170886|ESTEXT_GWP.C_1600033" "ID_3855" "24" "0.00" "0.95" "2.91" "6.78" "5.64" "3.80"
"JGI|NEMVE1|170908|ESTEXT_GWP.C_1600076" "ID_3856" "8" "0.00" "0.00" "-5.69" "-11.38" "-13.49" "-16.34"
"JGI|NEMVE1|170922|ESTEXT_GWP.C_1600101" "ID_3857" "22" "0.00" "-3.80" "-4.91" "3.54" "58.05" "33.74"
"JGI|NEMVE1|170935|ESTEXT_GWP.C_1610074" "ID_3858" "45" "0.00" "20.80" "22.47" "-6.61" "-13.10" "-5.97"
"JGI|NEMVE1|170937|ESTEXT_GWP.C_1610095" "ID_3859" "40" "0.00" "30.10" "3.52" "-7.89" "-13.89" "-32.14"
"JGI|NEMVE1|170950|ESTEXT_GWP.C_1620118" "ID_3860" "35" "0.00" "8.64" "-3.23" "-27.85" "-19.03" "-17.11"
"JGI|NEMVE1|170952|ESTEXT_GWP.C_1620139" "ID_3861" "20" "0.00" "-0.63" "-26.65" "-38.35" "-16.93" "-26.96"
"JGI|NEMVE1|170954|ESTEXT_GWP.C_1620141" "ID_3862" "32" "0.00" "4.66" "-2.30" "-1.31" "1.51" "-0.79"
"JGI|NEMVE1|170966|ESTEXT_GWP.C_1630030" "ID_3863" "34" "0.00" "0.85" "-1.07" "1.83" "3.26" "0.80"
"JGI|NEMVE1|170998|ESTEXT_GWP.C_1640060" "ID_3864" "42" "0.00" "65.73" "17.55" "-44.82" "9.26" "12.73"
"JGI|NEMVE1|171009|ESTEXT_GWP.C_1650041" "ID_3865" "8" "0.00" "-9.51" "-13.74" "-13.84" "-15.57" "-19.99"
"JGI|NEMVE1|171012|ESTEXT_GWP.C_1650050" "ID_3866" "22" "0.00" "15.83" "5.47" "4.56" "62.55" "32.91"
"JGI|NEMVE1|171044|ESTEXT_GWP.C_1660057" "ID_3867" "22" "0.00" "0.19" "0.51" "1.20" "65.32" "68.48"
"JGI|NEMVE1|171050|ESTEXT_GWP.C_1660063" "ID_3868" "22" "0.00" "1.24" "-0.44" "0.15" "8.31" "1.68"
"JGI|NEMVE1|171063|ESTEXT_GWP.C_1660097" "ID_3869" "25" "0.00" "0.20" "2.49" "-6.09" "-8.32" "-10.09"
"JGI|NEMVE1|171064|ESTEXT_GWP.C_1670034" "ID_3870" "24" "0.00" "3.72" "6.74" "29.08" "23.43" "15.73"
"JGI|NEMVE1|171103|ESTEXT_GWP.C_1680067" "ID_3871" "22" "0.00" "0.63" "-0.21" "-0.85" "17.20" "14.59"
"JGI|NEMVE1|171106|ESTEXT_GWP.C_1680076" "ID_3872" "32" "0.00" "4.45" "-7.51" "-18.16" "-8.82" "-11.00"
"JGI|NEMVE1|171129|ESTEXT_GWP.C_1690042" "ID_3873" "8" "0.00" "-58.72" "-85.47" "-115.57" "-192.06" "-200.21"
"JGI|NEMVE1|171134|ESTEXT_GWP.C_1690048" "ID_3874" "22" "0.00" "4.47" "-12.28" "-18.06" "36.25" "18.65"
"JGI|NEMVE1|171143|ESTEXT_GWP.C_1690057" "ID_3875" "8" "0.00" "-0.94" "-1.47" "-7.23" "-6.47" "-8.21"
"JGI|NEMVE1|171157|ESTEXT_GWP.C_1700009" "ID_3876" "22" "0.00" "0.28" "0.00" "5.00" "9.66" "4.89"
"JGI|NEMVE1|171208|ESTEXT_GWP.C_1710025" "ID_3877" "35" "0.00" "-8.80" "-13.64" "-57.95" "-50.16" "-27.12"
"JGI|NEMVE1|171246|ESTEXT_GWP.C_1720006" "ID_3879" "8" "0.00" "-4.62" "-26.67" "-24.26" "-21.29" "-39.47"
"JGI|NEMVE1|171267|ESTEXT_GWP.C_1720060" "ID_3880" "8" "0.00" "-278.90" "-514.33" "-1,528.18" "-1,732.61" "-1,741.22"
"JGI|NEMVE1|171280|ESTEXT_GWP.C_1720089" "ID_3881" "40" "0.00" "36.76" "4.59" "31.38" "19.00" "0.98"
"JGI|NEMVE1|171297|ESTEXT_GWP.C_1720120" "ID_3882" "22" "0.00" "0.77" "0.19" "3.66" "11.43" "11.11"
"JGI|NEMVE1|171300|ESTEXT_GWP.C_1730003" "ID_3883" "25" "0.00" "12.62" "3.74" "-44.12" "-38.84" "-43.63"
"JGI|NEMVE1|171313|ESTEXT_GWP.C_1730041" "ID_3884" "39" "0.00" "2.62" "-0.52" "13.62" "88.43" "203.14"
"JGI|NEMVE1|171326|ESTEXT_GWP.C_1730071" "ID_3885" "32" "0.00" "5.43" "-11.18" "-20.27" "-16.09" "-15.78"
"JGI|NEMVE1|171328|ESTEXT_GWP.C_1730073" "ID_3886" "47" "0.00" "8.21" "6.50" "11.43" "17.21" "7.88"
"JGI|NEMVE1|171362|ESTEXT_GWP.C_1740010" "ID_3887" "9" "0.00" "-22.90" "-34.59" "-41.42" "-17.67" "-10.35"
"JGI|NEMVE1|171367|ESTEXT_GWP.C_1740024" "ID_3888" "39" "0.00" "9.71" "11.76" "20.45" "32.61" "35.22"
"JGI|NEMVE1|171453|ESTEXT_GWP.C_1760113" "ID_3889" "8" "0.00" "-32.41" "-29.61" "-96.92" "-102.21" "-118.24"
"JGI|NEMVE1|171463|ESTEXT_GWP.C_1770062" "ID_3890" "36" "0.00" "-3.72" "-6.03" "-15.72" "14.26" "43.95"
"JGI|NEMVE1|171497|ESTEXT_GWP.C_1770139" "ID_3891" "24" "0.00" "6.65" "9.57" "175.93" "107.13" "53.22"
"JGI|NEMVE1|171510|ESTEXT_GWP.C_1780058" "ID_3892" "8" "0.00" "36.61" "-78.84" "-197.94" "-220.41" "-220.26"
"JGI|NEMVE1|171519|ESTEXT_GWP.C_1780067" "ID_3893" "39" "0.00" "12.19" "12.06" "33.61" "84.59" "96.51"
"JGI|NEMVE1|171532|ESTEXT_GWP.C_1790038" "ID_3894" "22" "0.00" "1.09" "8.73" "173.80" "2,055.33" "2,283.26"
"JGI|NEMVE1|171543|ESTEXT_GWP.C_1800010" "ID_3895" "12" "0.00" "-5.22" "-9.80" "-19.45" "-10.78" "-13.81"
"JGI|NEMVE1|171563|ESTEXT_GWP.C_1800053" "ID_3896" "24" "0.00" "17.72" "21.04" "47.05" "48.97" "32.56"
"JGI|NEMVE1|171569|ESTEXT_GWP.C_1810031" "ID_3897" "12" "0.00" "-10.03" "-17.76" "-40.86" "-17.55" "-24.56"
"JGI|NEMVE1|171572|ESTEXT_GWP.C_1810047" "ID_3898" "32" "0.00" "3.28" "-1.71" "-7.42" "-4.66" "-6.63"
"JGI|NEMVE1|17158|GW.139.16.1" "ID_3899" "8" "0.00" "-0.62" "-1.56" "-2.19" "-2.10" "-2.01"
"JGI|NEMVE1|171613|ESTEXT_GWP.C_1820123" "ID_3900" "35" "0.00" "-5.74" "-13.12" "-32.21" "-22.84" "-14.77"
"JGI|NEMVE1|171618|ESTEXT_GWP.C_1820128" "ID_3901" "8" "0.00" "18.32" "-6.97" "-27.83" "-56.98" "-61.82"
"JGI|NEMVE1|171629|ESTEXT_GWP.C_1830029" "ID_3902" "42" "0.00" "102.10" "83.68" "-6.48" "93.03" "29.41"
"JGI|NEMVE1|171640|ESTEXT_GWP.C_1830043" "ID_3903" "8" "0.00" "45.36" "-7.35" "-166.81" "-191.77" "-171.30"
"JGI|NEMVE1|171651|ESTEXT_GWP.C_1830068" "ID_3904" "24" "0.00" "4.45" "13.42" "57.25" "33.18" "16.85"
"JGI|NEMVE1|171664|ESTEXT_GWP.C_1850032" "ID_3905" "8" "0.00" "-13.17" "-21.62" "-35.51" "-37.48" "-40.88"
"JGI|NEMVE1|171672|ESTEXT_GWP.C_1850040" "ID_3906" "8" "0.00" "-10.91" "-31.97" "-47.00" "-40.06" "-37.56"
"JGI|NEMVE1|171673|ESTEXT_GWP.C_1850041" "ID_3907" "8" "0.00" "2.61" "-11.98" "-122.85" "-202.78" "-216.38"
"JGI|NEMVE1|171688|ESTEXT_GWP.C_1850080" "ID_3908" "12" "0.00" "-8.99" "-14.49" "-36.75" "-27.41" "-24.44"
"JGI|NEMVE1|171689|ESTEXT_GWP.C_1850097" "ID_3909" "8" "0.00" "-8.99" "-12.33" "-260.19" "-316.82" "-336.67"
"JGI|NEMVE1|171694|ESTEXT_GWP.C_1850102" "ID_3910" "22" "0.00" "0.66" "-0.26" "6.70" "15.96" "11.95"
"JGI|NEMVE1|171700|ESTEXT_GWP.C_1860010" "ID_3911" "32" "0.00" "5.67" "-3.97" "-8.97" "-10.31" "-9.77"
"JGI|NEMVE1|171703|ESTEXT_GWP.C_1860023" "ID_3912" "35" "0.00" "-0.28" "-0.85" "-1.14" "-1.14" "-0.62"
"JGI|NEMVE1|171734|ESTEXT_GWP.C_1860099" "ID_3913" "8" "0.00" "-1.73" "-111.88" "-256.06" "-238.00" "-248.38"
"JGI|NEMVE1|171736|ESTEXT_GWP.C_1870002" "ID_3914" "22" "0.00" "3.16" "-30.88" "79.34" "320.40" "209.56"
"JGI|NEMVE1|171762|ESTEXT_GWP.C_1880008" "ID_3915" "35" "0.00" "10.20" "-0.44" "-11.15" "-5.19" "-3.23"
"JGI|NEMVE1|171779|ESTEXT_GWP.C_1880049" "ID_3916" "32" "0.00" "4.30" "-76.07" "-124.57" "-105.24" "-105.46"
"JGI|NEMVE1|171781|ESTEXT_GWP.C_1880051" "ID_3917" "18" "0.00" "-0.07" "0.72" "1.05" "0.85" "-0.13"
"JGI|NEMVE1|171792|ESTEXT_GWP.C_1890012" "ID_3918" "39" "0.00" "0.51" "0.19" "1.80" "26.26" "46.48"
"JGI|NEMVE1|171796|ESTEXT_GWP.C_1890039" "ID_3919" "7" "0.00" "-0.49" "-0.28" "-0.35" "0.21" "1.48"
"JGI|NEMVE1|171810|ESTEXT_GWP.C_1900081" "ID_3920" "12" "0.00" "-75.77" "-214.22" "-245.39" "-185.42" "-179.66"
"JGI|NEMVE1|171813|ESTEXT_GWP.C_1900084" "ID_3921" "37" "0.00" "10.87" "-1.25" "-14.94" "16.20" "14.42"
"JGI|NEMVE1|171824|ESTEXT_GWP.C_1910012" "ID_3922" "22" "0.00" "5.06" "-5.98" "34.22" "98.38" "73.42"
"JGI|NEMVE1|171827|ESTEXT_GWP.C_1910023" "ID_3923" "9" "0.00" "-0.45" "-3.57" "-5.31" "4.02" "8.44"
"JGI|NEMVE1|171834|ESTEXT_GWP.C_1910042" "ID_3924" "37" "0.00" "11.14" "7.22" "3.64" "17.21" "12.56"
"JGI|NEMVE1|171840|ESTEXT_GWP.C_1910068" "ID_3925" "25" "0.00" "7.43" "153.24" "-20.05" "-16.13" "-17.09"
"JGI|NEMVE1|171849|ESTEXT_GWP.C_1910081" "ID_3926" "39" "0.00" "0.00" "0.68" "2.14" "3.66" "2.48"
"JGI|NEMVE1|17185|GW.335.18.1" "ID_3927" "34" "0.00" "0.19" "-0.76" "0.19" "0.70" "-0.44"
"JGI|NEMVE1|171857|ESTEXT_GWP.C_1920020" "ID_3928" "12" "0.00" "7.44" "-7.00" "-23.92" "-7.95" "-12.25"
"JGI|NEMVE1|17187|GW.266.76.1" "ID_3929" "39" "0.00" "0.39" "0.52" "2.82" "10.35" "11.92"
"JGI|NEMVE1|171873|ESTEXT_GWP.C_1920055" "ID_3930" "12" "0.00" "-8.86" "-19.97" "-42.76" "-24.40" "-20.35"
"JGI|NEMVE1|171912|ESTEXT_GWP.C_1940005" "ID_3931" "8" "0.00" "0.70" "-3.81" "-11.00" "-11.21" "-10.01"
"JGI|NEMVE1|171933|ESTEXT_GWP.C_1940073" "ID_3932" "13" "0.00" "-10.48" "-11.00" "-1.13" "-13.36" "-24.27"
"JGI|NEMVE1|171935|ESTEXT_GWP.C_1940075" "ID_3933" "3" "0.00" "-65.52" "-82.55" "-302.09" "-72.83" "-9.72"
"JGI|NEMVE1|171940|ESTEXT_GWP.C_1950051" "ID_3934" "35" "0.00" "85.11" "11.10" "-100.48" "-73.09" "-39.54"
"JGI|NEMVE1|171944|ESTEXT_GWP.C_1950059" "ID_3935" "26" "0.00" "2.59" "4.95" "1.47" "6.74" "6.78"
"JGI|NEMVE1|171954|ESTEXT_GWP.C_1950069" "ID_3936" "22" "0.00" "0.57" "0.23" "4.37" "20.91" "15.51"
"JGI|NEMVE1|171977|ESTEXT_GWP.C_1960087" "ID_3937" "39" "0.00" "5.44" "5.80" "11.75" "19.08" "13.79"
"JGI|NEMVE1|171978|ESTEXT_GWP.C_1960089" "ID_3938" "25" "0.00" "10.42" "15.21" "-10.54" "-31.16" "-28.85"
"JGI|NEMVE1|171979|ESTEXT_GWP.C_1960096" "ID_3939" "39" "0.00" "0.06" "1.39" "1.90" "2.22" "2.85"
"JGI|NEMVE1|171986|ESTEXT_GWP.C_1970002" "ID_3940" "8" "0.00" "-1.39" "0.95" "-15.24" "-28.74" "-31.94"
"JGI|NEMVE1|172011|ESTEXT_GWP.C_1980008" "ID_3941" "22" "0.00" "0.72" "1.44" "7.73" "20.25" "17.17"
"JGI|NEMVE1|172038|ESTEXT_GWP.C_1990057" "ID_3942" "20" "0.00" "29.73" "-19.39" "-14.77" "16.37" "-13.16"
"JGI|NEMVE1|172052|ESTEXT_GWP.C_1990083" "ID_3943" "8" "0.00" "-12.62" "-25.23" "-46.59" "-42.64" "-52.23"
"JGI|NEMVE1|172071|ESTEXT_GWP.C_2000057" "ID_3944" "27" "0.00" "0.26" "1.31" "1.31" "9.95" "48.01"
"JGI|NEMVE1|172080|ESTEXT_GWP.C_2000072" "ID_3945" "9" "0.00" "-10.97" "-16.61" "-9.82" "-12.23" "-4.49"
"JGI|NEMVE1|172093|ESTEXT_GWP.C_2010013" "ID_3946" "22" "0.00" "-9.39" "3.55" "11.76" "314.51" "369.48"
"JGI|NEMVE1|172115|ESTEXT_GWP.C_2020009" "ID_3947" "37" "0.00" "3.70" "0.67" "-4.78" "7.19" "3.57"
"JGI|NEMVE1|172129|ESTEXT_GWP.C_2020080" "ID_3948" "36" "0.00" "0.00" "-0.23" "-0.28" "6.82" "24.88"
"JGI|NEMVE1|172133|ESTEXT_GWP.C_2030013" "ID_3949" "8" "0.00" "-11.65" "-22.54" "-40.96" "-40.19" "-40.19"
"JGI|NEMVE1|172156|ESTEXT_GWP.C_2040047" "ID_3950" "22" "0.00" "3.94" "-14.71" "15.27" "88.02" "62.27"
"JGI|NEMVE1|172167|ESTEXT_GWP.C_2050008" "ID_3951" "25" "0.00" "5.89" "8.49" "-2.03" "0.19" "-0.95"
"JGI|NEMVE1|172171|ESTEXT_GWP.C_2050012" "ID_3952" "39" "0.00" "-1.09" "-0.29" "18.82" "18.53" "20.93"
"JGI|NEMVE1|172175|ESTEXT_GWP.C_2050022" "ID_3953" "39" "0.00" "-0.46" "3.08" "37.94" "61.46" "67.29"
"JGI|NEMVE1|172190|ESTEXT_GWP.C_2050058" "ID_3954" "12" "0.00" "-3.92" "-14.25" "-24.65" "-6.93" "-8.47"
"JGI|NEMVE1|172228|ESTEXT_GWP.C_2060050" "ID_3955" "37" "0.00" "6.84" "-5.07" "-9.73" "16.85" "11.28"
"JGI|NEMVE1|172238|ESTEXT_GWP.C_2070021" "ID_3956" "34" "0.00" "11.70" "-2.01" "9.86" "16.76" "11.44"
"JGI|NEMVE1|172247|ESTEXT_GWP.C_2080008" "ID_3957" "24" "0.00" "13.90" "0.10" "331.14" "176.80" "99.27"
"JGI|NEMVE1|172254|ESTEXT_GWP.C_2080018" "ID_3958" "22" "0.00" "-0.59" "0.39" "2.50" "13.33" "12.41"
"JGI|NEMVE1|172283|ESTEXT_GWP.C_2080053" "ID_3959" "25" "0.00" "-3.30" "0.89" "-20.89" "-15.67" "-24.86"
"JGI|NEMVE1|172382|ESTEXT_GWP.C_2110043" "ID_3960" "40" "0.00" "3.01" "0.45" "-0.23" "0.17" "-1.48"
"JGI|NEMVE1|172396|ESTEXT_GWP.C_2110084" "ID_3961" "22" "0.00" "1.68" "32.66" "203.56" "847.26" "884.19"
"JGI|NEMVE1|172399|ESTEXT_GWP.C_2110093" "ID_3962" "32" "0.00" "2.37" "-14.37" "-18.54" "-18.65" "-20.74"
"JGI|NEMVE1|172449|ESTEXT_GWP.C_2130049" "ID_3963" "32" "0.00" "6.78" "-41.81" "-65.19" "-54.10" "-70.38"
"JGI|NEMVE1|172456|ESTEXT_GWP.C_2130078" "ID_3964" "8" "0.00" "-3.72" "-12.98" "-11.23" "-14.00" "-27.28"
"JGI|NEMVE1|172459|ESTEXT_GWP.C_2140001" "ID_3965" "32" "0.00" "1.83" "-20.05" "-13.23" "-19.98" "-24.24"
"JGI|NEMVE1|172482|ESTEXT_GWP.C_2140056" "ID_3966" "24" "0.00" "1.41" "-15.54" "84.68" "63.75" "57.01"
"JGI|NEMVE1|172491|ESTEXT_GWP.C_2140089" "ID_3967" "3" "0.00" "-8.46" "-4.23" "-28.26" "-22.06" "-12.83"
"JGI|NEMVE1|172495|ESTEXT_GWP.C_2140099" "ID_3968" "42" "0.00" "72.54" "59.71" "-49.41" "-20.34" "-21.65"
"JGI|NEMVE1|172497|ESTEXT_GWP.C_2140101" "ID_3969" "8" "0.00" "-23.20" "-45.66" "-129.78" "-140.44" "-144.09"
"JGI|NEMVE1|172519|ESTEXT_GWP.C_2150014" "ID_3970" "39" "0.00" "-0.39" "0.20" "0.59" "0.72" "2.30"
"JGI|NEMVE1|172541|ESTEXT_GWP.C_2160040" "ID_3971" "39" "0.00" "-0.27" "-0.09" "-0.22" "9.86" "16.33"
"JGI|NEMVE1|172574|ESTEXT_GWP.C_2170108" "ID_3972" "16" "0.00" "1.48" "2.56" "-0.68" "-11.42" "-19.43"
"JGI|NEMVE1|172583|ESTEXT_GWP.C_2170117" "ID_3973" "22" "0.00" "-0.51" "-4.68" "0.56" "45.64" "46.45"
"JGI|NEMVE1|172604|ESTEXT_GWP.C_2180014" "ID_3974" "39" "0.00" "-3.66" "-2.48" "7.49" "13.24" "15.33"
"JGI|NEMVE1|172607|ESTEXT_GWP.C_2180028" "ID_3975" "32" "0.00" "-6.40" "-65.51" "-69.43" "-58.41" "-63.73"
"JGI|NEMVE1|172654|ESTEXT_GWP.C_2190018" "ID_3976" "31" "0.00" "1.75" "38.80" "37.05" "-4.16" "-18.89"
"JGI|NEMVE1|172658|ESTEXT_GWP.C_2190025" "ID_3977" "8" "0.00" "-10.81" "-26.14" "-52.55" "-61.52" "-61.92"
"JGI|NEMVE1|172662|ESTEXT_GWP.C_2190071" "ID_3978" "35" "0.00" "19.00" "-3.79" "-73.00" "-62.79" "-57.85"
"JGI|NEMVE1|172689|ESTEXT_GWP.C_2210002" "ID_3979" "8" "0.00" "-7.12" "-14.38" "-27.14" "-24.39" "-27.49"
"JGI|NEMVE1|172695|ESTEXT_GWP.C_2210008" "ID_3980" "9" "0.00" "-12.48" "-67.48" "-107.72" "-31.51" "-25.58"
"JGI|NEMVE1|172697|ESTEXT_GWP.C_2210010" "ID_3981" "39" "0.00" "0.52" "8.99" "5.12" "22.05" "31.24"
"JGI|NEMVE1|172704|ESTEXT_GWP.C_2210017" "ID_3982" "22" "0.00" "0.72" "2.50" "-6.11" "18.59" "1.31"
"JGI|NEMVE1|172762|ESTEXT_GWP.C_2230042" "ID_3983" "22" "0.00" "-0.67" "-0.89" "4.15" "29.05" "18.30"
"JGI|NEMVE1|172778|ESTEXT_GWP.C_2230079" "ID_3984" "42" "0.00" "2.10" "-0.11" "-1.82" "0.62" "-0.62"
"JGI|NEMVE1|172825|ESTEXT_GWP.C_2260046" "ID_3985" "31" "0.00" "0.81" "4.02" "0.86" "-0.15" "-1.53"
"JGI|NEMVE1|172833|ESTEXT_GWP.C_2260060" "ID_3986" "8" "0.00" "-25.98" "-148.54" "-278.87" "-284.34" "-289.30"
"JGI|NEMVE1|172835|ESTEXT_GWP.C_2270034" "ID_3987" "9" "0.00" "0.38" "-6.78" "-7.48" "1.08" "0.63"
"JGI|NEMVE1|172848|ESTEXT_GWP.C_2270050" "ID_3988" "25" "0.00" "1.39" "3.57" "-3.14" "-7.59" "-6.49"
"JGI|NEMVE1|172865|ESTEXT_GWP.C_2280021" "ID_3989" "8" "0.00" "-1.51" "-8.45" "-12.91" "-11.73" "-12.51"
"JGI|NEMVE1|172894|ESTEXT_GWP.C_2290017" "ID_3990" "14" "0.00" "-6.61" "-5.07" "-11.36" "2.76" "-3.02"
"JGI|NEMVE1|172905|ESTEXT_GWP.C_2290036" "ID_3991" "39" "0.00" "3.03" "2.04" "5.78" "9.94" "9.30"
"JGI|NEMVE1|172911|ESTEXT_GWP.C_2290046" "ID_3992" "12" "0.00" "18.33" "-26.71" "-135.40" "-59.01" "-71.23"
"JGI|NEMVE1|172947|ESTEXT_GWP.C_2300014" "ID_3993" "32" "0.00" "-0.10" "-11.18" "-15.67" "-8.99" "-14.52"
"JGI|NEMVE1|173010|ESTEXT_GWP.C_2320053" "ID_3994" "28" "0.00" "3.02" "6.57" "53.20" "-15.83" "-28.63"
"JGI|NEMVE1|173016|ESTEXT_GWP.C_2320059" "ID_3995" "5" "0.00" "-6.29" "-5.80" "10.31" "-3.79" "-5.67"
"JGI|NEMVE1|173044|ESTEXT_GWP.C_2330405" "ID_3996" "22" "0.00" "1.99" "-5.62" "-5.00" "9.09" "1.70"
"JGI|NEMVE1|173117|ESTEXT_GWP.C_2360014" "ID_3997" "24" "0.00" "0.66" "3.00" "7.17" "6.11" "3.76"
"JGI|NEMVE1|173120|ESTEXT_GWP.C_2360017" "ID_3998" "22" "0.00" "12.79" "4.34" "-10.20" "32.29" "20.96"
"JGI|NEMVE1|173148|ESTEXT_GWP.C_2370001" "ID_3999" "12" "0.00" "-6.97" "-12.10" "-31.49" "0.95" "-10.07"
"JGI|NEMVE1|173158|ESTEXT_GWP.C_2370065" "ID_4000" "22" "0.00" "-2.84" "-3.57" "4.74" "33.99" "29.76"
"JGI|NEMVE1|173194|ESTEXT_GWP.C_2390090" "ID_4001" "22" "0.00" "6.36" "-63.55" "-48.35" "101.75" "12.06"
"JGI|NEMVE1|173228|ESTEXT_GWP.C_2410026" "ID_4002" "9" "0.00" "-1.03" "-2.95" "-2.05" "1.41" "4.69"
"JGI|NEMVE1|173232|ESTEXT_GWP.C_2410049" "ID_4003" "28" "0.00" "-13.18" "0.63" "22.20" "-21.50" "-34.75"
"JGI|NEMVE1|173246|ESTEXT_GWP.C_2420028" "ID_4004" "36" "0.00" "4.19" "2.36" "-2.18" "4.19" "9.78"
"JGI|NEMVE1|173264|ESTEXT_GWP.C_2430022" "ID_4005" "39" "0.00" "-3.34" "-5.96" "21.42" "75.34" "126.12"
"JGI|NEMVE1|173281|ESTEXT_GWP.C_2430070" "ID_4006" "39" "0.00" "0.59" "7.09" "60.42" "493.67" "659.69"
"JGI|NEMVE1|173306|ESTEXT_GWP.C_2450019" "ID_4007" "38" "0.00" "0.76" "-3.30" "10.35" "-13.21" "-18.08"
"JGI|NEMVE1|173313|ESTEXT_GWP.C_2450038" "ID_4008" "28" "0.00" "8.12" "14.77" "28.80" "2.39" "-6.25"
"JGI|NEMVE1|173323|ESTEXT_GWP.C_2450065" "ID_4009" "47" "0.00" "24.37" "26.96" "45.03" "45.64" "20.61"
"JGI|NEMVE1|173328|ESTEXT_GWP.C_2450081" "ID_4010" "9" "0.00" "-3.78" "-13.69" "-17.98" "-5.58" "-3.16"
"JGI|NEMVE1|173335|ESTEXT_GWP.C_2450090" "ID_4011" "42" "0.00" "3.36" "0.76" "-3.61" "-0.57" "0.06"
"JGI|NEMVE1|173380|ESTEXT_GWP.C_2490009" "ID_4012" "22" "0.00" "20.35" "24.51" "-17.29" "96.13" "49.74"
"JGI|NEMVE1|173414|ESTEXT_GWP.C_2510018" "ID_4013" "22" "0.00" "0.00" "-0.07" "0.13" "28.04" "18.67"
"JGI|NEMVE1|17343|GW.428.17.1" "ID_4014" "24" "0.00" "-2.25" "-7.51" "62.41" "22.02" "19.13"
"JGI|NEMVE1|173435|ESTEXT_GWP.C_2520016" "ID_4015" "8" "0.00" "-20.23" "-44.97" "-126.24" "-117.57" "-121.02"
"JGI|NEMVE1|173444|ESTEXT_GWP.C_2520037" "ID_4016" "37" "0.00" "5.94" "1.05" "1.40" "4.54" "4.02"
"JGI|NEMVE1|173450|ESTEXT_GWP.C_2520045" "ID_4017" "32" "0.00" "16.93" "-149.84" "-166.87" "-148.69" "-158.10"
"JGI|NEMVE1|173452|ESTEXT_GWP.C_2520047" "ID_4018" "9" "0.00" "-0.59" "-9.06" "-26.14" "6.30" "5.65"
"JGI|NEMVE1|173464|ESTEXT_GWP.C_2520068" "ID_4019" "32" "0.00" "26.02" "-0.40" "-13.70" "-12.36" "-11.87"
"JGI|NEMVE1|173470|ESTEXT_GWP.C_2530013" "ID_4020" "25" "0.00" "0.97" "13.18" "-49.26" "-82.09" "-83.29"
"JGI|NEMVE1|173481|ESTEXT_GWP.C_2540048" "ID_4021" "12" "0.00" "-2.39" "-7.38" "-14.19" "-5.85" "-7.78"
"JGI|NEMVE1|173499|ESTEXT_GWP.C_2550025" "ID_4022" "8" "0.00" "-1.07" "-5.30" "-25.98" "-29.86" "-34.43"
"JGI|NEMVE1|17350|GW.100.74.1" "ID_4023" "2" "0.00" "-4.12" "-7.79" "-4.05" "1.39" "1.08"
"JGI|NEMVE1|173515|ESTEXT_GWP.C_2570013" "ID_4024" "39" "0.00" "5.91" "6.42" "1.53" "11.67" "13.64"
"JGI|NEMVE1|173562|ESTEXT_GWP.C_2580061" "ID_4025" "30" "0.00" "2.88" "20.84" "1.11" "12.91" "6.22"
"JGI|NEMVE1|173572|ESTEXT_GWP.C_2590011" "ID_4026" "8" "0.00" "22.09" "-78.65" "-245.51" "-263.75" "-282.37"
"JGI|NEMVE1|173580|ESTEXT_GWP.C_2590024" "ID_4027" "40" "0.00" "22.98" "-2.61" "7.12" "-15.15" "-20.65"
"JGI|NEMVE1|173586|ESTEXT_GWP.C_2590034" "ID_4028" "22" "0.00" "-0.26" "0.35" "9.25" "25.23" "20.08"
"JGI|NEMVE1|173595|ESTEXT_GWP.C_2590049" "ID_4029" "39" "0.00" "22.67" "17.55" "13.06" "60.19" "78.06"
"JGI|NEMVE1|17361|GW.173.41.1" "ID_4030" "16" "0.00" "-3.42" "6.30" "-0.07" "-4.47" "-5.98"
"JGI|NEMVE1|173611|ESTEXT_GWP.C_2600043" "ID_4031" "8" "0.00" "-1.74" "-5.13" "-5.94" "-5.89" "-8.57"
"JGI|NEMVE1|173618|ESTEXT_GWP.C_2610015" "ID_4032" "25" "0.00" "33.06" "21.59" "-43.29" "-34.83" "-31.64"
"JGI|NEMVE1|173637|ESTEXT_GWP.C_2610058" "ID_4033" "8" "0.00" "-29.61" "-59.78" "-173.90" "-173.39" "-158.89"
"JGI|NEMVE1|173646|ESTEXT_GWP.C_2620006" "ID_4034" "22" "0.00" "-1.01" "52.12" "417.43" "2,589.97" "2,780.88"
"JGI|NEMVE1|173675|ESTEXT_GWP.C_2630005" "ID_4035" "35" "0.00" "-1.08" "-4.37" "-36.43" "-19.39" "-5.70"
"JGI|NEMVE1|17368|GW.327.30.1" "ID_4036" "48" "0.00" "2.63" "3.43" "4.52" "0.44" "-4.67"
"JGI|NEMVE1|173734|ESTEXT_GWP.C_2660031" "ID_4037" "42" "0.00" "3.14" "1.51" "-5.24" "-0.46" "-1.64"
"JGI|NEMVE1|173772|ESTEXT_GWP.C_2680059" "ID_4038" "8" "0.00" "-3.40" "-26.52" "-31.97" "-33.96" "-41.99"
"JGI|NEMVE1|173776|ESTEXT_GWP.C_2680075" "ID_4039" "39" "0.00" "1.20" "0.63" "16.70" "26.57" "57.30"
"JGI|NEMVE1|173802|ESTEXT_GWP.C_2700032" "ID_4040" "32" "0.00" "7.25" "-15.54" "-8.73" "-12.13" "-15.36"
"JGI|NEMVE1|17381|GW.117.34.1" "ID_4041" "24" "0.00" "1.36" "1.04" "7.42" "6.17" "6.48"
"JGI|NEMVE1|173814|ESTEXT_GWP.C_2700096" "ID_4042" "34" "0.00" "9.06" "4.47" "15.43" "34.08" "9.19"
"JGI|NEMVE1|173851|ESTEXT_GWP.C_2710054" "ID_4043" "24" "0.00" "-0.80" "-0.18" "12.81" "8.97" "5.53"
"JGI|NEMVE1|173865|ESTEXT_GWP.C_2710085" "ID_4044" "32" "0.00" "1.14" "-19.71" "-29.71" "-20.40" "-26.87"
"JGI|NEMVE1|173898|ESTEXT_GWP.C_2730052" "ID_4045" "9" "0.00" "-0.97" "-13.74" "-26.86" "3.92" "3.15"
"JGI|NEMVE1|173914|ESTEXT_GWP.C_2750009" "ID_4046" "22" "0.00" "-1.30" "-6.42" "13.35" "62.15" "67.28"
"JGI|NEMVE1|173932|ESTEXT_GWP.C_2750048" "ID_4047" "24" "0.00" "1.65" "6.27" "88.50" "64.87" "52.84"
"JGI|NEMVE1|173936|ESTEXT_GWP.C_2750052" "ID_4048" "22" "0.00" "-21.66" "-18.89" "4.16" "93.94" "97.59"
"JGI|NEMVE1|173950|ESTEXT_GWP.C_2750066" "ID_4049" "22" "0.00" "0.92" "-0.98" "10.29" "18.48" "11.27"
"JGI|NEMVE1|173973|ESTEXT_GWP.C_2780051" "ID_4050" "38" "0.00" "1.28" "-0.96" "3.02" "-1.22" "-0.58"
"JGI|NEMVE1|173993|ESTEXT_GWP.C_2800040" "ID_4051" "24" "0.00" "0.00" "7.61" "23.96" "8.32" "8.95"
"JGI|NEMVE1|173996|ESTEXT_GWP.C_2800053" "ID_4052" "44" "0.00" "4.63" "4.02" "3.40" "5.94" "6.11"
"JGI|NEMVE1|174|GW.44.1.1" "ID_4053" "12" "0.00" "-54.75" "-261.96" "-419.01" "-257.36" "-207.21"
"JGI|NEMVE1|174073|ESTEXT_GWP.C_2860019" "ID_4054" "8" "0.00" "-13.73" "-20.56" "-56.68" "-63.05" "-62.59"
"JGI|NEMVE1|174086|ESTEXT_GWP.C_2860051" "ID_4055" "39" "0.00" "-0.18" "-2.68" "2.41" "6.43" "10.35"
"JGI|NEMVE1|174137|ESTEXT_GWP.C_2880061" "ID_4056" "28" "0.00" "1.19" "1.31" "4.66" "1.02" "-0.11"
"JGI|NEMVE1|174147|ESTEXT_GWP.C_2890028" "ID_4057" "26" "0.00" "0.31" "0.51" "-0.46" "0.20" "0.71"
"JGI|NEMVE1|174161|ESTEXT_GWP.C_2890071" "ID_4058" "8" "0.00" "-9.97" "-9.58" "-21.92" "-21.92" "-26.15"
"JGI|NEMVE1|174172|ESTEXT_GWP.C_2910013" "ID_4059" "9" "0.00" "-6.21" "-20.59" "-27.87" "2.60" "11.21"
"JGI|NEMVE1|174238|ESTEXT_GWP.C_2940071" "ID_4060" "39" "0.00" "7.37" "1.31" "26.69" "37.71" "26.62"
"JGI|NEMVE1|174242|ESTEXT_GWP.C_2940076" "ID_4061" "28" "0.00" "1.97" "4.98" "8.91" "-0.72" "-1.64"
"JGI|NEMVE1|174250|ESTEXT_GWP.C_2950003" "ID_4062" "43" "0.00" "12.78" "8.47" "9.57" "11.24" "6.23"
"JGI|NEMVE1|174268|ESTEXT_GWP.C_2960021" "ID_4063" "8" "0.00" "-0.21" "-2.54" "-1.62" "-10.64" "-9.02"
"JGI|NEMVE1|174285|ESTEXT_GWP.C_2960056" "ID_4064" "38" "0.00" "5.50" "3.06" "22.09" "7.86" "2.79"
"JGI|NEMVE1|174288|ESTEXT_GWP.C_2970002" "ID_4065" "22" "0.00" "0.10" "-0.10" "0.21" "7.73" "9.82"
"JGI|NEMVE1|174298|ESTEXT_GWP.C_2970021" "ID_4066" "24" "0.00" "0.85" "5.19" "21.02" "11.43" "4.07"
"JGI|NEMVE1|174335|ESTEXT_GWP.C_3000016" "ID_4067" "8" "0.00" "-6.38" "-147.28" "-256.71" "-259.12" "-260.19"
"JGI|NEMVE1|174337|ESTEXT_GWP.C_3000018" "ID_4068" "8" "0.00" "-20.00" "-51.47" "-65.16" "-92.09" "-85.27"
"JGI|NEMVE1|174348|ESTEXT_GWP.C_3010022" "ID_4069" "8" "0.00" "5.65" "-9.72" "-39.48" "-42.23" "-42.99"
"JGI|NEMVE1|174365|ESTEXT_GWP.C_3020049" "ID_4070" "22" "0.00" "1.97" "1.80" "-2.54" "15.16" "11.27"
"JGI|NEMVE1|174383|ESTEXT_GWP.C_3030026" "ID_4071" "22" "0.00" "-1.90" "-1.52" "-1.58" "6.08" "5.38"
"JGI|NEMVE1|174400|ESTEXT_GWP.C_3040020" "ID_4072" "8" "0.00" "-6.64" "-15.83" "-22.24" "-18.74" "-20.13"
"JGI|NEMVE1|174406|ESTEXT_GWP.C_3040037" "ID_4073" "25" "0.00" "131.43" "69.45" "-157.71" "-84.13" "-151.28"
"JGI|NEMVE1|174414|ESTEXT_GWP.C_3040059" "ID_4074" "48" "0.00" "30.95" "21.83" "29.98" "15.15" "-4.49"
"JGI|NEMVE1|174448|ESTEXT_GWP.C_3070032" "ID_4075" "24" "0.00" "3.52" "2.26" "19.24" "13.53" "11.28"
"JGI|NEMVE1|17445|GW.216.68.1" "ID_4076" "16" "0.00" "-1.40" "10.13" "6.55" "-17.20" "-17.90"
"JGI|NEMVE1|174458|ESTEXT_GWP.C_3070053" "ID_4077" "22" "0.00" "-6.48" "-17.87" "-16.82" "62.07" "31.66"
"JGI|NEMVE1|174469|ESTEXT_GWP.C_3070071" "ID_4078" "8" "0.00" "-46.83" "-68.04" "-205.69" "-198.33" "-203.06"
"JGI|NEMVE1|174480|ESTEXT_GWP.C_3080019" "ID_4079" "22" "0.00" "0.31" "0.18" "1.29" "9.28" "7.36"
"JGI|NEMVE1|174495|ESTEXT_GWP.C_3080050" "ID_4080" "25" "0.00" "6.42" "5.23" "-6.48" "-3.86" "-3.58"
"JGI|NEMVE1|174565|ESTEXT_GWP.C_3130001" "ID_4081" "16" "0.00" "-6.36" "-2.59" "-1.48" "-4.17" "-13.69"
"JGI|NEMVE1|174574|ESTEXT_GWP.C_3130013" "ID_4082" "32" "0.00" "21.64" "-7.89" "-30.43" "-37.81" "-40.68"
"JGI|NEMVE1|174583|ESTEXT_GWP.C_3130023" "ID_4083" "22" "0.00" "0.06" "0.25" "-0.57" "1.27" "0.38"
"JGI|NEMVE1|174585|ESTEXT_GWP.C_3130027" "ID_4084" "8" "0.00" "-72.20" "-119.17" "-219.90" "-198.96" "-191.09"
"JGI|NEMVE1|174587|ESTEXT_GWP.C_3130034" "ID_4085" "28" "0.00" "10.35" "35.31" "85.90" "-5.18" "-15.07"
"JGI|NEMVE1|174598|ESTEXT_GWP.C_3130045" "ID_4086" "32" "0.00" "32.62" "-15.02" "-51.04" "-41.48" "-44.62"
"JGI|NEMVE1|174619|ESTEXT_GWP.C_3140029" "ID_4087" "8" "0.00" "13.74" "-14.94" "-24.95" "-47.65" "-49.69"
"JGI|NEMVE1|174672|ESTEXT_GWP.C_3180043" "ID_4088" "8" "0.00" "-89.65" "-199.03" "-227.41" "-251.33" "-217.02"
"JGI|NEMVE1|174677|ESTEXT_GWP.C_3180056" "ID_4089" "41" "0.00" "9.82" "-2.30" "4.39" "3.66" "0.00"
"JGI|NEMVE1|174728|ESTEXT_GWP.C_3200038" "ID_4090" "22" "0.00" "2.23" "-1.31" "-1.38" "22.00" "29.49"
"JGI|NEMVE1|174742|ESTEXT_GWP.C_3220024" "ID_4091" "39" "0.00" "0.89" "3.93" "8.17" "14.55" "12.36"
"JGI|NEMVE1|174745|ESTEXT_GWP.C_3220027" "ID_4092" "12" "0.00" "-5.57" "-28.29" "-61.36" "-6.82" "-9.66"
"JGI|NEMVE1|174799|ESTEXT_GWP.C_3310009" "ID_4093" "35" "0.00" "11.14" "-0.10" "-28.19" "-14.19" "-10.43"
"JGI|NEMVE1|174800|ESTEXT_GWP.C_3310010" "ID_4094" "12" "0.00" "-5.24" "-8.79" "-26.03" "-14.14" "-16.28"
"JGI|NEMVE1|174806|ESTEXT_GWP.C_3320011" "ID_4095" "8" "0.00" "6.21" "0.06" "-8.30" "-7.60" "-12.16"
"JGI|NEMVE1|174826|ESTEXT_GWP.C_3340002" "ID_4096" "22" "0.00" "-0.88" "-1.09" "-3.35" "9.99" "8.39"
"JGI|NEMVE1|174851|ESTEXT_GWP.C_3350036" "ID_4097" "42" "0.00" "3.01" "0.33" "-4.91" "2.29" "-1.38"
"JGI|NEMVE1|174858|ESTEXT_GWP.C_3380009" "ID_4098" "8" "0.00" "1.86" "-1.99" "-11.68" "-16.05" "-24.59"
"JGI|NEMVE1|174867|ESTEXT_GWP.C_3380032" "ID_4099" "0" "0.00" "-11.14" "-20.93" "-16.70" "-14.24" "-19.66"
"JGI|NEMVE1|174872|ESTEXT_GWP.C_3380037" "ID_4100" "22" "0.00" "0.87" "8.03" "30.29" "111.65" "106.15"
"JGI|NEMVE1|174876|ESTEXT_GWP.C_3380042" "ID_4101" "36" "0.00" "4.08" "-12.12" "-9.09" "-0.94" "15.46"
"JGI|NEMVE1|174878|ESTEXT_GWP.C_3390001" "ID_4102" "40" "0.00" "4.07" "1.77" "0.92" "-0.20" "-1.90"
"JGI|NEMVE1|174894|ESTEXT_GWP.C_3390031" "ID_4103" "28" "0.00" "1.87" "3.30" "16.83" "4.69" "-0.09"
"JGI|NEMVE1|174916|ESTEXT_GWP.C_3450041" "ID_4104" "12" "0.00" "-13.35" "-23.24" "-97.72" "-49.03" "-59.14"
"JGI|NEMVE1|174949|ESTEXT_GWP.C_3460050" "ID_4105" "28;38" "0.00" "1.42" "1.42" "5.70" "2.59" "0.05"
"JGI|NEMVE1|174974|ESTEXT_GWP.C_3480026" "ID_4106" "8" "0.00" "-1.69" "-3.89" "-18.82" "-16.45" "-28.46"
"JGI|NEMVE1|174976|ESTEXT_GWP.C_3480029" "ID_4107" "8" "0.00" "-36.36" "-71.97" "-470.07" "-556.93" "-570.86"
"JGI|NEMVE1|174984|ESTEXT_GWP.C_3480043" "ID_4108" "24" "0.00" "0.73" "11.96" "30.05" "30.78" "21.52"
"JGI|NEMVE1|174994|ESTEXT_GWP.C_3490026" "ID_4109" "32" "0.00" "5.50" "-39.64" "-55.49" "-36.17" "-43.96"
"JGI|NEMVE1|174995|ESTEXT_GWP.C_3490036" "ID_4110" "25" "0.00" "2.57" "4.04" "-0.19" "1.03" "0.06"
"JGI|NEMVE1|175004|ESTEXT_GWP.C_3490055" "ID_4111" "24" "0.00" "0.99" "0.85" "9.02" "4.16" "1.90"
"JGI|NEMVE1|175084|ESTEXT_GWP.C_3550100" "ID_4112" "24" "0.00" "2.01" "1.83" "15.80" "11.17" "8.29"
"JGI|NEMVE1|175092|ESTEXT_GWP.C_3580005" "ID_4113" "24" "0.00" "1.46" "0.52" "37.51" "32.18" "29.57"
"JGI|NEMVE1|175104|ESTEXT_GWP.C_3600005" "ID_4114" "8" "0.00" "-10.77" "-8.27" "-96.80" "-179.03" "-193.28"
"JGI|NEMVE1|175127|ESTEXT_GWP.C_3620046" "ID_4115" "3" "0.00" "-0.36" "-0.80" "-3.48" "-1.03" "0.71"
"JGI|NEMVE1|175140|ESTEXT_GWP.C_3640009" "ID_4116" "8" "0.00" "-1.02" "-1.70" "-9.77" "-15.11" "-11.48"
"JGI|NEMVE1|175144|ESTEXT_GWP.C_3640015" "ID_4117" "24" "0.00" "-7.33" "-30.12" "103.48" "61.10" "-5.14"
"JGI|NEMVE1|175156|ESTEXT_GWP.C_3650008" "ID_4118" "24" "0.00" "2.20" "3.55" "31.56" "25.41" "16.40"
"JGI|NEMVE1|175175|ESTEXT_GWP.C_3670031" "ID_4119" "9" "0.00" "-16.15" "-28.25" "-66.84" "-14.95" "-7.29"
"JGI|NEMVE1|175185|ESTEXT_GWP.C_3690073" "ID_4120" "22" "0.00" "1.24" "2.33" "-6.78" "16.85" "11.30"
"JGI|NEMVE1|175215|ESTEXT_GWP.C_3730024" "ID_4121" "9" "0.00" "-2.42" "-4.32" "-6.36" "1.90" "2.42"
"JGI|NEMVE1|175230|ESTEXT_GWP.C_3730039" "ID_4122" "42" "0.00" "3.15" "0.83" "-6.04" "-0.06" "-0.83"
"JGI|NEMVE1|175233|ESTEXT_GWP.C_3750003" "ID_4123" "8" "0.00" "-42.85" "-194.04" "-491.27" "-513.26" "-520.03"
"JGI|NEMVE1|175253|ESTEXT_GWP.C_3760026" "ID_4124" "24" "0.00" "-3.32" "5.50" "47.49" "39.11" "15.63"
"JGI|NEMVE1|175257|ESTEXT_GWP.C_3760036" "ID_4125" "24" "0.00" "9.61" "1.04" "27.79" "30.41" "27.06"
"JGI|NEMVE1|175269|ESTEXT_GWP.C_3770026" "ID_4126" "24" "0.00" "0.72" "1.38" "6.04" "3.28" "2.10"
"JGI|NEMVE1|175287|ESTEXT_GWP.C_3780012" "ID_4127" "22" "0.00" "0.09" "-2.59" "-3.08" "22.00" "10.93"
"JGI|NEMVE1|175297|ESTEXT_GWP.C_3780059" "ID_4128" "17" "0.00" "4.94" "82.43" "86.18" "36.98" "80.84"
"JGI|NEMVE1|175302|ESTEXT_GWP.C_3790013" "ID_4129" "34" "0.00" "0.71" "-0.36" "1.73" "1.32" "-0.05"
"JGI|NEMVE1|175313|ESTEXT_GWP.C_3800007" "ID_4130" "37" "0.00" "6.42" "4.85" "2.99" "8.06" "7.95"
"JGI|NEMVE1|175341|ESTEXT_GWP.C_3830012" "ID_4131" "36" "0.00" "-0.06" "-0.82" "-1.01" "21.79" "398.93"
"JGI|NEMVE1|175375|ESTEXT_GWP.C_3840042" "ID_4132" "8" "0.00" "-1.31" "-0.44" "0.51" "-13.13" "-14.00"
"JGI|NEMVE1|175414|ESTEXT_GWP.C_3880008" "ID_4133" "24" "0.00" "33.09" "10.61" "125.14" "85.70" "65.91"
"JGI|NEMVE1|175435|ESTEXT_GWP.C_3900053" "ID_4134" "35" "0.00" "0.32" "-1.28" "-2.25" "-0.90" "-0.32"
"JGI|NEMVE1|175439|ESTEXT_GWP.C_3920001" "ID_4135" "12" "0.00" "-39.82" "-70.62" "-97.97" "-50.18" "-54.06"
"JGI|NEMVE1|175455|ESTEXT_GWP.C_3950005" "ID_4136" "22" "0.00" "24.70" "18.68" "-9.34" "110.17" "100.74"
"JGI|NEMVE1|175458|ESTEXT_GWP.C_3950008" "ID_4137" "42" "0.00" "9.51" "3.66" "-8.15" "1.36" "-6.48"
"JGI|NEMVE1|175500|ESTEXT_GWP.C_4080006" "ID_4138" "8" "0.00" "-25.81" "-32.90" "-48.34" "-55.95" "-77.10"
"JGI|NEMVE1|175505|ESTEXT_GWP.C_4080011" "ID_4139" "8" "0.00" "-6.96" "-6.29" "-13.39" "-23.83" "-23.48"
"JGI|NEMVE1|175523|ESTEXT_GWP.C_4080050" "ID_4140" "34" "0.00" "0.91" "0.34" "3.58" "4.72" "0.74"
"JGI|NEMVE1|175530|ESTEXT_GWP.C_4100014" "ID_4141" "45" "0.00" "31.90" "50.93" "56.88" "-18.52" "-32.00"
"JGI|NEMVE1|175546|ESTEXT_GWP.C_4100044" "ID_4142" "38" "0.00" "0.73" "-0.45" "18.93" "-11.95" "-8.28"
"JGI|NEMVE1|175561|ESTEXT_GWP.C_4130016" "ID_4143" "8" "0.00" "-50.36" "-53.66" "-146.09" "-188.54" "-192.65"
"JGI|NEMVE1|175574|ESTEXT_GWP.C_4180019" "ID_4144" "48" "0.00" "13.64" "12.25" "8.10" "7.15" "-0.95"
"JGI|NEMVE1|175581|ESTEXT_GWP.C_4180040" "ID_4145" "39" "0.00" "0.33" "-0.26" "4.00" "5.96" "8.85"
"JGI|NEMVE1|175585|ESTEXT_GWP.C_4190027" "ID_4146" "9" "0.00" "1.03" "-5.26" "-11.49" "3.15" "4.75"
"JGI|NEMVE1|175715|ESTEXT_GWP.C_4440007" "ID_4147" "8" "0.00" "-7.33" "-10.36" "-37.64" "-50.25" "-57.23"
"JGI|NEMVE1|175727|ESTEXT_GWP.C_4480007" "ID_4148" "37" "0.00" "0.96" "-5.24" "-8.99" "13.44" "24.79"
"JGI|NEMVE1|175766|ESTEXT_GWP.C_4650019" "ID_4149" "32" "0.00" "6.79" "-1.25" "-6.27" "-1.15" "-5.54"
"JGI|NEMVE1|175792|ESTEXT_GWP.C_4690025" "ID_4150" "8" "0.00" "1.90" "-12.28" "-56.28" "-58.91" "-59.50"
"JGI|NEMVE1|175812|ESTEXT_GWP.C_4700040" "ID_4151" "8" "0.00" "-1.65" "-11.83" "-14.86" "-15.80" "-15.75"
"JGI|NEMVE1|175823|ESTEXT_GWP.C_4710041" "ID_4152" "25" "0.00" "4.49" "3.69" "-2.39" "-1.19" "-1.53"
"JGI|NEMVE1|175828|ESTEXT_GWP.C_4720005" "ID_4153" "22" "0.00" "-8.45" "-0.41" "61.21" "151.97" "128.97"
"JGI|NEMVE1|175837|ESTEXT_GWP.C_4720015" "ID_4154" "28" "0.00" "-5.63" "9.30" "64.29" "1.97" "-9.75"
"JGI|NEMVE1|175850|ESTEXT_GWP.C_4740006" "ID_4155" "28" "0.00" "0.32" "10.07" "11.40" "4.24" "2.53"
"JGI|NEMVE1|175862|ESTEXT_GWP.C_4790017" "ID_4156" "8" "0.00" "-23.34" "-45.58" "-92.33" "-115.16" "-118.95"
"JGI|NEMVE1|175874|ESTEXT_GWP.C_4800007" "ID_4157" "48" "0.00" "26.47" "42.00" "60.15" "19.98" "3.01"
"JGI|NEMVE1|175881|ESTEXT_GWP.C_4800017" "ID_4158" "24" "0.00" "-1.22" "6.68" "66.71" "78.91" "58.68"
"JGI|NEMVE1|175923|ESTEXT_GWP.C_4980034" "ID_4159" "24" "0.00" "2.61" "4.23" "17.76" "21.43" "12.62"
"JGI|NEMVE1|175927|ESTEXT_GWP.C_4990011" "ID_4160" "8" "0.00" "-19.47" "-77.00" "-179.39" "-136.62" "-152.86"
"JGI|NEMVE1|175935|ESTEXT_GWP.C_4990026" "ID_4161" "32" "0.00" "5.02" "-7.52" "-7.73" "-3.66" "-10.34"
"JGI|NEMVE1|175950|ESTEXT_GWP.C_5070007" "ID_4162" "37" "0.00" "1.90" "-6.24" "-8.73" "2.89" "4.20"
"JGI|NEMVE1|175999|ESTEXT_GWP.C_5340014" "ID_4163" "25" "0.00" "5.62" "2.50" "-27.09" "-22.81" "-24.32"
"JGI|NEMVE1|176002|ESTEXT_GWP.C_5340017" "ID_4165" "39" "0.00" "0.71" "23.76" "129.02" "629.45" "714.57"
"JGI|NEMVE1|176010|ESTEXT_GWP.C_5360008" "ID_4166" "32" "0.00" "0.56" "-1.01" "-1.13" "-1.30" "-1.13"
"JGI|NEMVE1|176042|ESTEXT_GWP.C_5450018" "ID_4167" "22" "0.00" "8.05" "8.49" "10.20" "47.45" "39.34"
"JGI|NEMVE1|176056|ESTEXT_GWP.C_5530013" "ID_4168" "16" "0.00" "-5.32" "-4.23" "1.97" "-13.06" "-18.74"
"JGI|NEMVE1|176085|ESTEXT_GWP.C_5610007" "ID_4169" "25" "0.00" "2.16" "5.24" "-1.70" "-0.07" "-2.10"
"JGI|NEMVE1|176089|ESTEXT_GWP.C_5660002" "ID_4170" "8" "0.00" "8.60" "1.16" "-1.86" "-10.40" "-13.61"
"JGI|NEMVE1|176098|ESTEXT_GWP.C_5670004" "ID_4171" "39" "0.00" "0.21" "0.56" "0.78" "5.92" "10.01"
"JGI|NEMVE1|176105|ESTEXT_GWP.C_5670017" "ID_4172" "12" "0.00" "-1.83" "-4.19" "-9.86" "-5.50" "-5.76"
"JGI|NEMVE1|176107|ESTEXT_GWP.C_5670019" "ID_4173" "42" "0.00" "7.31" "-1.25" "-15.15" "-3.24" "-5.75"
"JGI|NEMVE1|176125|ESTEXT_GWP.C_5680016" "ID_4174" "18" "0.00" "0.66" "10.18" "12.28" "9.92" "2.56"
"JGI|NEMVE1|176140|ESTEXT_GWP.C_5720005" "ID_4175" "36" "0.00" "-1.12" "-3.30" "-7.63" "-1.92" "24.01"
"JGI|NEMVE1|176156|ESTEXT_GWP.C_5780001" "ID_4176" "39" "0.00" "1.76" "2.10" "11.19" "22.21" "77.49"
"JGI|NEMVE1|176183|ESTEXT_GWP.C_5910004" "ID_4177" "32" "0.00" "1.42" "-17.86" "-19.08" "-10.58" "-13.69"
"JGI|NEMVE1|176185|ESTEXT_GWP.C_5910016" "ID_4178" "35" "0.00" "6.99" "2.25" "-5.97" "-4.11" "-2.03"
"JGI|NEMVE1|176215|ESTEXT_GWP.C_5950007" "ID_4179" "8" "0.00" "-83.50" "-97.18" "-102.69" "-249.80" "-273.55"
"JGI|NEMVE1|176237|ESTEXT_GWP.C_6000013" "ID_4180" "38" "0.00" "-4.59" "-16.26" "108.38" "-40.70" "-66.15"
"JGI|NEMVE1|176292|ESTEXT_GWP.C_6350013" "ID_4181" "24" "0.00" "3.67" "31.19" "246.75" "55.17" "30.73"
"JGI|NEMVE1|176303|ESTEXT_GWP.C_6490006" "ID_4182" "22" "0.00" "-4.62" "-8.86" "-6.81" "19.13" "12.13"
"JGI|NEMVE1|176307|ESTEXT_GWP.C_6570004" "ID_4183" "39" "0.00" "5.78" "12.33" "5.22" "21.78" "21.07"
"JGI|NEMVE1|176326|ESTEXT_GWP.C_6880021" "ID_4184" "43" "0.00" "7.86" "5.94" "1.57" "8.82" "-0.09"
"JGI|NEMVE1|176331|ESTEXT_GWP.C_6970009" "ID_4185" "39" "0.00" "0.21" "0.10" "1.04" "0.63" "1.25"
"JGI|NEMVE1|176351|ESTEXT_GWP.C_7080002" "ID_4186" "24" "0.00" "2.43" "1.64" "20.56" "11.49" "3.28"
"JGI|NEMVE1|176357|ESTEXT_GWP.C_7080008" "ID_4187" "22" "0.00" "6.74" "-2.54" "7.27" "55.21" "28.88"
"JGI|NEMVE1|176360|ESTEXT_GWP.C_7250026" "ID_4188" "42" "0.00" "4.32" "2.50" "-17.95" "4.83" "-11.36"
"JGI|NEMVE1|176363|ESTEXT_GWP.C_7260004" "ID_4189" "22" "0.00" "-0.15" "-0.25" "-0.05" "0.97" "0.92"
"JGI|NEMVE1|176370|ESTEXT_GWP.C_7280005" "ID_4190" "20" "0.00" "2.20" "-3.32" "-7.66" "-0.90" "-8.17"
"JGI|NEMVE1|176382|ESTEXT_GWP.C_7330011" "ID_4191" "8" "0.00" "-7.16" "-8.11" "-12.92" "-11.02" "-11.59"
"JGI|NEMVE1|176429|ESTEXT_GWP.C_8070002" "ID_4192" "39" "0.00" "0.73" "0.29" "0.88" "0.95" "1.46"
"JGI|NEMVE1|176484|ESTEXT_GWP.C_11330003" "ID_4193" "20" "0.00" "1.83" "-11.20" "-23.19" "0.26" "-5.77"
"JGI|NEMVE1|176499|ESTEXT_GWP.C_11480009" "ID_4195" "22" "0.00" "4.58" "8.32" "40.88" "98.82" "62.80"
"JGI|NEMVE1|176602|ESTEXT_GWP.C_16730003" "ID_4196" "24" "0.00" "-0.17" "0.52" "2.01" "1.40" "0.96"
"JGI|NEMVE1|176630|ESTEXT_GWP.C_17810002" "ID_4197" "42" "0.00" "30.72" "10.97" "-110.13" "10.76" "-17.97"
"JGI|NEMVE1|176670|ESTEXT_GWP.C_19970001" "ID_4198" "37" "0.00" "0.20" "-0.46" "-0.99" "1.12" "1.18"
"JGI|NEMVE1|176677|ESTEXT_GWP.C_20540002" "ID_4199" "24" "0.00" "-0.62" "5.22" "17.85" "12.05" "15.62"
"JGI|NEMVE1|176710|ESTEXT_GWP.C_24400002" "ID_4201" "25" "0.00" "0.51" "3.87" "0.10" "-1.17" "-1.42"
"JGI|NEMVE1|176721|ESTEXT_GWP.C_30850001" "ID_4202" "32" "0.00" "2.99" "-6.65" "-15.05" "-12.51" "-12.40"
"JGI|NEMVE1|176747|ESTEXT_GWP.C_32630022" "ID_4203" "31" "0.00" "0.44" "6.59" "0.89" "-0.06" "-0.06"
"JGI|NEMVE1|176880|ESTEXT_GENEWISEH_1.C_10007" "ID_4204" "8" "0.00" "1.39" "-30.34" "-106.85" "-100.43" "-99.77"
"JGI|NEMVE1|176889|ESTEXT_GENEWISEH_1.C_10022" "ID_4205" "33" "0.00" "5.37" "-17.69" "0.07" "15.27" "12.19"
"JGI|NEMVE1|176892|ESTEXT_GENEWISEH_1.C_10039" "ID_4206" "28" "0.00" "-10.79" "37.05" "50.78" "-3.85" "-19.65"
"JGI|NEMVE1|176908|ESTEXT_GENEWISEH_1.C_10078" "ID_4207" "22" "0.00" "1.83" "-0.63" "2.75" "17.27" "10.71"
"JGI|NEMVE1|176973|ESTEXT_GENEWISEH_1.C_10208" "ID_4208" "25" "0.00" "13.01" "16.15" "-493.40" "-331.38" "-319.15"
"JGI|NEMVE1|176975|ESTEXT_GENEWISEH_1.C_10211" "ID_4209" "22" "0.00" "0.00" "28.00" "189.24" "1,818.06" "2,173.13"
"JGI|NEMVE1|177046|ESTEXT_GENEWISEH_1.C_10495" "ID_4210" "8" "0.00" "2.36" "11.49" "-47.35" "-101.01" "-99.23"
"JGI|NEMVE1|177058|ESTEXT_GENEWISEH_1.C_10518" "ID_4211" "42" "0.00" "2.05" "-2.81" "-11.96" "5.09" "-1.34"
"JGI|NEMVE1|177063|ESTEXT_GENEWISEH_1.C_10523" "ID_4212" "39" "0.00" "0.28" "1.53" "1.70" "6.99" "14.09"
"JGI|NEMVE1|177083|ESTEXT_GENEWISEH_1.C_10658" "ID_4213" "8" "0.00" "-2.95" "-4.68" "-44.42" "-43.75" "-42.53"
"JGI|NEMVE1|177096|ESTEXT_GENEWISEH_1.C_10673" "ID_4214" "8" "0.00" "21.30" "-29.98" "-66.15" "-81.54" "-71.51"
"JGI|NEMVE1|177129|ESTEXT_GENEWISEH_1.C_10741" "ID_4216" "8" "0.00" "-95.62" "-128.51" "-605.42" "-689.37" "-719.05"
"JGI|NEMVE1|177136|ESTEXT_GENEWISEH_1.C_20028" "ID_4217" "12" "0.00" "0.52" "0.20" "-5.04" "-0.72" "-1.44"
"JGI|NEMVE1|177166|ESTEXT_GENEWISEH_1.C_20096" "ID_4218" "39" "0.00" "0.00" "2.63" "11.68" "13.61" "12.58"
"JGI|NEMVE1|177191|ESTEXT_GENEWISEH_1.C_20147" "ID_4219" "22" "0.00" "-2.68" "13.39" "113.62" "469.42" "430.37"
"JGI|NEMVE1|177208|ESTEXT_GENEWISEH_1.C_20246" "ID_4220" "42" "0.00" "16.59" "4.89" "-17.02" "6.46" "3.23"
"JGI|NEMVE1|177240|ESTEXT_GENEWISEH_1.C_20309" "ID_4221" "8" "0.00" "-376.59" "-1,126.74" "-1,552.13" "-1,601.87" "-1,602.60"
"JGI|NEMVE1|177252|ESTEXT_GENEWISEH_1.C_20334" "ID_4222" "8" "0.00" "-33.69" "-70.86" "-157.55" "-196.89" "-203.72"
"JGI|NEMVE1|177264|ESTEXT_GENEWISEH_1.C_20375" "ID_4223" "22" "0.00" "-0.09" "-0.09" "-0.09" "2.95" "2.59"
"JGI|NEMVE1|177276|ESTEXT_GENEWISEH_1.C_20405" "ID_4224" "2" "0.00" "-13.41" "-16.25" "7.73" "21.70" "10.51"
"JGI|NEMVE1|1773|GW.3294.1.1" "ID_4225" "22" "0.00" "2.75" "2.19" "1.98" "8.75" "7.43"
"JGI|NEMVE1|177328|ESTEXT_GENEWISEH_1.C_20494" "ID_4226" "37" "0.00" "17.02" "6.25" "0.90" "11.50" "9.24"
"JGI|NEMVE1|177334|ESTEXT_GENEWISEH_1.C_20501" "ID_4227" "27" "0.00" "0.25" "1.58" "1.58" "0.19" "45.80"
"JGI|NEMVE1|177378|ESTEXT_GENEWISEH_1.C_20577" "ID_4228" "26" "0.00" "34.21" "61.12" "-45.80" "34.57" "72.06"
"JGI|NEMVE1|177384|ESTEXT_GENEWISEH_1.C_20589" "ID_4229" "11" "0.00" "-10.75" "-21.42" "43.44" "23.72" "63.62"
"JGI|NEMVE1|177453|ESTEXT_GENEWISEH_1.C_30083" "ID_4230" "24" "0.00" "10.47" "16.37" "80.64" "46.68" "35.12"
"JGI|NEMVE1|177481|ESTEXT_GENEWISEH_1.C_30127" "ID_4231" "39" "0.00" "6.20" "14.66" "70.13" "90.36" "62.24"
"JGI|NEMVE1|177484|ESTEXT_GENEWISEH_1.C_30130" "ID_4232" "39" "0.00" "7.68" "32.74" "240.59" "1,457.14" "1,705.68"
"JGI|NEMVE1|177505|ESTEXT_GENEWISEH_1.C_30205" "ID_4233" "0" "0.00" "-42.01" "-65.73" "-67.40" "-53.19" "-64.26"
"JGI|NEMVE1|17751|GW.1009.4.1" "ID_4234" "22" "0.00" "2.76" "1.31" "-1.18" "13.27" "12.02"
"JGI|NEMVE1|177535|ESTEXT_GENEWISEH_1.C_30375" "ID_4235" "39" "0.00" "3.93" "0.58" "7.41" "6.56" "20.66"
"JGI|NEMVE1|177541|ESTEXT_GENEWISEH_1.C_30381" "ID_4236" "39" "0.00" "7.27" "3.81" "10.91" "11.14" "28.63"
"JGI|NEMVE1|177548|ESTEXT_GENEWISEH_1.C_30409" "ID_4237" "9" "0.00" "3.71" "-24.06" "-42.99" "-9.82" "19.89"
"JGI|NEMVE1|177555|ESTEXT_GENEWISEH_1.C_30416" "ID_4238" "39" "0.00" "0.23" "1.97" "14.26" "25.86" "21.58"
"JGI|NEMVE1|177567|ESTEXT_GENEWISEH_1.C_30440" "ID_4239" "22" "0.00" "-0.32" "-3.48" "-2.47" "92.43" "105.99"
"JGI|NEMVE1|177584|ESTEXT_GENEWISEH_1.C_30472" "ID_4240" "28" "0.00" "3.72" "20.49" "28.95" "4.89" "0.15"
"JGI|NEMVE1|177601|ESTEXT_GENEWISEH_1.C_30511" "ID_4241" "24" "0.00" "0.13" "3.67" "10.09" "7.21" "2.88"
"JGI|NEMVE1|177611|ESTEXT_GENEWISEH_1.C_30544" "ID_4242" "22" "0.00" "5.65" "-1.16" "-10.02" "60.80" "90.21"
"JGI|NEMVE1|177626|ESTEXT_GENEWISEH_1.C_30656" "ID_4243" "45" "0.00" "60.33" "31.93" "46.45" "-55.75" "-69.57"
"JGI|NEMVE1|177644|ESTEXT_GENEWISEH_1.C_30693" "ID_4244" "22" "0.00" "-0.61" "-21.30" "-41.99" "70.97" "44.26"
"JGI|NEMVE1|177691|ESTEXT_GENEWISEH_1.C_30792" "ID_4245" "39" "0.00" "0.21" "1.25" "20.48" "59.67" "87.77"
"JGI|NEMVE1|177723|ESTEXT_GENEWISEH_1.C_40050" "ID_4246" "25" "0.00" "26.79" "35.73" "2.56" "7.16" "0.26"
"JGI|NEMVE1|177729|ESTEXT_GENEWISEH_1.C_40056" "ID_4247" "36" "0.00" "-2.41" "-3.35" "7.77" "107.83" "466.16"
"JGI|NEMVE1|177762|ESTEXT_GENEWISEH_1.C_40135" "ID_4248" "24" "0.00" "-0.74" "0.57" "13.92" "9.49" "9.94"
"JGI|NEMVE1|177781|ESTEXT_GENEWISEH_1.C_40190" "ID_4249" "12" "0.00" "4.32" "-33.02" "-81.91" "-25.03" "-58.25"
"JGI|NEMVE1|177813|ESTEXT_GENEWISEH_1.C_40252" "ID_4250" "8" "0.00" "-15.55" "-26.54" "-53.42" "-59.62" "-63.00"
"JGI|NEMVE1|177823|ESTEXT_GENEWISEH_1.C_40292" "ID_4251" "8" "0.00" "-74.38" "-289.14" "-460.38" "-457.53" "-489.84"
"JGI|NEMVE1|177835|ESTEXT_GENEWISEH_1.C_40308" "ID_4252" "39" "0.00" "-0.80" "0.95" "11.38" "30.34" "30.49"
"JGI|NEMVE1|177859|ESTEXT_GENEWISEH_1.C_40360" "ID_4253" "2" "0.00" "-0.98" "-0.39" "10.42" "16.97" "8.85"
"JGI|NEMVE1|177893|ESTEXT_GENEWISEH_1.C_40475" "ID_4254" "39" "0.00" "-0.06" "-0.26" "0.96" "9.69" "12.13"
"JGI|NEMVE1|177965|ESTEXT_GENEWISEH_1.C_40689" "ID_4255" "40" "0.00" "5.71" "2.11" "17.34" "3.45" "-13.04"
"JGI|NEMVE1|17799|GW.229.69.1" "ID_4256" "24" "0.00" "0.87" "4.71" "16.59" "15.80" "12.40"
"JGI|NEMVE1|178004|ESTEXT_GENEWISEH_1.C_50177" "ID_4257" "39" "0.00" "-0.84" "6.27" "28.21" "78.58" "80.35"
"JGI|NEMVE1|178046|ESTEXT_GENEWISEH_1.C_50287" "ID_4258" "26" "0.00" "4.33" "5.78" "-4.99" "8.34" "6.04"
"JGI|NEMVE1|178049|ESTEXT_GENEWISEH_1.C_50290" "ID_4259" "22" "0.00" "-3.97" "-44.67" "-73.91" "88.81" "29.50"
"JGI|NEMVE1|178050|ESTEXT_GENEWISEH_1.C_50291" "ID_4260" "22" "0.00" "0.17" "0.06" "8.01" "36.93" "2.10"
"JGI|NEMVE1|178061|ESTEXT_GENEWISEH_1.C_50308" "ID_4261" "8" "0.00" "-19.79" "-32.36" "-45.33" "-41.57" "-41.06"
"JGI|NEMVE1|178063|ESTEXT_GENEWISEH_1.C_50310" "ID_4262" "32" "0.00" "-0.96" "-30.71" "-57.03" "-46.83" "-44.46"
"JGI|NEMVE1|178085|ESTEXT_GENEWISEH_1.C_50343" "ID_4263" "39" "0.00" "0.13" "2.79" "3.67" "4.18" "5.64"
"JGI|NEMVE1|178088|ESTEXT_GENEWISEH_1.C_50346" "ID_4264" "42" "0.00" "10.87" "9.99" "-16.85" "21.52" "3.50"
"JGI|NEMVE1|178089|ESTEXT_GENEWISEH_1.C_50347" "ID_4265" "32" "0.00" "16.18" "0.26" "-21.23" "-14.87" "-22.54"
"JGI|NEMVE1|178116|ESTEXT_GENEWISEH_1.C_50407" "ID_4266" "28" "0.00" "6.81" "29.47" "58.36" "25.87" "5.39"
"JGI|NEMVE1|178169|ESTEXT_GENEWISEH_1.C_50498" "ID_4268" "42" "0.00" "7.86" "-0.96" "-8.64" "0.26" "-0.87"
"JGI|NEMVE1|178184|ESTEXT_GENEWISEH_1.C_50530" "ID_4269" "36" "0.00" "-1.04" "-2.51" "-2.40" "10.14" "46.39"
"JGI|NEMVE1|178189|ESTEXT_GENEWISEH_1.C_50535" "ID_4270" "8" "0.00" "-0.92" "2.50" "-30.60" "-31.79" "-42.69"
"JGI|NEMVE1|178197|ESTEXT_GENEWISEH_1.C_50548" "ID_4271" "45" "0.00" "4.91" "14.86" "5.27" "-17.54" "-20.26"
"JGI|NEMVE1|178205|ESTEXT_GENEWISEH_1.C_50588" "ID_4272" "37" "0.00" "12.61" "1.70" "-3.64" "12.73" "5.62"
"JGI|NEMVE1|178208|ESTEXT_GENEWISEH_1.C_50593" "ID_4273" "22" "0.00" "7.07" "5.19" "3.66" "12.36" "9.26"
"JGI|NEMVE1|178214|ESTEXT_GENEWISEH_1.C_50612" "ID_4274" "22" "0.00" "-1.75" "-0.96" "3.44" "17.02" "11.27"
"JGI|NEMVE1|178220|ESTEXT_GENEWISEH_1.C_50622" "ID_4275" "8" "0.00" "-7.16" "-14.44" "-15.96" "-18.56" "-18.37"
"JGI|NEMVE1|178222|ESTEXT_GENEWISEH_1.C_50624" "ID_4276" "8" "0.00" "11.60" "-33.33" "-115.89" "-124.57" "-129.68"
"JGI|NEMVE1|178238|ESTEXT_GENEWISEH_1.C_50641" "ID_4277" "45" "0.00" "57.92" "28.11" "-3.28" "-33.68" "-56.94"
"JGI|NEMVE1|178259|ESTEXT_GENEWISEH_1.C_60065" "ID_4278" "42" "0.00" "20.93" "2.38" "-29.53" "-4.62" "-1.03"
"JGI|NEMVE1|1783|GW.824.1.1" "ID_4279" "32" "0.00" "3.17" "-8.53" "-15.44" "-14.45" "-14.73"
"JGI|NEMVE1|178345|ESTEXT_GENEWISEH_1.C_60248" "ID_4280" "28" "0.00" "-6.63" "23.05" "24.36" "-2.36" "3.75"
"JGI|NEMVE1|178355|ESTEXT_GENEWISEH_1.C_60264" "ID_4281" "8" "0.00" "0.84" "-10.24" "-5.33" "-40.86" "-51.10"
"JGI|NEMVE1|178384|ESTEXT_GENEWISEH_1.C_60351" "ID_4282" "8" "0.00" "1.71" "-17.27" "-26.01" "-42.29" "-43.87"
"JGI|NEMVE1|178404|ESTEXT_GENEWISEH_1.C_60381" "ID_4283" "22" "0.00" "1.38" "0.09" "5.98" "26.87" "25.04"
"JGI|NEMVE1|178417|ESTEXT_GENEWISEH_1.C_60422" "ID_4284" "22" "0.00" "4.77" "12.61" "33.80" "54.94" "22.33"
"JGI|NEMVE1|178433|ESTEXT_GENEWISEH_1.C_60446" "ID_4285" "32" "0.00" "94.94" "15.21" "-40.24" "-79.52" "-95.29"
"JGI|NEMVE1|178508|ESTEXT_GENEWISEH_1.C_70040" "ID_4286" "37" "0.00" "14.03" "4.62" "3.16" "19.78" "18.65"
"JGI|NEMVE1|178517|ESTEXT_GENEWISEH_1.C_70058" "ID_4287" "42" "0.00" "4.12" "-0.06" "-8.49" "-2.60" "-5.77"
"JGI|NEMVE1|178546|ESTEXT_GENEWISEH_1.C_70098" "ID_4288" "22" "0.00" "1.97" "-0.66" "-24.58" "2,080.29" "2,816.04"
"JGI|NEMVE1|178554|ESTEXT_GENEWISEH_1.C_70110" "ID_4289" "16" "0.00" "-14.94" "-3.54" "-1.70" "-88.98" "-111.06"
"JGI|NEMVE1|178585|ESTEXT_GENEWISEH_1.C_70228" "ID_4290" "37" "0.00" "30.11" "13.93" "-35.25" "82.50" "76.85"
"JGI|NEMVE1|178597|ESTEXT_GENEWISEH_1.C_70300" "ID_4291" "32" "0.00" "7.68" "-7.96" "-11.91" "-16.49" "-18.61"
"JGI|NEMVE1|178601|ESTEXT_GENEWISEH_1.C_70308" "ID_4292" "8" "0.00" "-19.03" "-31.60" "-57.00" "-57.09" "-62.33"
"JGI|NEMVE1|178614|ESTEXT_GENEWISEH_1.C_70337" "ID_4293" "24" "0.00" "-2.40" "86.21" "368.23" "329.36" "298.33"
"JGI|NEMVE1|178640|ESTEXT_GENEWISEH_1.C_70400" "ID_4294" "28" "0.00" "-35.07" "110.99" "502.53" "219.81" "-30.60"
"JGI|NEMVE1|178649|ESTEXT_GENEWISEH_1.C_70422" "ID_4295" "8" "0.00" "25.13" "-4.15" "-64.04" "-51.41" "-53.60"
"JGI|NEMVE1|178656|ESTEXT_GENEWISEH_1.C_70431" "ID_4296" "8" "0.00" "22.33" "-20.28" "-98.23" "-113.45" "-117.20"
"JGI|NEMVE1|178677|ESTEXT_GENEWISEH_1.C_70487" "ID_4297" "39" "0.00" "0.66" "0.00" "0.10" "5.34" "10.02"
"JGI|NEMVE1|178696|ESTEXT_GENEWISEH_1.C_70535" "ID_4298" "21" "0.00" "-8.00" "-8.23" "-12.28" "-7.61" "-46.21"
"JGI|NEMVE1|178700|ESTEXT_GENEWISEH_1.C_70539" "ID_4299" "24" "0.00" "-1.71" "1.46" "73.80" "59.74" "53.09"
"JGI|NEMVE1|17871|GW.287.14.1" "ID_4300" "8" "0.00" "3.43" "-4.08" "-20.79" "-18.74" "-19.40"
"JGI|NEMVE1|178738|ESTEXT_GENEWISEH_1.C_80123" "ID_4301" "32" "0.00" "1.18" "-3.54" "-7.67" "-4.19" "-3.93"
"JGI|NEMVE1|178746|ESTEXT_GENEWISEH_1.C_80141" "ID_4302" "39" "0.00" "0.64" "33.45" "296.36" "1,320.59" "1,522.71"
"JGI|NEMVE1|178799|ESTEXT_GENEWISEH_1.C_80206" "ID_4303" "22" "0.00" "6.91" "78.52" "836.85" "3,790.31" "3,103.66"
"JGI|NEMVE1|178800|ESTEXT_GENEWISEH_1.C_80210" "ID_4304" "32" "0.00" "32.56" "-30.47" "-60.06" "-13.88" "-2.79"
"JGI|NEMVE1|178803|ESTEXT_GENEWISEH_1.C_80220" "ID_4305" "24" "0.00" "-1.25" "24.76" "112.54" "47.34" "26.96"
"JGI|NEMVE1|178844|ESTEXT_GENEWISEH_1.C_80421" "ID_4306" "24" "0.00" "0.46" "2.36" "10.57" "6.30" "8.01"
"JGI|NEMVE1|178864|ESTEXT_GENEWISEH_1.C_80455" "ID_4307" "22" "0.00" "-0.45" "-0.58" "-0.58" "5.44" "4.42"
"JGI|NEMVE1|178876|ESTEXT_GENEWISEH_1.C_90015" "ID_4308" "28" "0.00" "4.20" "15.11" "50.39" "16.82" "0.45"
"JGI|NEMVE1|178884|ESTEXT_GENEWISEH_1.C_90063" "ID_4309" "8" "0.00" "48.13" "5.39" "-109.64" "-101.80" "-113.05"
"JGI|NEMVE1|178888|ESTEXT_GENEWISEH_1.C_90067" "ID_4310" "32" "0.00" "3.10" "-7.61" "-16.62" "-12.23" "-13.02"
"JGI|NEMVE1|178890|ESTEXT_GENEWISEH_1.C_90069" "ID_4311" "39" "0.00" "-2.66" "-9.00" "3.80" "18.94" "34.40"
"JGI|NEMVE1|1789|GW.1544.1.1" "ID_4312" "28" "0.00" "0.22" "0.51" "2.41" "0.29" "-0.29"
"JGI|NEMVE1|178940|ESTEXT_GENEWISEH_1.C_90405" "ID_4313" "12" "0.00" "14.22" "-40.49" "-104.83" "-27.32" "-58.84"
"JGI|NEMVE1|179005|ESTEXT_GENEWISEH_1.C_90666" "ID_4314" "38" "0.00" "33.13" "9.95" "48.79" "-1.80" "-17.78"
"JGI|NEMVE1|179027|ESTEXT_GENEWISEH_1.C_100066" "ID_4315" "32" "0.00" "14.80" "-14.17" "-46.66" "-33.13" "-36.72"
"JGI|NEMVE1|179043|ESTEXT_GENEWISEH_1.C_100117" "ID_4316" "32" "0.00" "28.89" "4.71" "-5.15" "-13.88" "-14.05"
"JGI|NEMVE1|179073|ESTEXT_GENEWISEH_1.C_100248" "ID_4317" "12" "0.00" "-35.84" "-57.78" "-101.88" "10.55" "-38.77"
"JGI|NEMVE1|179119|ESTEXT_GENEWISEH_1.C_100415" "ID_4318" "12" "0.00" "-5.12" "-7.88" "-14.51" "-8.14" "-13.66"
"JGI|NEMVE1|179127|ESTEXT_GENEWISEH_1.C_110007" "ID_4319" "24" "0.00" "-0.13" "1.96" "31.37" "22.58" "14.82"
"JGI|NEMVE1|179130|ESTEXT_GENEWISEH_1.C_110010" "ID_4320" "42" "0.00" "27.67" "8.24" "-54.71" "-26.99" "-33.58"
"JGI|NEMVE1|179171|ESTEXT_GENEWISEH_1.C_110105" "ID_4321" "22" "0.00" "-0.76" "-2.24" "-2.09" "10.38" "9.51"
"JGI|NEMVE1|179187|ESTEXT_GENEWISEH_1.C_110129" "ID_4322" "25" "0.00" "-5.75" "4.56" "-8.23" "-8.11" "-3.32"
"JGI|NEMVE1|179195|ESTEXT_GENEWISEH_1.C_110223" "ID_4323" "22" "0.00" "-3.86" "-4.88" "-4.62" "29.40" "42.13"
"JGI|NEMVE1|179209|ESTEXT_GENEWISEH_1.C_110267" "ID_4324" "22" "0.00" "5.76" "-7.95" "0.58" "17.80" "11.45"
"JGI|NEMVE1|179216|ESTEXT_GENEWISEH_1.C_110283" "ID_4325" "9" "0.00" "0.26" "-6.09" "-8.32" "-4.78" "-1.24"
"JGI|NEMVE1|179224|ESTEXT_GENEWISEH_1.C_110316" "ID_4326" "8" "0.00" "-18.04" "-57.78" "-199.74" "-170.33" "-185.68"
"JGI|NEMVE1|179227|ESTEXT_GENEWISEH_1.C_110319" "ID_4327" "39" "0.00" "-0.14" "0.28" "1.48" "4.93" "6.91"
"JGI|NEMVE1|179278|ESTEXT_GENEWISEH_1.C_110528" "ID_4328" "12" "0.00" "2.88" "-4.98" "-12.48" "-3.40" "-3.32"
"JGI|NEMVE1|179295|ESTEXT_GENEWISEH_1.C_120011" "ID_4329" "39" "0.00" "20.38" "12.96" "43.57" "57.47" "59.04"
"JGI|NEMVE1|179325|ESTEXT_GENEWISEH_1.C_120058" "ID_4330" "32" "0.00" "16.29" "-0.99" "-9.00" "-7.68" "-8.34"
"JGI|NEMVE1|179334|ESTEXT_GENEWISEH_1.C_120067" "ID_4331" "8" "0.00" "-10.58" "-23.61" "-51.19" "-56.64" "-59.76"
"JGI|NEMVE1|179376|ESTEXT_GENEWISEH_1.C_120148" "ID_4332" "24" "0.00" "-8.98" "30.56" "146.86" "50.68" "53.80"
"JGI|NEMVE1|179381|ESTEXT_GENEWISEH_1.C_120174" "ID_4333" "39" "0.00" "-8.55" "-7.22" "5.04" "8.95" "23.86"
"JGI|NEMVE1|179399|ESTEXT_GENEWISEH_1.C_120205" "ID_4334" "16" "0.00" "-6.87" "13.19" "39.44" "-289.86" "-348.29"
"JGI|NEMVE1|179420|ESTEXT_GENEWISEH_1.C_120279" "ID_4335" "20" "0.00" "1.08" "-0.25" "-0.76" "0.82" "-0.76"
"JGI|NEMVE1|179472|ESTEXT_GENEWISEH_1.C_120412" "ID_4336" "45" "0.00" "57.40" "74.76" "36.10" "0.44" "-4.67"
"JGI|NEMVE1|179476|ESTEXT_GENEWISEH_1.C_120430" "ID_4337" "22" "0.00" "-1.70" "-12.45" "-32.69" "162.95" "192.56"
"JGI|NEMVE1|179511|ESTEXT_GENEWISEH_1.C_130009" "ID_4338" "27" "0.00" "2.25" "5.39" "1.86" "-1.09" "14.19"
"JGI|NEMVE1|179528|ESTEXT_GENEWISEH_1.C_130042" "ID_4339" "48" "0.00" "1.41" "2.33" "3.03" "2.54" "-3.03"
"JGI|NEMVE1|179537|ESTEXT_GENEWISEH_1.C_130057" "ID_4340" "24" "0.00" "3.40" "26.36" "120.47" "51.85" "37.54"
"JGI|NEMVE1|179566|ESTEXT_GENEWISEH_1.C_130133" "ID_4341" "5" "0.00" "-10.76" "-7.11" "13.17" "-13.90" "-20.06"
"JGI|NEMVE1|179589|ESTEXT_GENEWISEH_1.C_130196" "ID_4342" "39" "0.00" "1.12" "4.27" "9.19" "25.48" "46.37"
"JGI|NEMVE1|179620|ESTEXT_GENEWISEH_1.C_130251" "ID_4343" "45" "0.00" "5.58" "4.11" "1.38" "1.52" "0.89"
"JGI|NEMVE1|179624|ESTEXT_GENEWISEH_1.C_130262" "ID_4344" "8" "0.00" "-11.87" "-33.18" "-56.30" "-61.87" "-54.54"
"JGI|NEMVE1|179634|ESTEXT_GENEWISEH_1.C_130277" "ID_4345" "32" "0.00" "8.90" "-9.92" "-7.43" "-1.58" "-3.05"
"JGI|NEMVE1|179653|ESTEXT_GENEWISEH_1.C_130318" "ID_4346" "24" "0.00" "3.10" "23.05" "105.03" "31.05" "19.72"
"JGI|NEMVE1|179665|ESTEXT_GENEWISEH_1.C_130345" "ID_4347" "16" "0.00" "-2.85" "-2.47" "0.63" "-7.35" "-10.58"
"JGI|NEMVE1|179675|ESTEXT_GENEWISEH_1.C_130378" "ID_4348" "8" "0.00" "-343.66" "-361.53" "-524.98" "-696.81" "-696.95"
"JGI|NEMVE1|179696|ESTEXT_GENEWISEH_1.C_130405" "ID_4349" "39" "0.00" "-6.29" "-5.31" "-6.62" "30.53" "49.40"
"JGI|NEMVE1|179716|ESTEXT_GENEWISEH_1.C_130433" "ID_4350" "28" "0.00" "4.62" "7.83" "30.24" "8.35" "0.71"
"JGI|NEMVE1|179729|ESTEXT_GENEWISEH_1.C_140002" "ID_4351" "44" "0.00" "17.69" "14.17" "22.91" "28.48" "15.08"
"JGI|NEMVE1|179731|ESTEXT_GENEWISEH_1.C_140004" "ID_4352" "8" "0.00" "-2.79" "-4.98" "-14.58" "-13.53" "-13.97"
"JGI|NEMVE1|179752|ESTEXT_GENEWISEH_1.C_140043" "ID_4353" "45" "0.00" "13.17" "11.81" "1.78" "-4.28" "-7.31"
"JGI|NEMVE1|179780|ESTEXT_GENEWISEH_1.C_140130" "ID_4354" "37" "0.00" "16.09" "2.63" "-18.52" "11.56" "23.31"
"JGI|NEMVE1|179785|ESTEXT_GENEWISEH_1.C_140135" "ID_4355" "32" "0.00" "1.70" "-4.06" "-8.21" "-3.21" "-4.02"
"JGI|NEMVE1|179827|ESTEXT_GENEWISEH_1.C_140246" "ID_4356" "37" "0.00" "2.33" "-1.76" "-2.22" "7.84" "8.46"
"JGI|NEMVE1|179894|ESTEXT_GENEWISEH_1.C_140343" "ID_4357" "21" "0.00" "10.99" "9.11" "-19.28" "-5.09" "-27.32"
"JGI|NEMVE1|179901|ESTEXT_GENEWISEH_1.C_140352" "ID_4358" "28" "0.00" "-0.79" "2.14" "5.07" "0.23" "-2.42"
"JGI|NEMVE1|179966|ESTEXT_GENEWISEH_1.C_150152" "ID_4359" "18" "0.00" "-0.82" "10.39" "23.06" "18.31" "7.48"
"JGI|NEMVE1|179973|ESTEXT_GENEWISEH_1.C_150189" "ID_4360" "22" "0.00" "3.65" "13.49" "108.16" "1,752.45" "1,802.63"
"JGI|NEMVE1|179997|ESTEXT_GENEWISEH_1.C_150245" "ID_4361" "32" "0.00" "8.78" "-1.51" "-6.42" "-8.71" "-12.38"
"JGI|NEMVE1|18|GW.48.1.1" "ID_4362" "39" "0.00" "-0.26" "-0.58" "32.17" "24.78" "48.54"
"JGI|NEMVE1|180108|ESTEXT_GENEWISEH_1.C_160234" "ID_4363" "8" "0.00" "-4.23" "-30.87" "-42.01" "-35.17" "-48.07"
"JGI|NEMVE1|180130|ESTEXT_GENEWISEH_1.C_160282" "ID_4364" "38" "0.00" "37.19" "22.00" "67.57" "-20.17" "-33.35"
"JGI|NEMVE1|180131|ESTEXT_GENEWISEH_1.C_160289" "ID_4365" "22" "0.00" "3.13" "1.15" "32.60" "70.95" "42.21"
"JGI|NEMVE1|180149|ESTEXT_GENEWISEH_1.C_160329" "ID_4366" "12" "0.00" "-14.78" "-25.81" "-40.65" "-32.38" "-25.15"
"JGI|NEMVE1|180167|ESTEXT_GENEWISEH_1.C_160380" "ID_4367" "22" "0.00" "0.36" "-1.83" "2.59" "12.72" "7.77"
"JGI|NEMVE1|180174|ESTEXT_GENEWISEH_1.C_170002" "ID_4368" "22" "0.00" "-0.17" "-0.06" "0.57" "14.20" "18.07"
"JGI|NEMVE1|180219|ESTEXT_GENEWISEH_1.C_170178" "ID_4369" "8" "0.00" "-33.27" "-51.95" "-191.04" "-177.56" "-186.06"
"JGI|NEMVE1|180238|ESTEXT_GENEWISEH_1.C_170288" "ID_4370" "8" "0.00" "-44.12" "-73.82" "-203.98" "-218.58" "-227.14"
"JGI|NEMVE1|180263|ESTEXT_GENEWISEH_1.C_170367" "ID_4371" "12" "0.00" "-6.21" "-11.02" "-21.10" "-15.84" "-17.04"
"JGI|NEMVE1|180278|ESTEXT_GENEWISEH_1.C_170391" "ID_4372" "12" "0.00" "-15.68" "-27.20" "-78.48" "-52.00" "-50.11"
"JGI|NEMVE1|180295|ESTEXT_GENEWISEH_1.C_180006" "ID_4373" "12" "0.00" "-15.33" "-23.00" "-47.31" "-35.18" "-37.02"
"JGI|NEMVE1|180316|ESTEXT_GENEWISEH_1.C_180090" "ID_4374" "22" "0.00" "9.05" "4.88" "22.98" "38.97" "24.08"
"JGI|NEMVE1|18037|GW.104.37.1" "ID_4375" "42" "0.00" "0.99" "-0.07" "-0.78" "0.07" "0.42"
"JGI|NEMVE1|180393|ESTEXT_GENEWISEH_1.C_180344" "ID_4376" "24" "0.00" "2.62" "0.79" "24.62" "19.12" "5.41"
"JGI|NEMVE1|180397|ESTEXT_GENEWISEH_1.C_180378" "ID_4377" "26" "0.00" "0.73" "0.63" "-0.73" "2.61" "3.66"
"JGI|NEMVE1|180478|ESTEXT_GENEWISEH_1.C_190189" "ID_4378" "12" "0.00" "-0.99" "-1.12" "-2.30" "-1.64" "-2.17"
"JGI|NEMVE1|180547|ESTEXT_GENEWISEH_1.C_200061" "ID_4379" "37" "0.00" "0.45" "0.13" "-0.31" "1.74" "2.81"
"JGI|NEMVE1|180603|ESTEXT_GENEWISEH_1.C_200237" "ID_4380" "8" "0.00" "-8.07" "-6.48" "-19.15" "-31.30" "-38.35"
"JGI|NEMVE1|180626|ESTEXT_GENEWISEH_1.C_210038" "ID_4381" "24" "0.00" "0.15" "5.85" "12.36" "7.43" "6.00"
"JGI|NEMVE1|180632|ESTEXT_GENEWISEH_1.C_210045" "ID_4382" "8" "0.00" "-6.31" "-13.19" "-25.02" "-28.12" "-23.67"
"JGI|NEMVE1|180651|ESTEXT_GENEWISEH_1.C_210095" "ID_4383" "22" "0.00" "0.25" "1.71" "3.17" "93.44" "120.56"
"JGI|NEMVE1|180659|ESTEXT_GENEWISEH_1.C_210104" "ID_4384" "8" "0.00" "2.55" "-0.44" "-11.96" "-9.85" "-20.64"
"JGI|NEMVE1|180663|ESTEXT_GENEWISEH_1.C_210111" "ID_4385" "22" "0.00" "3.73" "2.29" "7.47" "53.92" "20.64"
"JGI|NEMVE1|180679|ESTEXT_GENEWISEH_1.C_210146" "ID_4386" "33" "0.00" "1.09" "-0.51" "1.22" "2.82" "5.01"
"JGI|NEMVE1|180719|ESTEXT_GENEWISEH_1.C_210299" "ID_4387" "2" "0.00" "-28.90" "-67.03" "-41.37" "10.50" "-14.24"
"JGI|NEMVE1|180736|ESTEXT_GENEWISEH_1.C_220027" "ID_4388" "24" "0.00" "2.53" "6.02" "13.53" "8.56" "3.58"
"JGI|NEMVE1|180767|ESTEXT_GENEWISEH_1.C_220098" "ID_4389" "39" "0.00" "23.30" "-6.27" "140.86" "711.49" "1,065.09"
"JGI|NEMVE1|180772|ESTEXT_GENEWISEH_1.C_220111" "ID_4390" "22" "0.00" "0.00" "22.59" "181.78" "961.33" "1,063.52"
"JGI|NEMVE1|180776|ESTEXT_GENEWISEH_1.C_220116" "ID_4391" "8" "0.00" "-29.50" "-44.32" "-85.15" "-90.29" "-93.63"
"JGI|NEMVE1|180796|ESTEXT_GENEWISEH_1.C_220194" "ID_4392" "42" "0.00" "6.76" "0.28" "-9.89" "-1.70" "-5.11"
"JGI|NEMVE1|180812|ESTEXT_GENEWISEH_1.C_220218" "ID_4393" "16" "0.00" "-39.94" "-31.59" "157.77" "-669.03" "-774.65"
"JGI|NEMVE1|180858|ESTEXT_GENEWISEH_1.C_220343" "ID_4394" "39" "0.00" "0.28" "2.42" "5.18" "6.65" "4.40"
"JGI|NEMVE1|180863|ESTEXT_GENEWISEH_1.C_230031" "ID_4395" "28" "0.00" "0.06" "1.01" "1.52" "0.25" "0.06"
"JGI|NEMVE1|180887|ESTEXT_GENEWISEH_1.C_230070" "ID_4396" "9" "0.00" "2.04" "-3.72" "-10.21" "0.73" "1.46"
"JGI|NEMVE1|180912|ESTEXT_GENEWISEH_1.C_230332" "ID_4397" "36" "0.00" "0.26" "0.20" "0.39" "24.57" "108.83"
"JGI|NEMVE1|180943|ESTEXT_GENEWISEH_1.C_230398" "ID_4398" "8" "0.00" "11.56" "-20.67" "-523.58" "-613.46" "-644.21"
"JGI|NEMVE1|180946|ESTEXT_GENEWISEH_1.C_230401" "ID_4399" "24" "0.00" "0.49" "0.28" "5.15" "1.62" "1.20"
"JGI|NEMVE1|180953|ESTEXT_GENEWISEH_1.C_240019" "ID_4400" "8" "0.00" "1.05" "-8.21" "-28.02" "-21.65" "-22.78"
"JGI|NEMVE1|180983|ESTEXT_GENEWISEH_1.C_240117" "ID_4401" "25" "0.00" "0.63" "3.24" "-2.82" "-5.12" "-5.33"
"JGI|NEMVE1|181003|ESTEXT_GENEWISEH_1.C_240186" "ID_4402" "28" "0.00" "2.69" "3.42" "18.13" "3.28" "-7.36"
"JGI|NEMVE1|181047|ESTEXT_GENEWISEH_1.C_240291" "ID_4403" "12" "0.00" "-2.95" "-9.19" "-17.58" "-8.39" "-17.05"
"JGI|NEMVE1|181063|ESTEXT_GENEWISEH_1.C_250015" "ID_4404" "22" "0.00" "3.98" "5.23" "-3.47" "19.20" "18.18"
"JGI|NEMVE1|181066|ESTEXT_GENEWISEH_1.C_250020" "ID_4405" "25" "0.00" "33.17" "19.08" "-39.02" "-34.09" "-42.79"
"JGI|NEMVE1|181123|ESTEXT_GENEWISEH_1.C_250168" "ID_4406" "42" "0.00" "11.38" "0.28" "-21.81" "-2.59" "-5.80"
"JGI|NEMVE1|181181|ESTEXT_GENEWISEH_1.C_260036" "ID_4407" "28" "0.00" "-22.74" "33.20" "341.02" "-2.79" "-105.10"
"JGI|NEMVE1|181204|ESTEXT_GENEWISEH_1.C_260104" "ID_4408" "22" "0.00" "8.46" "-2.41" "7.44" "23.48" "18.01"
"JGI|NEMVE1|181209|ESTEXT_GENEWISEH_1.C_260110" "ID_4409" "35" "0.00" "98.87" "26.27" "-90.09" "-66.37" "-30.34"
"JGI|NEMVE1|181253|ESTEXT_GENEWISEH_1.C_260219" "ID_4410" "22" "0.00" "0.19" "2.18" "13.80" "21.64" "10.59"
"JGI|NEMVE1|181274|ESTEXT_GENEWISEH_1.C_260271" "ID_4411" "35" "0.00" "3.24" "-6.98" "-30.10" "-10.36" "-4.65"
"JGI|NEMVE1|181320|ESTEXT_GENEWISEH_1.C_260349" "ID_4412" "24" "0.00" "6.55" "24.18" "151.98" "41.99" "18.94"
"JGI|NEMVE1|181382|ESTEXT_GENEWISEH_1.C_270231" "ID_4413" "8" "0.00" "35.32" "7.52" "-34.80" "-58.83" "-57.58"
"JGI|NEMVE1|181408|ESTEXT_GENEWISEH_1.C_270391" "ID_4414" "39" "0.00" "-0.66" "30.47" "221.85" "1,193.29" "1,333.76"
"JGI|NEMVE1|181421|ESTEXT_GENEWISEH_1.C_280009" "ID_4415" "2" "0.00" "-0.27" "-0.54" "3.39" "4.73" "2.99"
"JGI|NEMVE1|181446|ESTEXT_GENEWISEH_1.C_280093" "ID_4416" "43" "0.00" "10.79" "11.36" "11.14" "15.79" "2.95"
"JGI|NEMVE1|181456|ESTEXT_GENEWISEH_1.C_280115" "ID_4417" "24" "0.00" "5.60" "35.72" "103.94" "64.66" "49.40"
"JGI|NEMVE1|181495|ESTEXT_GENEWISEH_1.C_280247" "ID_4418" "37" "0.00" "3.10" "-0.45" "-7.61" "7.78" "4.56"
"JGI|NEMVE1|181511|ESTEXT_GENEWISEH_1.C_290057" "ID_4419" "44" "0.00" "10.96" "-0.25" "10.39" "16.98" "11.78"
"JGI|NEMVE1|181539|ESTEXT_GENEWISEH_1.C_290173" "ID_4420" "28" "0.00" "-4.59" "-4.52" "34.21" "-9.55" "-37.85"
"JGI|NEMVE1|181564|ESTEXT_GENEWISEH_1.C_300075" "ID_4421" "8" "0.00" "-14.74" "-11.07" "-48.42" "-78.69" "-83.93"
"JGI|NEMVE1|181577|ESTEXT_GENEWISEH_1.C_300161" "ID_4422" "8" "0.00" "-19.13" "-35.63" "-38.14" "-67.22" "-80.51"
"JGI|NEMVE1|181597|ESTEXT_GENEWISEH_1.C_300227" "ID_4423" "39" "0.00" "5.15" "30.94" "86.84" "112.98" "117.92"
"JGI|NEMVE1|181605|ESTEXT_GENEWISEH_1.C_300265" "ID_4425" "12" "0.00" "2.09" "-9.82" "-56.84" "-12.02" "-14.11"
"JGI|NEMVE1|181611|ESTEXT_GENEWISEH_1.C_300271" "ID_4426" "46" "0.00" "40.32" "39.21" "0.33" "40.32" "63.77"
"JGI|NEMVE1|181671|ESTEXT_GENEWISEH_1.C_300371" "ID_4427" "22" "0.00" "77.74" "37.76" "10.04" "194.85" "99.88"
"JGI|NEMVE1|181680|ESTEXT_GENEWISEH_1.C_300389" "ID_4428" "22" "0.00" "0.85" "6.48" "10.45" "29.37" "11.70"
"JGI|NEMVE1|181729|ESTEXT_GENEWISEH_1.C_310126" "ID_4429" "8" "0.00" "-33.43" "-37.14" "-34.60" "-107.91" "-122.05"
"JGI|NEMVE1|181733|ESTEXT_GENEWISEH_1.C_310136" "ID_4430" "2" "0.00" "-2.08" "-2.48" "19.89" "35.67" "7.21"
"JGI|NEMVE1|181769|ESTEXT_GENEWISEH_1.C_310250" "ID_4431" "22" "0.00" "0.38" "-0.19" "0.89" "8.17" "8.81"
"JGI|NEMVE1|181774|ESTEXT_GENEWISEH_1.C_310255" "ID_4432" "39" "0.00" "-51.56" "-6.05" "320.32" "371.74" "406.09"
"JGI|NEMVE1|181794|ESTEXT_GENEWISEH_1.C_320047" "ID_4433" "22" "0.00" "-1.11" "-1.70" "-0.85" "8.45" "8.26"
"JGI|NEMVE1|181820|ESTEXT_GENEWISEH_1.C_320107" "ID_4434" "24" "0.00" "-0.83" "-0.71" "27.48" "37.05" "22.98"
"JGI|NEMVE1|181859|ESTEXT_GENEWISEH_1.C_320165" "ID_4435" "8" "0.00" "25.87" "0.35" "-46.17" "-52.86" "-53.50"
"JGI|NEMVE1|181888|ESTEXT_GENEWISEH_1.C_320242" "ID_4436" "42" "0.00" "13.79" "18.07" "-16.06" "3.23" "-4.19"
"JGI|NEMVE1|181917|ESTEXT_GENEWISEH_1.C_320301" "ID_4437" "22" "0.00" "0.00" "31.56" "18.39" "92.27" "62.49"
"JGI|NEMVE1|181936|ESTEXT_GENEWISEH_1.C_320343" "ID_4438" "12" "0.00" "-14.12" "-11.82" "-34.81" "-29.09" "-25.68"
"JGI|NEMVE1|181966|ESTEXT_GENEWISEH_1.C_330038" "ID_4439" "22" "0.00" "-3.62" "1.03" "3.26" "20.89" "15.53"
"JGI|NEMVE1|181969|ESTEXT_GENEWISEH_1.C_330044" "ID_4440" "8" "0.00" "-1.76" "-2.22" "-4.66" "-4.54" "-4.77"
"JGI|NEMVE1|181975|ESTEXT_GENEWISEH_1.C_330050" "ID_4441" "8" "0.00" "-5.49" "-6.87" "-16.18" "-24.37" "-31.09"
"JGI|NEMVE1|182|GW.3.2.1" "ID_4442" "39" "0.00" "-0.06" "0.39" "3.32" "7.55" "14.37"
"JGI|NEMVE1|182004|ESTEXT_GENEWISEH_1.C_330083" "ID_4443" "32" "0.00" "-1.14" "-87.68" "-146.09" "-101.68" "-68.86"
"JGI|NEMVE1|182006|ESTEXT_GENEWISEH_1.C_330089" "ID_4444" "39" "0.00" "1.82" "42.74" "141.42" "107.87" "138.14"
"JGI|NEMVE1|182009|ESTEXT_GENEWISEH_1.C_330094" "ID_4445" "22" "0.00" "0.52" "-5.83" "43.11" "170.09" "97.03"
"JGI|NEMVE1|182064|ESTEXT_GENEWISEH_1.C_330387" "ID_4446" "26" "0.00" "-0.64" "-1.67" "-19.84" "14.77" "-0.77"
"JGI|NEMVE1|182068|ESTEXT_GENEWISEH_1.C_340005" "ID_4447" "24" "0.00" "-4.09" "6.06" "358.62" "98.39" "64.99"
"JGI|NEMVE1|182082|ESTEXT_GENEWISEH_1.C_340050" "ID_4448" "8" "0.00" "-4.54" "-14.49" "-54.91" "-45.92" "-57.53"
"JGI|NEMVE1|182102|ESTEXT_GENEWISEH_1.C_340083" "ID_4449" "8" "0.00" "-16.93" "-29.78" "-57.37" "-73.04" "-81.09"
"JGI|NEMVE1|182113|ESTEXT_GENEWISEH_1.C_340142" "ID_4450" "8" "0.00" "25.55" "15.63" "-202.67" "-233.80" "-245.03"
"JGI|NEMVE1|182116|ESTEXT_GENEWISEH_1.C_340145" "ID_4451" "8" "0.00" "-4.86" "-11.38" "-10.80" "-11.07" "-11.07"
"JGI|NEMVE1|182128|ESTEXT_GENEWISEH_1.C_340175" "ID_4452" "39" "0.00" "-0.80" "0.00" "30.62" "37.04" "58.80"
"JGI|NEMVE1|182198|ESTEXT_GENEWISEH_1.C_350148" "ID_4453" "35" "0.00" "3.82" "1.02" "-3.31" "-0.41" "1.78"
"JGI|NEMVE1|182231|ESTEXT_GENEWISEH_1.C_350264" "ID_4454" "8" "0.00" "-41.53" "-42.66" "-98.55" "-194.35" "-213.68"
"JGI|NEMVE1|182236|ESTEXT_GENEWISEH_1.C_350272" "ID_4455" "32" "0.00" "103.33" "-11.91" "-106.94" "-129.30" "-126.77"
"JGI|NEMVE1|182256|ESTEXT_GENEWISEH_1.C_350299" "ID_4456" "8" "0.00" "14.59" "1.53" "7.22" "-69.94" "-88.98"
"JGI|NEMVE1|182272|ESTEXT_GENEWISEH_1.C_360034" "ID_4457" "28" "0.00" "-5.24" "45.60" "87.47" "12.25" "-6.55"
"JGI|NEMVE1|182282|ESTEXT_GENEWISEH_1.C_360049" "ID_4458" "42" "0.00" "7.19" "4.69" "-17.91" "-1.48" "-4.37"
"JGI|NEMVE1|182319|ESTEXT_GENEWISEH_1.C_370013" "ID_4459" "32" "0.00" "17.69" "-34.47" "-64.14" "-53.21" "-58.78"
"JGI|NEMVE1|182323|ESTEXT_GENEWISEH_1.C_370020" "ID_4460" "28" "0.00" "6.20" "6.55" "51.77" "10.91" "-14.14"
"JGI|NEMVE1|182326|ESTEXT_GENEWISEH_1.C_370023" "ID_4461" "22" "0.00" "12.96" "15.88" "3.34" "58.72" "44.72"
"JGI|NEMVE1|182331|ESTEXT_GENEWISEH_1.C_370028" "ID_4462" "8" "0.00" "26.73" "-80.45" "-464.38" "-440.08" "-443.62"
"JGI|NEMVE1|182353|ESTEXT_GENEWISEH_1.C_370050" "ID_4463" "8" "0.00" "-16.29" "-8.93" "-88.59" "-105.82" "-112.96"
"JGI|NEMVE1|18236|GW.322.29.1" "ID_4464" "39" "0.00" "0.57" "1.53" "1.76" "3.52" "4.60"
"JGI|NEMVE1|182369|ESTEXT_GENEWISEH_1.C_370069" "ID_4465" "25" "0.00" "12.21" "12.46" "-9.51" "-4.58" "-7.02"
"JGI|NEMVE1|182399|ESTEXT_GENEWISEH_1.C_370173" "ID_4466" "25" "0.00" "7.16" "6.14" "-5.80" "-5.24" "-5.52"
"JGI|NEMVE1|182461|ESTEXT_GENEWISEH_1.C_380109" "ID_4467" "40" "0.00" "1.52" "1.20" "1.20" "-0.89" "-2.98"
"JGI|NEMVE1|182469|ESTEXT_GENEWISEH_1.C_380136" "ID_4468" "39" "0.00" "0.15" "1.24" "15.17" "49.74" "117.79"
"JGI|NEMVE1|182482|ESTEXT_GENEWISEH_1.C_380174" "ID_4469" "28" "0.00" "-9.96" "-4.32" "34.99" "-12.78" "-32.83"
"JGI|NEMVE1|182498|ESTEXT_GENEWISEH_1.C_380207" "ID_4470" "2" "0.00" "-2.57" "-5.01" "-1.93" "1.03" "-3.34"
"JGI|NEMVE1|182503|ESTEXT_GENEWISEH_1.C_380212" "ID_4471" "24" "0.00" "0.56" "3.38" "20.09" "14.03" "6.55"
"JGI|NEMVE1|182548|ESTEXT_GENEWISEH_1.C_380328" "ID_4472" "36" "0.00" "-1.48" "-2.10" "-3.49" "25.75" "232.73"
"JGI|NEMVE1|182583|ESTEXT_GENEWISEH_1.C_390080" "ID_4473" "8" "0.00" "-38.77" "-114.52" "-162.90" "-147.23" "-152.14"
"JGI|NEMVE1|182635|ESTEXT_GENEWISEH_1.C_390290" "ID_4474" "8" "0.00" "-4.40" "-21.34" "-31.06" "-28.50" "-33.17"
"JGI|NEMVE1|182641|ESTEXT_GENEWISEH_1.C_390296" "ID_4475" "28" "0.00" "-9.46" "20.89" "26.06" "0.58" "-4.24"
"JGI|NEMVE1|182669|ESTEXT_GENEWISEH_1.C_400048" "ID_4476" "25" "0.00" "7.73" "6.99" "-7.44" "-3.81" "-1.99"
"JGI|NEMVE1|182679|ESTEXT_GENEWISEH_1.C_400062" "ID_4477" "1" "0.00" "-4.94" "-4.83" "0.92" "-8.14" "-11.50"
"JGI|NEMVE1|182684|ESTEXT_GENEWISEH_1.C_400073" "ID_4478" "39" "0.00" "-0.39" "0.56" "2.14" "3.16" "4.00"
"JGI|NEMVE1|182686|ESTEXT_GENEWISEH_1.C_400078" "ID_4479" "22" "0.00" "2.03" "3.74" "1.52" "10.83" "6.15"
"JGI|NEMVE1|182709|ESTEXT_GENEWISEH_1.C_400169" "ID_4480" "22" "0.00" "8.24" "9.04" "3.65" "22.46" "20.71"
"JGI|NEMVE1|182716|ESTEXT_GENEWISEH_1.C_400177" "ID_4481" "40" "0.00" "1.83" "2.16" "5.57" "-1.38" "-5.18"
[truncated: 1,391,975 more chars]
