# Supplementary material for: Characterization of differential transcript abundance through time during Nematostella vectensis development
Source: BMC Genomics. 2013 Apr 19;14:266. doi: 10.1186/1471-2164-14-266 (PMC3680055; doi:10.1186/1471-2164-14-266)
Supplement: Additional file 9 — Matrix generation code. The R code and regular expressions used to populate the matrix with count data, normalized and averaged counts, BLAST annotations, STEM profiles, UniProt annotations, JGI numbers, and KEGG annotations. Statistical analyses were performed separately (see Additional file 10). This is a text file. [file 1471-2164-14-266-S9.r]

# Helm et al. - Characterization of differential transcript abundance through time during Nematostella vectensis development
# this file contains R scripts and regular expressions used to build the full data matrix

#-----------------------------------------------------------------------------------------

# Loading count files into R. The count files were generated using the 
# in-house script bowtie_map_to_counts.py, available as an additional file

a20 <- read.table("20_2.counts", header = TRUE)
a21<- read.table("21-7.counts", header = TRUE)
a22<- read.table("22-12.counts", header = TRUE)
a23<- read.table("23-24.counts", header = TRUE)
a24<- read.table("24-5.counts", header = TRUE)
a25<- read.table("25-10.counts", header = TRUE)
b40<- read.table("40-2.counts", header = TRUE)
b41<- read.table("41-6.counts", header = TRUE)
b42<- read.table("42-12.counts", header = TRUE)
b43<- read.table("43-24.counts", header = TRUE)
b44<- read.table("44-5.counts", header = TRUE)
b45<- read.table("45-10.counts", header = TRUE)

### merge data ###

Md <- merge(a20, b40, by.x="reference", by.y="reference", all=TRUE)
names(Md) <- c("reference", "count_rep1_2h", "count_rep2_2h")
Md <- merge(Md, a21, by.x="reference", by.y="reference", all=TRUE)
names(Md) <- c("reference", "count_rep1_2h", "count_rep2_2h", "count_rep1_7h")
Md <- merge(Md, b41, by.x="reference", by.y="reference", all=TRUE)
names(Md) <- c("reference", "count_rep1_2h", "count_rep2_2h", "count_rep1_7h", "count_rep2_7h")
Md <- merge(Md, a22, by.x="reference", by.y="reference", all=TRUE)
names(Md) <- c("reference", "count_rep1_2h", "count_rep2_2h", "count_rep1_7h", "count_rep2_7h",  "count_rep1_12h")
Md <- merge(Md, b42, by.x="reference", by.y="reference", all=TRUE)
names(Md) <- c("reference", "count_rep1_2h", "count_rep2_2h", "count_rep1_7h", "count_rep2_7h",  "count_rep1_12h", "count_rep2_12h")
Md <- merge(Md, a23, by.x="reference", by.y="reference", all=TRUE)
names(Md) <- c("reference", "count_rep1_2h", "count_rep2_2h", "count_rep1_7h", "count_rep2_7h",  "count_rep1_12h", "count_rep2_12h", "count_rep1_24h")
Md <- merge(Md, b43, by.x="reference", by.y="reference", all=TRUE)
names(Md) <- c("reference", "count_rep1_2h", "count_rep2_2h", "count_rep1_7h", "count_rep2_7h",  "count_rep1_12h", "count_rep2_12h", "count_rep1_24h", "count_rep2_24h")
Md <- merge(Md, a24, by.x="reference", by.y="reference", all=TRUE)
names(Md) <- c("reference", "count_rep1_2h", "count_rep2_2h", "count_rep1_7h", "count_rep2_7h",  "count_rep1_12h", "count_rep2_12h", "count_rep1_24h", "count_rep2_24h", "count_rep1_5d")
Md <- merge(Md, b44, by.x="reference", by.y="reference", all=TRUE)
names(Md) <- c("reference", "count_rep1_2h", "count_rep2_2h", "count_rep1_7h", "count_rep2_7h",  "count_rep1_12h", "count_rep2_12h", "count_rep1_24h", "count_rep2_24h", "count_rep1_5d", "count_rep2_5d")
Md <- merge(Md, a25, by.x="reference", by.y="reference", all=TRUE)
names(Md) <- c("reference", "count_rep1_2h", "count_rep2_2h", "count_rep1_7h", "count_rep2_7h",  "count_rep1_12h", "count_rep2_12h", "count_rep1_24h", "count_rep2_24h", "count_rep1_5d", "count_rep2_5d", "count_rep1_10d")
Md <- merge(Md, b45, by.x="reference", by.y="reference", all=TRUE)
names(Md) <- c("transcript", "count_rep1_2h", "count_rep2_2h", "count_rep1_7h", "count_rep2_7h",  "count_rep1_12h", "count_rep2_12h", "count_rep1_24h", "count_rep2_24h", "count_rep1_5d", "count_rep2_5d", "count_rep1_10d", "count_rep2_10d")
# Note at the names call, the word “reference” is changed to the word “transcript”

rownames(Md) <- Md[,1]

### creating RPM and pruning data in R ###

# get rid of non-numeric column names:
n <- data.matrix(Md[,2:13])

# set NAs to 0
n[is.na(n)] <- 0

# load edgeR
library(edgeR)
nf <- calcNormFactors(n)

lib.size <- colSums(n)

lib.effective.size <- lib.size * nf
norm.multiplier <- 1000000 / lib.effective.size

# Create the normalized matrix
q <- n * norm.multiplier

# Rename the columns
colnames(q) <- c("normalized_count_rep1_2h","normalized_count_rep2_2h","normalized_count_rep1_7h","normalized_count_rep2_7h","normalized_count_rep1_12h","normalized_count_rep2_12h","normalized_count_rep1_24h","normalized_count_rep2_24h","normalized_count_rep1_5d","normalized_count_rep2_5d","normalized_count_rep1_10d","normalized_count_rep2_10d")

#These data should not be used as inpute into edgeR for future analysis, but instead can be used to plot, or to average for STEM analysis (below)

#  Bind the normalized counts to the dataframe
Md2 <- cbind(Md,q)

# Need to get rid of NAs:

Md2[is.na(Md2)] <- 0

### Creating average normalized data for STEM analysis ###

average_normalized_count_2h <- (Md2$normalized_count_rep1_2h+Md2$normalized_count_rep2_2h)/2
average_normalized_count_7h <- (Md2$normalized_count_rep1_7h+Md2$normalized_count_rep2_7h)/2
average_normalized_count_12h <- (Md2$normalized_count_rep1_12h+Md2$normalized_count_rep2_12h)/2
average_normalized_count_24h <- (Md2$normalized_count_rep1_24h+Md2$normalized_count_rep2_24h)/2
average_normalized_count_5d <- (Md2$normalized_count_rep1_5d+Md2$normalized_count_rep2_5d)/2
average_normalized_count_10d <- (Md2$normalized_count_rep1_10d+Md2$normalized_count_rep2_10d)/2

avgMd2<- cbind(average_normalized_count_2h,average_normalized_count_7h,average_normalized_count_12h,average_normalized_count_24h,average_normalized_count_5d,average_normalized_count_10d)
rownames(avgMd2) <- Md2[,1]

Md3 <- merge(Md2, avgMd2, by.x="transcript", by.y="row.names", all=TRUE)

### Adding Blast data ###
G <- read.table("hit_definitions_all.txt", header=TRUE, sep="\t")
g <- G
rownames(g) <-G[,1]
B <- merge(Md3, g, by.x = "transcript", by.y = "Reference", all=TRUE)

### adding cluster data ###
C <- read.table("reference_names_clusters.txt", header=TRUE)

Z <- merge(B, C, by.x= "transcript", by.y = "reference", all=TRUE) 

### output of STEM analysis, requiering both R and regular expressions (in the program TextWrangler) ###

# Building STEM analysis in R #

average <- Z[,26:31]
rownames(average) <- Z[,1]
write.table(average, "average")

### regular expression to format in TextWranger ### 

#	SEARCH	REPLACE
#	"		<nothing>
#	<space>+	\t
#	NA		0
#	added the word “transcript”, to the column names

### launch STEM and build plots ###

# At the command line:
# cd /Applications/stem 
# java -mx1024M  -jar stem.jar

# Run on the standard settings

### edit STEM output file with Regular expressions ###

#	SEARCH	REPLACE
#	^\t		<nothing>
#	Selected	<nothing>
#	\tID_\d+\t([\d+;]+).*	\t\1
#	text > change case > all lower

### Getting STEM data into matrix with R ###

stem <- read.table("stem_plot_data", header = TRUE)

Zlower <- tolower(Z$transcript)
Zlower <- as.data.frame(Zlower)
rownames(Z) <- Zlower[,1]
colnames(Zs)[1] <- "lowercase_transcript"
Zs <- merge(Z, stem, by.x= "row.names", by.y = "lowercase_transcript", all=TRUE)

#lowercase_transcript was a temporary column to merge STEM data.

# Saving full database in R:

write.table(Zs, "matrix.R")

#For the statistical analysis using edgeR see file #20121213_Helm_et_al_exactTest_goseq.R#

#We provide a matrix file (Additional_file_7_matrix.txt) that contains data described above and the results of the statistical analysis. 
#The three ribosomal sequences (18S,28S, mitochondrial genome) used in the mapping were added to the final matrix.
