# Supplementary material for: Characterization of differential transcript abundance through time during Nematostella vectensis development
Source: BMC Genomics. 2013 Apr 19;14:266. doi: 10.1186/1471-2164-14-266 (PMC3680055; doi:10.1186/1471-2164-14-266)
Supplement: Additional file 11 — Blast2GO annotations. The Blast2GO annotations modified to fit the gene2GO format used by topGO. To generate this file, the reference was used as a query and BLAST against the nr database (e-value cutoff of 1e-5). Transcripts were subsequently annotated with GO terms using the Blast2GO Pipeline. The header row describes the file contents. This is a text file. [file 1471-2164-14-266-S11.txt]

"Transcript" "GO_IDs"
"jgi|Nemve1|113856|e_gw.120.9.1" "GO:0003676,GO:0005622,GO:0008270"
"jgi|Nemve1|137654|e_gw.408.22.1" "GO:0005737,GO:0006479,GO:0004719,GO:0046500,EC:2.1.1.77"
"jgi|Nemve1|212357|fgenesh1_pg.scaffold_154000017" "GO:0006355,GO:0005529"
"jgi|Nemve1|206423|fgenesh1_pg.scaffold_69000064" "GO:0005789,GO:0006506,GO:0005886,GO:0005515,GO:0009893,GO:0000506"
"jgi|Nemve1|128705|e_gw.254.53.1" "GO:0007155"
"jgi|Nemve1|201931|fgenesh1_pg.scaffold_31000091" "GO:0016020,GO:0044464,GO:0050896,GO:0050794,GO:0032501"
"jgi|Nemve1|224109|fgenesh1_pg.scaffold_3945000002" "GO:0008270,GO:0005622,GO:0003677"
"jgi|Nemve1|104131|e_gw.71.188.1" "GO:0003700,GO:0051262,GO:0044212,GO:0006915,GO:0006355,GO:0005667,GO:0045449"
"jgi|Nemve1|5769|gw.3188.1.1" "GO:0003824,GO:0016020"
"jgi|Nemve1|50912|gw.73.173.1" "GO:0005234,GO:0030054,GO:0043231,GO:0030288,GO:0044309,GO:0016021,GO:0030425,GO:0004971,GO:0006811,GO:0035235,GO:0044446,GO:0005515,GO:0044444,GO:0031090,GO:0045211,GO:0012505,GO:0005886,GO:0007268"
"jgi|Nemve1|204120|fgenesh1_pg.scaffold_48000040" "GO:0030170,GO:0016831,GO:0006520,EC:4.1.1.0"
"jgi|Nemve1|172762|estExt_gwp.C_2230042" "GO:0004826,GO:0005524,GO:0006432,GO:0000049,GO:0000162,GO:0006571,GO:0009094,GO:0009328,EC:6.1.1.20"
"jgi|Nemve1|8345|gw.2876.1.1" "GO:0006468,GO:0005524,GO:0007476,GO:0004691,GO:0005952,GO:0009069,EC:2.7.11.11"
"jgi|Nemve1|11255|gw.253.1.1" "GO:0004889,GO:0004872,GO:0045211,GO:0030054,GO:0005886,GO:0016021,GO:0006812,GO:0007165"
"jgi|Nemve1|77702|gw.186.101.1" "GO:0004525,GO:0035279,GO:0016442,GO:0008026,GO:0021591,GO:0070883,GO:0030423,GO:0031054,GO:0003677,GO:0003725,GO:0005524,GO:0030422,GO:0005737,GO:0051252,EC:3.1.26.3"
"jgi|Nemve1|199061|fgenesh1_pg.scaffold_13000068" "GO:0070461,GO:0035064,GO:0043966,GO:0005671,GO:0071169"
"jgi|Nemve1|82891|e_gw.6.263.1" "GO:0003700,GO:0006006,GO:0070491,GO:0048146,GO:0006309,GO:0003690,GO:0010332,GO:0016485,GO:0008634,GO:0032091,GO:2000573,GO:0032873,GO:0045656,GO:0042474,GO:0043279,GO:0050679,GO:0030424,GO:2001220,GO:0032204,GO:0016604,GO:0050910,GO:0045944,GO:0006919,GO:0005737,GO:0051782,GO:0032403,GO:0002904,GO:0060070,GO:0000122,GO:0007050,GO:0008629,GO:0005819,GO:0043473,GO:0035690,GO:0046982,GO:0001658,GO:0001836,GO:0043565,GO:0006338,GO:0008633,GO:2001022,GO:0090096,GO:0048147,GO:0048705,GO:0005730,GO:0006879,GO:0070888,GO:0006352,GO:0005667,GO:0045449"
"jgi|Nemve1|232209|fgsh_est.C_scaffold_28000011" "GO:0006810,GO:0051716,GO:0006672,GO:0005794,GO:0007154,GO:0006996,GO:0044425,GO:0031090,GO:0009056,GO:0044446,GO:0019222,GO:0006873,GO:0048523,GO:0019538"
"jgi|Nemve1|20002|gw.162.28.1" "GO:0005488"
"jgi|Nemve1|49843|gw.11007.2.1" "GO:0004807,GO:0006000,GO:0006013,GO:0006020,GO:0006094,GO:0006096,GO:0015976,GO:0046486,EC:5.3.1.1"
"jgi|Nemve1|218394|fgenesh1_pg.scaffold_346000006" "GO:0016021,GO:0007186,GO:0004930"
"jgi|Nemve1|216775|fgenesh1_pg.scaffold_271000030" "GO:0008191,GO:0005576"
"jgi|Nemve1|204049|fgenesh1_pg.scaffold_47000108" "GO:0016021,GO:0007186,GO:0004930"
"jgi|Nemve1|81002|e_gw.3.696.1" "GO:0000062"
"jgi|Nemve1|220949|fgenesh1_pg.scaffold_609000010" "GO:0044424"
"jgi|Nemve1|113459|e_gw.118.137.1" "GO:0005737,GO:0007018,GO:0005886,GO:0005858,GO:0035085,GO:0008152,GO:0042623,GO:0003777,GO:0048011,GO:0005874"
"jgi|Nemve1|116955|e_gw.142.44.1" "GO:0055114,GO:0016705,GO:0009055,GO:0004497,GO:0020037,GO:0044237,GO:0006118"
"jgi|Nemve1|221597|fgenesh1_pg.scaffold_859000001" "GO:0046872,GO:0008152,GO:0005524,GO:0003824"
"jgi|Nemve1|208522|fgenesh1_pg.scaffold_93000033" "GO:0016021,GO:0004983,GO:0007187,GO:0007268"
"jgi|Nemve1|242502|estExt_fgenesh1_pg.C_650045" "GO:0005488,GO:0007165"
"jgi|Nemve1|137658|e_gw.408.40.1" "GO:0042769,GO:0070534,GO:0033182,GO:0008063,GO:0034142,GO:0000724,GO:0034134,GO:0035370,GO:0043130,GO:0005829,GO:0006511,GO:0000151,GO:0019221,GO:0031372,GO:0043123,GO:0004842,GO:0050852,GO:0031058,GO:0051443,GO:0070423,GO:0000729,GO:0006301,GO:0051092,GO:0002755,GO:0005634,GO:0005524,GO:0034130,GO:0045739,EC:6.3.2.19"
"jgi|Nemve1|204952|fgenesh1_pg.scaffold_55000059" "GO:0016787"
"jgi|Nemve1|9143|gw.8122.4.1" "GO:0004930,GO:0007186,GO:0016021"
"jgi|Nemve1|212680|fgenesh1_pg.scaffold_160000045" "GO:0016021,GO:0007186,GO:0004930"
"jgi|Nemve1|245882|estExt_fgenesh1_pg.C_1820027" "GO:0008603,GO:0005952,GO:0055085,GO:0006813,GO:0005249,GO:0045859,GO:0008076"
"jgi|Nemve1|99516|e_gw.53.148.1" "GO:0016021,GO:0004965,GO:0007216"
"jgi|Nemve1|110357|e_gw.100.78.1" "GO:0044464,GO:0009987"
"jgi|Nemve1|220566|fgenesh1_pg.scaffold_541000001" "GO:0006281,GO:0003677"
"jgi|Nemve1|25097|gw.45.46.1" "GO:0006468,GO:0008353,GO:0009794,GO:0051301,GO:0005524,GO:0007067,GO:0004693,GO:0005634,GO:0009069,GO:0000074,EC:2.7.11.23,EC:2.7.11.22"
"jgi|Nemve1|195431|estExt_GenewiseH_1.C_6000007" "GO:0003887,GO:0006261,GO:0042645,GO:0002020,GO:0006287,GO:0030389,GO:0004721,GO:0003682,GO:0042575,GO:0006470,EC:2.7.7.7,EC:3.1.3.16"
"jgi|Nemve1|110999|e_gw.103.11.1" "GO:0001666,GO:0005829,GO:0055114,GO:0048646,GO:0031543,GO:0032364,GO:0003206,GO:0043433,GO:0031418,GO:0005515,GO:0071731,GO:0005506"
"jgi|Nemve1|246405|estExt_fgenesh1_pg.C_2160030" "GO:0006808,GO:0050790,GO:0030234"
"jgi|Nemve1|86759|e_gw.14.239.1" "GO:0048518,GO:0016020,GO:0005783"
"jgi|Nemve1|212920|fgenesh1_pg.scaffold_165000028" "GO:0007155"
"jgi|Nemve1|10373|gw.174.1.1" "GO:0055085,GO:0015701,GO:0016021,GO:0016323,GO:0006885,GO:0015301"
"jgi|Nemve1|128248|e_gw.247.10.1" "GO:0016491,GO:0000166,GO:0055114,GO:0008270"
"jgi|Nemve1|16286|gw.356.11.1" "GO:0015389,GO:0015390,GO:0001882,GO:0001895,GO:0015860,GO:0016021,GO:0015864,GO:0006812,GO:0006863,GO:0015855"
"jgi|Nemve1|151007|e_gw.3829.1.1" "GO:0006950"
"jgi|Nemve1|218110|fgenesh1_pg.scaffold_330000005" "GO:0005840,GO:0003735,GO:0006412,GO:0005739,GO:0042254"
"jgi|Nemve1|205559|fgenesh1_pg.scaffold_60000082" "GO:0051239,GO:0005488,GO:0044238,GO:0007599,GO:0006950"
"jgi|Nemve1|49810|gw.15086.3.1" "GO:0003676,GO:0005622,GO:0008270"
"jgi|Nemve1|225305|fgenesh1_pg.scaffold_8077000001" "GO:0005634"
"jgi|Nemve1|148626|e_gw.2526.1.1" "GO:0005730,GO:0005681,GO:0006916,GO:0017134"
"jgi|Nemve1|241555|estExt_fgenesh1_pg.C_470054" "GO:0048731,GO:0051716,GO:0042221,GO:0005515,GO:0016020,GO:0044464,GO:0050789"
"jgi|Nemve1|203293|fgenesh1_pg.scaffold_42000008" "GO:0004375,GO:0030170,GO:0016594,GO:0019899,GO:0032440,GO:0016829,GO:0005960,GO:0005739,GO:0042803,GO:0055114,GO:0019464,GO:0006563,GO:0006566,EC:1.4.4.2,EC:1.3.1.74"
"jgi|Nemve1|80692|e_gw.3.325.1" "GO:0005762,GO:0003735,GO:0006412,GO:0042254"
"jgi|Nemve1|128734|e_gw.254.51.1" "GO:0007155"
"jgi|Nemve1|216064|fgenesh1_pg.scaffold_247000033" "GO:0035085,GO:0030117,GO:0007265,GO:0032402,GO:0005515,GO:0016055,GO:0005879,GO:0005525,GO:0060170,GO:0006612,GO:0005543,GO:0070121,GO:0045444,GO:0046872,GO:0033339,GO:0051258,GO:0007601,GO:0042384,GO:0007368,GO:0034464,GO:0005932,GO:0006471"
"jgi|Nemve1|81249|e_gw.4.10.1" "GO:0060644,GO:0016525,GO:0060764,GO:0005515,GO:0060484,GO:0045647,GO:0048286,GO:0030878,GO:0033599,GO:0060480,GO:0060535,GO:0060441,GO:0045639,GO:0060749,GO:0060435,GO:0060574,GO:0003016,GO:0043065,GO:0003700,GO:0009952,GO:0000976,GO:0045944,GO:0010870,GO:0035264,GO:0060638,GO:0016477,GO:0048704,GO:0005667,GO:0045449"
"jgi|Nemve1|200125|fgenesh1_pg.scaffold_19000117" "GO:0006355,GO:0005667,GO:0003677,GO:0003700,GO:0045449"
"jgi|Nemve1|91986|e_gw.28.122.1" "GO:0006383,GO:0005654,GO:0009301,GO:0006366"
"jgi|Nemve1|219468|fgenesh1_pg.scaffold_413000009" "GO:0016787"
"jgi|Nemve1|20665|gw.65.40.1" "GO:0071944,GO:0005737"
"jgi|Nemve1|197895|fgenesh1_pg.scaffold_7000178" "GO:0008188,GO:0016021,GO:0044464,GO:0007187,GO:0007268"
"jgi|Nemve1|12988|gw.300.6.1" "GO:0004091,EC:3.1.1.1"
"jgi|Nemve1|126197|e_gw.229.112.1" "GO:0043229,GO:0044444"
"jgi|Nemve1|160250|estExt_gwp.C_120452" "GO:0006497,GO:0003824"
"jgi|Nemve1|33187|gw.79.111.1" "GO:0022857,GO:0055085,GO:0008643,GO:0016021"
"jgi|Nemve1|30196|gw.45.88.1" "GO:0005829,GO:0003989,GO:0006633,GO:0001894,GO:0005625,GO:0019900,GO:0005739,GO:0046872,GO:0006084,GO:0009374,GO:0005524,GO:0014070,GO:0004075,GO:0042493,GO:0055088,GO:0051289,GO:0044268,GO:0006090,GO:0009343,EC:6.4.1.2,EC:6.3.4.14"
"jgi|Nemve1|196298|fgenesh1_pg.scaffold_1000229" "GO:0003723,GO:0003964,GO:0006278,EC:2.7.7.49"
"jgi|Nemve1|235548|estExt_fgenesh1_pm.C_1700003" "GO:0005654,GO:0070979,GO:0008270,GO:0051437,GO:0005680,GO:0007094,GO:0051436,GO:0051301,GO:0005829,GO:0004842,GO:0031145,EC:6.3.2.19"
"jgi|Nemve1|97848|e_gw.47.255.1" "GO:0016616,GO:0055114,GO:0000166,EC:1.1.1.0"
"jgi|Nemve1|120869|e_gw.175.133.1" "GO:0016324,GO:0035152,GO:0005488"
"jgi|Nemve1|243371|estExt_fgenesh1_pg.C_860061" "GO:0004872,GO:0004871,GO:0007165,GO:0016020"
"jgi|Nemve1|197241|fgenesh1_pg.scaffold_5000047" "GO:0090305,GO:0006508,GO:0003677,GO:0004518,GO:0008270,GO:0008234"
"jgi|Nemve1|217985|fgenesh1_pg.scaffold_321000010" "GO:0005737"
"jgi|Nemve1|179653|estExt_GenewiseH_1.C_130318" "GO:0003676,GO:0005634,GO:0008270"
"jgi|Nemve1|180719|estExt_GenewiseH_1.C_210299" "GO:0030423,GO:0016442,GO:0003743,GO:0030422,GO:0006342,GO:0006402,GO:0035198,GO:0035279,GO:0007367,GO:0005850,GO:0035196,GO:0048471,GO:0019899,GO:0005634,GO:0007416,GO:0005840,GO:0006446"
"jgi|Nemve1|128164|e_gw.246.69.1" "GO:0008270,GO:0005622"
"jgi|Nemve1|82479|e_gw.6.185.1" "GO:0009615,GO:0030054,GO:0006367,GO:0045944,GO:0050434,GO:0019211,GO:0003677,GO:0006368,GO:0006370,GO:0005674,GO:0000398,GO:0008134,GO:0003713,GO:0003824,GO:0045941"
"jgi|Nemve1|129650|e_gw.268.75.1" "GO:0019028"
"jgi|Nemve1|102476|e_gw.64.190.1" "GO:0008270,GO:0003676,GO:0005622"
"jgi|Nemve1|4093|gw.1825.3.1" "GO:0030016,GO:0005634"
"jgi|Nemve1|235305|estExt_fgenesh1_pm.C_1240003" "GO:0043231,GO:0055114,GO:0044238,GO:0004753,GO:0034641,GO:0000166"
"jgi|Nemve1|129721|e_gw.269.39.1" "GO:0006644,GO:0016020"
"jgi|Nemve1|61970|gw.65.207.1" "GO:0005488"
"jgi|Nemve1|61541|gw.24.214.1" "GO:0005768,GO:0048523,GO:0006897,GO:0006914"
"jgi|Nemve1|207264|fgenesh1_pg.scaffold_78000066" "GO:0020037,GO:0016705,GO:0004497,GO:0009055,GO:0055114,GO:0006118"
"jgi|Nemve1|106162|e_gw.80.265.1" "GO:0016021,GO:0007186,GO:0004930"
"jgi|Nemve1|84810|e_gw.10.39.1" "GO:0043231,GO:0005515,GO:0005737"
"jgi|Nemve1|70014|gw.87.162.1" "GO:0030170,GO:0019752,GO:0016831,EC:4.1.1.0"
"jgi|Nemve1|177063|estExt_GenewiseH_1.C_10523" "GO:0016021,GO:0007186,GO:0004930"
"jgi|Nemve1|186937|estExt_GenewiseH_1.C_920041" "GO:0005730,GO:0003676,GO:0005515,GO:0000166"
"jgi|Nemve1|211508|fgenesh1_pg.scaffold_139000025" "GO:0048523,GO:0008270,GO:0004126,GO:0042802,GO:0009972,GO:0016043,GO:0006206,EC:3.5.4.5"
"jgi|Nemve1|167786|estExt_gwp.C_920211" "GO:0005829,GO:0004819,GO:0005625,GO:0004827,GO:0006461,GO:0005524,GO:0005515,GO:0005759,GO:0004818,GO:0006425,GO:0006433,GO:0006525,GO:0006560,GO:0006424,GO:0009332,GO:0015994,EC:6.1.1.18,EC:6.1.1.15,EC:6.1.1.17"
"jgi|Nemve1|11933|gw.552.1.1" "GO:0004003,GO:0034645,GO:0000724,GO:0043566,GO:0005657"
"jgi|Nemve1|241439|estExt_fgenesh1_pg.C_450067" "GO:0043296,GO:0035317,GO:2000112,GO:0048676,GO:0045314,GO:0005515,GO:0030725,GO:0048522,GO:0050672,GO:0007391,GO:0043229,GO:0017018,GO:0048477,GO:0000164,GO:0006470,GO:0017023"
"jgi|Nemve1|18871|gw.353.18.1" "GO:0008270,GO:0016020"
"jgi|Nemve1|79056|e_gw.1.407.1" "GO:0042731,GO:0032093,GO:0043621,GO:0005634,GO:0000122"
"jgi|Nemve1|195162|estExt_GenewiseH_1.C_5180010" "GO:0000226,GO:0005874"
"jgi|Nemve1|212478|fgenesh1_pg.scaffold_156000057" "GO:0016021,GO:0007186,GO:0004930"
"jgi|Nemve1|168887|estExt_gwp.C_1160058" "GO:0005509"
"jgi|Nemve1|87441|e_gw.16.332.1" "GO:0009987,GO:0044238,GO:0043170,GO:0044464"
"jgi|Nemve1|221407|fgenesh1_pg.scaffold_756000001" "GO:0003677,GO:0015074,GO:0006310"
"jgi|Nemve1|246432|estExt_fgenesh1_pg.C_2170026" "GO:0003712,GO:0031167,GO:0005739,GO:0006355,GO:0000179,GO:0005667,GO:0045449"
"jgi|Nemve1|79986|e_gw.2.314.1" "GO:0016874,GO:0007155,GO:0005524"
"jgi|Nemve1|166581|estExt_gwp.C_750116" "GO:0016020,GO:0017089,GO:0005737,GO:0051861,GO:0046836"
"jgi|Nemve1|120202|e_gw.168.61.1" "GO:0005794,GO:0006468,GO:0004712,GO:0005524,GO:0004674,GO:0009069,EC:2.7.112.1,EC:2.7.11.0"
"jgi|Nemve1|177729|estExt_GenewiseH_1.C_40056" "GO:0005509,GO:0051014,GO:0030043,GO:0003779,GO:0045010,GO:0051693"
"jgi|Nemve1|113279|e_gw.117.57.1" "GO:0055085,GO:0030054,GO:0090102,GO:0060384,GO:0016021,GO:0005230,GO:0006811,GO:0060119,GO:0007268,GO:0005515,GO:0045211,GO:0007165,GO:0007605,GO:0043526,GO:0005886"
"jgi|Nemve1|213750|fgenesh1_pg.scaffold_183000036" "GO:0004930,GO:0007186,GO:0016021"
"jgi|Nemve1|131020|e_gw.289.61.1" "GO:0005525,GO:0007264,GO:0015031"
"jgi|Nemve1|208820|fgenesh1_pg.scaffold_97000053" "GO:0016491,GO:0055114"
"jgi|Nemve1|241391|estExt_fgenesh1_pg.C_440109" "GO:0043005,GO:0016021"
"jgi|Nemve1|225057|fgenesh1_pg.scaffold_7212000001" "GO:0065008,GO:0055114,GO:0046872,GO:0046483,GO:0016653,GO:0044444,GO:0006807,GO:0051186,EC:1.6.2.0"
"jgi|Nemve1|107214|e_gw.85.121.1" "GO:0045087,GO:0005488,GO:0000776,GO:0007067,GO:0005829,GO:0035872,GO:0000151"
"jgi|Nemve1|220205|fgenesh1_pg.scaffold_486000003" "GO:0003960,GO:0008631,GO:0006739,GO:0070402,GO:0048038,GO:0008270,GO:0042803,GO:0055114,GO:0006118,EC:1.6.5.5"
"jgi|Nemve1|239018|estExt_fgenesh1_pg.C_110033" "GO:0005622,GO:0007264"
"jgi|Nemve1|168894|estExt_gwp.C_1160068" "GO:0005737,GO:0042787,GO:0005515,GO:0004842,GO:0019005,EC:6.3.2.19"
"jgi|Nemve1|202551|fgenesh1_pg.scaffold_36000028" "GO:0007186,GO:0016021"
"jgi|Nemve1|202860|fgenesh1_pg.scaffold_38000090" "GO:0004221,GO:0034976,GO:0008270,GO:0030433,GO:1900037,GO:0004843,GO:0005515,GO:0005789,GO:0016579,EC:3.1.2.15"
"jgi|Nemve1|221028|fgenesh1_pg.scaffold_637000004" "GO:0016021,GO:0007186"
"jgi|Nemve1|82572|e_gw.6.10.1" "GO:0005488"
"jgi|Nemve1|211642|fgenesh1_pg.scaffold_141000038" "GO:0051287,GO:0004367,GO:0046168,GO:0009331,GO:0042803,GO:0055114,GO:0046486,EC:1.1.1.8"
"jgi|Nemve1|218940|fgenesh1_pg.scaffold_376000021" "GO:0016021,GO:0005622,GO:0008270,GO:0055085,GO:0022857"
"jgi|Nemve1|168133|estExt_gwp.C_1000070" "GO:0000278,GO:0044424"
"jgi|Nemve1|190767|estExt_GenewiseH_1.C_1800042" "GO:0002576,GO:0005794,GO:0005515,GO:0005509,GO:0030168,GO:0005783"
"jgi|Nemve1|244030|estExt_fgenesh1_pg.C_1050036" "GO:0007165"
"jgi|Nemve1|96179|e_gw.42.51.1" "GO:0005509,GO:0005544"
"jgi|Nemve1|188457|estExt_GenewiseH_1.C_1220111" "GO:0006468,GO:0005524,GO:0005829,GO:0004674,GO:0009069,EC:2.7.11.0"
"jgi|Nemve1|208440|fgenesh1_pg.scaffold_92000056" "GO:0003676"
"jgi|Nemve1|225981|fgenesh1_pg.scaffold_15678000001" "GO:0016020"
"jgi|Nemve1|203206|fgenesh1_pg.scaffold_41000045" "GO:0008270,GO:0003676"
"jgi|Nemve1|201975|fgenesh1_pg.scaffold_31000135" "GO:0008168,GO:0032259,EC:2.1.1.0"
"jgi|Nemve1|91617|e_gw.27.254.1" "GO:0048741,GO:0031965,GO:0004553,GO:0005975,GO:0051897,GO:0005515,GO:0043568,EC:3.2.1.0"
"jgi|Nemve1|215135|fgenesh1_pg.scaffold_219000007" "GO:0006360"
"jgi|Nemve1|96464|e_gw.43.116.1" "GO:0008187,GO:0004519,GO:0005730,GO:0000381,GO:0048025,GO:0036002,GO:0030530,GO:0005515,GO:0000166,GO:0003697,GO:0051148,GO:0005654"
"jgi|Nemve1|89464|e_gw.21.240.1" "GO:0005044,GO:0016020,GO:0007165"
"jgi|Nemve1|198703|fgenesh1_pg.scaffold_11000115" "GO:0005576,GO:0008061,GO:0006030"
"jgi|Nemve1|19862|gw.322.38.1" "GO:0043565,GO:0007548,GO:0005634,GO:0006355"
"jgi|Nemve1|178268|estExt_GenewiseH_1.C_60103" "GO:0060316,GO:0007186,GO:0005654,GO:0005102,GO:0048011,GO:0030168,GO:0005980,GO:0010880,GO:0031996,GO:0031997,GO:0007202,GO:0060315,GO:0051592,GO:0005509,GO:0006936,GO:0032465,GO:0043274,GO:0005576,GO:0007173,GO:0005829,GO:0019904,GO:0005813,GO:0050999,GO:0006006,GO:0031432,GO:0007268,GO:0002576,GO:0046209,GO:0005876,GO:0008543,GO:0005886,GO:0000922"
"jgi|Nemve1|149320|e_gw.2931.6.1" "GO:0003676,GO:0005524,GO:0008270,GO:0008026"
"jgi|Nemve1|80332|e_gw.3.98.1" "GO:0008270,GO:0042981,GO:0019901,GO:0030162,GO:0032088,GO:0002224,GO:0033209,GO:0004842,GO:0016567,GO:0050688,GO:0032648,GO:0044444,GO:0035631,GO:0009898,EC:6.3.2.19"
"jgi|Nemve1|230437|fgenesh1_pm.scaffold_187000002" "GO:0006369,GO:0003676,GO:0008026,GO:0031124,GO:0005524,GO:0000398,GO:0006406,GO:0071013,GO:0005654"
"jgi|Nemve1|241285|estExt_fgenesh1_pg.C_430039" "GO:0005515,GO:0044428"
"jgi|Nemve1|234942|estExt_fgenesh1_pm.C_750012" "GO:0009058,GO:0003824"
"jgi|Nemve1|184519|estExt_GenewiseH_1.C_580292" "GO:0008270,GO:0003676,GO:0005622"
"jgi|Nemve1|165490|estExt_gwp.C_610209" "GO:0005097,GO:0005622,GO:0005515,GO:0032851"
"jgi|Nemve1|142436|e_gw.666.7.1" "GO:0007165,GO:0005102"
"jgi|Nemve1|114027|e_gw.122.14.1" "GO:0003676,GO:0005622,GO:0008270"
"jgi|Nemve1|185114|estExt_GenewiseH_1.C_660075" "GO:0016616,GO:0055114,GO:0051287,EC:1.1.1.0"
"jgi|Nemve1|219591|fgenesh1_pg.scaffold_422000022" "GO:0005737,GO:0004829,GO:0005524,GO:0006435,GO:0015629,GO:0006544,GO:0006563,GO:0006566,EC:6.1.1.3"
"jgi|Nemve1|85463|e_gw.11.39.1" "GO:0003676,GO:0005622,GO:0008270"
"jgi|Nemve1|222286|fgenesh1_pg.scaffold_1505000001" "GO:0043231,GO:0065008,GO:0006665,GO:0050896,GO:0044425,GO:0016043,GO:0050794,GO:0044446,GO:0044444,GO:0032501"
"jgi|Nemve1|119980|e_gw.166.52.1" "GO:0005509"
"jgi|Nemve1|90018|e_gw.23.304.1" "GO:0046872,GO:0004713,GO:0006468,GO:0005524,GO:0004674,GO:0009069,EC:2.7.10.0,EC:2.7.11.0"
"jgi|Nemve1|9397|gw.17070.1.1" "GO:0016021,GO:0007186,GO:0004930"
"jgi|Nemve1|96298|e_gw.42.58.1" "GO:0008081,GO:0005515,GO:0004620,GO:0044464,GO:0016020,GO:0009395,EC:3.1.4.0"
"jgi|Nemve1|115118|e_gw.130.142.1" "GO:0005622,GO:0009987,GO:0008270"
"jgi|Nemve1|148960|e_gw.2711.1.1" "GO:0032496,GO:0005515,GO:0001660,GO:0051893,GO:0048013,GO:0006915,GO:0005576,GO:0034097,GO:0070507,GO:0010717,GO:0006468,GO:0032956,GO:0097156,GO:0071300,GO:0005004,GO:0005769,GO:0097155,GO:0010976,GO:0005887,GO:0005524,GO:0016477,GO:0032319"
"jgi|Nemve1|221057|fgenesh1_pg.scaffold_648000004" "GO:0005488,GO:0007165"
"jgi|Nemve1|26251|gw.50.77.1" "GO:0016772"
"jgi|Nemve1|234615|estExt_fgenesh1_pm.C_440009" "GO:0005779,GO:0016558,GO:0008022,GO:0008270"
"jgi|Nemve1|18804|gw.273.34.1" "GO:0007186,GO:0016021"
"jgi|Nemve1|157719|estExt_gwp.C_10199" "GO:0005488,GO:0030117,GO:0016192,GO:0006886,GO:0005802"
"jgi|Nemve1|184779|estExt_GenewiseH_1.C_620045" "GO:0019542,GO:0006085,GO:0005829,GO:0019413,GO:0006069,GO:0008610,GO:0005730,GO:0006805,GO:0005524,GO:0016208,GO:0003987,GO:0006094,GO:0006096,GO:0019643,EC:6.2.1.1"
"jgi|Nemve1|155473|e_gw.8665.2.1" "GO:0000786,GO:0003677,GO:0006334,GO:0005634"
"jgi|Nemve1|69635|gw.13365.3.1" "GO:0005525,GO:0016020,GO:0007264,GO:0006184,GO:0003924"
"jgi|Nemve1|146311|e_gw.1641.3.1" "GO:0004129,GO:0005739,GO:0006123,GO:0015992,GO:0045277,EC:1.9.3.1"
"jgi|Nemve1|88322|e_gw.18.73.1" "GO:0016021,GO:0055085"
"jgi|Nemve1|95763|e_gw.40.258.1" "GO:0005615,GO:0007165,GO:0005102"
"jgi|Nemve1|247592|estExt_fgenesh1_pg.C_3190009" "GO:0007155"
"jgi|Nemve1|80438|e_gw.3.209.1" "GO:0004839,GO:0008047,GO:0043008,GO:0016925,GO:0043085,GO:0008022,GO:0019948,GO:0046982,GO:0000166,GO:0031396"
"jgi|Nemve1|248347|estExt_fgenesh1_pg.C_5190005" "GO:0005385,GO:0071577,GO:0016021,GO:0016023,GO:0005770,GO:0061090,GO:0010008,GO:0005773"
"jgi|Nemve1|222195|fgenesh1_pg.scaffold_1451000002" "GO:0007283,GO:0008152,GO:0005634"
"jgi|Nemve1|245995|estExt_fgenesh1_pg.C_1900030" "GO:0005681,GO:0005515,GO:0016604,GO:0006396"
"jgi|Nemve1|220350|fgenesh1_pg.scaffold_506000004" "GO:0004930,GO:0045454,GO:0016787,GO:0007186,GO:0016021"
"jgi|Nemve1|207189|fgenesh1_pg.scaffold_77000086" "GO:0007156,GO:0005886,GO:0005509,GO:0016021"
"jgi|Nemve1|236414|estExt_fgenesh1_kg.C_80014" "GO:0005751,GO:0022008,GO:0004129,GO:0006123,GO:0015992,EC:1.9.3.1"
"jgi|Nemve1|80340|e_gw.3.119.1" "GO:0009582,GO:0043005,GO:0035725,GO:0065008,GO:0009612,GO:0008015,GO:0016021,GO:0051239,GO:0050954,GO:0005272,GO:0007165,GO:0007268,GO:0007399,GO:0005886,GO:0022836,GO:0009581"
"jgi|Nemve1|24947|gw.43.58.1" "GO:0004930,GO:0007186,GO:0016021"
"jgi|Nemve1|204383|fgenesh1_pg.scaffold_50000067" "GO:0035091,GO:0015671,GO:0005344,GO:0020037,GO:0019825,GO:0007154"
"jgi|Nemve1|212541|fgenesh1_pg.scaffold_157000060" "GO:0000786,GO:0003677,GO:0006334,GO:0005634"
"jgi|Nemve1|143146|e_gw.748.14.1" "GO:0005509"
"jgi|Nemve1|247296|estExt_fgenesh1_pg.C_2880016" "GO:0016020,GO:0003723,GO:0016780,GO:0008654,EC:2.7.8.0"
"jgi|Nemve1|92001|e_gw.28.101.1" "GO:0042953,GO:0008202,GO:0030666,GO:0006898,GO:0031526,GO:0005624,GO:0006766,GO:0016787,GO:0020028,GO:0005794,GO:0030492,GO:0005905,GO:0005768,GO:0043170,GO:0004872,GO:0042803,GO:0005783,GO:0043202,GO:0007584,GO:0070207,GO:0001701,GO:0016324,GO:0005833,GO:0007165"
"jgi|Nemve1|230812|fgenesh1_pm.scaffold_265000003" "GO:0000288,GO:0004490,GO:0003730,GO:0005759,GO:0004300,GO:0006550,GO:0006552,GO:0006574,GO:0006554,GO:0006568,GO:0006633,GO:0018874,GO:0019482,GO:0046251,EC:4.2.1.18,EC:4.2.1.17"
"jgi|Nemve1|237989|estExt_fgenesh1_pg.C_20282" "GO:0006184,GO:0016740,GO:0003924,GO:0005525"
"jgi|Nemve1|158934|estExt_gwp.C_50528" "GO:0030286,GO:0031982,GO:0006810,GO:0005813,GO:0003774,GO:0005874"
"jgi|Nemve1|86195|e_gw.13.219.1" "GO:0043234,GO:0005515,GO:0005634,GO:0008270"
"jgi|Nemve1|242223|estExt_fgenesh1_pg.C_590028" "GO:0033600,GO:0060762,GO:0005743,GO:0045892,GO:0060749,GO:0033147,GO:0060744,GO:0030331,GO:0004872,GO:0005634"
"jgi|Nemve1|225176|fgenesh1_pg.scaffold_7534000001" "GO:0005488"
"jgi|Nemve1|101232|e_gw.60.202.1" "GO:0016787,GO:0008270,GO:0008152"
"jgi|Nemve1|215784|fgenesh1_pg.scaffold_239000005" "GO:0055085,GO:0060005,GO:0035249,GO:0044341,GO:0016021,GO:0042137,GO:0060076,GO:0005315,GO:0030672,GO:0051938,GO:0050957,GO:0060079,GO:0007616,GO:0015321,GO:0050803,GO:0048786"
"jgi|Nemve1|145088|e_gw.1298.1.1" "GO:0007599,GO:0005615,GO:0004252,GO:0006508,GO:0007586,EC:3.4.21.0"
"jgi|Nemve1|217285|fgenesh1_pg.scaffold_291000019" "GO:0009987,GO:0019538"
"jgi|Nemve1|124644|e_gw.212.36.1" "GO:0006508,GO:0004252,EC:3.4.21.0"
"jgi|Nemve1|241800|estExt_fgenesh1_pg.C_510098" "GO:0007165,GO:0030695"
"jgi|Nemve1|9120|gw.3257.10.1" "GO:0000786,GO:0003677,GO:0006334,GO:0005634"
"jgi|Nemve1|33556|gw.17.77.1" "GO:0004181,GO:0008270,GO:0071352,GO:0016021,GO:0030425,GO:0045202,GO:0007216,GO:0006508,GO:0005792,GO:0003779,GO:0035256,GO:0005802,GO:0043025,GO:0019904,GO:0046982,GO:0030160,GO:0042803,GO:0005634,GO:0005886,EC:3.4.17.0"
"jgi|Nemve1|197940|fgenesh1_pg.scaffold_7000223" "GO:0016021"
"jgi|Nemve1|171064|estExt_gwp.C_1670034" "GO:0030125,GO:0006897"
"jgi|Nemve1|191391|estExt_GenewiseH_1.C_2050031" "GO:0005097,GO:0017137,GO:0007049,GO:0032486,GO:0005622,GO:0005921,GO:0045732,GO:0032851"
"jgi|Nemve1|6933|gw.1301.5.1" "GO:0007166,GO:0048583,GO:0005622,GO:0035556"
"jgi|Nemve1|4296|gw.3410.1.1" "GO:0016023,GO:0005886,GO:0005764,GO:0055085,GO:0016021,GO:0015136,GO:0015739"
"jgi|Nemve1|98008|e_gw.48.51.1" "GO:0032580,GO:0008417,GO:0036065,GO:0006486,GO:0016021"
"jgi|Nemve1|158438|estExt_gwp.C_30788" "GO:0005737,GO:0005730,GO:0016881,GO:0009987,GO:0008152,GO:0000166,EC:6.3.2.0"
"jgi|Nemve1|155047|e_gw.8043.1.1" "GO:0009966"
"jgi|Nemve1|86996|e_gw.14.62.1" "GO:0008270,GO:0016491,GO:0055114,GO:0000166"
"jgi|Nemve1|184757|estExt_GenewiseH_1.C_610305" "GO:0009789,GO:0010314,GO:0005829,GO:0070273,GO:0030864,GO:0032266,GO:0045892,GO:0003824,GO:0005634,GO:0005886"
"jgi|Nemve1|118846|e_gw.156.46.1" "GO:0051087,GO:0032781,GO:0001671,GO:0005737,GO:0006950"
"jgi|Nemve1|151640|e_gw.4319.5.1" "GO:0009987,GO:0006935,GO:0006955,GO:0005737,GO:0005634,GO:0005886"
"jgi|Nemve1|91303|e_gw.26.139.1" "GO:0016021,GO:0007186,GO:0004930"
"jgi|Nemve1|124570|e_gw.212.50.1" "GO:0007156,GO:0005886,GO:0005509,GO:0016021,GO:0023052,GO:0007154"
"jgi|Nemve1|146990|e_gw.1844.1.1" "GO:0051725,GO:0003875,GO:0000287,EC:3.2.2.19"
"jgi|Nemve1|245294|estExt_fgenesh1_pg.C_1530057" "GO:0005097,GO:0005622,GO:0032851"
"jgi|Nemve1|148340|e_gw.2366.2.1" "GO:0005737,GO:0009725,GO:0016324,GO:0033189"
"jgi|Nemve1|238064|estExt_fgenesh1_pg.C_30115" "GO:0005509"
"jgi|Nemve1|239379|estExt_fgenesh1_pg.C_140068" "GO:0005529"
"jgi|Nemve1|244032|estExt_fgenesh1_pg.C_1050038" "GO:0003714,GO:0016044,GO:0001558,GO:0006513,GO:0046755,GO:0048306,GO:0015031,GO:0045892,GO:0043130,GO:0005730,GO:0008285,GO:0007050,GO:0031625,GO:0003677,GO:0005771,GO:0005769,GO:0008333,GO:0030216,GO:0005886,GO:0030374,GO:0043162,GO:0010008,GO:0046788,GO:0005667,GO:0016481,GO:0045941"
"jgi|Nemve1|222457|fgenesh1_pg.scaffold_1641000001" "GO:0042995,GO:0005737,GO:0009987"
"jgi|Nemve1|110181|e_gw.98.176.1" "GO:0016020"
"jgi|Nemve1|241252|estExt_fgenesh1_pg.C_420103" "GO:0006367,GO:0000718,GO:0044236,GO:0006362,GO:0008094,GO:0000080,GO:0008270,GO:0043066,GO:0006461,GO:0051592,GO:0006283,GO:0006363,GO:0047485,GO:0005737,GO:0000079,GO:0021591,GO:0005675,GO:0048661,GO:0000084,GO:0000082,GO:0050434,GO:0045944,GO:0008353,GO:0006368,GO:0006361,GO:0008080,GO:0000086,GO:0006370,GO:0007512,GO:0009069,GO:0042967,EC:2.7.11.23"
"jgi|Nemve1|205658|fgenesh1_pg.scaffold_61000090" "GO:0005102,GO:0007165"
"jgi|Nemve1|174250|estExt_gwp.C_2950003" "GO:0005085,GO:0005851,GO:0045947,GO:0003743,GO:0043087,GO:0005840"
"jgi|Nemve1|155942|e_gw.9436.1.1" "GO:0004842,GO:0005622,GO:0016567,GO:0008270,EC:6.3.2.19"
"jgi|Nemve1|121377|e_gw.178.33.1" "GO:0010467,GO:0018149,GO:0007165,GO:0044425,GO:0005737,GO:0042221,GO:0034645,GO:0015631,GO:0048523,GO:0046914,GO:0005634,GO:0032501,GO:0045298"
"jgi|Nemve1|110962|e_gw.103.58.1" "GO:0005737,GO:0006259,GO:0006351,GO:0003677,GO:0006974,GO:0005634"
"jgi|Nemve1|648|gw.1550.1.1" "GO:0000209,GO:0033598,GO:0016055,GO:0071407,GO:0031648,GO:0045892,GO:0046983,GO:0005829,GO:0019005,GO:0004842,GO:0051726,GO:0005813,GO:0031146,GO:0045893,GO:0006470,GO:0042753,GO:0061136,GO:0008013,GO:0042347,GO:0060444,GO:0016905,GO:0005634,GO:0045862,GO:0045309,GO:0043122,GO:0016342,GO:0009069,GO:0016310,GO:0016459,EC:6.3.2.19,EC:2.7.11.7"
"jgi|Nemve1|212034|fgenesh1_pg.scaffold_148000033" "GO:0005525,GO:0005622,GO:0007264"
"jgi|Nemve1|86429|e_gw.13.167.1" "GO:0042765,GO:0006501,GO:0016255,GO:0005515,GO:0003923"
"jgi|Nemve1|244146|estExt_fgenesh1_pg.C_1110016" "GO:0005840,GO:0003735,GO:0006412,GO:0042254"
"jgi|Nemve1|55851|gw.255.64.1" "GO:0004602,GO:0006979,GO:0055114,GO:0006749,GO:0006804,EC:1.11.1.9"
"jgi|Nemve1|20426|gw.93.12.1" "GO:0005737,GO:0004725,GO:0005730,GO:0004438,GO:0005624,GO:0004722,GO:0046856,GO:0035335,GO:0006570,GO:0008287,EC:3.1.3.48,EC:3.1.3.64"
"jgi|Nemve1|216923|fgenesh1_pg.scaffold_278000006" "GO:0005488"
"jgi|Nemve1|223105|fgenesh1_pg.scaffold_2269000002" "GO:0016021,GO:0007186,GO:0004930"
"jgi|Nemve1|99140|e_gw.52.186.1" "GO:0003700,GO:0000976,GO:0006355,GO:0005667,GO:0045449"
"jgi|Nemve1|208871|fgenesh1_pg.scaffold_98000035" "GO:0004930,GO:0007186,GO:0016021"
"jgi|Nemve1|67018|gw.70.121.1" "GO:0003700,GO:0043065,GO:0009986,GO:0031069,GO:0042640,GO:0045618,GO:0048103,GO:0060528,GO:0001701,GO:0003219,GO:0045687,GO:0014807,GO:0001708,GO:0007386,GO:0003270,GO:0045603,GO:0030900,GO:0045955,GO:0001889,GO:0007283,GO:0031100,GO:0031960,GO:0050679,GO:0002437,GO:0001837,GO:0048709,GO:0007409,GO:0060768,GO:0046533,GO:0007492,GO:0005886,GO:0060325,GO:0042246,GO:0001669,GO:0048471,GO:0042802,GO:0005794,GO:0072602,GO:0009912,GO:0048708,GO:0007221,GO:0021515,GO:0043565,GO:0030165,GO:0048754,GO:0007440,GO:0035116,GO:0021915,GO:0090090,GO:0002052,GO:0043066,GO:0060740,GO:0002040,GO:0007368,GO:0031490,GO:0060351,GO:0030324,GO:0006959,GO:0032496,GO:0005667,GO:0045449,GO:0000785"
"jgi|Nemve1|45213|gw.225.40.1" "GO:0005488,GO:0007155,GO:0005911,GO:0048513,GO:0009653,GO:0016043"
"jgi|Nemve1|92785|e_gw.31.151.1" "GO:0009880,GO:0006355,GO:0003007,GO:0043565,GO:0035050,GO:0005515,GO:0003700,GO:0001706,GO:0005667,GO:0045449"
"jgi|Nemve1|85975|e_gw.12.352.1" "GO:0000940,GO:0035207,GO:0035204,GO:0007095,GO:0019789,GO:0006959,GO:0007352,GO:0045751,GO:0071560,GO:0031072,GO:0016321,GO:0007391,GO:0016925,GO:0006606,GO:0005524,GO:0000780"
"jgi|Nemve1|99345|e_gw.52.6.1" "GO:0030424,GO:0008219,GO:0007029,GO:0016021,GO:0000139,GO:0051260,GO:0042802,GO:0006184,GO:0005792,GO:0007409,GO:0003924,GO:0005789,GO:0005525,GO:0000137"
"jgi|Nemve1|174285|estExt_gwp.C_2960056" "GO:0055085,GO:0016021"
"jgi|Nemve1|13790|gw.275.22.1" "GO:0016021,GO:0007186"
"jgi|Nemve1|27328|gw.91.97.1" "GO:0006904,GO:0000145"
"jgi|Nemve1|119290|e_gw.160.30.1" "GO:0005525,GO:0016020,GO:0007264,GO:0006184,GO:0003924"
"jgi|Nemve1|82024|e_gw.5.83.1" "GO:0070545,GO:0000463,GO:0005515,GO:0030687,GO:0005654,GO:0008283,GO:0000466"
"jgi|Nemve1|24654|gw.80.67.1" "GO:0007585,GO:0042733,GO:0042127,GO:0048589,GO:0030512,GO:0002063,GO:0043066,GO:0050659,GO:0009791,GO:0016021,GO:0048703,GO:0035121,GO:0033037,GO:0030206,EC:2.8.2.33"
"jgi|Nemve1|244912|estExt_fgenesh1_pg.C_1390015" "GO:0008168,GO:0032259,EC:2.1.1.0"
"jgi|Nemve1|214591|fgenesh1_pg.scaffold_204000015" "GO:0007155"
"jgi|Nemve1|166826|estExt_gwp.C_790037" "GO:0005829,GO:0000910,GO:0072383,GO:0030496,GO:0090307,GO:0005876,GO:0005873,GO:0007100,GO:0005813,GO:0005524,GO:0000090,GO:0016939,GO:0008089,GO:0007368,GO:0008574,GO:0017048,GO:0007596,EC:3.6.4.4"
"jgi|Nemve1|224298|fgenesh1_pg.scaffold_4356000001" "GO:0004222,GO:0006508,GO:0008270,EC:3.4.24.0"
"jgi|Nemve1|124606|e_gw.212.17.1" "GO:0006396,GO:0006355,GO:0019901,GO:0000079,GO:0005634"
"jgi|Nemve1|144229|e_gw.973.1.1" "GO:0004222,GO:0006508,GO:0031012,GO:0008270,EC:3.4.24.0"
"jgi|Nemve1|246569|estExt_fgenesh1_pg.C_2270011" "GO:0050896,GO:0005244,GO:0055085,GO:0006811,GO:0016021"
"jgi|Nemve1|212276|fgenesh1_pg.scaffold_153000002" "GO:0006694,GO:0047750,GO:0016125,GO:0016021,GO:0005783,EC:5.3.3.5"
"jgi|Nemve1|101464|e_gw.61.35.1" "GO:0003777,GO:0030286,GO:0006355,GO:0005524,GO:0007018,GO:0008134,GO:0005874,GO:0005667"
"jgi|Nemve1|123699|e_gw.202.27.1" "GO:0016491,GO:0055114,GO:0000166"
"jgi|Nemve1|224623|fgenesh1_pg.scaffold_5248000001" "GO:0044237,GO:0008610,GO:0016740"
"jgi|Nemve1|134786|e_gw.345.1.1" "GO:0051209,GO:0005730,GO:0001933,GO:0019901,GO:0061099,GO:0005737,GO:0030292"
"jgi|Nemve1|114446|e_gw.126.141.1" "GO:0005044,GO:0005488,GO:0016020,GO:0007165"
"jgi|Nemve1|89585|e_gw.21.129.1" "GO:0010890,GO:0010866,GO:0030176,GO:0022604,GO:0005739,GO:0035356,GO:0007010,GO:0034389"
"jgi|Nemve1|204254|fgenesh1_pg.scaffold_49000063" "GO:0006810,GO:0048137,GO:0031965,GO:0070732,GO:0031566,GO:0005543,GO:0007110,GO:0022892,GO:0000915,GO:0007111,GO:0001700,GO:0044425,GO:0032154,GO:0007112,GO:0016006,GO:0022008,GO:0000916,GO:0005886,GO:0043147"
"jgi|Nemve1|116591|e_gw.139.109.1" "GO:0004864,GO:0043666,GO:0009966"
"jgi|Nemve1|202891|fgenesh1_pg.scaffold_38000121" "GO:0016021,GO:0007186"
"jgi|Nemve1|144286|e_gw.988.2.1" "GO:0001569,GO:0001938,GO:0045746,GO:0000122,GO:0090263,GO:0002043,GO:0022407,GO:0045581,GO:0001755,GO:0050931"
"jgi|Nemve1|139608|e_gw.482.37.1" "GO:0007155"
"jgi|Nemve1|98504|e_gw.50.45.1" "GO:0044459,GO:0005543,GO:0050766,GO:0007155,GO:0032501,GO:0005576"
"jgi|Nemve1|176892|estExt_GenewiseH_1.C_10039" "GO:0005635,GO:0005882"
"jgi|Nemve1|142790|e_gw.702.3.1" "GO:0006508,GO:0004252,EC:3.4.21.0"
"jgi|Nemve1|69081|gw.17010.1.1" "GO:0046872,GO:0005743,GO:0005524,GO:0004075,GO:0006633,GO:0009343,EC:6.3.4.14"
"jgi|Nemve1|36550|gw.38.142.1" "GO:0000139,GO:0005525,GO:0007264,GO:0015031"
"jgi|Nemve1|5623|gw.2145.1.1" "GO:0005737,GO:0008284,GO:0003723,GO:0007049,GO:0006974,GO:0040008,GO:0006355"
"jgi|Nemve1|128245|e_gw.247.37.1" "GO:0031325,GO:0051246,GO:0009966,GO:0009653,GO:0010646,GO:0005515,GO:0010594,GO:0042221,GO:0030335,GO:0002376,GO:0048523,GO:0051239,GO:0048731,GO:0009611"
"jgi|Nemve1|201883|fgenesh1_pg.scaffold_31000043" "GO:0055085,GO:0016021"
"jgi|Nemve1|220980|fgenesh1_pg.scaffold_617000002" "GO:0046872,GO:0000082,GO:0004722,GO:0005515,GO:0006470,GO:0005829,GO:0008287"
"jgi|Nemve1|136095|e_gw.369.6.1" "GO:0003723,GO:0001522,GO:0009982,EC:5.4.99.12"
"jgi|Nemve1|213293|fgenesh1_pg.scaffold_173000029" "GO:0016021,GO:0007186"
"jgi|Nemve1|100430|e_gw.57.126.1" "GO:0009948,GO:0043010,GO:0017147,GO:0023061,GO:0031410,GO:0050708,GO:0090263,GO:0001707,GO:0048793,GO:0016020,GO:0005794"
"jgi|Nemve1|222371|fgenesh1_pg.scaffold_1569000001" "GO:0003777,GO:0030286,GO:0005929,GO:0007018,GO:0000166,GO:0005930,GO:0005874"
"jgi|Nemve1|198154|fgenesh1_pg.scaffold_8000195" "GO:0006810,GO:0016020,GO:0005215"
"jgi|Nemve1|107|gw.375.1.1" "GO:0005488"
"jgi|Nemve1|31023|gw.2.54.1" "GO:0051010,GO:0030176,GO:0005509,GO:0005513,GO:0042802,GO:0032237,GO:0007596,GO:0005887,GO:0045298"
"jgi|Nemve1|205809|fgenesh1_pg.scaffold_63000022" "GO:0016021,GO:0007186,GO:0004930"
"jgi|Nemve1|122951|e_gw.195.5.1" "GO:0055085,GO:0005302,GO:0005765,GO:0016021,GO:0033162,GO:0015137,GO:0030154,GO:0005515,GO:0015828,GO:0010008,GO:0015746,GO:0005789,GO:0006726"
"jgi|Nemve1|236523|estExt_fgenesh1_kg.C_200007" "GO:0020037"
"jgi|Nemve1|138675|e_gw.439.15.1" "GO:0071711,GO:0033334"
"jgi|Nemve1|118942|e_gw.157.25.1" "GO:0005829,GO:0005625,GO:0019287,GO:0004163,GO:0005524,GO:0008284,GO:0042803,GO:0005782,GO:0016126,GO:0030544,GO:0016310,EC:4.1.1.33"
"jgi|Nemve1|213468|fgenesh1_pg.scaffold_176000051" "GO:0005488,GO:0016787"
"jgi|Nemve1|237731|estExt_fgenesh1_pg.C_10086" "GO:0005488,GO:0016192,GO:0006886,GO:0030126,GO:0005198"
"jgi|Nemve1|224359|fgenesh1_pg.scaffold_4498000001" "GO:0043296,GO:0005515,GO:0090162,GO:0000922,GO:0043297,GO:0045095"
"jgi|Nemve1|154119|e_gw.6976.2.1" "GO:0034765,GO:0030425,GO:0008076,GO:0005251,GO:0044224,GO:0071805,GO:0043025,GO:0016324"
"jgi|Nemve1|98787|e_gw.51.136.1" "GO:0005783"
"jgi|Nemve1|247829|estExt_fgenesh1_pg.C_3560013" "GO:0007186,GO:0016021"
"jgi|Nemve1|144960|e_gw.1242.1.1" "GO:0003700,GO:0006355,GO:0005667,GO:0045449"
"jgi|Nemve1|117040|e_gw.143.51.1" "GO:0031418,GO:0005506,GO:0016706,GO:0055114,EC:1.14.11.0"
"jgi|Nemve1|245907|estExt_fgenesh1_pg.C_1830045" "GO:0005815,GO:0050896,GO:0007283,GO:0042995,GO:0030154"
"jgi|Nemve1|206210|fgenesh1_pg.scaffold_67000055" "GO:0047750,GO:0016125,GO:0016021,GO:0005783,GO:0006694,EC:5.3.3.5"
"jgi|Nemve1|9297|gw.4114.3.1" "GO:0016021,GO:0007186,GO:0004930"
"jgi|Nemve1|172519|estExt_gwp.C_2150014" "GO:0004222,GO:0006508,GO:0008270,EC:3.4.24.0"
"jgi|Nemve1|219830|fgenesh1_pg.scaffold_444000011" "GO:0005509"
"jgi|Nemve1|167968|estExt_gwp.C_970051" "GO:0005515,GO:0043231,GO:0071842,GO:0050794,GO:0044444"
"jgi|Nemve1|209875|fgenesh1_pg.scaffold_112000065" "GO:0005234,GO:0005249,GO:0004970,GO:0006813,GO:0008076,GO:0035235,GO:0007268"
"jgi|Nemve1|110144|e_gw.98.36.1" "GO:0030288,GO:0005515,GO:0097060,GO:0048172,GO:0051402,GO:0015277,GO:0006811,GO:0035235,GO:0005234,GO:0050806,GO:0006873,GO:0005887"
"jgi|Nemve1|40929|gw.522.10.1" "GO:0022403,GO:0031981,GO:0004003,GO:0003697,GO:0016043,GO:0051053,GO:0006260,GO:0000217,GO:0000724,GO:0005657"
"jgi|Nemve1|224141|fgenesh1_pg.scaffold_4024000001" "GO:0016787"
"jgi|Nemve1|246933|estExt_fgenesh1_pg.C_2550025" "GO:0055085,GO:0005829,GO:0016021,GO:0005743,GO:0042626,GO:0006200,GO:0043621,GO:0005778,GO:0005524,GO:0042493"
"jgi|Nemve1|136478|e_gw.376.35.1" "GO:0008152"
"jgi|Nemve1|21684|gw.112.22.1" "GO:0018105,GO:0016235,GO:0051457,GO:0008270,GO:0005730,GO:0045111,GO:0050821,GO:0007569,GO:0005524,GO:0016605,GO:0009791,GO:0048147"
"jgi|Nemve1|197109|fgenesh1_pg.scaffold_4000189" "GO:0009987,GO:0005515"
"jgi|Nemve1|223370|fgenesh1_pg.scaffold_2664000001" "GO:0003677,GO:0015074,GO:0006310"
"jgi|Nemve1|98881|e_gw.51.92.1" "GO:0004519,GO:0005488"
"jgi|Nemve1|91794|e_gw.28.153.1" "GO:0005515,GO:0006874,GO:0010033,GO:0006816,GO:0016021,GO:0048513,GO:0005432,GO:0007154,GO:0050789,GO:0055085,GO:0006950,GO:0044459,GO:0006814"
"jgi|Nemve1|219300|fgenesh1_pg.scaffold_397000002" "GO:0008168,GO:0032259,EC:2.1.1.0"
"jgi|Nemve1|116678|e_gw.140.6.1" "GO:0010243,GO:0005624,GO:0016323,GO:0016021,GO:0048661,GO:0007596,GO:0014070,GO:0042493,GO:0031088,GO:0042626,GO:0055085,GO:0006200,GO:0005524"
"jgi|Nemve1|79911|e_gw.2.452.1" "GO:0005230,GO:0006811,GO:0016021"
"jgi|Nemve1|175546|estExt_gwp.C_4100044" "GO:0043161,GO:0005730,GO:0031463,GO:0019964,GO:0007010,GO:0009986,GO:0004842,GO:0016567,GO:0016605,GO:0015629,GO:0035455,GO:0043066,GO:0005794,EC:6.3.2.19"
"jgi|Nemve1|79524|e_gw.1.179.1" "GO:0005509"
"jgi|Nemve1|21521|gw.153.64.1" "GO:0042765,GO:0051402,GO:0006501,GO:0016255,GO:0016023,GO:0005515,GO:0030182,GO:0003923"
"jgi|Nemve1|83542|e_gw.7.438.1" "GO:0005737,GO:0008119,GO:0044237,EC:2.1.1.67"
"jgi|Nemve1|34594|gw.47.135.1" "GO:0004930,GO:0007186,GO:0016021"
"jgi|Nemve1|47086|gw.6131.1.1" "GO:0003723,GO:0003964,GO:0006278,EC:2.7.7.49"
"jgi|Nemve1|231487|fgenesh1_pm.scaffold_2527000002" "GO:0004733,GO:0010181,GO:0042823,GO:0055114,GO:0008615,EC:1.4.3.5"
"jgi|Nemve1|18668|gw.113.18.1" "GO:0050789,GO:0001570,GO:0005509,GO:0005578,GO:0044420,GO:0048570"
"jgi|Nemve1|166550|estExt_gwp.C_750035" "GO:0004222,GO:0006508,GO:0005509,GO:0031012,GO:0008270,EC:3.4.24.0"
"jgi|Nemve1|222405|fgenesh1_pg.scaffold_1598000002" "GO:0005216,GO:0006811"
"jgi|Nemve1|171143|estExt_gwp.C_1690057" "GO:0010883,GO:0008152,GO:0016020,GO:0005783,GO:0003824,GO:0032526"
"jgi|Nemve1|174298|estExt_gwp.C_2970021" "GO:0090305,GO:0006310,GO:0006281,GO:0004519,GO:0046872,GO:0005634"
"jgi|Nemve1|87090|e_gw.15.98.1" "GO:0005509"
"jgi|Nemve1|239517|estExt_fgenesh1_pg.C_160019" "GO:0008270"
"jgi|Nemve1|217023|fgenesh1_pg.scaffold_280000033" "GO:0055085,GO:0050896,GO:0016021,GO:0006811,GO:0005216"
"jgi|Nemve1|164098|estExt_gwp.C_460303" "GO:0009101,GO:0001570,GO:0005615,GO:0048747,GO:0005791,GO:0014706,GO:0016485,GO:0042383,GO:0016010,GO:0030198,GO:0005794"
"jgi|Nemve1|124772|e_gw.213.26.1" "GO:0004252,GO:0006508,EC:3.4.21.0"
"jgi|Nemve1|113876|e_gw.121.89.1" "GO:0008152,GO:0030170,GO:0003824"
"jgi|Nemve1|60050|gw.1.466.1" "GO:0005488"
"jgi|Nemve1|163430|estExt_gwp.C_400044" "GO:0006631,GO:0005777,GO:0005739,GO:0016746,GO:0044446"
"jgi|Nemve1|229388|fgenesh1_pm.scaffold_73000020" "GO:0055114,GO:0004109,GO:0005743,GO:0010039,GO:0006782,GO:0005758,GO:0017085,GO:0010288,GO:0042541,GO:0042803,GO:0046685,GO:0051597,GO:0015994,EC:1.3.3.3"
"jgi|Nemve1|240962|estExt_fgenesh1_pg.C_370103" "GO:0043517,GO:0043065,GO:0008285,GO:0005515,GO:0005737,GO:0005634"
"jgi|Nemve1|82287|e_gw.5.79.1" "GO:0004889,GO:0004872,GO:0045211,GO:0030054,GO:0005886,GO:0040011,GO:0016021,GO:0042995,GO:0006812,GO:0007165"
"jgi|Nemve1|219856|fgenesh1_pg.scaffold_448000006" "GO:0005737,GO:0018149"
"jgi|Nemve1|244029|estExt_fgenesh1_pg.C_1050035" "GO:0006165,GO:0004550,GO:0007286,GO:0006228,GO:0004430,GO:0006916,GO:0005524,GO:0006183,GO:0007275,GO:0006241,GO:0006144,GO:0006206,EC:2.7.4.6,EC:2.7.1.67"
"jgi|Nemve1|143134|e_gw.748.11.1" "GO:0005829,GO:0000086,GO:0005813,GO:0005515"
"jgi|Nemve1|152271|e_gw.4816.1.1" "GO:0004930,GO:0007186,GO:0016021"
"jgi|Nemve1|213036|fgenesh1_pg.scaffold_167000055" "GO:0016021,GO:0007186"
"jgi|Nemve1|9804|gw.14562.3.1" "GO:0043234,GO:0016021"
"jgi|Nemve1|167409|estExt_gwp.C_870132" "GO:0050681,GO:0009755,GO:0033169,GO:0046293,GO:0045893,GO:0030521,GO:0005506,GO:0005634"
"jgi|Nemve1|197975|fgenesh1_pg.scaffold_8000016" "GO:0016021,GO:0007186"
"jgi|Nemve1|104795|e_gw.74.22.1" "GO:0008270,GO:0043161,GO:0000149,GO:0030425,GO:0004842,GO:0016567,GO:0005856,GO:0045955,GO:0008021,GO:0042803,GO:0035544,GO:0016079,EC:6.3.2.19"
"jgi|Nemve1|226991|fgenesh1_kg.scaffold_102000001" "GO:0046322,GO:0050660,GO:0015980,GO:0016020,GO:0001659,GO:0090181,GO:0042645,GO:0006987,GO:0033539,GO:0004466,GO:0045717,GO:0006118,EC:1.3.99.13"
"jgi|Nemve1|820|gw.483.10.1" "GO:0000159,GO:0007165,GO:0005488,GO:0008601"
"jgi|Nemve1|236707|estExt_fgenesh1_kg.C_410005" "GO:0016021"
"jgi|Nemve1|106861|e_gw.84.59.1" "GO:0043161,GO:0071600,GO:0035118,GO:0004176,GO:0031464,GO:0016567,GO:0005515,GO:0065007,GO:0005737,GO:0005634,GO:0006510"
"jgi|Nemve1|223939|fgenesh1_pg.scaffold_3580000001" "GO:0004872,GO:0004871,GO:0007186,GO:0016021"
"jgi|Nemve1|208175|fgenesh1_pg.scaffold_89000037" "GO:0005654,GO:0070979,GO:0005515,GO:0051437,GO:0005680,GO:0007094,GO:0051436,GO:0005829,GO:0031145"
"jgi|Nemve1|115443|e_gw.131.26.1" "GO:0045454,GO:0005515"
"jgi|Nemve1|112440|e_gw.111.33.1" "GO:0006508,GO:0004252,EC:3.4.21.0"
"jgi|Nemve1|160033|estExt_gwp.C_110529" "GO:0035335,GO:0008286,GO:0006468,GO:0004725,GO:0044464,GO:0016020,GO:0006570,EC:3.1.3.48"
"jgi|Nemve1|145248|e_gw.1384.8.1" "GO:0001700,GO:0005070,GO:0071011,GO:0000398,GO:0035214,GO:0071013,GO:0000790,GO:0007165"
"jgi|Nemve1|36375|gw.45.120.1" "GO:0007165,GO:0005102,GO:0005576"
"jgi|Nemve1|112072|e_gw.109.36.1" "GO:0003840,GO:0006691,GO:0006693,GO:0006749,GO:0019530,EC:2.3.2.2"
"jgi|Nemve1|121463|e_gw.179.73.1" "GO:0004197,GO:0006508,EC:3.4.22.0"
"jgi|Nemve1|225178|fgenesh1_pg.scaffold_7542000001" "GO:0000786,GO:0003677,GO:0006334,GO:0005634"
"jgi|Nemve1|201388|fgenesh1_pg.scaffold_28000005" "GO:0005525,GO:0007264"
"jgi|Nemve1|85690|e_gw.12.231.1" "GO:0005525,GO:0005515,GO:0007264,GO:0005739,GO:0015031"
"jgi|Nemve1|108438|e_gw.90.31.1" "GO:0005488"
"jgi|Nemve1|237737|estExt_fgenesh1_pg.C_10093" "GO:0003677,GO:0016589,GO:0071339"
"jgi|Nemve1|246030|estExt_fgenesh1_pg.C_1920027" "GO:0046872,GO:0051607,GO:0008081,GO:0045088,GO:0008152,GO:0005634,EC:3.1.4.0"
"jgi|Nemve1|28101|gw.68.89.1" "GO:0044464,GO:0050794"
"jgi|Nemve1|126254|e_gw.229.43.1" "GO:0006839,GO:0005739"
"jgi|Nemve1|170371|estExt_gwp.C_1460025" "GO:0009987,GO:0044421"
"jgi|Nemve1|157697|estExt_gwp.C_10169" "GO:0010816,GO:0042733,GO:0010815,GO:0043583,GO:0010814,GO:0007507,GO:0005624,GO:0033093,GO:0016021,GO:0006915,GO:0001921,GO:0045745,GO:0034959,GO:0004222,GO:0001666,GO:0009897,GO:0005769,GO:0006508,GO:0048471,GO:0042803,EC:3.4.24.0"
"jgi|Nemve1|11782|gw.196.4.1" "GO:0007155"
"jgi|Nemve1|146235|e_gw.1620.5.1" "GO:0070779,GO:0071436,GO:0009611,GO:0043205,GO:0007605,GO:0043197,GO:0005515,GO:0005314,GO:0046677,GO:0006835,GO:0009449,GO:0005624,GO:0006836,GO:0031223,GO:0016323,GO:0005743,GO:0016021,GO:0006537,GO:0043490,GO:0009986,GO:0048667,GO:0043025,GO:0016595,GO:0003333,GO:0021545,GO:0042493,GO:0043200,GO:0017153,GO:0009416,GO:0010035,GO:0050885,GO:0051938,GO:0050806,GO:0045202,GO:0015846"
"jgi|Nemve1|121994|e_gw.185.47.1" "GO:0055085,GO:0016021,GO:0042626,GO:0006200,GO:0005524"
"jgi|Nemve1|222989|fgenesh1_pg.scaffold_2138000001" "GO:0055085,GO:0005488,GO:0000502,GO:0030433,GO:0005771,GO:0016021,GO:0022857,GO:0030134,GO:0030139,GO:0005813,GO:0005769,GO:0005802,GO:0005783,GO:0005634"
"jgi|Nemve1|115583|e_gw.133.52.1" "GO:0005515,GO:0015629"
"jgi|Nemve1|191511|estExt_GenewiseH_1.C_2090022" "GO:0006260,GO:0000811,GO:0003682,GO:0007507,GO:0000785"
"jgi|Nemve1|217754|fgenesh1_pg.scaffold_311000014" "GO:0090305,GO:0006508,GO:0003677,GO:0004518,GO:0008270,GO:0008234"
"jgi|Nemve1|220171|fgenesh1_pg.scaffold_483000001" "GO:0005737,GO:0005730,GO:0016235,GO:0005524,GO:0017111,EC:3.6.1.15"
"jgi|Nemve1|197283|fgenesh1_pg.scaffold_5000089" "GO:0090072,GO:0001948,GO:0031175,GO:0010628,GO:0030246"
"jgi|Nemve1|52556|gw.169.93.1" "GO:0016021,GO:0007186,GO:0004930"
"jgi|Nemve1|185991|estExt_GenewiseH_1.C_780074" "GO:0007050,GO:0005829,GO:0008286,GO:0051291,GO:0043234,GO:0004674,GO:0005509,GO:0019900,GO:0046320,GO:0030295,GO:0001934,GO:0043085,GO:0009069,GO:0045859,EC:2.7.11.0"
"jgi|Nemve1|127202|e_gw.236.61.1" "GO:0050839,GO:0035159,GO:0045317,GO:0005509,GO:0016021,GO:0045198,GO:0001737,GO:0008285,GO:0090176,GO:0030178,GO:0007156,GO:0045571,GO:0018149,GO:0000904,GO:0048105,GO:0035329,GO:0005886,GO:0016318"
"jgi|Nemve1|87823|e_gw.17.43.1" "GO:0050873,GO:0030819,GO:0031780,GO:0070996,GO:0034394,GO:0031781,GO:0031782,GO:0005783,GO:0031783,GO:0005886"
"jgi|Nemve1|202917|fgenesh1_pg.scaffold_38000147" "GO:0003824"
"jgi|Nemve1|172894|estExt_gwp.C_2290017" "GO:0016491,GO:0055114,GO:0000166"
"jgi|Nemve1|137544|e_gw.402.47.1" "GO:0004197,GO:0006508,EC:3.4.22.0"
"jgi|Nemve1|224087|fgenesh1_pg.scaffold_3863000001" "GO:0016021,GO:0016773,GO:0005488,GO:0055085,GO:0022857,EC:2.7.1.0"
"jgi|Nemve1|242355|estExt_fgenesh1_pg.C_620010" "GO:0000083,GO:0005829,GO:0055114,GO:0009263,GO:0005625,GO:0046914,GO:0006260,GO:0009186,GO:0051290,GO:0005515,GO:0004748,GO:0008284,GO:0005635,GO:0005654,GO:0015949,GO:0005971,GO:0006144,GO:0006206,EC:1.17.4.1"
"jgi|Nemve1|122810|e_gw.193.46.1" "GO:0055114,GO:0016705,GO:0009055,GO:0004497,GO:0020037,GO:0008202,GO:0044281,GO:0044237,GO:0006118"
"jgi|Nemve1|53667|gw.336.5.1" "GO:0003723,GO:0003964,GO:0006278,EC:2.7.7.49"
"jgi|Nemve1|237453|estExt_fgenesh1_kg.C_2570002" "GO:0000184,GO:0006275,GO:0016020,GO:0006672,GO:0000159,GO:0006461,GO:0003823,GO:0006355,GO:0015630,GO:0042518,GO:0030155,GO:0005829,GO:0046982,GO:0030111,GO:0000775,GO:0008380,GO:0006917,GO:0030308,GO:0007059,GO:0000188,GO:0045595,GO:0008601,GO:0008543,GO:0019932,GO:0070262,GO:0005625,GO:0005634,GO:0000086,GO:0004722,GO:0005739,GO:0006955,GO:0019814"
"jgi|Nemve1|212492|fgenesh1_pg.scaffold_157000011" "GO:0016477,GO:0030837,GO:0045214,GO:0008360,GO:0005856,GO:0005730,GO:0003779,GO:0005737"
"jgi|Nemve1|49015|gw.341.42.1" "GO:0003700,GO:0043565,GO:0006355,GO:0005667,GO:0045449"
"jgi|Nemve1|212566|fgenesh1_pg.scaffold_158000017" "GO:0003725,GO:0044424"
"jgi|Nemve1|220531|fgenesh1_pg.scaffold_535000005" "GO:0008239,GO:0004177,GO:0006508,EC:3.4.11.0"
"jgi|Nemve1|132135|e_gw.305.46.1" "GO:0005737,GO:0009725,GO:0016324,GO:0033189"
"jgi|Nemve1|111289|e_gw.104.16.1" "GO:0016021,GO:0007186,GO:0004930"
"jgi|Nemve1|153918|e_gw.6746.1.1" "GO:0003964,GO:0006278,GO:0003723,EC:2.7.7.49"
"jgi|Nemve1|53537|gw.1369.1.1" "GO:0005737,GO:0004823,GO:0006429,GO:0005524,GO:0009097,GO:0009098,GO:0009099,EC:6.1.1.4"
"jgi|Nemve1|212825|fgenesh1_pg.scaffold_163000042" "GO:0090305,GO:0003677,GO:0004518,GO:0008270"
"jgi|Nemve1|218243|fgenesh1_pg.scaffold_338000005" "GO:0046872,GO:0019934,GO:0047555,GO:0005515,GO:0043204,GO:0008152,GO:0005829,EC:3.1.4.35"
"jgi|Nemve1|236455|estExt_fgenesh1_kg.C_120012" "GO:0005737,GO:0008898,GO:0009086,GO:0047150,GO:0032259,GO:0008270,GO:0006544,GO:0006563,GO:0006566,EC:2.1.1.10,EC:2.1.1.5"
"jgi|Nemve1|199899|fgenesh1_pg.scaffold_18000023" "GO:0032501,GO:0044464"
"jgi|Nemve1|240131|estExt_fgenesh1_pg.C_250039" "GO:0044267,GO:0005524,GO:0005737"
"jgi|Nemve1|16808|gw.454.22.1" "GO:0016459,GO:0030864,GO:0032956,GO:0007162,GO:0005524,GO:0003774,GO:0030335,GO:0031941,GO:0045088,GO:0043312,GO:0050830"
"jgi|Nemve1|56802|gw.50.234.1" "GO:0007126,GO:0060429,GO:0048513"
"jgi|Nemve1|240784|estExt_fgenesh1_pg.C_340048" "GO:0016589,GO:0030097,GO:0048813,GO:0007420,GO:0035073,GO:0035076,GO:0031937,GO:0008134,GO:0045747,GO:0042766,GO:0007095,GO:0016922,GO:0008270,GO:0000122,GO:0005705,GO:0045893,GO:0046331,GO:0043565,GO:0006727,GO:0008094,GO:0005730,GO:0005667"
"jgi|Nemve1|199217|fgenesh1_pg.scaffold_13000224" "GO:0006457,GO:0051087,GO:0031072"
"jgi|Nemve1|90440|e_gw.24.235.1" "GO:0016020,GO:0005044,GO:0007165"
"jgi|Nemve1|125007|e_gw.216.90.1" "GO:0005794,GO:0008378,GO:0006486,GO:0016021"
"jgi|Nemve1|188032|estExt_GenewiseH_1.C_1140011" "GO:0003735,GO:0022625,GO:0006412,GO:0042254"
"jgi|Nemve1|84090|e_gw.9.101.1" "GO:0016740"
"jgi|Nemve1|210569|fgenesh1_pg.scaffold_124000013" "GO:0009987"
"jgi|Nemve1|108451|e_gw.90.201.1" "GO:0006259,GO:0005488"
"jgi|Nemve1|203354|fgenesh1_pg.scaffold_42000069" "GO:0007155"
"jgi|Nemve1|21060|gw.55.13.1" "GO:0007186,GO:0048518,GO:0065008,GO:0004930,GO:0006816,GO:0016021,GO:0019222,GO:0005886,GO:0032501,GO:0035556"
"jgi|Nemve1|176873|estExt_gwp.C_99570001" "GO:0005829,GO:0005507,GO:0019510,GO:0033353,GO:0004013,GO:0043621,GO:0006730,GO:0042470,GO:0006555,EC:3.3.1.1"
"jgi|Nemve1|241785|estExt_fgenesh1_pg.C_510074" "GO:0003677"
"jgi|Nemve1|153270|e_gw.5973.2.1" "GO:0017111,GO:0005524,EC:3.6.1.15"
"jgi|Nemve1|247369|estExt_fgenesh1_pg.C_2960008" "GO:0016787"
"jgi|Nemve1|238481|estExt_fgenesh1_pg.C_60044" "GO:0005622,GO:0007165"
"jgi|Nemve1|245257|estExt_fgenesh1_pg.C_1520002" "GO:0009057,GO:0044260,GO:0004571,GO:0005509,GO:0016020,GO:0005783,GO:0005975,EC:3.2.1.113"
"jgi|Nemve1|197236|fgenesh1_pg.scaffold_5000042" "GO:0046872"
"jgi|Nemve1|238375|estExt_fgenesh1_pg.C_50134" "GO:0031418,GO:0005506,GO:0016706,GO:0055114,EC:1.14.11.0"
"jgi|Nemve1|156842|e_gw.12824.1.1" "GO:0009116,GO:0016740"
"jgi|Nemve1|135965|e_gw.365.4.1" "GO:0005452,GO:0005886,GO:0016021,GO:0051453,GO:0006821,GO:0015701"
"jgi|Nemve1|93239|e_gw.32.143.1" "GO:0005789,GO:0006501,GO:0016254,GO:0051267"
"jgi|Nemve1|122525|e_gw.191.145.1" "GO:0044267"
"jgi|Nemve1|145359|e_gw.1403.6.1" "GO:0008270"
"jgi|Nemve1|200983|fgenesh1_pg.scaffold_25000051" "GO:0044237,GO:0000166,GO:0050662,GO:0003824"
"jgi|Nemve1|94277|e_gw.35.144.1" "GO:0003998,GO:0006094,GO:0006096,GO:0018874,EC:3.6.1.7"
"jgi|Nemve1|71074|gw.1.683.1" "GO:0008559,GO:0006855,GO:0015886,GO:0006200,GO:0046618,GO:0060136,GO:0006879,GO:0043190,GO:0005624,GO:0015232,GO:0005524,GO:0046415,GO:0016324,GO:0042803,GO:0005634,EC:3.6.3.44"
"jgi|Nemve1|245986|estExt_fgenesh1_pg.C_1900015" "GO:0003723"
"jgi|Nemve1|100834|e_gw.58.191.1" "GO:0035556,GO:0006468,GO:0005524,GO:0004674,GO:0044424,GO:0009069,EC:2.7.11.0"
"jgi|Nemve1|108619|e_gw.91.4.1" "GO:0005624,GO:0006916,GO:0016021"
"jgi|Nemve1|242776|estExt_fgenesh1_pg.C_710087" "GO:0005488,GO:0016070"
"jgi|Nemve1|83890|e_gw.8.279.1" "GO:0042803,GO:0001843,GO:0014067,GO:0043005,GO:0050918,GO:0032007,GO:0007507,GO:0043547,GO:0048011,GO:0001666,GO:0006469,GO:0033596,GO:0019902,GO:0006606,GO:0048471,GO:0005794,GO:0007173,GO:0007050,GO:0048009,GO:0008285,GO:0046626,GO:0030100,GO:0005096,GO:0008543,GO:0005634,GO:0005624,GO:0051898,GO:0071889"
"jgi|Nemve1|115030|e_gw.129.41.1" "GO:0022002,GO:0060070,GO:0009880,GO:0060021,GO:0005102,GO:0043049,GO:0060898,GO:0021879,GO:0005578,GO:0009798,GO:0070654,GO:0021854,GO:0009952"
"jgi|Nemve1|164975|estExt_gwp.C_550106" "GO:0046872,GO:0045893,GO:0003677,GO:0005515,GO:0007275,GO:0005634"
"jgi|Nemve1|160748|estExt_gwp.C_150238" "GO:0000084,GO:0005730,GO:0042555,GO:0006261,GO:0007062,GO:0005737,GO:0003682,GO:0005886,GO:0000785"
"jgi|Nemve1|111525|e_gw.106.80.1" "GO:0004871,GO:0033142,GO:0046966,GO:0042975,GO:0042054,GO:0060765,GO:0016571,GO:0045892,GO:0005829,GO:0032088,GO:0042974,GO:0003713,GO:0006917,GO:0030331,GO:0045893,GO:0042803,GO:0050681,GO:0016274,GO:0005667,GO:0045941"
"jgi|Nemve1|227394|fgenesh1_kg.scaffold_235000003" "GO:0043229"
"jgi|Nemve1|141889|e_gw.616.18.1" "GO:0034080,GO:0000786,GO:0045653,GO:0000723,GO:0048015,GO:0003677,GO:0005515,GO:0005576,GO:0005654"
"jgi|Nemve1|124546|e_gw.211.28.1" "GO:0003676,GO:0005524,GO:0008026"
"jgi|Nemve1|240248|estExt_fgenesh1_pg.C_260109" "GO:0009987,GO:0005911,GO:0005515,GO:0044424"
"jgi|Nemve1|148627|e_gw.2526.4.1" "GO:0042461,GO:0000139,GO:0060271,GO:0001822,GO:0005525,GO:0015031,GO:0006184,GO:0005881,GO:0005730,GO:0046872,GO:0008017,GO:0007264,GO:0005813,GO:0032391,GO:0030496,GO:0005876,GO:0019003,GO:0003924,GO:0005886,GO:0007049,GO:0000910,GO:0045298"
"jgi|Nemve1|246236|estExt_fgenesh1_pg.C_2060009" "GO:0016021,GO:0007186,GO:0004930"
"jgi|Nemve1|160746|estExt_gwp.C_150221" "GO:0005488,GO:0005743,GO:0055085,GO:0032259,GO:0016021,GO:0016600,GO:0008168,GO:0005198,GO:0005215,EC:2.1.1.0"
"jgi|Nemve1|139127|e_gw.459.22.1" "GO:0007186,GO:0016021"
"jgi|Nemve1|153223|e_gw.5905.1.1" "GO:0008152"
"jgi|Nemve1|230861|fgenesh1_pm.scaffold_275000009" "GO:0004252,GO:0005886,GO:0006508,EC:3.4.21.0"
"jgi|Nemve1|133486|e_gw.317.3.1" "GO:0016021,GO:0007186,GO:0004930"
"jgi|Nemve1|92032|e_gw.29.68.1" "GO:0016021,GO:0007186,GO:0004930"
"jgi|Nemve1|201650|fgenesh1_pg.scaffold_30000001" "GO:0006810,GO:0007155,GO:0005737,GO:0007596,GO:0005488"
"jgi|Nemve1|120516|e_gw.171.57.1" "GO:0019210,GO:0032869,GO:0048518,GO:0001503,GO:0048583,GO:0005576,GO:0051239,GO:0048513,GO:0043234,GO:0051128,GO:0048523"
"jgi|Nemve1|210225|fgenesh1_pg.scaffold_118000057" "GO:0043009,GO:0043621,GO:0048255,GO:0008143,GO:0060212,GO:0005737,GO:0031370"
"jgi|Nemve1|101371|e_gw.60.129.1" "GO:0005488"
"jgi|Nemve1|65894|gw.29.240.1" "GO:0046872,GO:0044212,GO:0005634,GO:0042803,GO:0006355"
"jgi|Nemve1|8322|gw.2702.5.1" "GO:0006853,GO:0046320,GO:0016021,GO:0005741,GO:0005792,GO:0006635,GO:0004095,GO:0042967,GO:0046486,EC:2.3.1.21"
"jgi|Nemve1|90498|e_gw.24.26.1" "GO:0000421,GO:0000045,GO:0005515"
"jgi|Nemve1|241642|estExt_fgenesh1_pg.C_480095" "GO:0005488,GO:0009987"
"jgi|Nemve1|79992|e_gw.2.21.1" "GO:0005829,GO:0006144,GO:0006189,GO:0004642,EC:6.3.5.3"
"jgi|Nemve1|93004|e_gw.32.153.1" "GO:0005829,GO:0005634"
"jgi|Nemve1|101020|e_gw.59.66.1" "GO:0016192,GO:0008565,GO:0008286,GO:0030659,GO:0030133,GO:0030119,GO:0005515,GO:0005802,GO:0006886"
"jgi|Nemve1|164541|estExt_gwp.C_510141" "GO:0006355,GO:0043966,GO:0033276,GO:0030914,GO:0004402,GO:0003713,GO:0042967,GO:0045941,EC:2.3.1.48"
"jgi|Nemve1|134995|e_gw.349.42.1" "GO:0008270,GO:0003676"
"jgi|Nemve1|202427|fgenesh1_pg.scaffold_35000015" "GO:0004190,GO:0006508,EC:3.4.23.0"
"jgi|Nemve1|113713|e_gw.119.54.1" "GO:0044444,GO:0043229,GO:0016020"
"jgi|Nemve1|119340|e_gw.161.23.1" "GO:0005509"
"jgi|Nemve1|186367|estExt_GenewiseH_1.C_830052" "GO:0006891,GO:0005488,GO:0006890,GO:0006886,GO:0005634,GO:0030126,GO:0005198"
"jgi|Nemve1|58280|gw.66.195.1" "GO:0071456,GO:0090102,GO:0007420,GO:0008022,GO:0051481,GO:0071294,GO:0046982,GO:0042493,GO:0005252,GO:0042803,GO:0006813,GO:0008076"
"jgi|Nemve1|100670|e_gw.58.199.1" "GO:0019166,GO:0033306,GO:0005777,GO:0030497,GO:0005739,GO:0055114,GO:0000166,EC:1.3.1.38"
"jgi|Nemve1|234527|estExt_fgenesh1_pm.C_360003" "GO:0006597,GO:0004766,GO:0016768,GO:0005829,GO:0006555,GO:0006525,GO:0006560,GO:0019482,EC:2.5.1.16,EC:2.5.1.22"
"jgi|Nemve1|234744|estExt_fgenesh1_pm.C_570004" "GO:0016021,GO:0015171,GO:0003333"
"jgi|Nemve1|116418|e_gw.138.55.1" "GO:0007304"
"jgi|Nemve1|99862|e_gw.54.74.1" "GO:0005737,GO:0005730,GO:0071339"
"jgi|Nemve1|236492|estExt_fgenesh1_kg.C_150008" "GO:0005624,GO:0042788,GO:0042254,GO:0022625"
"jgi|Nemve1|240575|estExt_fgenesh1_pg.C_310087" "GO:0007049,GO:0005525"
"jgi|Nemve1|238489|estExt_fgenesh1_pg.C_60060" "GO:0007595,GO:0017148,GO:0032092,GO:0005515,GO:0002063,GO:0048009,GO:0006919,GO:0005789,GO:0031018,GO:0006983,GO:0007029,GO:0046777,GO:0045444,GO:0004694,GO:0030282,GO:0009967,GO:0030073,GO:0031642,GO:0019722,GO:0032933,GO:0051260,GO:0019217,GO:0030968,GO:0005524,GO:0006926,GO:0009069"
"jgi|Nemve1|95939|e_gw.41.82.1" "GO:0005925,GO:0032233,GO:0043005,GO:0008270,GO:0051444,GO:0005730,GO:0046982,GO:0031072,GO:0006468,GO:0004674,GO:0045773,GO:0044444,GO:0005524,GO:0035556,GO:0009069,EC:2.7.11.0"
"jgi|Nemve1|238969|estExt_fgenesh1_pg.C_100121" "GO:0016021,GO:0048513,GO:0007218"
"jgi|Nemve1|67209|gw.5.548.1" "GO:0009888,GO:0003690,GO:0007049,GO:0005667,GO:0008301,GO:0003705,GO:0043565,GO:0008134,GO:0045892,GO:0007389,GO:0009790,GO:0051090,GO:0006357"
"jgi|Nemve1|101547|e_gw.61.120.1" "GO:0031981,GO:0044260,GO:0080090,GO:0008270,GO:0022402,GO:0048522,GO:0030163,GO:0033554,GO:0007346,GO:0048523,GO:0060255"
"jgi|Nemve1|225298|fgenesh1_pg.scaffold_8047000001" "GO:0000775,GO:0005634,GO:0051301,GO:0007059"
"jgi|Nemve1|203500|fgenesh1_pg.scaffold_43000083" "GO:0004930,GO:0007186,GO:0016021"
"jgi|Nemve1|61839|gw.8.323.1" "GO:0009987,GO:0005509,GO:0005515,GO:0005261,GO:0005783,GO:0005886,GO:0006812"
"jgi|Nemve1|173499|estExt_gwp.C_2550025" "GO:0005488"
"jgi|Nemve1|197968|fgenesh1_pg.scaffold_8000009" "GO:0004930,GO:0007186,GO:0016021"
"jgi|Nemve1|231946|fgsh_est.C_scaffold_11000006" "GO:0005829,GO:0004020,GO:0050428,GO:0000103,GO:0004781,GO:0009336,GO:0006805,GO:0005524,GO:0016310,GO:0060348,GO:0007596,GO:0006144,EC:2.7.1.25,EC:2.7.7.4"
"jgi|Nemve1|170313|estExt_gwp.C_1450010" "GO:0050851,GO:0042609,GO:0008219,GO:0030140,GO:0005634,GO:0005829,GO:0010008"
"jgi|Nemve1|13190|gw.763.1.1" "GO:0051721,GO:0000122,GO:0000159,GO:0016740,GO:0005794,GO:0070016,GO:0030425,GO:0033147,GO:0043025,GO:0003700,GO:0045944,GO:0032403,GO:0005886,GO:0032355,GO:0005667,GO:0045449"
"jgi|Nemve1|125185|e_gw.217.41.1" "GO:0005815,GO:0006468,GO:0000910,GO:0004674,GO:0051225,GO:0005874,GO:0000922,GO:0046872,GO:0005524,GO:0005634,GO:0007346,GO:0009069,EC:2.7.11.0"
"jgi|Nemve1|27085|gw.57.103.1" "GO:0045793,GO:0016746,GO:0006468,GO:0004674,GO:0000166,GO:0009069,EC:2.7.11.0"
"jgi|Nemve1|149922|e_gw.3223.3.1" "GO:0070287,GO:0070207,GO:0034755,GO:0009986,GO:0006879,GO:0005515,GO:0005044,GO:0006898,GO:0034605,GO:0005887,GO:0007165"
"jgi|Nemve1|240928|estExt_fgenesh1_pg.C_370032" "GO:0090305,GO:0005655,GO:0004526,GO:0008033,GO:0051252,EC:3.1.26.5"
"jgi|Nemve1|201073|fgenesh1_pg.scaffold_26000002" "GO:0007155"
"jgi|Nemve1|34859|gw.48.124.1" "GO:0016757,GO:0005794,GO:0070085,GO:0016020"
"jgi|Nemve1|13055|gw.235.6.1" "GO:0000145,GO:0005886,GO:0006887"
"jgi|Nemve1|178050|estExt_GenewiseH_1.C_50291" "GO:0006457,GO:0051087,GO:0005524,GO:0006919,GO:0005759,GO:0051082,GO:0006986"
"jgi|Nemve1|128410|e_gw.250.80.1" "GO:0043206,GO:0035313,GO:0005604,GO:0048592,GO:0043394,GO:0003007,GO:0048407,GO:0005588,GO:0043588,GO:0007155,GO:0051128,GO:0030199,GO:0032964,GO:0008201,GO:0005201,GO:0001568,GO:0045112"
"jgi|Nemve1|90203|e_gw.23.301.1" "GO:0016021,GO:0007186,GO:0008227,GO:0007187"
"jgi|Nemve1|100449|e_gw.57.215.1" "GO:0003735,GO:0015935,GO:0006412,GO:0005739,GO:0042254"
"jgi|Nemve1|245006|estExt_fgenesh1_pg.C_1420004" "GO:0008152,GO:0016627"
"jgi|Nemve1|177046|estExt_GenewiseH_1.C_10495" "GO:0016021"
"jgi|Nemve1|80293|e_gw.3.39.1" "GO:0043010,GO:0017137,GO:0060325,GO:0005730,GO:0005813,GO:0021854,GO:0032851,GO:0005097,GO:0005625"
"jgi|Nemve1|213150|fgenesh1_pg.scaffold_170000013" "GO:0016021,GO:0005272,GO:0035725"
"jgi|Nemve1|131146|e_gw.290.40.1" "GO:0019538"
"jgi|Nemve1|161841|estExt_gwp.C_250064" "GO:0005737,GO:0043234,GO:0000226,GO:0044430,GO:0000279,GO:0015630"
"jgi|Nemve1|29518|gw.145.68.1" "GO:0000786,GO:0003677,GO:0006334,GO:0005634"
"jgi|Nemve1|225215|fgenesh1_pg.scaffold_7689000001" "GO:0035556,GO:0005488,GO:0005622,GO:0045177"
"jgi|Nemve1|183025|estExt_GenewiseH_1.C_430288" "GO:0005887,GO:0010756,GO:0005739"
"jgi|Nemve1|201387|fgenesh1_pg.scaffold_28000004" "GO:0007165,GO:0008603,GO:0045859"
"jgi|Nemve1|38726|gw.20.136.1" "GO:0000122,GO:0005515,GO:0048566,GO:0006816,GO:0030183,GO:0051571,GO:0045624,GO:0003677,GO:0048872,GO:0048538,GO:0006338,GO:0000082,GO:0003700,GO:0045944,GO:0051574,GO:0001701,GO:0005667,GO:0045449"
"jgi|Nemve1|134282|e_gw.334.33.1" "GO:0042043,GO:0097105,GO:0071625,GO:0090394,GO:0030425,GO:0035176,GO:0060076,GO:0003360,GO:0045216,GO:0004872,GO:0031404,GO:0009986,GO:0021549,GO:0004091,GO:0046622,GO:0042803,GO:0005887,GO:0007165,EC:3.1.1.1"
"jgi|Nemve1|235676|estExt_fgenesh1_pm.C_1990002" "GO:0005737,GO:0004004,GO:0003676,GO:0005524,GO:0005634"
"jgi|Nemve1|114910|e_gw.128.36.1" "GO:0005829,GO:0042582,GO:0030348,GO:0001909,GO:0044194,GO:0042581,GO:0070820,GO:0043312,GO:0031201,GO:0005886"
"jgi|Nemve1|22365|gw.97.21.1" "GO:0005515,GO:0016740,GO:0016020,GO:0031410,GO:0008270,GO:0007610,GO:0005739,GO:0048471"
"jgi|Nemve1|84282|e_gw.9.120.1" "GO:0005089,GO:0030175,GO:0030032,GO:0030035,GO:0005856,GO:0005543,GO:0003779,GO:0035023,GO:0030027,GO:0043087"
"jgi|Nemve1|80565|e_gw.3.763.1" "GO:0005515"
"jgi|Nemve1|208913|fgenesh1_pg.scaffold_98000077" "GO:0003777,GO:0016192,GO:0030030,GO:0005874,GO:0031503,GO:0042462,GO:0005524,GO:0007018,GO:0005515,GO:0005871,GO:0005932,GO:0005930"
"jgi|Nemve1|3498|gw.1388.4.1" "GO:0005829,GO:0035556,GO:0004383,GO:0030828,GO:0000166,GO:0020037,GO:0005886,GO:0006144,GO:0046039,EC:4.6.1.2"
"jgi|Nemve1|126129|e_gw.228.45.1" "GO:0030027,GO:0005794,GO:0005515,GO:0004672,GO:0006468,GO:0005524"
"jgi|Nemve1|217856|fgenesh1_pg.scaffold_315000008" "GO:0006508,GO:0004190,EC:3.4.23.0"
"jgi|Nemve1|51427|gw.49.132.1" "GO:0007155"
"jgi|Nemve1|73960|gw.53.297.1" "GO:0044464"
"jgi|Nemve1|211310|fgenesh1_pg.scaffold_135000048" "GO:0004930,GO:0007186,GO:0016021"
"jgi|Nemve1|208843|fgenesh1_pg.scaffold_98000007" "GO:0003824"
"jgi|Nemve1|105650|e_gw.78.103.1" "GO:0030916,GO:0036038,GO:0048793,GO:0030902,GO:0015031,GO:0005829,GO:0009986,GO:0060041,GO:0042462,GO:0005813,GO:0032391,GO:0042384,GO:0000930,GO:0045893,GO:0005634,GO:0000086,GO:0051011,GO:0045298"
"jgi|Nemve1|202907|fgenesh1_pg.scaffold_38000137" "GO:0005509"
"jgi|Nemve1|220534|fgenesh1_pg.scaffold_535000008" "GO:0016820,EC:3.6.3.0"
"jgi|Nemve1|87652|e_gw.16.67.1" "GO:0004725,GO:0016314,GO:0046856,GO:0055085,GO:0006811,GO:0016021,GO:0035335,GO:0006570,EC:3.1.3.48,EC:3.1.3.67"
"jgi|Nemve1|202986|fgenesh1_pg.scaffold_39000069" "GO:0007186,GO:0004930,GO:0016021"
"jgi|Nemve1|222098|fgenesh1_pg.scaffold_1387000004" "GO:0016020,GO:0016337"
"jgi|Nemve1|247758|estExt_fgenesh1_pg.C_3480006" "GO:0009749,GO:0001541,GO:0014003,GO:0016740,GO:0032057,GO:0003743,GO:0016070,GO:0043434,GO:0009408,GO:0031369,GO:0042552,GO:0014002,GO:0005851,GO:0005085,GO:0005840,GO:0043087"
"jgi|Nemve1|134742|e_gw.344.34.1" "GO:0060113,GO:0032421,GO:0007517,GO:0005604,GO:0045494,GO:0005518,GO:0050908,GO:0002142,GO:0016324,GO:0017022,GO:0031290,GO:0007634,GO:0005581,GO:0016459"
"jgi|Nemve1|3621|gw.405.12.1" "GO:0030168,GO:0010243,GO:0005624,GO:0016323,GO:0016021,GO:0048661,GO:0014070,GO:0042493,GO:0002576,GO:0031088,GO:0042626,GO:0055085,GO:0006200,GO:0005524"
"jgi|Nemve1|9266|gw.6834.1.1" "GO:0007156,GO:0006836,GO:0005886,GO:0005509,GO:0005328,GO:0016021,GO:0006812"
"jgi|Nemve1|240774|estExt_fgenesh1_pg.C_340016" "GO:0016021,GO:0007165,GO:0005102,GO:0005529"
"jgi|Nemve1|5679|gw.2009.2.1" "GO:0016575,GO:0000118,GO:0004407,GO:0006807"
"jgi|Nemve1|124803|e_gw.214.32.1" "GO:0016567,GO:0004842,GO:0008270,EC:6.3.2.19"
"jgi|Nemve1|112837|e_gw.114.54.1" "GO:0042802,GO:0004735,GO:0016616,GO:0006561,GO:0055114,GO:0000166,GO:0006525,EC:1.5.1.2,EC:1.1.1.0"
"jgi|Nemve1|203270|fgenesh1_pg.scaffold_41000109" "GO:0009987,GO:0004867,GO:0042221"
"jgi|Nemve1|245146|estExt_fgenesh1_pg.C_1470039" "GO:0044238,GO:0008270,GO:0003676,GO:0044260,GO:0005622"
"jgi|Nemve1|203423|fgenesh1_pg.scaffold_43000006" "GO:0001972,GO:0000122,GO:0008270,GO:0003707,GO:0003712,GO:0004879,GO:0045736,GO:0010596,GO:0043401,GO:0001937,GO:0043565,GO:0030522,GO:0060849,GO:0045893,GO:0042803,GO:0005667,GO:0045449"
"jgi|Nemve1|38792|gw.30.189.1" "GO:0003700,GO:0043565,GO:0006355,GO:0005667,GO:0045449"
"jgi|Nemve1|127777|e_gw.242.64.1" "GO:0006259,GO:0003676"
"jgi|Nemve1|144180|e_gw.953.5.1" "GO:0071778,GO:0043065,GO:0043130,GO:0005080,GO:0042803,GO:0008022,GO:0006261,GO:0000712,GO:0006266,GO:0000819,GO:0006312,GO:0030900,GO:0006200,GO:0016491,GO:0009330,GO:0008144,GO:0005814,GO:0007409,GO:0043566,GO:0040016,GO:0003918,GO:0070683,GO:0045944,GO:0006974,GO:0030263,GO:0055114,GO:0005524,GO:0003682,GO:0045870,GO:0046982,GO:0043565,GO:0006265,GO:0005730,GO:0000795,GO:0001764,GO:0042826,GO:0000785,GO:0000118,EC:5.99.1.3"
"jgi|Nemve1|131545|e_gw.296.21.1" "GO:0016616,GO:0055114,GO:0051287,EC:1.1.1.0"
"jgi|Nemve1|146786|e_gw.1781.3.1" "GO:0051287,GO:0021510,GO:0022402,GO:0005625,GO:0006544,GO:0019530,GO:0021915,GO:0010468,GO:0006541,GO:0031175,GO:0019322,GO:0004617,GO:0006566,GO:0021782,GO:0008114,GO:0005792,GO:0019521,GO:0031406,GO:0009051,GO:0009448,GO:0004616,GO:0050661,GO:0005737,GO:0005529,GO:0006564,GO:0006749,EC:1.1.1.95,EC:1.1.1.43,EC:1.1.1.44"
"jgi|Nemve1|72600|gw.150.145.1" "GO:0008061,GO:0005576,GO:0006030"
"jgi|Nemve1|237158|estExt_fgenesh1_kg.C_1270015" "GO:0070979,GO:0010458,GO:0051301,GO:0031145,GO:0004842,GO:0005524,GO:0010994,GO:0051488,GO:0005680,EC:6.3.2.19"
"jgi|Nemve1|231282|fgenesh1_pm.scaffold_549000002" "GO:0010181,GO:0016491,GO:0055114"
"jgi|Nemve1|220618|fgenesh1_pg.scaffold_547000002" "GO:0006810,GO:0008202,GO:0019205,GO:0005764,GO:0016021,GO:0004348,GO:0044281,GO:0006139,GO:0044437,GO:0042803,GO:0005886,GO:0005524,GO:0005975,GO:0006687,EC:3.2.1.45"
"jgi|Nemve1|15302|gw.116.63.1" "GO:0004222,GO:0006508,GO:0031012,GO:0008270,EC:3.4.24.0"
"jgi|Nemve1|215465|fgenesh1_pg.scaffold_229000009" "GO:0016021,GO:0007186"
"jgi|Nemve1|219321|fgenesh1_pg.scaffold_398000007" "GO:0005488"
"jgi|Nemve1|10122|gw.302.3.1" "GO:0005886,GO:0071805,GO:0015269,GO:0016021"
"jgi|Nemve1|188910|estExt_GenewiseH_1.C_1310101" "GO:0035116,GO:0003690,GO:0005730,GO:0034612"
"jgi|Nemve1|21616|gw.97.18.1" "GO:0003676,GO:0005524,GO:0004004"
"jgi|Nemve1|221821|fgenesh1_pg.scaffold_1027000004" "GO:0003677,GO:0015074,GO:0006310"
"jgi|Nemve1|133645|e_gw.320.14.1" "GO:0003723,GO:0005737,GO:0005634,GO:0008270"
"jgi|Nemve1|248432|estExt_fgenesh1_pg.C_5580009" "GO:0006071,GO:0005622,GO:0008889,GO:0009395,GO:0046486,EC:3.1.4.46"
"jgi|Nemve1|26323|gw.109.75.1" "GO:0003743,GO:0004781,GO:0006184,GO:0003924,GO:0006446,GO:0005525,GO:0005840,GO:0006144,GO:0006790,EC:2.7.7.4"
"jgi|Nemve1|96339|e_gw.42.5.1" "GO:0005730,GO:0006352,GO:0016570,GO:0005515,GO:0003697"
"jgi|Nemve1|149985|e_gw.3250.6.1" "GO:0016810,GO:0006807"
"jgi|Nemve1|49081|gw.474.17.1" "GO:0000786,GO:0003677,GO:0006334,GO:0005634"
"jgi|Nemve1|199637|fgenesh1_pg.scaffold_16000087" "GO:0005509"
"jgi|Nemve1|160186|estExt_gwp.C_120334" "GO:0008092,GO:0005923,GO:0045199,GO:0006887,GO:0008236,GO:0006508,GO:0030165,GO:0097016,GO:0007269,GO:0019717,GO:0045211,GO:0016323,GO:0014069,GO:0015031"
"jgi|Nemve1|138199|e_gw.425.7.1" "GO:0005529"
"jgi|Nemve1|103718|e_gw.69.116.1" "GO:0016021,GO:0015171,GO:0003333"
"jgi|Nemve1|204873|fgenesh1_pg.scaffold_54000070" "GO:0005509"
"jgi|Nemve1|31537|gw.8.57.1" "GO:0043234,GO:0070588,GO:0016021,GO:0005262,GO:0044459,GO:0051924,GO:0045121,GO:0005515,GO:0005737"
"jgi|Nemve1|224349|fgenesh1_pg.scaffold_4473000001" "GO:0005840,GO:0003735,GO:0006412,GO:0042254"
"jgi|Nemve1|204803|fgenesh1_pg.scaffold_53000142" "GO:0003676,GO:0046983"
"jgi|Nemve1|39632|gw.32.224.1" "GO:0030513,GO:0030336,GO:0000122,GO:0050935,GO:0060678,GO:0007398,GO:0072210,GO:0072268,GO:0072076,GO:0072267,GO:0051216,GO:0007498,GO:0001755,GO:0030900,GO:0090184,GO:0005667,GO:0030318,GO:0003705,GO:0048937,GO:0051090,GO:0007422,GO:0043565,GO:0009790,GO:0048846,GO:0048484,GO:0045944,GO:0003690,GO:0008134,GO:0008301,GO:0048485"
"jgi|Nemve1|117241|e_gw.145.42.1" "GO:0004493,GO:0019626,GO:0046491,GO:0005759,GO:0006635,GO:0006550,GO:0006552,GO:0006574,EC:5.1.99.1"
"jgi|Nemve1|9338|gw.8184.1.1" "GO:0005525,GO:0006915,GO:0008022,GO:0007411,GO:0070374,GO:0007268,GO:0000186,GO:0031575,GO:0005829,GO:0048011,GO:0007596,GO:0050679,GO:0045740,GO:0001934,GO:0045944,GO:0050900,GO:0007265,GO:0005886,GO:0005794,GO:0007173,GO:0008285,GO:0046330,GO:0003924,GO:0006184,GO:0090398,GO:0008543,GO:0008286,GO:0009887"
"jgi|Nemve1|245888|estExt_fgenesh1_pg.C_1830003" "GO:0006468,GO:0005524,GO:0004674,GO:0009069,EC:2.7.11.0"
"jgi|Nemve1|243289|estExt_fgenesh1_pg.C_840046" "GO:0005622,GO:0035556"
"jgi|Nemve1|234171|estExt_fgenesh1_pm.C_120028" "GO:0006672,GO:0016021,GO:0016811,GO:0006807,EC:3.5.1.0"
"jgi|Nemve1|60078|gw.7.334.1" "GO:0050896,GO:0044238,GO:0044260,GO:0050794"
"jgi|Nemve1|113816|e_gw.120.47.1" "GO:0042752,GO:0048168"
"jgi|Nemve1|120019|e_gw.166.67.1" "GO:0005634,GO:0003677,GO:0006351"
"jgi|Nemve1|215113|fgenesh1_pg.scaffold_218000033" "GO:0006457,GO:0005788,GO:0042470,GO:0051169,GO:0042277,GO:0051082,GO:0000413,GO:0003755,EC:5.2.1.8"
"jgi|Nemve1|169895|estExt_gwp.C_1350102" "GO:0005737,GO:0046872,GO:0004519,GO:0051276,GO:0090305,GO:0008283,GO:0007049,GO:0005634,GO:0051301"
"jgi|Nemve1|177384|estExt_GenewiseH_1.C_20589" "GO:0005829,GO:0006144,GO:0003723,GO:0055114,GO:0046872,GO:0003677,GO:0000166,GO:0046651,GO:0006177,GO:0003938,GO:0005634,GO:0042720,EC:1.1.1.205"
"jgi|Nemve1|225932|fgenesh1_pg.scaffold_14689000001" "GO:0055114,GO:0003995,GO:0006118,EC:1.3.99.3"
"jgi|Nemve1|18576|gw.137.32.1" "GO:0003700,GO:0005667,GO:0006355,GO:0007179,GO:0045449"
"jgi|Nemve1|161481|estExt_gwp.C_210329" "GO:0005737,GO:0005730,GO:0006809,GO:0006729,GO:0004757,GO:0055114,GO:0000166,GO:0046656,EC:1.1.1.153"
"jgi|Nemve1|212467|fgenesh1_pg.scaffold_156000046" "GO:0016021,GO:0007186"
"jgi|Nemve1|227597|fgenesh1_kg.scaffold_397000003" "GO:0043229"
"jgi|Nemve1|244762|estExt_fgenesh1_pg.C_1330014" "GO:0019861,GO:0005929,GO:0030992,GO:0005794,GO:0005515,GO:0042073,GO:0005932,GO:0005814"
"jgi|Nemve1|188125|estExt_GenewiseH_1.C_1160111" "GO:0016021"
"jgi|Nemve1|5290|gw.1168.1.1" "GO:0005768,GO:0005886,GO:0006904,GO:0006898"
"jgi|Nemve1|10204|gw.292.16.1" "GO:0000209,GO:0042176,GO:0005654,GO:0005515,GO:0006521,GO:0051437,GO:0042981,GO:0010467,GO:0016032,GO:0051436,GO:0005829,GO:0002479,GO:0000084,GO:0000216,GO:0031145,GO:0016071,GO:0005838,GO:0006977,GO:0030234"
"jgi|Nemve1|208278|fgenesh1_pg.scaffold_90000046" "GO:0003824"
"jgi|Nemve1|107116|e_gw.85.157.1" "GO:0032580,GO:0008417,GO:0036065,GO:0006486,GO:0016021"
"jgi|Nemve1|201260|fgenesh1_pg.scaffold_27000023" "GO:0005622,GO:0005543,GO:0046847,GO:0043547,GO:0007165,GO:0005096,GO:0008093,GO:0017124"
"jgi|Nemve1|86951|e_gw.14.309.1" "GO:0016021,GO:0007186,GO:0004930"
"jgi|Nemve1|118629|e_gw.155.73.1" "GO:0021761,GO:0071625,GO:0030425,GO:0008076,GO:0021794,GO:0009986,GO:0019899,GO:0005102,GO:0021756,GO:0005769,GO:0044224,GO:0007165,GO:0048666,GO:0030673,GO:0071109,GO:0005794,GO:0043204"
"jgi|Nemve1|141499|e_gw.582.21.1" "GO:0003333,GO:0005886,GO:0015171,GO:0016021,GO:0019915"
"jgi|Nemve1|185875|estExt_GenewiseH_1.C_760238" "GO:0001570,GO:0004830,GO:0006436,GO:0005524,GO:0005759,GO:0006568,EC:6.1.1.2"
"jgi|Nemve1|225151|fgenesh1_pg.scaffold_7461000001" "GO:0005829,GO:0021772,GO:0004181,GO:0050905,GO:0021702,GO:0008270,GO:0005739,GO:0042133,GO:0006508,GO:0035610,GO:0007005,GO:0035609,GO:0001754,GO:0060041,GO:0015631,GO:0007628,GO:0005634,GO:0045298,EC:3.4.17.0"
"jgi|Nemve1|128774|e_gw.255.39.1" "GO:0000139,GO:0046479,GO:0008544,GO:0005624,GO:0006679,GO:0008120,GO:0044281,EC:2.4.1.80"
"jgi|Nemve1|246401|estExt_fgenesh1_pg.C_2160019" "GO:0006351,GO:0005634"
"jgi|Nemve1|126271|e_gw.229.30.1" "GO:0008482,GO:0070221,GO:0009055,GO:0020037,GO:0005759,GO:0000098,GO:0030151,GO:0006118,EC:1.8.3.1"
"jgi|Nemve1|248684|estExt_fgenesh1_pg.C_12830002" "GO:0008270"
"jgi|Nemve1|58235|gw.66.193.1" "GO:0071456,GO:0090102,GO:0007420,GO:0008022,GO:0051481,GO:0071294,GO:0046982,GO:0042493,GO:0005252,GO:0042803,GO:0006813,GO:0008076"
"jgi|Nemve1|202545|fgenesh1_pg.scaffold_36000022" "GO:0008270,GO:0007264,GO:0006355,GO:0003677,GO:0010629,GO:0005737,GO:0032502,GO:0005525"
"jgi|Nemve1|53249|gw.636.13.1" "GO:0004222,GO:0006508,GO:0008270,EC:3.4.24.0"
"jgi|Nemve1|137087|e_gw.390.58.1" "GO:0005488,GO:0003712,GO:0000125,GO:0006355,GO:0043966,GO:0003700,GO:0004402,GO:0006366,GO:0005667,GO:0045449,GO:0042967,EC:2.3.1.48"
"jgi|Nemve1|182231|estExt_GenewiseH_1.C_350264" "GO:0006987,GO:0016556,GO:0031072,GO:0006457,GO:0005788,GO:0051082,GO:0005634"
"jgi|Nemve1|199250|fgenesh1_pg.scaffold_14000015" "GO:0008227,GO:0016021,GO:0007187"
"jgi|Nemve1|206574|fgenesh1_pg.scaffold_71000043" "GO:0005488"
"jgi|Nemve1|198839|fgenesh1_pg.scaffold_12000062" "GO:0005737"
"jgi|Nemve1|211371|fgenesh1_pg.scaffold_136000059" "GO:0005488"
"jgi|Nemve1|239405|estExt_fgenesh1_pg.C_140122" "GO:0005764,GO:0047499,GO:0005625,GO:0005739,GO:0005543,GO:0046470,GO:0009062,GO:0008374,GO:0006672,GO:0004622,GO:0009395,GO:0042967,EC:3.1.1.5"
"jgi|Nemve1|244491|estExt_fgenesh1_pg.C_1230050" "GO:0004930,GO:0007186,GO:0016021"
"jgi|Nemve1|221913|fgenesh1_pg.scaffold_1113000001" "GO:0006629,GO:0016740"
"jgi|Nemve1|164994|estExt_gwp.C_550128" "GO:0009987,GO:0055114,GO:0005739,GO:0016491,GO:0050660,GO:0016020"
"jgi|Nemve1|213423|fgenesh1_pg.scaffold_176000006" "GO:0001764,GO:0005874,GO:0051258,GO:0006184,GO:0007018,GO:0003924,GO:0005198,GO:0005737,GO:0005525"
"jgi|Nemve1|80416|e_gw.3.729.1" "GO:0009987,GO:0017111,EC:3.6.1.15"
"jgi|Nemve1|45144|gw.5918.3.1" "GO:0003723,GO:0003964,GO:0006278,EC:2.7.7.49"
"jgi|Nemve1|11324|gw.232.14.1" "GO:0005783"
"jgi|Nemve1|82634|e_gw.6.96.1" "GO:0009055,GO:0004497,GO:0020037,GO:0016705,GO:0055114,GO:0006118"
"jgi|Nemve1|210933|fgenesh1_pg.scaffold_129000059" "GO:0005856,GO:0005737,GO:0005524"
"jgi|Nemve1|140663|e_gw.536.21.1" "GO:0004345,GO:0050661,GO:0006098,GO:0006749,EC:1.1.1.49"
"jgi|Nemve1|91671|e_gw.27.174.1" "GO:0007224,GO:0043010,GO:0005488,GO:0030176,GO:0018208,GO:0010468,GO:0035264,GO:0021904,GO:0016853,GO:0030513,GO:0001708,GO:0005740"
"jgi|Nemve1|204972|fgenesh1_pg.scaffold_55000079" "GO:0005625,GO:0009384,GO:0005515,GO:0006044,GO:0006051,GO:0045127,EC:2.7.1.60,EC:2.7.1.59"
"jgi|Nemve1|224672|fgenesh1_pg.scaffold_5441000001" "GO:0005515,GO:0005604,GO:0016044,GO:0019219,GO:0031401,GO:0007528,GO:0001932,GO:0007165,GO:0007268,GO:2000112,GO:0007416"
"jgi|Nemve1|247094|estExt_fgenesh1_pg.C_2690010" "GO:0016021,GO:0005783"
"jgi|Nemve1|218670|fgenesh1_pg.scaffold_359000013" "GO:0006508,GO:0004252,EC:3.4.21.0"
"jgi|Nemve1|94595|e_gw.37.139.1" "GO:0034968,GO:0003676,GO:0018024,GO:0006351,GO:0044451,GO:0006554,EC:2.1.1.43"
"jgi|Nemve1|172778|estExt_gwp.C_2230079" "GO:0001104,GO:0016592,GO:0006357,GO:0005515"
"jgi|Nemve1|83086|e_gw.7.367.1" "GO:0008076,GO:0005249,GO:0034765,GO:0071805"
"jgi|Nemve1|224318|fgenesh1_pg.scaffold_4391000001" "GO:0042802,GO:0072345,GO:0055085,GO:0005509,GO:0006811,GO:0005765,GO:0016021,GO:0010008"
"jgi|Nemve1|51441|gw.445.4.1" "GO:0003824,GO:0008152"
"jgi|Nemve1|11203|gw.275.7.1" "GO:0005730,GO:0005488,GO:0006397"
"jgi|Nemve1|220256|fgenesh1_pg.scaffold_491000006" "GO:0005488"
"jgi|Nemve1|96290|e_gw.42.90.1" "GO:0004930,GO:0018298,GO:0007186,GO:0009881,GO:0007601,GO:0016021"
"jgi|Nemve1|167011|estExt_gwp.C_800288" "GO:0003777,GO:0000910,GO:0005874,GO:0030496,GO:0008333,GO:0032438,GO:0005813,GO:0005524,GO:0035459,GO:0007018,GO:0005515,GO:0006886,GO:0010008"
"jgi|Nemve1|86868|e_gw.14.206.1" "GO:0030414,GO:0042730,GO:0005624,GO:0031362,GO:0007155,GO:0007166,GO:0010466,GO:0005515"
"jgi|Nemve1|89292|e_gw.21.302.1" "GO:0007155"
"jgi|Nemve1|109532|e_gw.95.26.1" "GO:0006468,GO:0005524,GO:0004713,EC:2.7.10.0"
"jgi|Nemve1|159899|estExt_gwp.C_110043" "GO:0009653,GO:0008202,GO:0030176,GO:0006672,GO:0008585,GO:0006915,GO:0008117,GO:0030170,GO:0034754,GO:0050789,GO:0030154,GO:0048609,GO:0016831,GO:0030149,GO:0030148,GO:0019752,GO:0006687,EC:4.1.2.27,EC:4.1.1.0"
"jgi|Nemve1|69711|gw.16321.3.1" "GO:0006810,GO:0016020"
"jgi|Nemve1|201207|fgenesh1_pg.scaffold_26000136" "GO:0016192,GO:0035556,GO:0044267,GO:0046872,GO:0016307,GO:0005524,GO:0046854,GO:0010008,GO:0051641"
"jgi|Nemve1|191440|estExt_GenewiseH_1.C_2060055" "GO:0005730,GO:0005832,GO:0051086,GO:0005524,GO:0051082,GO:0051131"
"jgi|Nemve1|216620|fgenesh1_pg.scaffold_266000018" "GO:0007165,GO:0005102"
"jgi|Nemve1|160099|estExt_gwp.C_120094" "GO:0005730,GO:0009159,GO:0070694,GO:0030307,GO:0050144,GO:0042803,GO:0008283,GO:0005737,GO:0006206,EC:2.4.2.6"
"jgi|Nemve1|247133|estExt_fgenesh1_pg.C_2710017" "GO:0043066"
"jgi|Nemve1|236423|estExt_fgenesh1_kg.C_90005" "GO:0006810,GO:0044260,GO:0005515,GO:0006672,GO:0005773,GO:0044431,GO:0051453,GO:0007040,GO:0016021,GO:0050896,GO:0007154,GO:0006687,GO:0031090,GO:0009056,GO:0008219,GO:0048523,GO:0019538"
"jgi|Nemve1|198733|fgenesh1_pg.scaffold_11000145" "GO:0090304"
"jgi|Nemve1|239196|estExt_fgenesh1_pg.C_120201" "GO:0016787"
"jgi|Nemve1|147224|e_gw.1929.4.1" "GO:0006979,GO:0006954,GO:0005739,GO:0046872,GO:0009107,GO:0051539,GO:0032496,GO:0016992,GO:0001843,EC:2.8.1.8"
"jgi|Nemve1|213619|fgenesh1_pg.scaffold_180000011" "GO:0016021,GO:0007186,GO:0004930"
"jgi|Nemve1|245600|estExt_fgenesh1_pg.C_1690005" "GO:0006281,GO:0043234,GO:0050794,GO:0044428"
"jgi|Nemve1|199225|fgenesh1_pg.scaffold_13000232" "GO:0016174,GO:0005509,GO:0055114,GO:0042326,EC:1.6.3.1"
"jgi|Nemve1|239852|estExt_fgenesh1_pg.C_200150" "GO:0016020,GO:0005216,GO:0006814"
"jgi|Nemve1|94148|e_gw.35.54.1" "GO:0071778,GO:0043065,GO:0043130,GO:0005080,GO:0042803,GO:0048699,GO:0008022,GO:0006261,GO:0000712,GO:0006266,GO:0000819,GO:0005829,GO:0006312,GO:0000792,GO:0006200,GO:0009330,GO:0008144,GO:0043566,GO:0040016,GO:0003918,GO:0070683,GO:0045944,GO:0006974,GO:0030263,GO:0005524,GO:0003682,GO:0045870,GO:0046982,GO:0043565,GO:0006265,GO:0005730,GO:0000795,GO:0042826,GO:0000118,EC:5.99.1.3"
"jgi|Nemve1|208806|fgenesh1_pg.scaffold_97000039" "GO:0008270"
"jgi|Nemve1|88150|e_gw.17.229.1" "GO:0005488"
"jgi|Nemve1|157247|e_gw.15284.2.1" "GO:0005975,GO:0008270,GO:0016832,EC:4.1.2.0"
"jgi|Nemve1|224612|fgenesh1_pg.scaffold_5195000001" "GO:0005272,GO:0043200,GO:0016021,GO:0035725"
"jgi|Nemve1|99085|e_gw.52.7.1" "GO:0007411,GO:0005856,GO:0005543,GO:0001569,GO:0005737"
"jgi|Nemve1|186216|estExt_GenewiseH_1.C_800261" "GO:0005874,GO:0051258,GO:0006184,GO:0007018,GO:0003924,GO:0005198,GO:0005737,GO:0005525"
"jgi|Nemve1|49126|gw.2941.5.1" "GO:0003723,GO:0003964,GO:0006278,EC:2.7.7.49"
"jgi|Nemve1|105597|e_gw.78.51.1" "GO:0009987,GO:0006810,GO:0032502"
"jgi|Nemve1|81405|e_gw.4.610.1" "GO:0008227,GO:0080090,GO:0048519,GO:0065009,GO:0051049,GO:0010033,GO:0031323,GO:0006955,GO:0007187,GO:0005887,GO:0005488,GO:0032501"
"jgi|Nemve1|25951|gw.112.61.1" "GO:0019538,GO:0005515"
"jgi|Nemve1|145500|e_gw.1443.1.1" "GO:0006511,GO:0004221,GO:0016579,EC:3.1.2.15"
"jgi|Nemve1|55123|gw.177.98.1" "GO:0005509,GO:0015629,GO:0044430"
"jgi|Nemve1|103138|e_gw.67.201.1" "GO:0007155"
"jgi|Nemve1|156191|e_gw.9825.3.1" "GO:0045211,GO:0030054,GO:0005886,GO:0005230,GO:0006811,GO:0016021,GO:0007214,GO:0007626,GO:0043058"
"jgi|Nemve1|148075|e_gw.2249.10.1" "GO:0006457,GO:0009055,GO:0045454,GO:0006662,GO:0000806,GO:0006974,GO:0005634,GO:0015035,GO:0006118"
"jgi|Nemve1|92927|e_gw.31.111.1" "GO:0004725,GO:0046488,GO:0008138,GO:0005743,GO:0004439,GO:0046855,GO:0035335,GO:0006570,EC:3.1.3.48,EC:3.1.3.36"
"jgi|Nemve1|108677|e_gw.91.124.1" "GO:0007160"
"jgi|Nemve1|243369|estExt_fgenesh1_pg.C_860057" "GO:0003796,GO:0005975,EC:3.2.1.17"
"jgi|Nemve1|142801|e_gw.705.7.1" "GO:0016021,GO:0030425,GO:0045202,GO:0015171,GO:0044306,GO:0006865"
"jgi|Nemve1|198759|fgenesh1_pg.scaffold_11000171" "GO:0005234,GO:0048167,GO:0035235,GO:0031175,GO:0042391,GO:0044463,GO:0008306,GO:0005261,GO:0044459,GO:0044456,GO:0051128,GO:0004970,GO:0010033,GO:0042981,GO:0006812,GO:0034220,GO:0016021,GO:0051705,GO:0005515,GO:0044424,GO:0051960,GO:0048522,GO:0030425,GO:0030288,GO:0050905"
"jgi|Nemve1|230058|fgenesh1_pm.scaffold_134000005" "GO:0005044,GO:0016020,GO:0007165"
"jgi|Nemve1|225531|fgenesh1_pg.scaffold_9216000001" "GO:0016020,GO:0055085,GO:0022857"
"jgi|Nemve1|199295|fgenesh1_pg.scaffold_14000060" "GO:0016491,GO:0000166,GO:0055114"
"jgi|Nemve1|245354|estExt_fgenesh1_pg.C_1560053" "GO:0005525,GO:0007264,GO:0005739,GO:0015031"
"jgi|Nemve1|248846|estExt_fgenesh1_pg.C_37620002" "GO:0006629"
"jgi|Nemve1|211472|fgenesh1_pg.scaffold_138000048" "GO:0005509"
"jgi|Nemve1|153185|e_gw.5845.1.1" "GO:0004683,GO:0006468,GO:0005524,GO:0005516,GO:0009069,EC:2.7.11.17"
"jgi|Nemve1|20239|gw.222.26.1" "GO:0048936,GO:0003824,GO:0001709,GO:0021523,GO:0044464,GO:0021531,GO:0004872,GO:0048259,GO:0021654,GO:0007219,GO:0042246,GO:0001840,GO:0042663,GO:0001756,GO:0021986,GO:0048337,GO:0055016,GO:0001568,GO:0007368,GO:0016020,GO:0031017"
"jgi|Nemve1|176499|estExt_gwp.C_11480009" "GO:0005874,GO:0051258,GO:0006184,GO:0007018,GO:0003924,GO:0005198,GO:0005737,GO:0005525"
"jgi|Nemve1|248420|estExt_fgenesh1_pg.C_5530007" "GO:0008270,GO:0043066,GO:0016055,GO:0016874,GO:0005737,GO:0048522,GO:0009966,GO:0031347,GO:0004869,GO:0048584,GO:0010466"
"jgi|Nemve1|60755|gw.52.259.1" "GO:0006584,GO:0005507,GO:0004500,GO:0055114,GO:0006570,EC:1.14.17.1"
"jgi|Nemve1|131326|e_gw.294.63.1" "GO:0005488"
"jgi|Nemve1|115565|e_gw.132.13.1" "GO:0004091,GO:0031090,GO:0043231,GO:0044444,GO:0046470,GO:0044446,GO:0004622,GO:0009395,EC:3.1.1.1,EC:3.1.1.5"
"jgi|Nemve1|219595|fgenesh1_pg.scaffold_423000002" "GO:0016021,GO:0005622,GO:0008270,GO:0055085,GO:0022857"
"jgi|Nemve1|96883|e_gw.44.79.1" "GO:0006367,GO:0000718,GO:0009650,GO:0006362,GO:0000441,GO:0000075,GO:0003684,GO:0008022,GO:0006283,GO:0006363,GO:0047485,GO:0005525,GO:0006265,GO:0000717,GO:0005675,GO:0006468,GO:0032564,GO:0001666,GO:0008104,GO:0006917,GO:0033683,GO:0042277,GO:0050434,GO:0045944,GO:0008353,GO:0004003,GO:0006200,GO:0006368,GO:0006361,GO:0008134,GO:0005524,GO:0006979,GO:0043138,GO:0006370,GO:0035315,GO:0009069,GO:0005657,EC:2.7.11.23"
"jgi|Nemve1|74775|gw.3272.19.1" "GO:0016740,GO:0006915,GO:0048477"
"jgi|Nemve1|165257|estExt_gwp.C_580120" "GO:0071028,GO:0005829,GO:0090305,GO:0000178,GO:0005730,GO:0009022,GO:0017091,GO:0005515,GO:0030307,GO:0000460,GO:0035327,GO:0071044,GO:0045006,GO:0000175,GO:0043928,GO:0051252,EC:2.7.7.56"
"jgi|Nemve1|199823|fgenesh1_pg.scaffold_17000112" "GO:0033036,GO:0016020,GO:0005634"
"jgi|Nemve1|109446|e_gw.94.143.1" "GO:0005488,GO:0005622,GO:0044237,GO:0016020"
"jgi|Nemve1|83063|e_gw.7.201.1" "GO:0005488"
"jgi|Nemve1|248013|estExt_fgenesh1_pg.C_3920013" "GO:0007155"
"jgi|Nemve1|237519|estExt_fgenesh1_kg.C_3030001" "GO:0005840,GO:0016787,GO:0003735,GO:0006412,GO:0042254"
"jgi|Nemve1|121336|e_gw.178.4.1" "GO:0030178,GO:0016020"
"jgi|Nemve1|9809|gw.15843.2.1" "GO:0003883,GO:0006221,GO:0006206,EC:6.3.4.2"
"jgi|Nemve1|14306|gw.226.15.1" "GO:0004930,GO:0007186,GO:0016021"
"jgi|Nemve1|32269|gw.81.81.1" "GO:0016740"
"jgi|Nemve1|201915|fgenesh1_pg.scaffold_31000075" "GO:0005737,GO:0000045,GO:0005515,GO:0006508,GO:0008234,GO:0015031"
"jgi|Nemve1|210509|fgenesh1_pg.scaffold_123000009" "GO:0046872,GO:0032364,GO:0016226,GO:0001666,GO:0051539,GO:0006355"
"jgi|Nemve1|170780|estExt_gwp.C_1570036" "GO:0007155"
"jgi|Nemve1|50474|gw.145.90.1" "GO:0072488,GO:0016021,GO:0008519"
"jgi|Nemve1|146748|e_gw.1762.4.1" "GO:0003887,GO:0005760,GO:0006261,GO:0042645,GO:0003677,GO:0002020,GO:0006287,GO:0003682,GO:0000785,EC:2.7.7.7"
"jgi|Nemve1|242707|estExt_fgenesh1_pg.C_690095" "GO:0000075,GO:0007275,GO:0006974,GO:0006259,GO:0048856,GO:0005694,GO:0044446,GO:0005634"
"jgi|Nemve1|221220|fgenesh1_pg.scaffold_699000003" "GO:0044446,GO:0050804,GO:0006915,GO:0043005,GO:0031326,GO:0004930,GO:0019219,GO:0042391,GO:0044456,GO:0010033,GO:0032940,GO:0051047,GO:0007270,GO:0050790,GO:0016021,GO:0060341,GO:0005515,GO:0051240,GO:0048523,GO:0048583,GO:0048522,GO:0007186,GO:0007610"
"jgi|Nemve1|211581|fgenesh1_pg.scaffold_140000023" "GO:0004197,GO:0031325,GO:0005515,GO:0042981,GO:0051707,GO:0042110,GO:0001819,GO:0007249,GO:0016567,GO:0050852,GO:0043234,GO:0042325,GO:0044093,GO:0009966,GO:0042113,GO:0006508,GO:0044444,GO:0005634,GO:0031399,EC:3.4.22.0"
"jgi|Nemve1|147470|e_gw.2008.6.1" "GO:0003777,GO:0006810,GO:0030286,GO:0005874,GO:0006200,GO:0033962,GO:0005813,GO:0005524,GO:0007018,GO:0016887,GO:0005515,GO:0034063,GO:0005794,EC:3.6.1.3"
"jgi|Nemve1|240106|estExt_fgenesh1_pg.C_240129" "GO:0060876,GO:0030279,GO:0060536,GO:0032580,GO:0060042,GO:0031667,GO:0008593,GO:0033339,GO:0047238,GO:0003007,GO:0005576,GO:0030206,EC:2.4.1.175"
"jgi|Nemve1|21003|gw.62.42.1" "GO:0008270,GO:0003676,GO:0005622"
"jgi|Nemve1|205728|fgenesh1_pg.scaffold_62000047" "GO:0009987"
"jgi|Nemve1|212165|fgenesh1_pg.scaffold_150000046" "GO:0030326,GO:0002053,GO:0030949,GO:0060045,GO:0048505,GO:0002062,GO:0008083,GO:0005615,GO:0005604,GO:0043410,GO:0050679,GO:0048566,GO:0048706,GO:0001649,GO:0090263,GO:0003231,GO:0005737,GO:0030178,GO:0006606,GO:0042472,GO:0007267,GO:0005104,GO:0030238,GO:0045880,GO:0001525,GO:0008584,GO:0010628,GO:0008543,GO:0060484"
"jgi|Nemve1|217594|fgenesh1_pg.scaffold_303000024" "GO:0016021,GO:0016500,GO:0007187"
"jgi|Nemve1|168885|estExt_gwp.C_1160043" "GO:0005829,GO:0004822,GO:0005625,GO:0006428,GO:0005730,GO:0005524,GO:0005515,GO:0009097,GO:0009098,GO:0009099,EC:6.1.1.5"
"jgi|Nemve1|40863|gw.660.2.1" "GO:0045211,GO:0030054,GO:0005886,GO:0005230,GO:0006811,GO:0016021"
"jgi|Nemve1|155794|e_gw.9161.2.1" "GO:0005543,GO:0009055,GO:0045454,GO:0006468,GO:0005524,GO:0015035,GO:0004674,GO:0006118,GO:0009069,EC:2.7.11.0"
"jgi|Nemve1|6109|gw.4035.1.1" "GO:0005887,GO:0006937,GO:0006811,GO:0055120"
"jgi|Nemve1|236342|estExt_fgenesh1_kg.C_40023" "GO:0030145,GO:0004181,GO:0004177,GO:0016805,GO:0006520,GO:0030574,GO:0006508,EC:3.4.17.0,EC:3.4.11.0,EC:3.4.13.0"
"jgi|Nemve1|106779|e_gw.83.87.1" "GO:0035085,GO:0060271,GO:0090163,GO:0032880,GO:0016476,GO:0005938,GO:0005515,GO:0016324,GO:0060031,GO:0032185"
"jgi|Nemve1|220734|fgenesh1_pg.scaffold_568000005" "GO:0042167,GO:0004074,GO:0044464,GO:0008270,GO:0055114,GO:0015994,EC:1.3.1.24"
"jgi|Nemve1|179997|estExt_GenewiseH_1.C_150245" "GO:0000139,GO:0016021,GO:0005789"
"jgi|Nemve1|223366|fgenesh1_pg.scaffold_2660000002" "GO:0042221,GO:0043231,GO:0065008,GO:0016021,GO:0035434,GO:0046872,GO:0005375,GO:0005886,GO:0044444,GO:0005524,GO:0015662,GO:0008152"
"jgi|Nemve1|156451|e_gw.10720.3.1" "GO:0003677,GO:0005524,GO:0005515,GO:0007131,GO:0008094,GO:0005654,GO:0007596"
"jgi|Nemve1|3850|gw.3698.1.1" "GO:0016620,GO:0044237,GO:0044464,GO:0055114,EC:1.2.1.0"
"jgi|Nemve1|6489|gw.3235.2.1" "GO:0052866,GO:0035335,GO:0006810,GO:0005768,GO:0019637,GO:0004725,GO:0042995,GO:0005515,GO:0007005,GO:0051641,GO:0016020,GO:0006570,EC:3.1.3.48"
"jgi|Nemve1|243799|estExt_fgenesh1_pg.C_990001" "GO:0004872,GO:0007166,GO:0005509,GO:0016020"
"jgi|Nemve1|207009|fgenesh1_pg.scaffold_75000103" "GO:0004930,GO:0007186,GO:0016021"
"jgi|Nemve1|119330|e_gw.161.36.1" "GO:0004713,GO:0006468,GO:0005524,EC:2.7.10.0"
"jgi|Nemve1|231966|fgsh_est.C_scaffold_12000010" "GO:0005730"
"jgi|Nemve1|244724|estExt_fgenesh1_pg.C_1320026" "GO:0000278,GO:0006996,GO:0000279,GO:0050789"
"jgi|Nemve1|3345|gw.1642.1.1" "GO:0019788,GO:0045116,GO:0016567,GO:0018169,GO:0005524,GO:0004842,EC:6.3.2.19"
"jgi|Nemve1|84145|e_gw.9.241.1" "GO:0005509,GO:0005576"
"jgi|Nemve1|245550|estExt_fgenesh1_pg.C_1660033" "GO:0000781,GO:0033674,GO:0030145,GO:0005654,GO:0032508,GO:0000075,GO:0007131,GO:0000019,GO:0008022,GO:0007507,GO:0000724,GO:0006303,GO:0008283,GO:0030870,GO:0031954,GO:0005730,GO:0000794,GO:0000790,GO:0007004,GO:0003690,GO:0007129,GO:0048471,GO:0004003,GO:0007062,GO:0090305,GO:0000014,GO:0032876,GO:0008408,GO:0005657,GO:0006308"
"jgi|Nemve1|143589|e_gw.842.4.1" "GO:0009987,GO:0048856,GO:0007275"
"jgi|Nemve1|109364|e_gw.94.222.1" "GO:0009987,GO:0044421"
"jgi|Nemve1|2158|gw.459.6.1" "GO:0004252,GO:0006508,EC:3.4.21.0"
"jgi|Nemve1|122916|e_gw.194.48.1" "GO:0005529"
"jgi|Nemve1|241400|estExt_fgenesh1_pg.C_440128" "GO:0003676,GO:0000166"
"jgi|Nemve1|117557|e_gw.147.72.1" "GO:0005488,GO:0044237,GO:0043170,GO:0044238,GO:0016772"
"jgi|Nemve1|159317|estExt_gwp.C_70126" "GO:0034464,GO:0048560,GO:0060170,GO:0005813,GO:0050893,GO:0005515,GO:0032391,GO:0042384,GO:0005932,GO:0045444"
"jgi|Nemve1|27751|gw.66.115.1" "GO:0004672,GO:0023051,GO:0007165,GO:0010646,GO:0005524,GO:0001817,GO:0044424,GO:0048583,GO:0048522,GO:0071944,GO:0006468"
"jgi|Nemve1|136737|e_gw.382.2.1" "GO:0005643,GO:0016628,GO:0006695,GO:0070087,GO:0005639,GO:0055114,GO:0005521,EC:1.3.1.0"
"jgi|Nemve1|144457|e_gw.1052.1.1" "GO:0022002,GO:0007492,GO:0060070,GO:0009880,GO:0007369,GO:0043049,GO:0005615,GO:0060898,GO:0005578,GO:0009798,GO:0070654,GO:0021854,GO:0048263,GO:0001664,GO:0009952,GO:0045944,GO:0005886,GO:0021881"
"jgi|Nemve1|132332|e_gw.308.28.1" "GO:0003700,GO:0043065,GO:0032024,GO:0031016,GO:0048660,GO:0032092,GO:0030282,GO:0032252,GO:0043588,GO:0035019,GO:0014003,GO:0016605,GO:0031641,GO:0043570,GO:0030538,GO:0042475,GO:0035411,GO:0035257,GO:0048713,GO:0044334,GO:0008134,GO:0008013,GO:0043433,GO:0044333,GO:0050679,GO:0048557,GO:0006916,GO:0044212,GO:0046827,GO:0045944,GO:0032993,GO:0060325,GO:0070369,GO:0070016,GO:0040037,GO:0005667,GO:0046621,GO:0061178,GO:0000122,GO:0007050,GO:0003682,GO:0048641,GO:0021983,GO:0048625,GO:0019901,GO:0045599,GO:0010909,GO:0043565,GO:0030514,GO:0021915,GO:0090090,GO:0032350,GO:0051897,GO:0048619,GO:0001568,GO:0045295,GO:0045449,GO:0016342,GO:0000785"
"jgi|Nemve1|222816|fgenesh1_pg.scaffold_1975000001" "GO:0007186,GO:0016021"
"jgi|Nemve1|48986|gw.3080.1.1" "GO:0005789,GO:0006488,GO:0018279,GO:0046527,GO:0016021,GO:0043687"
"jgi|Nemve1|46096|gw.1753.1.1" "GO:0016020"
"jgi|Nemve1|200272|fgenesh1_pg.scaffold_20000110" "GO:0009055,GO:0004497,GO:0020037,GO:0016705,GO:0044238,GO:0055114,GO:0006118"
"jgi|Nemve1|171367|estExt_gwp.C_1740024" "GO:0016021"
"jgi|Nemve1|146100|e_gw.1582.3.1" "GO:0005515,GO:0009615"
"jgi|Nemve1|95413|e_gw.39.227.1" "GO:0007267,GO:0005113,GO:0030900,GO:0005576,GO:0042063,GO:0055002,GO:0048702,GO:0050810,GO:0048663,GO:0048703,GO:0007286,GO:0022402,GO:0006508,GO:0008233,GO:0042552,GO:0030238,GO:0033327,GO:0005886,GO:0032355,GO:0007165"
"jgi|Nemve1|220479|fgenesh1_pg.scaffold_527000005" "GO:0016021,GO:0007186"
"jgi|Nemve1|239195|estExt_fgenesh1_pg.C_120200" "GO:0016787"
"jgi|Nemve1|5543|gw.392.2.1" "GO:0006979,GO:0005777,GO:0005739,GO:0051260,GO:0008891,GO:0001561,GO:0046296,GO:0018924,GO:0010181,GO:0009339"
"jgi|Nemve1|196084|fgenesh1_pg.scaffold_1000015" "GO:0016021,GO:0007186"
"jgi|Nemve1|328|gw.665.3.1" "GO:0000122,GO:0043141,GO:0032575,GO:0006259,GO:0043022,GO:0005737,GO:0032797,GO:0043025,GO:0003677,GO:0001078,GO:0042995,GO:0000049,GO:0051260,GO:0008134,GO:0005524,GO:0021522,GO:0005657,GO:0005667"
"jgi|Nemve1|148451|e_gw.2419.4.1" "GO:0005509,GO:0005515,GO:0050794,GO:0005576"
"jgi|Nemve1|82654|e_gw.6.62.1" "GO:0003676,GO:0005622,GO:0008270"
"jgi|Nemve1|44827|gw.7162.2.1" "GO:0004197,GO:0006508,EC:3.4.22.0"
"jgi|Nemve1|221969|fgenesh1_pg.scaffold_1170000001" "GO:0019516,GO:0016491,GO:0009055,GO:0051536,GO:0006118"
"jgi|Nemve1|134174|e_gw.331.14.1" "GO:0016717,GO:0006633,GO:0055114,GO:0020037,EC:1.14.19.0"
"jgi|Nemve1|199073|fgenesh1_pg.scaffold_13000080" "GO:0016020"
"jgi|Nemve1|99266|e_gw.52.22.1" "GO:0004222,GO:0008270,GO:0005578,EC:3.4.24.0"
"jgi|Nemve1|221333|fgenesh1_pg.scaffold_729000002" "GO:0044424"
"jgi|Nemve1|154826|e_gw.7815.2.1" "GO:0055085,GO:0016021"
"jgi|Nemve1|145118|e_gw.1317.2.1" "GO:0044444,GO:0016491,GO:0055114"
"jgi|Nemve1|86663|e_gw.13.218.1" "GO:0005737,GO:0005730,GO:0060548,GO:0019904,GO:0007166,GO:0030346,GO:0016235,GO:0004864,GO:0005955"
"jgi|Nemve1|119173|e_gw.159.30.1" "GO:0009987"
"jgi|Nemve1|208016|fgenesh1_pg.scaffold_87000045" "GO:0030170,GO:0019752,GO:0016831,EC:4.1.1.0"
"jgi|Nemve1|151654|e_gw.4331.9.1" "GO:0005507,GO:0044238,GO:0044260,GO:0016043,GO:0007165,GO:0044425,GO:0005737,GO:0042802,GO:0042221,GO:0048523,GO:0001818,GO:0005730,GO:0008017,GO:0045298"
"jgi|Nemve1|170004|estExt_gwp.C_1380042" "GO:0030976,GO:0051259,GO:0016830,GO:0042802,GO:0001561,GO:0000287,GO:0005782"
"jgi|Nemve1|59245|gw.2243.12.1" "GO:0030097,GO:0006351,GO:0005515,GO:0042246,GO:0070013,GO:0046849,GO:0005509,GO:0008285,GO:0007050,GO:0009986,GO:0043065,GO:0001709,GO:0045595,GO:0046579,GO:0009887,GO:0016049,GO:0005887,GO:0044444,GO:0005634"
"jgi|Nemve1|121670|e_gw.182.59.1" "GO:0005488"
"jgi|Nemve1|175144|estExt_gwp.C_3640015" "GO:0003777,GO:0030286,GO:0006200,GO:0005524,GO:0007018,GO:0042995,GO:0016887,GO:0005874,EC:3.6.1.3"
"jgi|Nemve1|124913|e_gw.215.3.1" "GO:0072345,GO:0005765,GO:0051209,GO:0005245,GO:0042802,GO:0006939,GO:0010008,GO:0034220,GO:0005891"
"jgi|Nemve1|232624|fgsh_est.C_scaffold_65000002" "GO:0016021,GO:0015171,GO:0003333"
"jgi|Nemve1|244531|estExt_fgenesh1_pg.C_1250004" "GO:0007283,GO:0030154,GO:0005813,GO:0042995"
"jgi|Nemve1|223974|fgenesh1_pg.scaffold_3641000001" "GO:0000278,GO:0030916,GO:0006810,GO:0007369,GO:0060271,GO:0048793,GO:0005829,GO:0009986,GO:0042462,GO:0005813,GO:0021549,GO:0042995,GO:0000930,GO:0045893,GO:0005634,GO:0051011,GO:0045298"
"jgi|Nemve1|217095|fgenesh1_pg.scaffold_283000014" "GO:0003676,GO:0015074"
"jgi|Nemve1|211205|fgenesh1_pg.scaffold_133000077" "GO:0009987"
"jgi|Nemve1|125568|e_gw.220.46.1" "GO:0003676,GO:0009888,GO:0048513,GO:0008270"
"jgi|Nemve1|48572|gw.2494.3.1" "GO:0030246,GO:0004553,GO:0016052,EC:3.2.1.0"
"jgi|Nemve1|179476|estExt_GenewiseH_1.C_120430" "GO:0004030,GO:0033574,GO:0006069,GO:0001889,GO:0071398,GO:0042802,GO:0009055,GO:0035094,GO:0032870,GO:0005759,GO:0042136,GO:0032496,GO:0032570,GO:0004029,GO:0055093,GO:0006094,GO:0006096,GO:0006547,GO:0006558,GO:0006570,GO:0006118,GO:0006525,GO:0006550,GO:0006552,GO:0006554,GO:0006560,GO:0006568,GO:0006574,GO:0006631,GO:0006699,GO:0019260,GO:0019482,GO:0019852,GO:0046251,GO:0046486,EC:1.2.1.5,EC:1.2.1.3"
"jgi|Nemve1|180149|estExt_GenewiseH_1.C_160329" "GO:0020037,GO:0016705,GO:0004497,GO:0009055,GO:0055114,GO:0006118"
"jgi|Nemve1|88316|e_gw.18.101.1" "GO:0001673,GO:0030983,GO:0006200,GO:0000795,GO:0005712,GO:0007130,GO:0032390,GO:0005524,GO:0006298,GO:0016887,GO:0007131,GO:0007144,GO:0019237,GO:0008104,GO:0003682,GO:0007140,GO:0000775,GO:0000785,EC:3.6.1.3"
"jgi|Nemve1|58039|gw.56.150.1" "GO:0048010,GO:0007219,GO:0001656,GO:0014034,GO:0055010,GO:0048844,GO:0043010,GO:0001657,GO:0001756,GO:0051216,GO:0001503,GO:0035138,GO:0035050,GO:0045892,GO:0006916,GO:0005667,GO:0048343,GO:0001946,GO:0007420,GO:0003705,GO:0051090,GO:0043565,GO:0030199,GO:0060038,GO:0045944,GO:0003690,GO:0001974,GO:0050880,GO:0008134,GO:0046620,GO:0031490,GO:0008301,GO:0000785"
"jgi|Nemve1|228590|fgenesh1_pm.scaffold_25000017" "GO:0004197,GO:0006508,EC:3.4.22.0"
"jgi|Nemve1|225818|fgenesh1_pg.scaffold_12570000001" "GO:0008236,GO:0006508"
"jgi|Nemve1|160394|estExt_gwp.C_130283" "GO:0005515,GO:0006810,GO:0016021,GO:0005739"
"jgi|Nemve1|132044|e_gw.304.10.1" "GO:0000398,GO:0071013"
"jgi|Nemve1|137788|e_gw.411.24.1" "GO:0007155"
"jgi|Nemve1|236362|estExt_fgenesh1_kg.C_50019" "GO:0005662"
"jgi|Nemve1|211081|fgenesh1_pg.scaffold_132000017" "GO:0003723,GO:0008168,GO:0032259,EC:2.1.1.0"
"jgi|Nemve1|162155|estExt_gwp.C_270336" "GO:0004725,GO:0005515,GO:0044444,GO:0035335,GO:0006570,EC:3.1.3.48"
"jgi|Nemve1|208718|fgenesh1_pg.scaffold_96000006" "GO:0005829,GO:0032587,GO:0043234,GO:0051879,GO:0051087,GO:0031435,GO:0060334,GO:0043422,GO:0006605,GO:0000166,GO:0060338,GO:0051082,GO:0000079"
"jgi|Nemve1|122952|e_gw.195.25.1" "GO:0051179,GO:0005829,GO:0051018,GO:0035556,GO:0016328,GO:0016070,GO:0000267,GO:0019901,GO:0016324,GO:0003824,GO:0005634"
"jgi|Nemve1|198805|fgenesh1_pg.scaffold_12000028" "GO:0016787,GO:0008270,GO:0008152"
"jgi|Nemve1|245728|estExt_fgenesh1_pg.C_1740002" "GO:0043229"
"jgi|Nemve1|218108|fgenesh1_pg.scaffold_330000003" "GO:0005840,GO:0003735,GO:0006412,GO:0042254"
"jgi|Nemve1|212591|fgenesh1_pg.scaffold_158000042" "GO:0022602,GO:0008270,GO:0061039,GO:0004222,GO:0006508,GO:0031012,EC:3.4.24.0"
"jgi|Nemve1|199788|fgenesh1_pg.scaffold_17000077" "GO:0045454"
"jgi|Nemve1|131116|e_gw.290.33.1" "GO:0005509,GO:0016020"
"jgi|Nemve1|6402|gw.1034.8.1" "GO:0016525,GO:0071711,GO:0033334,GO:0005515,GO:0005576"
"jgi|Nemve1|114299|e_gw.124.8.1" "GO:0035556,GO:0004871,GO:0004435,GO:0005509,GO:0044424,GO:0007242,GO:0009395,GO:0046339,EC:3.1.4.11"
"jgi|Nemve1|248108|estExt_fgenesh1_pg.C_4220004" "GO:0008796"
"jgi|Nemve1|176489|estExt_gwp.C_11460006" "GO:0005737,GO:0043005,GO:0005886,GO:0016021,GO:0007214,GO:0004965,GO:0007216"
"jgi|Nemve1|181820|estExt_GenewiseH_1.C_320107" "GO:0003743,GO:0005840,GO:0006446"
"jgi|Nemve1|44963|gw.956.4.1" "GO:0046872,GO:0008233"
"jgi|Nemve1|165941|estExt_gwp.C_660185" "GO:0050775,GO:0030056,GO:0030027,GO:0000139,GO:0007163,GO:0005884,GO:0060271,GO:0046677,GO:0051321,GO:0006928,GO:0008356,GO:0043519,GO:0003779,GO:0060076,GO:0005885,GO:0045666,GO:0033206,GO:0051653,GO:0010592,GO:0030838,GO:0009743,GO:0005524,GO:0002102,GO:0051491"
"jgi|Nemve1|225525|fgenesh1_pg.scaffold_9185000001" "GO:0006810,GO:0016020,GO:0005215"
"jgi|Nemve1|215615|fgenesh1_pg.scaffold_232000029" "GO:0051716,GO:0042221,GO:0005515,GO:0016021,GO:0006996,GO:0043065,GO:0005740,GO:0006950"
"jgi|Nemve1|143792|e_gw.868.6.1" "GO:0016324,GO:0003333,GO:0006836,GO:0015816,GO:0015171,GO:0005328,GO:0015824,GO:0016021,GO:0006812"
"jgi|Nemve1|242597|estExt_fgenesh1_pg.C_670052" "GO:0005874,GO:0051258,GO:0006184,GO:0007018,GO:0003924,GO:0005198,GO:0005737,GO:0005525"
"jgi|Nemve1|212268|fgenesh1_pg.scaffold_152000039" "GO:0007275,GO:0048856,GO:0009987"
"jgi|Nemve1|126386|e_gw.231.44.1" "GO:0032869,GO:0006310,GO:0006303,GO:0005958,GO:0005667,GO:0018105,GO:0045944,GO:0030098,GO:0008134,GO:0005524,GO:0004677,GO:0009069"
"jgi|Nemve1|151419|e_gw.4133.1.1" "GO:0005737,GO:0004814,GO:0006420,GO:0005524,GO:0006525,GO:0006560,EC:6.1.1.19"
"jgi|Nemve1|141437|e_gw.577.2.1" "GO:0008146,EC:2.8.2.0"
"jgi|Nemve1|122725|e_gw.192.50.1" "GO:0009987"
"jgi|Nemve1|200868|fgenesh1_pg.scaffold_24000082" "GO:0006508,GO:0004252,EC:3.4.21.0"
"jgi|Nemve1|106614|e_gw.82.111.1" "GO:0005529"
"jgi|Nemve1|183746|estExt_GenewiseH_1.C_510055" "GO:0016322,GO:0046875,GO:0043005,GO:0048013,GO:0006929"
"jgi|Nemve1|239069|estExt_fgenesh1_pg.C_110134" "GO:0005488"
"jgi|Nemve1|241346|estExt_fgenesh1_pg.C_440017" "GO:0005488"
"jgi|Nemve1|115269|e_gw.130.45.1" "GO:0044464,GO:0015696,GO:0016021"
"jgi|Nemve1|181966|estExt_GenewiseH_1.C_330038" "GO:0005829,GO:0030863,GO:0030018,GO:0030032,GO:0014704,GO:0022604,GO:0071203,GO:0003779,GO:0006928,GO:0008290,GO:0030027,GO:0051693,GO:0016020,GO:0007596"
"jgi|Nemve1|246024|estExt_fgenesh1_pg.C_1920019" "GO:0005737,GO:0050333,GO:0006772,GO:0006796,GO:0005634,EC:3.6.1.28"
"jgi|Nemve1|217703|fgenesh1_pg.scaffold_307000034" "GO:0005622"
"jgi|Nemve1|19757|gw.196.32.1" "GO:0016020"
"jgi|Nemve1|222317|fgenesh1_pg.scaffold_1528000001" "GO:0009653,GO:0008374,GO:0031981,GO:0009888,GO:0010467,GO:0007507,GO:0000178,GO:0060047,GO:0016070,GO:0050789,GO:0030154,GO:0007006,GO:0032048,GO:0005739,GO:0042967"
"jgi|Nemve1|90326|e_gw.23.251.1" "GO:0003676,GO:0008276,GO:0005739,GO:0006479"
"jgi|Nemve1|143930|e_gw.896.4.1" "GO:0060134,GO:0050771,GO:2000808,GO:0033555,GO:0031658,GO:0007507,GO:0007416,GO:0051091,GO:0048853,GO:0030336,GO:0046856,GO:0005829,GO:0048011,GO:0008138,GO:0051895,GO:0007092,GO:0004438,GO:0001933,GO:0007611,GO:0051800,GO:0009898,GO:0060024,GO:0046855,GO:0048015,GO:2000134,GO:0042995,GO:0035176,GO:0043209,GO:0021542,GO:0051717,GO:0016314,GO:0007173,GO:0060070,GO:0097285,GO:0004722,GO:0045475,GO:0008285,GO:0050852,GO:0050821,GO:0010997,GO:0030165,GO:2000060,GO:0045792,GO:0004725,GO:0019899,GO:0021955,GO:0008543,GO:0005634,GO:0035335,GO:0051898,GO:0061002,GO:0006917,GO:0008287,GO:0006570,EC:3.1.3.64,EC:3.1.3.67,EC:3.1.3.48"
"jgi|Nemve1|9346|gw.9035.1.1" "GO:0032502,GO:0007155,GO:0005509,GO:0016787,GO:0007165,GO:0016020"
"jgi|Nemve1|230438|fgenesh1_pm.scaffold_187000003" "GO:0005815,GO:0006468,GO:0004674,GO:0016607,GO:0005524,GO:0005789,GO:0005794,GO:0005886,GO:0009069,EC:2.7.11.0"
"jgi|Nemve1|202774|fgenesh1_pg.scaffold_38000004" "GO:0005802,GO:0005764,GO:0000139,GO:0016021,GO:0005768,GO:0016192"
"jgi|Nemve1|956|gw.463.1.1" "GO:0065008,GO:0022836,GO:0016021,GO:0007611,GO:0023052,GO:0035725,GO:0006816,GO:0050794,GO:0007154,GO:0005272,GO:0005886"
"jgi|Nemve1|35381|gw.13.152.1" "GO:0004519,GO:0090305,GO:0006308,GO:0005515,GO:0004536"
"jgi|Nemve1|56070|gw.91.151.1" "GO:0044424"
"jgi|Nemve1|130469|e_gw.280.11.1" "GO:0007186,GO:0016021"
"jgi|Nemve1|143629|e_gw.848.6.1" "GO:0031418,GO:0005506,GO:0016706,GO:0055114,EC:1.14.11.0"
"jgi|Nemve1|204353|fgenesh1_pg.scaffold_50000037" "GO:0006783,GO:0004852,GO:0006780,GO:0015994,EC:4.2.1.75"
"jgi|Nemve1|60052|gw.4.429.1" "GO:0055085,GO:0006814,GO:0016021,GO:0005216,GO:0019861,GO:0015299,GO:0006885"
"jgi|Nemve1|201895|fgenesh1_pg.scaffold_31000055" "GO:0048731,GO:0016020,GO:0043231,GO:0042445,GO:0044237,GO:0004222,GO:0009790,GO:0009056,GO:0006508,GO:0044444,EC:3.4.24.0"
"jgi|Nemve1|162114|estExt_gwp.C_270074" "GO:0008553,GO:0070588,GO:0008021,GO:0033179,GO:0005245,GO:0031625,GO:0005774,GO:0015991,GO:0048786,GO:0051925,GO:0006119,GO:0005891,EC:3.6.3.6"
"jgi|Nemve1|198618|fgenesh1_pg.scaffold_11000030" "GO:0005525"
"jgi|Nemve1|370|gw.379.4.1" "GO:0005911,GO:0043005,GO:0005737,GO:0031252,GO:0016328,GO:0043234,GO:0007165,GO:0048365,GO:0032403"
"jgi|Nemve1|82457|e_gw.5.385.1" "GO:0005249,GO:0055085,GO:0016740,GO:0006813,GO:0005221,GO:0008076,GO:0005622,GO:0017071"
"jgi|Nemve1|248018|estExt_fgenesh1_pg.C_3930015" "GO:0005764,GO:0006665"
"jgi|Nemve1|103542|e_gw.69.134.1" "GO:0005739,GO:0006355,GO:0043565,GO:0003700,GO:0045666,GO:0060041,GO:0005667,GO:0045449"
"jgi|Nemve1|4042|gw.6670.3.1" "GO:0050775,GO:0001764,GO:0032855,GO:0032587,GO:0044294,GO:0005730,GO:0046777,GO:0004674,GO:0045773,GO:0032839,GO:0048365,GO:0005524,GO:0009069,EC:2.7.11.0"
"jgi|Nemve1|217291|fgenesh1_pg.scaffold_291000025" "GO:0016021,GO:0007186"
"jgi|Nemve1|29793|gw.191.81.1" "GO:0000786,GO:0003677,GO:0006334,GO:0005634,GO:0030261"
"jgi|Nemve1|235366|estExt_fgenesh1_pm.C_1330013" "GO:0005622"
"jgi|Nemve1|58190|gw.227.67.1" "GO:0005515,GO:0090090,GO:0006898,GO:0030279,GO:0048513,GO:0070293"
"jgi|Nemve1|161846|estExt_gwp.C_250071" "GO:0005768,GO:0005773,GO:0006624,GO:0005515,GO:0042147,GO:0008219,GO:0016021,GO:0005829,GO:0015031"
"jgi|Nemve1|94997|e_gw.38.20.1" "GO:0009986,GO:0060664,GO:0060916,GO:0042803,GO:0002053,GO:0031069,GO:0060174,GO:0060601,GO:0060915,GO:0030282,GO:0070374,GO:0048755,GO:0035602,GO:0035603,GO:0018108,GO:0030901,GO:0003148,GO:0021847,GO:0060615,GO:0003149,GO:0010518,GO:0060045,GO:0030916,GO:0040014,GO:0009791,GO:0009880,GO:0017134,GO:0060529,GO:0033688,GO:0051781,GO:0060667,GO:0048557,GO:0042476,GO:0060349,GO:0051150,GO:0007409,GO:0060670,GO:0005007,GO:0045944,GO:0090263,GO:0035607,GO:0005887,GO:0060076,GO:0060449,GO:0010453,GO:0060687,GO:0055010,GO:0045667,GO:0000122,GO:0035604,GO:0005524,GO:0001657,GO:0060463,GO:0007267,GO:0046777,GO:0001525,GO:0045787,GO:0060527,GO:0032808,GO:0040036,GO:0060501,GO:0048286,GO:0005634,GO:0060595,GO:0060523,GO:0005938,GO:0021860,GO:0008286,GO:0008589,GO:0060484,GO:0031012"
"jgi|Nemve1|223925|fgenesh1_pg.scaffold_3560000001" "GO:0016021,GO:0005622,GO:0008270,GO:0055085,GO:0022857"
"jgi|Nemve1|118484|e_gw.154.17.1" "GO:0016020,GO:0005509"
"jgi|Nemve1|224207|fgenesh1_pg.scaffold_4162000001" "GO:0016021,GO:0005792,GO:0008206,GO:0006680,GO:0016142,GO:0004348,GO:0008422,GO:0005790,GO:0005886,GO:0006807,EC:3.2.1.45,EC:3.2.1.21"
"jgi|Nemve1|136666|e_gw.379.7.1" "GO:0005095,GO:0043005,GO:0072015,GO:0005884,GO:0051056,GO:0036057,GO:0006112,GO:0050796,GO:0005730,GO:0031252,GO:0016328,GO:0005096,GO:0019903,GO:0030496,GO:0048365,GO:0032403,GO:0043547,GO:0005742"
"jgi|Nemve1|207200|fgenesh1_pg.scaffold_78000002" "GO:0016021,GO:0055085,GO:0005215"
"jgi|Nemve1|204119|fgenesh1_pg.scaffold_48000039" "GO:0008376"
"jgi|Nemve1|98820|e_gw.51.179.1" "GO:0006261,GO:0003887,GO:0003677,GO:0006974,GO:0005634,GO:0042575,EC:2.7.7.7"
"jgi|Nemve1|164443|estExt_gwp.C_500143" "GO:0048731,GO:0008270,GO:0005515,GO:0009653,GO:0071842"
"jgi|Nemve1|223786|fgenesh1_pg.scaffold_3314000001" "GO:0050789"
"jgi|Nemve1|79709|e_gw.2.556.1" "GO:0004672,GO:0006468,GO:0005524"
"jgi|Nemve1|140550|e_gw.527.4.1" "GO:0005615,GO:0007165,GO:0005102"
"jgi|Nemve1|171954|estExt_gwp.C_1950069" "GO:0019783,GO:0005783,GO:0005634,GO:0016790,GO:0006508,EC:3.1.2.0"
"jgi|Nemve1|148776|e_gw.2608.11.1" "GO:0008270,GO:0003676,GO:0005622,GO:0071333"
"jgi|Nemve1|97011|e_gw.45.146.1" "GO:0008054,GO:0005654,GO:0070979,GO:0005515,GO:0070936,GO:0045676,GO:0007179,GO:0031647,GO:0048132,GO:0006513,GO:0051276,GO:0006915,GO:0005829,GO:0007067,GO:0004842,GO:0032480,GO:0007286,GO:0007140,GO:0005875,GO:0030718,GO:0016322,GO:0005886,GO:0045087,GO:0030509,GO:0005524,GO:0010008,GO:0006281,EC:6.3.2.19"
"jgi|Nemve1|168581|estExt_gwp.C_1090036" "GO:0003690,GO:0043231,GO:0009785,GO:0006281,GO:0003914,GO:0042752,GO:0000122,GO:0005515,GO:0009882,GO:0003904,GO:0005737,GO:0000988,EC:4.1.99.13,EC:4.1.99.3"
"jgi|Nemve1|6165|gw.3911.1.1" "GO:0005874,GO:0051258,GO:0006184,GO:0007018,GO:0003924,GO:0005198,GO:0005737,GO:0005525"
"jgi|Nemve1|216821|fgenesh1_pg.scaffold_273000013" "GO:0031012,GO:0005509"
"jgi|Nemve1|204576|fgenesh1_pg.scaffold_52000041" "GO:0016593"
"jgi|Nemve1|184973|estExt_GenewiseH_1.C_640040" "GO:0005737,GO:0005730,GO:0005515,GO:0006468,GO:0005524,GO:0004674,GO:0009069,EC:2.7.11.0"
"jgi|Nemve1|213371|fgenesh1_pg.scaffold_175000001" "GO:0016021,GO:0007186,GO:0004930"
"jgi|Nemve1|25829|gw.40.51.1" "GO:0004252,GO:0006508,EC:3.4.21.0"
"jgi|Nemve1|153567|e_gw.6284.4.1" "GO:0034080,GO:0000786,GO:0045653,GO:0000723,GO:0048015,GO:0003677,GO:0005515,GO:0005576,GO:0005654"
"jgi|Nemve1|49895|gw.16159.1.1" "GO:0035556,GO:0005622,GO:0009190,GO:0016849"
"jgi|Nemve1|203158|fgenesh1_pg.scaffold_40000126" "GO:0016020"
"jgi|Nemve1|782|gw.3347.2.1" "GO:0003676,GO:0005524,GO:0008270,GO:0008026"
"jgi|Nemve1|92302|e_gw.30.143.1" "GO:0003899,GO:0006351,GO:0003677,GO:0005730,GO:0006144,GO:0006206,EC:2.7.7.6"
"jgi|Nemve1|246436|estExt_fgenesh1_pg.C_2170033" "GO:0071345,GO:0051704,GO:0045087,GO:0006184,GO:0003924,GO:0005737,GO:0005525"
"jgi|Nemve1|112201|e_gw.110.50.1" "GO:0007155"
"jgi|Nemve1|134000|e_gw.327.46.1" "GO:0007155"
"jgi|Nemve1|141599|e_gw.590.11.1" "GO:0055085,GO:0016021,GO:0042626,GO:0006200,GO:0006811,GO:0005524"
"jgi|Nemve1|227987|fgenesh1_pm.scaffold_4000029" "GO:0008144,GO:0003729,GO:0004799,GO:0005625,GO:0005730,GO:0005743,GO:0005542,GO:0032259,GO:0000166,GO:0006231,GO:0046078,GO:0005759,GO:0060041,GO:0042803,GO:0048037,GO:0006206,EC:2.1.1.45"
"jgi|Nemve1|112357|e_gw.111.18.1" "GO:0003676,GO:0005622,GO:0008270"
"jgi|Nemve1|36187|gw.1.283.1" "GO:0006468,GO:0004674,GO:0007049,GO:0010212,GO:0031965,GO:0005730,GO:0005524,GO:0042384,GO:0000242,GO:0006974,GO:0009069,EC:2.7.11.0"
"jgi|Nemve1|149213|e_gw.2866.1.1" "GO:0045736,GO:0009451,GO:0045664,GO:0007420,GO:0051539,GO:0016740"
"jgi|Nemve1|239782|estExt_fgenesh1_pg.C_190145" "GO:0005730,GO:0031965,GO:0008380,GO:0005654,GO:0007275,GO:0006397,GO:0007049"
"jgi|Nemve1|99081|e_gw.52.312.1" "GO:0008152,GO:0016740"
"jgi|Nemve1|240722|estExt_fgenesh1_pg.C_330061" "GO:0004930,GO:0007186,GO:0016021"
"jgi|Nemve1|115283|e_gw.130.112.1" "GO:0009967,GO:0043280,GO:0043065,GO:0006955,GO:0005164,GO:0016020"
"jgi|Nemve1|147022|e_gw.1854.3.1" "GO:0006810,GO:0007015,GO:0016331,GO:0008021,GO:0010004,GO:0045793,GO:0043297,GO:0005215,GO:0042249,GO:0040018,GO:0016020"
"jgi|Nemve1|31824|gw.12.82.1" "GO:0004889,GO:0017085,GO:0005892,GO:0006812,GO:0007165"
"jgi|Nemve1|13676|gw.394.3.1" "GO:0006281,GO:0008270,GO:0005743,GO:0007283,GO:0004842,GO:0042787,GO:0020037,GO:0005634,EC:6.3.2.19"
"jgi|Nemve1|137448|e_gw.400.7.1" "GO:0003824"
"jgi|Nemve1|27325|gw.82.68.1" "GO:0005539,GO:0010811,GO:0005614,GO:0030198"
"jgi|Nemve1|119397|e_gw.161.72.1" "GO:0007155"
"jgi|Nemve1|137742|e_gw.410.25.1" "GO:0008270,GO:0003676,GO:0005622"
"jgi|Nemve1|112243|e_gw.110.40.1" "GO:0051990,GO:0050660,GO:0032025,GO:0008762,GO:0010043,GO:0010042,GO:0044267,GO:0032026,GO:0005739,GO:0055114,GO:0051592,GO:0006040,EC:1.1.1.158"
"jgi|Nemve1|195005|estExt_GenewiseH_1.C_4700004" "GO:0000209,GO:0005654,GO:0006521,GO:0051437,GO:0042981,GO:0010467,GO:0016032,GO:0051436,GO:0070306,GO:0005829,GO:0002479,GO:0000084,GO:0000502,GO:0000216,GO:0016887,GO:0031145,GO:0006200,GO:0016071,GO:0005488,GO:0006977,EC:3.6.1.3"
"jgi|Nemve1|3734|gw.450.5.1" "GO:0003700,GO:0043565,GO:0007275,GO:0006355,GO:0005667,GO:0045449"
"jgi|Nemve1|202189|fgenesh1_pg.scaffold_33000033" "GO:0065007,GO:0050896,GO:0005509,GO:0009987"
"jgi|Nemve1|63529|gw.3752.4.1" "GO:0005975,GO:0007275,GO:0000287,GO:0016868,GO:0040007,EC:5.4.2.0"
"jgi|Nemve1|201733|fgenesh1_pg.scaffold_30000084" "GO:0003887,GO:0006260,GO:0003677,GO:0008408,GO:0006353,GO:0000166,GO:0042575,EC:2.7.7.7"
"jgi|Nemve1|223042|fgenesh1_pg.scaffold_2198000003" "GO:0005488"
"jgi|Nemve1|24412|gw.73.69.1" "GO:0032279,GO:0043198,GO:0071363,GO:0060992,GO:0030288,GO:0051602,GO:0031594,GO:0071359,GO:0030165,GO:0001965,GO:0019901,GO:0004971,GO:0071407,GO:0019717,GO:0031698,GO:0045838,GO:0051018,GO:0048167,GO:0046685,GO:0007616,GO:0005829,GO:0045211,GO:0008179,GO:0031267,GO:0031623,GO:0043025,GO:0060076,GO:0031090,GO:0021510,GO:0005769,GO:0042493,GO:0014069,GO:0006811,GO:0030054,GO:0019228,GO:0035235,GO:0005234,GO:0012505,GO:0050806,GO:0031489,GO:0031681,GO:0071375,GO:0071230,GO:0010226,GO:0032355,GO:0001919,GO:0032281,GO:0042220,GO:0016459"
"jgi|Nemve1|1668|gw.134.1.1" "GO:0004930,GO:0007186,GO:0016021"
"jgi|Nemve1|133968|e_gw.325.22.1" "GO:0003743,GO:0016281,GO:0005829,GO:0008286,GO:0000289,GO:0019221,GO:0005515,GO:0006446,GO:0000184,GO:0005840"
"jgi|Nemve1|5160|gw.6973.1.1" "GO:0007411,GO:0030674,GO:0016337,GO:0043234,GO:0070208,GO:0005615,GO:0005578,GO:0005201,GO:0030198"
"jgi|Nemve1|223687|fgenesh1_pg.scaffold_3181000001" "GO:0032501,GO:0009987,GO:0016020"
"jgi|Nemve1|166109|estExt_gwp.C_690151" "GO:0042765,GO:0006501,GO:0046425,GO:0016255,GO:0034235,GO:0005886,GO:0003923"
"jgi|Nemve1|95659|e_gw.40.125.1" "GO:0033674,GO:0051291,GO:0005654,GO:0032508,GO:0016234,GO:0008270,GO:0000019,GO:0000784,GO:0030870,GO:0006302,GO:0031954,GO:0030674,GO:0003677,GO:0007126,GO:0000794,GO:0000790,GO:0007004,GO:0048471,GO:0004003,GO:0090305,GO:0000014,GO:0005524,GO:0008408,GO:0005657,GO:0006308"
"jgi|Nemve1|222891|fgenesh1_pg.scaffold_2042000001" "GO:0005515,GO:0051179"
"jgi|Nemve1|204009|fgenesh1_pg.scaffold_47000068" "GO:0007165,GO:0005622"
"jgi|Nemve1|141095|e_gw.555.8.1" "GO:0005488"
"jgi|Nemve1|97881|e_gw.47.175.1" "GO:0004872,GO:0005488,GO:0048675,GO:0007165"
"jgi|Nemve1|93924|e_gw.34.55.1" "GO:0005737,GO:0016491,GO:0016459,GO:0005524,GO:0051015,GO:0003774"
"jgi|Nemve1|239724|estExt_fgenesh1_pg.C_190007" "GO:0045596,GO:0043231,GO:0008270,GO:0060284,GO:0044444,GO:0008152"
"jgi|Nemve1|248168|estExt_fgenesh1_pg.C_4370010" "GO:0051216,GO:0005801,GO:0015018,GO:0030198,GO:0016020,GO:0030206,EC:2.4.1.135"
"jgi|Nemve1|101484|e_gw.61.218.1" "GO:0007165,GO:0005102"
"jgi|Nemve1|4795|gw.119.7.1" "GO:0014028,GO:0030325,GO:0045892,GO:0001947,GO:0003140,GO:0003700,GO:0000976,GO:0032835,GO:0021982,GO:2000223,GO:0005667,GO:0045449"
"jgi|Nemve1|171267|estExt_gwp.C_1720060" "GO:0003779,GO:0005856,GO:0005198"
"jgi|Nemve1|221987|fgenesh1_pg.scaffold_1203000001" "GO:0005975,GO:0000287,GO:0016868,EC:5.4.2.0"
"jgi|Nemve1|138185|e_gw.424.15.1" "GO:0032879,GO:0004957,GO:0030097,GO:0048519,GO:0009605,GO:0048518,GO:0016021,GO:0030154,GO:0035556,GO:0051239,GO:0006950,GO:0007187"
"jgi|Nemve1|151604|e_gw.4287.4.1" "GO:0005509"
"jgi|Nemve1|117981|e_gw.150.54.1" "GO:0005829,GO:0035335,GO:0051403,GO:0034130,GO:0000188,GO:0002755,GO:0034142,GO:0017017,GO:0048011,GO:0034138,GO:0004725,GO:0005515,GO:0035666,GO:0005654,GO:0034134,GO:0008063,GO:0006570,EC:3.1.3.48"
"jgi|Nemve1|93180|e_gw.32.354.1" "GO:0051297,GO:0051533,GO:0005875,GO:0000910"
"jgi|Nemve1|82969|e_gw.6.214.1" "GO:0060644,GO:0005654,GO:0003908,GO:0051593,GO:0060548,GO:0045471,GO:0071407,GO:0043281,GO:0005509,GO:0009008,GO:0006307,GO:0071479,GO:0006306,GO:0006266,GO:0042493,GO:0009636,GO:0034599,GO:0045739,EC:2.1.1.63"
"jgi|Nemve1|183435|estExt_GenewiseH_1.C_470161" "GO:0050796,GO:0070682,GO:0005515,GO:0045893,GO:0044424"
"jgi|Nemve1|167736|estExt_gwp.C_920069" "GO:0045579,GO:2000117,GO:0043066,GO:0043488,GO:0090267,GO:0045893,GO:0048536"
"jgi|Nemve1|200651|fgenesh1_pg.scaffold_23000016" "GO:0048523,GO:0005488,GO:0048856,GO:0005622,GO:0006355,GO:0030154"
"jgi|Nemve1|244396|estExt_fgenesh1_pg.C_1200026" "GO:0019700,GO:0050194,EC:3.11.1.1"
"jgi|Nemve1|245003|estExt_fgenesh1_pg.C_1410057" "GO:0005829,GO:0005786,GO:0030942,GO:0045900,GO:0008312,GO:0042493,GO:0006614"
"jgi|Nemve1|29352|gw.125.40.1" "GO:0009987,GO:0017111,GO:0044464,EC:3.6.1.15"
"jgi|Nemve1|189983|estExt_GenewiseH_1.C_1570020" "GO:0005802,GO:0000139,GO:0043652,GO:0045335,GO:0006913,GO:0006355,GO:0040011,GO:0005525,GO:0005764,GO:0005789,GO:0006184,GO:0004767,GO:0006886,GO:0007264,GO:0030424,GO:0005769,GO:0002119,GO:0033116,GO:0003924,GO:0090387,GO:0008134,GO:0090390,GO:0005524,GO:0006687,GO:0005667,EC:3.1.4.12"
"jgi|Nemve1|100082|e_gw.55.165.1" "GO:0016021,GO:0008146,EC:2.8.2.0"
"jgi|Nemve1|9975|gw.15965.3.1" "GO:0005654,GO:0005515,GO:0001077,GO:0030530,GO:0072369,GO:0000978,GO:0003697,GO:0005737,GO:0005730,GO:0071013,GO:0000398,GO:0048260,GO:0007165,GO:0003723,GO:0010988,GO:0000790,GO:0045716,GO:0044419"
"jgi|Nemve1|73959|gw.65.242.1" "GO:0009987,GO:0005488,GO:0008152"
"jgi|Nemve1|42874|gw.1724.2.1" "GO:0006412,GO:0006184,GO:0003924,GO:0005525"
"jgi|Nemve1|219506|fgenesh1_pg.scaffold_417000005" "GO:0004623,GO:0005509,GO:0005524,GO:0008134,GO:0006355,GO:0009395,GO:0005667,EC:3.1.1.4"
"jgi|Nemve1|223159|fgenesh1_pg.scaffold_2335000002" "GO:0016021,GO:0007186"
"jgi|Nemve1|395|gw.1054.1.1" "GO:0008270"
"jgi|Nemve1|94744|e_gw.37.220.1" "GO:0004222,GO:0006508,GO:0008270,EC:3.4.24.0"
"jgi|Nemve1|62995|gw.39.230.1" "GO:0044464"
"jgi|Nemve1|52128|gw.104.148.1" "GO:0009186,GO:0004748,GO:0055114,GO:0005971,GO:0006144,GO:0006206,EC:1.17.4.1"
"jgi|Nemve1|218735|fgenesh1_pg.scaffold_363000001" "GO:0005488"
"jgi|Nemve1|11279|gw.164.9.1" "GO:0004708,GO:0046777,GO:0004706,GO:0043065,GO:0007257,GO:0004713,GO:0005524,GO:0007256,GO:0042803,GO:0007178,GO:0009069,EC:2.7.10.0"
"jgi|Nemve1|224507|fgenesh1_pg.scaffold_4907000001" "GO:0030126,GO:0006890,GO:0005793,GO:0006891,GO:0005792,GO:0005515,GO:0006886,GO:0005198,GO:0005783,GO:0005886"
"jgi|Nemve1|53327|gw.57.171.1" "GO:0046907,GO:0005737,GO:0070412,GO:0005634"
"jgi|Nemve1|68237|gw.9213.2.1" "GO:0005524,GO:0006468,GO:0004674,GO:0009069,EC:2.7.11.0"
"jgi|Nemve1|93883|e_gw.34.144.1" "GO:0016020"
"jgi|Nemve1|118106|e_gw.151.10.1" "GO:0046872,GO:0003676,GO:0008152,GO:0005622,GO:0004527"
"jgi|Nemve1|47124|gw.6467.1.1" "GO:0016192,GO:0043229,GO:0032402,GO:0007264,GO:0046331,GO:0042995,GO:0044444,GO:0003924,GO:0015031,GO:0005525,GO:0035845"
"jgi|Nemve1|105924|e_gw.79.11.1" "GO:0009987,GO:0008270,GO:0004177,GO:0006508,GO:0008237,GO:0044425,GO:0003081,GO:0044464,EC:3.4.11.0"
"jgi|Nemve1|244901|estExt_fgenesh1_pg.C_1380049" "GO:0005089,GO:0005622,GO:0005543,GO:0016740,GO:0035023,GO:0043087"
"jgi|Nemve1|174414|estExt_gwp.C_3040059" "GO:0007283,GO:0005929,GO:0030992,GO:0032502,GO:0009434,GO:0005813"
"jgi|Nemve1|144255|e_gw.981.2.1" "GO:0005737,GO:0006479,GO:0008276"
"jgi|Nemve1|199703|fgenesh1_pg.scaffold_16000153" "GO:0016021,GO:0007186"
"jgi|Nemve1|205446|fgenesh1_pg.scaffold_59000073" "GO:0016021,GO:0007186"
"jgi|Nemve1|30840|gw.1.52.1" "GO:0005097,GO:0005739,GO:0005515,GO:0005576,GO:0032851"
"jgi|Nemve1|221137|fgenesh1_pg.scaffold_672000001" "GO:0016021,GO:0007186"
"jgi|Nemve1|152362|e_gw.4882.1.1" "GO:0016740,GO:0008152"
"jgi|Nemve1|195148|estExt_GenewiseH_1.C_5060021" "GO:0003677"
"jgi|Nemve1|82695|e_gw.6.189.1" "GO:0008270,GO:0090141,GO:0090344,GO:0016021,GO:0000209,GO:0070585,GO:0005741,GO:0004842,GO:0051865,GO:0051020,GO:0005789,EC:6.3.2.19"
"jgi|Nemve1|5663|gw.3750.6.1" "GO:0005737,GO:0005525,GO:0043231,GO:0005524,GO:0017111,GO:0007264,EC:3.6.1.15"
"jgi|Nemve1|224771|fgenesh1_pg.scaffold_5842000001" "GO:0006810,GO:0006200,GO:0043190,GO:0005524,GO:0016820,GO:0016887,EC:3.6.3.0,EC:3.6.1.3"
"jgi|Nemve1|16838|gw.183.42.1" "GO:0065008,GO:0001676,GO:0044464,GO:0016705,GO:0004497,GO:0044425"
"jgi|Nemve1|197179|fgenesh1_pg.scaffold_4000259" "GO:0038032"
"jgi|Nemve1|200891|fgenesh1_pg.scaffold_24000105" "GO:0007264,GO:0006184,GO:0003924,GO:0015031,GO:0005525"
"jgi|Nemve1|130185|e_gw.275.15.1" "GO:0030176"
"jgi|Nemve1|121928|e_gw.184.79.1" "GO:0003824"
"jgi|Nemve1|223920|fgenesh1_pg.scaffold_3549000001" "GO:0005525,GO:0006184,GO:0003924"
"jgi|Nemve1|245407|estExt_fgenesh1_pg.C_1580028" "GO:0008076,GO:0005249,GO:0034765,GO:0071805"
"jgi|Nemve1|92881|e_gw.31.195.1" "GO:0044267"
"jgi|Nemve1|239510|estExt_fgenesh1_pg.C_160011" "GO:0005829,GO:0004828,GO:0003723,GO:0005739,GO:0006434,GO:0008033,GO:0005524,GO:0001569,GO:0006544,GO:0006563,GO:0006566,EC:6.1.1.11"
"jgi|Nemve1|5298|gw.3056.1.1" "GO:0008270,GO:0005622"
"jgi|Nemve1|108738|e_gw.92.163.1" "GO:0004930,GO:0018298,GO:0007186,GO:0009881,GO:0007601,GO:0016021"
"jgi|Nemve1|217819|fgenesh1_pg.scaffold_314000008" "GO:0002039,GO:0030307,GO:0006367,GO:0015030,GO:0004402,GO:0006974,GO:0033613,GO:0043066,GO:0016032,GO:0000125,GO:0005730,GO:0044212,GO:0032435,GO:0003713,GO:0005669,GO:0070761,GO:0043966,GO:0045944,GO:0070742,GO:0070555,GO:0006368,GO:0030914,GO:0033276,GO:0004017,GO:0060760,GO:0071339,GO:0042967,GO:0045941,GO:0006144,GO:0046034,EC:2.3.1.48,EC:2.7.4.3"
"jgi|Nemve1|242754|estExt_fgenesh1_pg.C_710048" "GO:0008270,GO:0003676,GO:0005622"
"jgi|Nemve1|79239|e_gw.1.248.1" "GO:0005509"
"jgi|Nemve1|215950|fgenesh1_pg.scaffold_244000002" "GO:0045892,GO:0044464,GO:0003953,GO:0030890,GO:0065008,GO:0045893,GO:0050853,GO:0042493,GO:0043066,GO:0006769,GO:0046497,EC:3.2.2.5"
"jgi|Nemve1|64452|gw.9.427.1" "GO:0007155"
"jgi|Nemve1|198745|fgenesh1_pg.scaffold_11000157" "GO:0010467,GO:0044464,GO:0048513,GO:0016070,GO:0005488"
"jgi|Nemve1|50817|gw.70.63.1" "GO:0005509,GO:0005578"
"jgi|Nemve1|214068|fgenesh1_pg.scaffold_191000032" "GO:0043051,GO:0051899,GO:0006816,GO:0034220,GO:0045760,GO:0008332,GO:0005891"
"jgi|Nemve1|11039|gw.216.6.1" "GO:0031619,GO:0030097,GO:0010165,GO:0007584,GO:0010332,GO:0003697,GO:0007420,GO:0007090,GO:0048478,GO:0007283,GO:0035264,GO:0007141,GO:0007569,GO:0042771,GO:0032465,GO:0010225,GO:0005737,GO:0006978,GO:0005515,GO:0001833,GO:0045931,GO:0008585,GO:0032355,GO:0004402,GO:0030879,GO:0051276,GO:0000724,GO:0001556,GO:0000123,GO:0042967,EC:2.3.1.48"
"jgi|Nemve1|223493|fgenesh1_pg.scaffold_2877000001" "GO:0006426,GO:0005524,GO:0004820,GO:0006544,GO:0006563,GO:0006566,GO:0009345,EC:6.1.1.14"
"jgi|Nemve1|170833|estExt_gwp.C_1580031" "GO:0005764,GO:0016049,GO:0007264,GO:0006915,GO:0008380,GO:0019003,GO:0006184,GO:0032008,GO:0034613,GO:0000287,GO:0071230,GO:0003924,GO:0046982,GO:0006351,GO:0005634,GO:0005525"
"jgi|Nemve1|236923|estExt_fgenesh1_kg.C_740005" "GO:0009987,GO:0003779,GO:0005622"
"jgi|Nemve1|8248|gw.8.17.1" "GO:0000786,GO:0003677,GO:0006334,GO:0005634"
"jgi|Nemve1|135116|e_gw.351.22.1" "GO:0090090,GO:0003723"
"jgi|Nemve1|238168|estExt_fgenesh1_pg.C_40057" "GO:0003700,GO:0043565,GO:0006355,GO:0005667,GO:0045449"
"jgi|Nemve1|240279|estExt_fgenesh1_pg.C_260156" "GO:0032259,GO:0008168,EC:2.1.1.0"
"jgi|Nemve1|118240|e_gw.152.52.1" "GO:0005515,GO:0007275,GO:0016021,GO:0030178,GO:0048856"
"jgi|Nemve1|46881|gw.8039.1.1" "GO:0005764,GO:0007155,GO:0016021,GO:0044437"
"jgi|Nemve1|123787|e_gw.203.79.1" "GO:0005488"
"jgi|Nemve1|29874|gw.64.87.1" "GO:0003700,GO:0043565,GO:0006355,GO:0005667,GO:0045449"
"jgi|Nemve1|223038|fgenesh1_pg.scaffold_2193000002" "GO:0005829,GO:0016604,GO:0006461,GO:0000387,GO:0005515,GO:0034660,GO:0017069"
"jgi|Nemve1|79064|e_gw.1.149.1" "GO:0008021,GO:0006810,GO:0016020,GO:0005215"
"jgi|Nemve1|73997|gw.17.443.1" "GO:0003676,GO:0005524,GO:0008270,GO:0008026"
"jgi|Nemve1|174073|estExt_gwp.C_2860019" "GO:0001525,GO:0072659,GO:0055038,GO:0005802,GO:0032402,GO:0030133,GO:0051223,GO:0005525,GO:0006184,GO:0031175,GO:0070121,GO:0016192,GO:0007264,GO:0032154,GO:0043234,GO:0048169,GO:0019003,GO:0003924,GO:0005886,GO:0048227,GO:0007049,GO:0000910,GO:0005739,GO:0019905"
"jgi|Nemve1|198796|fgenesh1_pg.scaffold_12000019" "GO:0006004,GO:0004560,GO:0043169,EC:3.2.1.51"
"jgi|Nemve1|215427|fgenesh1_pg.scaffold_228000004" "GO:0016021,GO:0007186"
"jgi|Nemve1|244447|estExt_fgenesh1_pg.C_1220008" "GO:0031981,GO:0044260,GO:0090304,GO:0043232"
"jgi|Nemve1|193516|estExt_GenewiseH_1.C_2970038" "GO:0000209,GO:0005654,GO:0006521,GO:0051437,GO:0042981,GO:0010467,GO:0010243,GO:0016032,GO:0051436,GO:0004298,GO:0005839,GO:0005730,GO:0005829,GO:0002479,GO:0014070,GO:0000084,GO:0000216,GO:0031145,GO:0016071,GO:0044419,GO:0006977,EC:3.4.25.0"
"jgi|Nemve1|223924|fgenesh1_pg.scaffold_3559000001" "GO:0005852,GO:0051646,GO:0006511,GO:0004221,GO:0003743,GO:0016579,GO:0005840,GO:0006446,EC:3.1.2.15"
"jgi|Nemve1|74485|gw.5456.2.1" "GO:0016020,GO:0055114"
"jgi|Nemve1|150771|e_gw.3698.8.1" "GO:0033737,GO:0005829,GO:0051287,GO:0055114,GO:0043176,GO:0042445,GO:0005739,GO:0001889,GO:0045329,GO:0004028,GO:0019145,GO:0006081,GO:0001822,GO:0042136,GO:0042803,GO:0047105,GO:0005886,GO:0006525,GO:0006560,GO:0019482,GO:0006554,EC:1.5.1.35,EC:1.2.1.19,EC:1.2.1.47"
"jgi|Nemve1|171664|estExt_gwp.C_1850032" "GO:0006777,GO:0006766,GO:0044464,GO:0016020"
"jgi|Nemve1|134238|e_gw.333.34.1" "GO:0005488,GO:0009987"
"jgi|Nemve1|74546|gw.24.289.1" "GO:0006810,GO:0005509,GO:0044464"
"jgi|Nemve1|167750|estExt_gwp.C_920083" "GO:0030904,GO:0005634,GO:0007034"
"jgi|Nemve1|217516|fgenesh1_pg.scaffold_301000002" "GO:0009888,GO:0008284,GO:0001501,GO:0030111,GO:0007507,GO:0003006,GO:0007169,GO:0008083,GO:0009967,GO:0050793,GO:0071495,GO:0030154,GO:0044424,GO:0048514,GO:0035108,GO:0010628,GO:0071363,GO:0000165,GO:0048598,GO:0030324,GO:0044421,GO:0009887,GO:0048568,GO:0040007"
"jgi|Nemve1|240064|estExt_fgenesh1_pg.C_240037" "GO:0016021,GO:0055085,GO:0022857"
"jgi|Nemve1|142279|e_gw.657.20.1" "GO:0005488"
"jgi|Nemve1|110754|e_gw.102.143.1" "GO:0005515,GO:0043231,GO:0044444,GO:0016020"
"jgi|Nemve1|13642|gw.297.15.1" "GO:0007218,GO:0016021,GO:0005886,GO:0004930"
"jgi|Nemve1|91283|e_gw.26.316.1" "GO:0000122,GO:0040027,GO:0040010,GO:0016605,GO:0070194,GO:0040002,GO:0043392,GO:0005737,GO:0034502,GO:0043433,GO:0032436,GO:0009792,GO:0031625,GO:0042802,GO:0031334,GO:0010171,GO:0016925,GO:0001703,GO:0040035"
"jgi|Nemve1|238446|estExt_fgenesh1_pg.C_50260" "GO:0005783"
"jgi|Nemve1|240246|estExt_fgenesh1_pg.C_260099" "GO:0016021,GO:0004930,GO:0007275,GO:0009653,GO:0007218,GO:0005886"
"jgi|Nemve1|103257|e_gw.68.160.1" "GO:0004930,GO:0007186,GO:0016021"
"jgi|Nemve1|107844|e_gw.88.176.1" "GO:0016772,GO:0006396,GO:0006281,GO:0005515,GO:0005654,GO:0006366"
"jgi|Nemve1|144234|e_gw.973.3.1" "GO:0018149,GO:0005737"
"jgi|Nemve1|207760|fgenesh1_pg.scaffold_84000016" "GO:0048188,GO:0042800,GO:0051568,GO:0072357,GO:0000785,GO:0003779"
"jgi|Nemve1|79508|e_gw.1.576.1" "GO:0005509"
"jgi|Nemve1|218920|fgenesh1_pg.scaffold_376000001" "GO:0005576"
"jgi|Nemve1|248717|estExt_fgenesh1_pg.C_15510003" "GO:0005813"
"jgi|Nemve1|134218|e_gw.332.5.1" "GO:0005886,GO:0009987,GO:0003824"
"jgi|Nemve1|157442|e_gw.16589.1.1" "GO:0005488,GO:0004103,GO:0006646,GO:0004305,GO:0006657,GO:0005737,GO:0006544,GO:0006563,GO:0006566,EC:2.7.1.32,EC:2.7.1.82"
"jgi|Nemve1|205577|fgenesh1_pg.scaffold_61000009" "GO:0005730,GO:0004540,GO:0030529,GO:0008033,GO:0051252"
"jgi|Nemve1|22037|gw.86.101.1" "GO:0046872,GO:0006351,GO:0003676,GO:0005622"
"jgi|Nemve1|37136|gw.12.233.1" "GO:0003676,GO:0005622,GO:0008270"
"jgi|Nemve1|128699|e_gw.254.41.1" "GO:0007155"
"jgi|Nemve1|116372|e_gw.137.13.1" "GO:0008270,GO:0018024,GO:0005515,GO:0005634,GO:0016571,GO:0006554,EC:2.1.1.43"
"jgi|Nemve1|183698|estExt_GenewiseH_1.C_500238" "GO:0051297,GO:0007051,GO:0005515,GO:0000930,GO:0035371,GO:0005813,GO:0000922,GO:0030951,GO:0000087"
"jgi|Nemve1|201226|fgenesh1_pg.scaffold_26000155" "GO:0005975,GO:0004553,GO:0043169,EC:3.2.1.0"
"jgi|Nemve1|53046|gw.131.80.1" "GO:0035052,GO:0000980,GO:0000122,GO:0008270,GO:0010092,GO:0045570,GO:0007424,GO:0036011,GO:0060969,GO:0007494,GO:0006911,GO:0007482,GO:0045475,GO:0007384,GO:0019904,GO:0001709,GO:0007501,GO:0048636,GO:0007385,GO:0003700,GO:0002121,GO:0001706,GO:0061327,GO:0007476,GO:0042220,GO:0005667,GO:0045449"
"jgi|Nemve1|38704|gw.2.320.1" "GO:0003676,GO:0005622,GO:0006810,GO:0000166"
"jgi|Nemve1|199442|fgenesh1_pg.scaffold_15000034" "GO:0044424"
"jgi|Nemve1|222155|fgenesh1_pg.scaffold_1422000002" "GO:0009987,GO:0050896,GO:0044464"
"jgi|Nemve1|18367|gw.428.31.1" "GO:0003690,GO:0045944,GO:0000981,GO:0032330,GO:0000122,GO:0043565,GO:0000785,GO:0048839,GO:0048468,GO:0046982,GO:0042803,GO:0005737,GO:0005634,GO:0070306,GO:0001816"
"jgi|Nemve1|115845|e_gw.134.29.1" "GO:0006357,GO:0046425,GO:0005730,GO:0016591,GO:0008023,GO:0003677,GO:0006368,GO:0019901,GO:0005794"
"jgi|Nemve1|108534|e_gw.91.88.1" "GO:0005524,GO:0006468,GO:0004674,GO:0009069,EC:2.7.11.0"
"jgi|Nemve1|175823|estExt_gwp.C_4710041" "GO:0016491,GO:0055114,GO:0000166"
"jgi|Nemve1|223220|fgenesh1_pg.scaffold_2436000001" "GO:0055085,GO:0016021"
"jgi|Nemve1|209980|fgenesh1_pg.scaffold_114000052" "GO:0016021,GO:0007186"
"jgi|Nemve1|111502|e_gw.106.53.1" "GO:0000139,GO:0005488,GO:0006810,GO:0016021"
"jgi|Nemve1|214156|fgenesh1_pg.scaffold_193000021" "GO:0016021,GO:0004930,GO:0007186"
"jgi|Nemve1|194892|estExt_GenewiseH_1.C_4370010" "GO:0043010,GO:0040007,GO:0009653,GO:0005576,GO:0008083,GO:0009790,GO:0007165,GO:0008283"
"jgi|Nemve1|135947|e_gw.365.41.1" "GO:0008270"
"jgi|Nemve1|106996|e_gw.84.13.1" "GO:0000139,GO:0018279,GO:0006491,GO:0043687,GO:0016758,EC:2.4.1.0"
"jgi|Nemve1|160761|estExt_gwp.C_150265" "GO:0009987,GO:0045202,GO:0007399,GO:0005515,GO:0050808,GO:0044464,GO:0016787,GO:0016020"
"jgi|Nemve1|244812|estExt_fgenesh1_pg.C_1350010" "GO:0030388,GO:0006094,GO:0006096,GO:0004332,GO:0005829,GO:0006013,GO:0006020,GO:0006098,GO:0015976,EC:4.1.2.13"
"jgi|Nemve1|137872|e_gw.416.2.1" "GO:0005488"
"jgi|Nemve1|238030|estExt_fgenesh1_pg.C_30054" "GO:0021680,GO:0045121,GO:0016021,GO:0043523"
"jgi|Nemve1|234831|estExt_fgenesh1_pm.C_640005" "GO:0016567,GO:0004842,GO:0008270,EC:6.3.2.19"
"jgi|Nemve1|247538|estExt_fgenesh1_pg.C_3130027" "GO:0003676"
"jgi|Nemve1|88487|e_gw.18.191.1" "GO:0045944,GO:0001104,GO:0008134,GO:0016592,GO:0003713,GO:0005667,GO:0045941"
"jgi|Nemve1|177252|estExt_GenewiseH_1.C_20334" "GO:0043967,GO:0047485,GO:0043968,GO:0016575,GO:0000724,GO:0035267,GO:0008283,GO:0003682,GO:0016580,GO:0006338"
"jgi|Nemve1|78377|gw.8835.1.1" "GO:0043967,GO:0032508,GO:0006457,GO:0016020,GO:0003684,GO:0006310,GO:0045892,GO:0005737,GO:0042802,GO:0051082,GO:0034644,GO:0031011,GO:0048565,GO:0016363,GO:0035267,GO:0004003,GO:0043968,GO:0006200,GO:0005524,GO:0060420,GO:0030529,GO:0071339,GO:0006281,GO:0005657"
"jgi|Nemve1|221545|fgenesh1_pg.scaffold_829000001" "GO:0016021,GO:0016655,GO:0006814,GO:0051537,GO:0055114,GO:0009276,GO:0006118,EC:1.6.5.0"
"jgi|Nemve1|86966|e_gw.14.96.1" "GO:0016021,GO:0007186,GO:0004930"
"jgi|Nemve1|230033|fgenesh1_pm.scaffold_132000010" "GO:0004674,GO:0090007,GO:0000236,GO:0031572,GO:0030496,GO:0071168,GO:0005829,GO:0005654,GO:0007092,GO:0000088,GO:0045736,GO:0051233,GO:0005876,GO:0000922,GO:0031648,GO:0000910,GO:0043393,GO:0001578,GO:0000122,GO:0005524,GO:0018105,GO:0019901,GO:0008283,GO:0051297,GO:0010997,GO:0000086,GO:0043066,GO:0005813,GO:0000942,GO:0010800,GO:0008017,GO:0001556,GO:0009069,GO:0045298,EC:2.7.11.0"
"jgi|Nemve1|178085|estExt_GenewiseH_1.C_50343" "GO:0016311,GO:0016791,EC:3.1.3.0"
"jgi|Nemve1|170741|estExt_gwp.C_1560051" "GO:0046872,GO:0016818,EC:3.6.1.0"
"jgi|Nemve1|138693|e_gw.439.30.1" "GO:0048699,GO:0051451,GO:0072107,GO:0048701,GO:0090190,GO:0005737,GO:0072075,GO:0042472,GO:0007519,GO:0043565,GO:0048538,GO:0072095,GO:0003700,GO:0045944,GO:0043524,GO:0005667,GO:0045449"
"jgi|Nemve1|91621|e_gw.27.90.1" "GO:0006810,GO:0044260,GO:0005515,GO:0006672,GO:0005773,GO:0030003,GO:0044431,GO:0007040,GO:0016021,GO:0050896,GO:0007154,GO:0006687,GO:0031090,GO:0009056,GO:0008219,GO:0048523,GO:0019538"
"jgi|Nemve1|70295|gw.6.487.1" "GO:0018149,GO:0005737"
"jgi|Nemve1|248242|estExt_fgenesh1_pg.C_4690018" "GO:0016021"
"jgi|Nemve1|61876|gw.59.181.1" "GO:0008270,GO:0003676"
"jgi|Nemve1|193237|estExt_GenewiseH_1.C_2820017" "GO:0005509,GO:0016021"
"jgi|Nemve1|200249|fgenesh1_pg.scaffold_20000087" "GO:0016021,GO:0007186,GO:0005102,GO:0004930"
"jgi|Nemve1|112027|e_gw.109.115.1" "GO:0031325,GO:0051246,GO:0044464,GO:0009966,GO:0009653,GO:0010646,GO:0005515,GO:0010594,GO:0042221,GO:0030335,GO:0002376,GO:0048523,GO:0051239,GO:0048731,GO:0009611,GO:0005576"
"jgi|Nemve1|79108|e_gw.1.327.1" "GO:0006457,GO:0003676,GO:0031072,GO:0004713,GO:0006468,GO:0005524,GO:0051082,EC:2.7.10.0"
"jgi|Nemve1|92581|e_gw.30.41.1" "GO:0008233,GO:0008152,GO:0005576"
"jgi|Nemve1|111783|e_gw.107.71.1" "GO:0005509"
"jgi|Nemve1|6722|gw.7867.1.1" "GO:0005488,GO:0015031,GO:0044424"
"jgi|Nemve1|130462|e_gw.280.36.1" "GO:0007186,GO:0016021"
"jgi|Nemve1|47076|gw.5664.1.1" "GO:0009653,GO:0048731,GO:0006810,GO:0042221,GO:0048518,GO:0005525,GO:0006915,GO:0007264,GO:0006950,GO:0010008,GO:0007049"
"jgi|Nemve1|110792|e_gw.102.141.1" "GO:0007411,GO:0001764,GO:0021800,GO:0042127,GO:0019948,GO:0006355,GO:0016874,GO:0021846,GO:0046982,GO:0046622,GO:0046872,GO:0021759,GO:0003700,GO:0000976,GO:0016925,GO:0021853,GO:0008134,GO:0005524,GO:0021831,GO:0005667,GO:0045449"
"jgi|Nemve1|9673|gw.5341.3.1" "GO:0007626,GO:0000186,GO:0051482,GO:0004930,GO:0042734,GO:0005792,GO:0071257,GO:0043408,GO:0001639,GO:0007206,GO:0051899,GO:0030424,GO:0014069,GO:0030331,GO:0019722,GO:0051930,GO:0051932,GO:0051966,GO:0005887,GO:0005634,GO:0014048,GO:0000187"
"jgi|Nemve1|114149|e_gw.123.57.1" "GO:0006904"
"jgi|Nemve1|215308|fgenesh1_pg.scaffold_224000012" "GO:0004872,GO:0005315,GO:0016021,GO:0006817,GO:0015293,GO:0007165"
"jgi|Nemve1|109640|e_gw.95.59.1" "GO:0034437,GO:0001932,GO:0030229,GO:0005615,GO:0048513,GO:0006898,GO:0043231,GO:0007165,GO:0034189,GO:0007399,GO:0042221,GO:0034447,GO:0001948,GO:0048306,GO:0034436,GO:0044444,GO:0005624,GO:0016020"
"jgi|Nemve1|106150|e_gw.80.13.1" "GO:0005730,GO:0042273,GO:0005488,GO:0015031"
"jgi|Nemve1|129116|e_gw.261.73.1" "GO:0005085,GO:0005543,GO:0051020,GO:0005525,GO:0043087"
"jgi|Nemve1|16334|gw.312.36.1" "GO:0007283,GO:0047179,GO:0016787,GO:0007420,GO:0005829,GO:0046982,GO:0042967,GO:0046486,EC:2.3.1.149"
"jgi|Nemve1|36332|gw.42.113.1" "GO:0006814,GO:0044341,GO:0016021,GO:0043627,GO:0042301,GO:0005903,GO:0015321,GO:0005436,GO:0016324,GO:0001701,GO:0030643,GO:0031402"
"jgi|Nemve1|232128|fgsh_est.C_scaffold_22000015" "GO:0016301,GO:0005515,GO:0006974,GO:0016773,GO:0006259,GO:0006468,GO:0044425,GO:0043229,GO:0019222,GO:0048523,GO:0032502,GO:0007049,EC:2.7.1.0"
"jgi|Nemve1|203646|fgenesh1_pg.scaffold_44000091" "GO:0005740,GO:0007585,GO:0055114"
"jgi|Nemve1|232965|fgsh_est.C_scaffold_108000003" "GO:0035295,GO:0009887,GO:0060429,GO:0044464,GO:0016020,GO:0007389"
"jgi|Nemve1|85648|e_gw.11.229.1" "GO:0004721,GO:0044464,GO:0006470,EC:3.1.3.16"
"jgi|Nemve1|100805|e_gw.58.108.1" "GO:0000084,GO:0000075,GO:0005664,GO:0000216,GO:0000122,GO:0005515,GO:0006270,GO:0000082,GO:0005654"
"jgi|Nemve1|128140|e_gw.246.61.1" "GO:0008270,GO:0005622"
"jgi|Nemve1|175084|estExt_gwp.C_3550100" "GO:0042802,GO:0000045,GO:0032403,GO:0000407"
"jgi|Nemve1|206044|fgenesh1_pg.scaffold_65000079" "GO:0055085,GO:0016021,GO:0042626,GO:0006200,GO:0005524"
"jgi|Nemve1|216943|fgenesh1_pg.scaffold_278000026" "GO:0007275,GO:0048518,GO:0044430,GO:0015629,GO:0044057,GO:0006936,GO:0060047,GO:0008092,GO:0030016,GO:0030036,GO:0048856,GO:0050794,GO:0071844"
"jgi|Nemve1|245160|estExt_fgenesh1_pg.C_1480011" "GO:0008152,GO:0003824"
"jgi|Nemve1|244617|estExt_fgenesh1_pg.C_1280027" "GO:0055085,GO:0016021,GO:0022857"
"jgi|Nemve1|222459|fgenesh1_pg.scaffold_1643000001" "GO:0009987"
"jgi|Nemve1|163128|estExt_gwp.C_370065" "GO:0016491,GO:0051536,GO:0005506,GO:0010181,GO:0055114"
"jgi|Nemve1|81874|e_gw.5.99.1" "GO:0005083,GO:0050896,GO:0016310,GO:0004672,GO:0044464,GO:0050789,GO:0000166"
"jgi|Nemve1|185216|estExt_GenewiseH_1.C_670120" "GO:0006427,GO:0005524,GO:0005829,GO:0004821,GO:0006547,EC:6.1.1.21"
"jgi|Nemve1|164471|estExt_gwp.C_500247" "GO:0008270,GO:0003676"
"jgi|Nemve1|243624|estExt_fgenesh1_pg.C_930040" "GO:0010008"
"jgi|Nemve1|14817|gw.382.5.1" "GO:0006508,GO:0004252,EC:3.4.21.0"
"jgi|Nemve1|170998|estExt_gwp.C_1640060" "GO:0005515,GO:0000186,GO:0004713,GO:0000165,GO:0004709,GO:0005524,GO:0007178,GO:0009069,EC:2.7.10.0,EC:2.7.11.25"
"jgi|Nemve1|222749|fgenesh1_pg.scaffold_1898000001" "GO:0008104"
"jgi|Nemve1|188665|estExt_GenewiseH_1.C_1270075" "GO:0051084,GO:0005829,GO:0000086,GO:0051301,GO:0051258,GO:0000226,GO:0005881,GO:0006184,GO:0007018,GO:0030705,GO:0019904,GO:0003924,GO:0005200,GO:0046982,GO:0005525"
"jgi|Nemve1|185507|estExt_GenewiseH_1.C_710170" "GO:0003676,GO:0005622,GO:0008270"
"jgi|Nemve1|27680|gw.43.96.1" "GO:0016020"
"jgi|Nemve1|98099|e_gw.48.179.1" "GO:0005249,GO:0034765,GO:0008076,GO:0071805,GO:0032589,GO:0007268"
"jgi|Nemve1|189527|estExt_GenewiseH_1.C_1450003" "GO:0005737,GO:0043154,GO:0005506,GO:0043027,GO:0019987"
"jgi|Nemve1|209645|fgenesh1_pg.scaffold_109000023" "GO:0007186,GO:0016021"
"jgi|Nemve1|105619|e_gw.78.70.1" "GO:0005581"
"jgi|Nemve1|205425|fgenesh1_pg.scaffold_59000052" "GO:0016740"
"jgi|Nemve1|218648|fgenesh1_pg.scaffold_358000014" "GO:0016021,GO:0007186"
"jgi|Nemve1|105746|e_gw.78.64.1" "GO:0008270,GO:0003676,GO:0000398,GO:0030529,GO:0044428"
"jgi|Nemve1|158880|estExt_gwp.C_50423" "GO:0003676,GO:0004813,GO:0006419,GO:0006450,GO:0002196,GO:0005524,GO:0005737,GO:0006522,GO:0006531,EC:6.1.1.7"
"jgi|Nemve1|241914|estExt_fgenesh1_pg.C_530079" "GO:0008270"
"jgi|Nemve1|174238|estExt_gwp.C_2940071" "GO:0003700,GO:0006954,GO:0042803,GO:0034138,GO:0034142,GO:0003690,GO:0008063,GO:0005829,GO:0048011,GO:0045083,GO:1900127,GO:0010957,GO:0032375,GO:0034130,GO:0006916,GO:0006979,GO:0045944,GO:0090263,GO:0002755,GO:0032269,GO:0048535,GO:0031293,GO:0033256,GO:0046688,GO:0005739,GO:0051092,GO:0010744,GO:0000122,GO:0035666,GO:0071347,GO:0010956,GO:0050852,GO:0034134,GO:0010884,GO:0000976,GO:0001818,GO:0071260,GO:0005730,GO:0031072,GO:0009617,GO:0005667,GO:0045449"
"jgi|Nemve1|132347|e_gw.308.19.1" "GO:0042147,GO:0008021,GO:0048280,GO:0005484,GO:0044446,GO:0031090,GO:0006888,GO:0043025,GO:0012505,GO:0006886,GO:0031201,GO:0005794"
"jgi|Nemve1|162458|estExt_gwp.C_310047" "GO:0009987,GO:0055114,GO:0005739,GO:0016491,GO:0050660,GO:0016020"
"jgi|Nemve1|123159|e_gw.197.16.1" "GO:0042221"
"jgi|Nemve1|225745|fgenesh1_pg.scaffold_11439000001" "GO:0005488"
"jgi|Nemve1|245247|estExt_fgenesh1_pg.C_1510040" "GO:0006357,GO:0003700,GO:0007275,GO:0005667,GO:0045449"
"jgi|Nemve1|197530|fgenesh1_pg.scaffold_6000043" "GO:0009987,GO:0006810,GO:0016881,EC:6.3.2.0"
"jgi|Nemve1|146329|e_gw.1644.1.1" "GO:0005488,GO:0044238,GO:0007612,GO:0008146,GO:0007616,EC:2.8.2.0"
"jgi|Nemve1|241341|estExt_fgenesh1_pg.C_440010" "GO:0016021"
"jgi|Nemve1|89604|e_gw.22.296.1" "GO:0004519,GO:0003723,GO:0003964,GO:0006278,EC:2.7.7.49"
"jgi|Nemve1|204676|fgenesh1_pg.scaffold_53000015" "GO:0015078,GO:0016021,GO:0015986,GO:0008289,GO:0045263,GO:0016491,GO:0015991,GO:0016787"
"jgi|Nemve1|26719|gw.191.73.1" "GO:0016021,GO:0007186,GO:0004930"
"jgi|Nemve1|196813|fgenesh1_pg.scaffold_3000134" "GO:0005879,GO:0051258,GO:0006184,GO:0007018,GO:0007067,GO:0003924,GO:0005198,GO:0009792,GO:0005737,GO:0005525"
"jgi|Nemve1|159012|estExt_gwp.C_60073" "GO:0030173,GO:0046716,GO:0005515,GO:0006486,GO:0006044,GO:0006688,GO:0008375"
"jgi|Nemve1|184625|estExt_GenewiseH_1.C_600080" "GO:0005201,GO:0005581"
"jgi|Nemve1|4250|gw.1455.7.1" "GO:0005515,GO:0008270,GO:0042981,GO:0006461,GO:0002700,GO:0005737,GO:0001819,GO:0004842,GO:0016567,GO:0048522,GO:0071902,GO:0004872,GO:0044459,GO:0048584,GO:0046328,EC:6.3.2.19"
"jgi|Nemve1|204314|fgenesh1_pg.scaffold_49000123" "GO:0055085,GO:0016021,GO:0071944,GO:0005216,GO:0006816"
"jgi|Nemve1|208415|fgenesh1_pg.scaffold_92000031" "GO:0010389,GO:0051301,GO:0019901,GO:0000079,GO:0005634"
"jgi|Nemve1|156067|e_gw.9656.1.1" "GO:0034421,GO:0000775,GO:0034088,GO:0000785,GO:0005515,GO:0005654,GO:0006275"
"jgi|Nemve1|151555|e_gw.4243.1.1" "GO:0055114,GO:0005739,GO:0004656,GO:0016702,GO:0031418,GO:0005788,GO:0018401,GO:0030199,GO:0005506,GO:0006525,GO:0006560,EC:1.14.11.2,EC:1.13.11.0"
"jgi|Nemve1|47197|gw.2586.1.1" "GO:0007155"
"jgi|Nemve1|157060|e_gw.14183.1.1" "GO:0009098,GO:0003852,GO:0006090,GO:0009097,GO:0009099,EC:2.3.3.13"
"jgi|Nemve1|118574|e_gw.154.77.1" "GO:0015804,GO:0055085,GO:0043231,GO:0016021,GO:0015175,GO:0006811,GO:0044444,GO:0015179,GO:0015807"
"jgi|Nemve1|109102|e_gw.93.127.1" "GO:0016021,GO:0055085,GO:0022857"
"jgi|Nemve1|127469|e_gw.239.39.1" "GO:0004252,GO:0005886,GO:0006508,EC:3.4.21.0"
"jgi|Nemve1|90602|e_gw.24.8.1" "GO:0005737,GO:0019861,GO:0072372,GO:0001539,GO:0007339,GO:0007165,GO:0008603,GO:0016020,GO:0031514,GO:0045859"
"jgi|Nemve1|176710|estExt_gwp.C_24400002" "GO:0030176,GO:0018279,GO:0006489,GO:0047874,GO:0043687,EC:3.6.1.43"
"jgi|Nemve1|219543|fgenesh1_pg.scaffold_419000008" "GO:0031072"
"jgi|Nemve1|77011|gw.1248.6.1" "GO:0008152"
"jgi|Nemve1|84626|e_gw.9.581.1" "GO:0005515"
"jgi|Nemve1|225923|fgenesh1_pg.scaffold_14475000001" "GO:0008233,GO:0007156,GO:0005886,GO:0007275,GO:0005509,GO:0007267,GO:0016021,GO:0005576,GO:0006508"
"jgi|Nemve1|200169|fgenesh1_pg.scaffold_20000007" "GO:0008026,GO:0003676,GO:0005524,GO:0006310"
"jgi|Nemve1|148833|e_gw.2651.3.1" "GO:0003743,GO:0016281,GO:0005829,GO:0003729,GO:0031100,GO:0000289,GO:0008026,GO:0000339,GO:0019221,GO:0005524,GO:0005515,GO:0005840,GO:0006446"
"jgi|Nemve1|10108|gw.163.2.1" "GO:0034040,GO:0005324,GO:0000166,GO:0046624,GO:0016323,GO:0015562,GO:0015911,GO:0043526,GO:0006855,GO:0005794,GO:0005730,GO:0034775,GO:0060326,GO:0034634,GO:0003333,GO:0008559,GO:0015431,GO:0033700,GO:0046618,GO:0006200,GO:0005887,GO:0030335,GO:0043215,GO:0006979,GO:0042908,EC:3.6.3.44"
"jgi|Nemve1|202534|fgenesh1_pg.scaffold_36000011" "GO:0005840,GO:0003735,GO:0006412,GO:0042254"
"jgi|Nemve1|189188|estExt_GenewiseH_1.C_1370093" "GO:0004842,GO:0000151,GO:0016567,EC:6.3.2.19"
"jgi|Nemve1|216720|fgenesh1_pg.scaffold_269000023" "GO:0031570,GO:0048478,GO:0005634,GO:0006974"
"jgi|Nemve1|238885|estExt_fgenesh1_pg.C_90108" "GO:0016491,GO:0005509"
"jgi|Nemve1|205781|fgenesh1_pg.scaffold_62000100" "GO:0009987,GO:0006810,GO:0005215,GO:0016020"
"jgi|Nemve1|145879|e_gw.1538.1.1" "GO:0003951,GO:0016310,GO:0006769,GO:0046497,EC:2.7.1.23"
"jgi|Nemve1|202233|fgenesh1_pg.scaffold_33000077" "GO:0016021,GO:0007186"
"jgi|Nemve1|223513|fgenesh1_pg.scaffold_2913000003" "GO:0003677,GO:0015074,GO:0006310"
"jgi|Nemve1|205274|fgenesh1_pg.scaffold_58000012" "GO:0006950"
"jgi|Nemve1|137206|e_gw.393.3.1" "GO:0050789,GO:0006913,GO:0015758,GO:0005515,GO:0033036,GO:0008152,GO:0005635,GO:0016020"
"jgi|Nemve1|148279|e_gw.2331.7.1" "GO:0005743,GO:0000299,GO:0045040,GO:0005515,GO:0001401"
"jgi|Nemve1|238702|estExt_fgenesh1_pg.C_70211" "GO:0005737,GO:0019299,GO:0016857,EC:5.1.3.0"
"jgi|Nemve1|108663|e_gw.91.2.1" "GO:0003700,GO:0043565,GO:0006355,GO:0005667,GO:0045449"
"jgi|Nemve1|215719|fgenesh1_pg.scaffold_236000019" "GO:0043627,GO:0007611,GO:0000299,GO:0043434,GO:0043588,GO:0014070,GO:0005792,GO:0009268,GO:0008284,GO:0004773,GO:0005635,GO:0005789,GO:0008209,GO:0008210,EC:3.1.6.2"
"jgi|Nemve1|219750|fgenesh1_pg.scaffold_435000009" "GO:0008026,GO:0003676,GO:0006468,GO:0005524,GO:0004674,GO:0006310,GO:0009069,EC:2.7.11.0"
"jgi|Nemve1|21829|gw.118.13.1" "GO:0005829,GO:0005730,GO:0034045,GO:0000046,GO:0070772,GO:0000045,GO:0032266,GO:0005515,GO:0005776,GO:0080025"
"jgi|Nemve1|199168|fgenesh1_pg.scaffold_13000175" "GO:0007165,GO:0005102"
"jgi|Nemve1|129113|e_gw.261.81.1" "GO:0050896,GO:0050794"
"jgi|Nemve1|187029|estExt_GenewiseH_1.C_930057" "GO:0048731,GO:0016757,GO:0070085"
"jgi|Nemve1|246363|estExt_fgenesh1_pg.C_2130032" "GO:0031056,GO:0004693,GO:0016605,GO:0071157,GO:0006355,GO:0043111,GO:0017069,GO:0051301,GO:0044212,GO:0006468,GO:0006282,GO:0071345,GO:0008353,GO:0005524,GO:0000074,GO:0009069,EC:2.7.11.22,EC:2.7.11.23"
"jgi|Nemve1|231277|fgenesh1_pm.scaffold_543000002" "GO:0008146,EC:2.8.2.0"
"jgi|Nemve1|201964|fgenesh1_pg.scaffold_31000124" "GO:0050896,GO:0070389,GO:0045111,GO:0005515,GO:0050794,GO:0005737,GO:0005634"
"jgi|Nemve1|104011|e_gw.71.47.1" "GO:0005829,GO:0003723,GO:0008270,GO:0000289,GO:0006355,GO:0004842,GO:0005515,GO:0051865,GO:0000166,GO:0005634,EC:6.3.2.19"
"jgi|Nemve1|159435|estExt_gwp.C_70515" "GO:0012501,GO:0005737,GO:0008270"
"jgi|Nemve1|245840|estExt_fgenesh1_pg.C_1790036" "GO:0044444,GO:0044430,GO:0009987,GO:0016020,GO:0071944"
"jgi|Nemve1|64326|gw.15.244.1" "GO:0005488"
"jgi|Nemve1|89364|e_gw.21.171.1" "GO:0007165,GO:0005102"
"jgi|Nemve1|21775|gw.89.41.1" "GO:0035085,GO:0031965,GO:0018094,GO:0005813,GO:0005524,GO:0004835,GO:0070737,GO:0005886,GO:0006570,EC:6.3.2.25"
"jgi|Nemve1|169317|estExt_gwp.C_1240083" "GO:0005488"
"jgi|Nemve1|225649|fgenesh1_pg.scaffold_10042000001" "GO:0004252,GO:0006508,EC:3.4.21.0"
"jgi|Nemve1|118756|e_gw.156.42.1" "GO:0004843,GO:0071108,GO:0005515,GO:0004221,GO:0004197,GO:0090263,GO:0006511,EC:3.1.2.15,EC:3.4.22.0"
"jgi|Nemve1|100526|e_gw.57.175.1" "GO:0005730,GO:0004527,GO:0090305,GO:0003676,GO:0008270"
"jgi|Nemve1|171640|estExt_gwp.C_1830043" "GO:0009986,GO:0045892,GO:0007223,GO:0042803,GO:0019717,GO:0006357,GO:0060027,GO:0032589,GO:0008406,GO:0003150,GO:0051091,GO:0007420,GO:0042384,GO:0044338,GO:0003149,GO:0005102,GO:0004930,GO:0035425,GO:0007199,GO:0001947,GO:0035414,GO:0090179,GO:0016477,GO:0045596,GO:0007409,GO:0001934,GO:0003151,GO:0005737,GO:0017147,GO:0031018,GO:0044339,GO:0042813,GO:0016021,GO:0071305,GO:0045667,GO:0060022,GO:0070654,GO:0071375,GO:0046982,GO:0030855,GO:0045893,GO:0030165,GO:0030514,GO:0071363,GO:0045177,GO:0090090,GO:0042493,GO:0048286,GO:0001944,GO:0061341,GO:0003146"
"jgi|Nemve1|49879|gw.12664.1.1" "GO:0006281,GO:0008270,GO:0005085,GO:0004842,GO:0042787,GO:0005515,GO:0020037,GO:0006886,GO:0005737,GO:0005634,GO:0043087,EC:6.3.2.19"
"jgi|Nemve1|152496|e_gw.5022.1.1" "GO:0007156,GO:0006836,GO:0005886,GO:0005509,GO:0005328,GO:0016021,GO:0006812"
"jgi|Nemve1|33194|gw.74.130.1" "GO:0005488"
"jgi|Nemve1|200879|fgenesh1_pg.scaffold_24000093" "GO:0060789,GO:0090263,GO:0005164,GO:0007160,GO:0043473,GO:0006955,GO:0005789,GO:0043123,GO:0042475,GO:0043588,GO:0061153,GO:0045177,GO:0051092,GO:0060662,GO:0005887,GO:0042346"
"jgi|Nemve1|20005|gw.159.25.1" "GO:0048011,GO:0005088,GO:0008022,GO:0032863,GO:0019901,GO:0030426,GO:0019717,GO:0008283,GO:0048168,GO:0031175,GO:0007616,GO:0005829,GO:0008624,GO:0035254,GO:0046579,GO:0035020,GO:0005099,GO:0005886"
"jgi|Nemve1|200737|fgenesh1_pg.scaffold_23000102" "GO:0048066,GO:0008553,GO:0016021,GO:0016471,GO:0033179,GO:0005768,GO:0015991,GO:0060041,GO:0006119,EC:3.6.3.6"
"jgi|Nemve1|98719|e_gw.50.195.1" "GO:0005509,GO:0051014,GO:0030043,GO:0003779,GO:0045010,GO:0051693"
"jgi|Nemve1|205390|fgenesh1_pg.scaffold_59000017" "GO:0008236,GO:0005044,GO:0016020,GO:0007165"
"jgi|Nemve1|220432|fgenesh1_pg.scaffold_521000006" "GO:0008284,GO:0000082,GO:0010613,GO:0007268,GO:0001558,GO:0031594,GO:0005829,GO:0005654,GO:0030315,GO:0008049,GO:0060333,GO:0030007,GO:0030424,GO:0060314,GO:0001666,GO:0010881,GO:0010389,GO:0004683,GO:0048786,GO:0005524,GO:0045211,GO:0007528,GO:0046777,GO:0030425,GO:0005516,GO:0005954,GO:0030666,GO:0051489,GO:0060278,GO:0033017,GO:0007616,GO:0009069,EC:2.7.11.17"
"jgi|Nemve1|79785|e_gw.2.418.1" "GO:0006836,GO:0005328,GO:0016021,GO:0006812"
"jgi|Nemve1|133479|e_gw.317.21.1" "GO:0003676,GO:0005622,GO:0008270"
"jgi|Nemve1|153545|e_gw.6268.1.1" "GO:0034040,GO:0005324,GO:0046624,GO:0016323,GO:0016491,GO:0015562,GO:0015911,GO:0043526,GO:0006855,GO:0005794,GO:0005730,GO:0034775,GO:0060326,GO:0034634,GO:0008559,GO:0015431,GO:0033700,GO:0046618,GO:0006200,GO:0005887,GO:0030335,GO:0005524,GO:0043215,GO:0006979,GO:0042908,EC:3.6.3.44"
"jgi|Nemve1|12529|gw.329.21.1" "GO:0009987"
"jgi|Nemve1|136400|e_gw.374.51.1" "GO:0016021,GO:0044459,GO:0035725,GO:0005272,GO:0007610,GO:0009612"
"jgi|Nemve1|213772|fgenesh1_pg.scaffold_184000006" "GO:0090305,GO:0007165,GO:0005102,GO:0003677,GO:0004518,GO:0006259"
"jgi|Nemve1|240347|estExt_fgenesh1_pg.C_270125" "GO:0008026,GO:0006310"
"jgi|Nemve1|247082|estExt_fgenesh1_pg.C_2680017" "GO:0003824,GO:0008152"
"jgi|Nemve1|214346|fgenesh1_pg.scaffold_197000031" "GO:0008094,GO:0001541,GO:0007131,GO:0003684,GO:0030983,GO:0000710,GO:0007283,GO:0051026,GO:0000795,GO:0007292,GO:0032300,GO:0006200,GO:0005524,GO:0045143"
"jgi|Nemve1|79617|e_gw.2.68.1" "GO:0005737,GO:0045197,GO:0031175,GO:0016328,GO:0016327,GO:0005515,GO:0008270"
"jgi|Nemve1|80454|e_gw.3.195.1" "GO:0005737,GO:0005625,GO:0007049,GO:0006468,GO:0005524,GO:0007507,GO:0005634,GO:0004693,GO:0000074,GO:0009069,EC:2.7.11.22"
"jgi|Nemve1|200455|fgenesh1_pg.scaffold_21000140" "GO:0016021,GO:0007186,GO:0004930"
"jgi|Nemve1|245041|estExt_fgenesh1_pg.C_1430004" "GO:0007411,GO:0005829,GO:0005956,GO:0033211,GO:0031519,GO:0004674,GO:0046872,GO:0030177,GO:0042802,GO:0043623,GO:0008285,GO:0005102,GO:0051101,GO:0019904,GO:0007249,GO:0008134,GO:0005886,GO:0019887,GO:0009069,GO:0005667,GO:0045859,EC:2.7.11.0"
"jgi|Nemve1|12630|gw.186.44.1" "GO:0020037,GO:0016705,GO:0004497,GO:0009055,GO:0055114,GO:0006118"
"jgi|Nemve1|207019|fgenesh1_pg.scaffold_76000003" "GO:0004930,GO:0007186,GO:0016021"
"jgi|Nemve1|248118|estExt_fgenesh1_pg.C_4220020" "GO:0009987,GO:0005509,GO:0009611,GO:0032501,GO:0005788,GO:0005515,GO:0065007"
"jgi|Nemve1|116525|e_gw.139.70.1" "GO:0006810,GO:0043231,GO:0005509,GO:0044444,GO:0005576,GO:0019752"
"jgi|Nemve1|105068|e_gw.75.133.1" "GO:0007409,GO:0060047,GO:0071203,GO:0008219"
"jgi|Nemve1|127769|e_gw.242.24.1" "GO:0021987,GO:0004725,GO:0021510,GO:0021549,GO:0021766,GO:0022038,GO:0035335,GO:0006570,EC:3.1.3.48"
"jgi|Nemve1|73755|gw.97.168.1" "GO:0016740"
"jgi|Nemve1|40279|gw.926.5.1" "GO:0030324,GO:0030674,GO:0005730,GO:0030173,GO:0003677,GO:0000122,GO:0042491,GO:0003682,GO:0000301,GO:0000785"
"jgi|Nemve1|201829|fgenesh1_pg.scaffold_30000180" "GO:0016021,GO:0007186,GO:0004930"
"jgi|Nemve1|145019|e_gw.1269.1.1" "GO:0000166,GO:0003824,GO:0008152"
"jgi|Nemve1|200949|fgenesh1_pg.scaffold_25000017" "GO:0003676,GO:0030425,GO:0035196,GO:0009409,GO:0043023,GO:0015934,GO:0045727,GO:0005515,GO:0000166,GO:0005634"
"jgi|Nemve1|51379|gw.72.98.1" "GO:0009987"
"jgi|Nemve1|140241|e_gw.508.75.1" "GO:0016020,GO:0015018,GO:0030206,EC:2.4.1.135"
"jgi|Nemve1|191624|estExt_GenewiseH_1.C_2120084" "GO:0005829,GO:0003921,GO:0006541,GO:0003922,GO:0019899,GO:0005524,GO:0042493,GO:0006177,GO:0009113,GO:0006536,EC:6.3.4.1,EC:6.3.5.2"
"jgi|Nemve1|93721|e_gw.33.64.1" "GO:0052632,GO:0005829,GO:0006417,GO:0005625,GO:0005739,GO:0030350,GO:0046872,GO:0010040,GO:0052633,GO:0006879,GO:0006099,GO:0051539,GO:0048027,GO:0005792,GO:0005515,GO:0009791,GO:0050892,GO:0005794,GO:0006101,GO:0005783,EC:4.2.1.3"
"jgi|Nemve1|79705|e_gw.2.572.1" "GO:0000139,GO:0016021"
"jgi|Nemve1|244710|estExt_fgenesh1_pg.C_1310056" "GO:0043231,GO:0005509,GO:0015171,GO:0044446,GO:0044444,GO:0031090,GO:0016052,GO:0004556,GO:0006865,GO:0005982,GO:0005985,EC:3.2.1.1"
"jgi|Nemve1|248752|estExt_fgenesh1_pg.C_17990004" "GO:0008270,GO:0003676"
"jgi|Nemve1|82974|e_gw.6.92.1" "GO:0065007,GO:0050896,GO:0009987"
"jgi|Nemve1|9009|gw.1024.2.1" "GO:0007156,GO:0006836,GO:0005886,GO:0005509,GO:0005328,GO:0016021,GO:0006812"
"jgi|Nemve1|209471|fgenesh1_pg.scaffold_106000055" "GO:0005576"
"jgi|Nemve1|141815|e_gw.611.14.1" "GO:0007155"
"jgi|Nemve1|139161|e_gw.463.11.1" "GO:0060351,GO:0060325,GO:0005509,GO:0001889,GO:0042246"
"jgi|Nemve1|97320|e_gw.46.327.1" "GO:0031507,GO:0005677,GO:0003677,GO:0005515,GO:0045892,GO:0003682,GO:0000785"
"jgi|Nemve1|170378|estExt_gwp.C_1460046" "GO:0016999,GO:0016758,EC:2.4.1.0"
"jgi|Nemve1|223319|fgenesh1_pg.scaffold_2592000001" "GO:0007155"
"jgi|Nemve1|36116|gw.1.282.1" "GO:0009987,GO:0051216,GO:0006508,GO:0008237,GO:0005515,GO:0048264,GO:0044421"
"jgi|Nemve1|13517|gw.338.17.1" "GO:0005488"
"jgi|Nemve1|212573|fgenesh1_pg.scaffold_158000024" "GO:0034765,GO:0051259,GO:0008076,GO:0044224,GO:0071805,GO:0005515,GO:0015271"
"jgi|Nemve1|84176|e_gw.9.550.1" "GO:0005509"
"jgi|Nemve1|68935|gw.1862.2.1" "GO:0004869,GO:0010466,GO:0005764,GO:0004197,GO:0006508,EC:3.4.22.0"
"jgi|Nemve1|241468|estExt_fgenesh1_pg.C_460022" "GO:0016021,GO:0005622,GO:0055085,GO:0035556"
"jgi|Nemve1|239810|estExt_fgenesh1_pg.C_200059" "GO:0007165"
"jgi|Nemve1|232050|fgsh_est.C_scaffold_17000004" "GO:0051179,GO:0005829"
"jgi|Nemve1|124805|e_gw.214.130.1" "GO:0008270,GO:0005730,GO:0006355,GO:0003677,GO:0003700,GO:0008201,GO:0005667,GO:0045449"
"jgi|Nemve1|177240|estExt_GenewiseH_1.C_20309" "GO:0000786,GO:0003677,GO:0006334,GO:0005634"
"jgi|Nemve1|224166|fgenesh1_pg.scaffold_4068000001" "GO:0055085,GO:0050896,GO:0016021,GO:0006811,GO:0005216"
"jgi|Nemve1|244349|estExt_fgenesh1_pg.C_1190008" "GO:0005737,GO:0003677,GO:0005515,GO:0031981,GO:0000166"
"jgi|Nemve1|103340|e_gw.68.111.1" "GO:0046688,GO:0042744,GO:0020037,GO:0004096,GO:0055114,GO:0006568,GO:0006804,GO:0015947,EC:1.11.1.6"
"jgi|Nemve1|154426|e_gw.7292.3.1" "GO:0004070,GO:0015629,GO:0006309,GO:0016597,GO:0016874,GO:0050896,GO:0005829,GO:0008092,GO:0016812,GO:0030263,GO:0016363,GO:0050794,GO:0042995,GO:0000790,GO:0006207,GO:0019899,GO:0005886,GO:0032501,GO:0006522,GO:0006531,GO:0009347,EC:2.1.3.2,EC:3.5.2.0"
"jgi|Nemve1|216118|fgenesh1_pg.scaffold_249000020" "GO:0003723,GO:0003964,GO:0006278,EC:2.7.7.49"
"jgi|Nemve1|37225|gw.50.158.1" "GO:0005524,GO:0006468,GO:0004674,GO:0009069,EC:2.7.11.0"
"jgi|Nemve1|214990|fgenesh1_pg.scaffold_215000017" "GO:0045211,GO:0005230,GO:0006811,GO:0016021"
"jgi|Nemve1|130381|e_gw.279.5.1" "GO:0050681,GO:0045944,GO:0000245,GO:0016607,GO:0043021,GO:0071001,GO:0005682,GO:0046540,GO:0071013,GO:0003713,GO:0000244,GO:0007165,GO:0005667,GO:0045941"
"jgi|Nemve1|151947|e_gw.4515.2.1" "GO:0009987,GO:0030145,GO:0004177,EC:3.4.11.0"
"jgi|Nemve1|85536|e_gw.11.14.1" "GO:0015721,GO:0045176,GO:0030897,GO:0008270,GO:0008333,GO:0043485,GO:0005769,GO:0048069,GO:0003779,GO:0005884,GO:0006886,GO:0007634,GO:0007032,GO:0007040"
"jgi|Nemve1|186036|estExt_GenewiseH_1.C_790013" "GO:0006412,GO:0008250,GO:0018279,GO:0016021,GO:0045087,GO:0043687,GO:0005792,GO:0034097,GO:0042110,GO:0006614,GO:0004579,GO:0005886,EC:2.4.1.119"
"jgi|Nemve1|218869|fgenesh1_pg.scaffold_373000004" "GO:0003743,GO:0016281,GO:0016070,GO:0005515,GO:0006446,GO:0005840"
"jgi|Nemve1|110916|e_gw.103.120.1" "GO:0000236,GO:0004386,GO:0003677,GO:0005524,GO:0005829"
"jgi|Nemve1|25946|gw.30.20.1" "GO:0015030,GO:2000233,GO:0005730,GO:0043065,GO:0005515,GO:0022618,GO:0005737"
"jgi|Nemve1|7216|gw.604.2.1" "GO:0005737,GO:0003713,GO:0016568,GO:0003682,GO:0035064,GO:0005667,GO:0045941,GO:0000785"
"jgi|Nemve1|87403|e_gw.16.141.1" "GO:0004930,GO:0007186,GO:0016021"
"jgi|Nemve1|80919|e_gw.3.610.1" "GO:0009987"
"jgi|Nemve1|234712|estExt_fgenesh1_pm.C_530018" "GO:0006413,GO:0019083,GO:0003735,GO:0006414,GO:0006415,GO:0006614,GO:0016787,GO:0022625,GO:0000184,GO:0042254"
"jgi|Nemve1|244860|estExt_fgenesh1_pg.C_1370012" "GO:0004559,GO:0030246,GO:0006013,GO:0006517,GO:0008270,EC:3.2.1.24"
"jgi|Nemve1|228732|fgenesh1_pm.scaffold_32000021" "GO:0045892,GO:0030878,GO:0072267,GO:0003419,GO:0006590,GO:0003690,GO:0048484,GO:0048846,GO:0030513,GO:0008134,GO:0048937,GO:0016477,GO:0090184,GO:0048485,GO:0002089,GO:0072268,GO:0045944,GO:0072210,GO:0005667,GO:0060022,GO:0048703,GO:0060678,GO:0072076,GO:0043565,GO:0008301,GO:0060023,GO:0007422,GO:0003705,GO:0051090"
"jgi|Nemve1|209806|fgenesh1_pg.scaffold_111000065" "GO:0044464,GO:0008168,GO:0010033,EC:2.1.1.0"
"jgi|Nemve1|224813|fgenesh1_pg.scaffold_6066000001" "GO:0007018,GO:0030286,GO:0005524,GO:0003777,GO:0005874"
"jgi|Nemve1|6589|gw.636.8.1" "GO:0033334,GO:0008233,GO:0046872,GO:0071711"
"jgi|Nemve1|179209|estExt_GenewiseH_1.C_110267" "GO:0005737,GO:0043484,GO:0016787,GO:0016180,GO:0032039"
"jgi|Nemve1|115856|e_gw.134.104.1" "GO:0005044,GO:0005488,GO:0016020,GO:0007165"
"jgi|Nemve1|127893|e_gw.243.87.1" "GO:0042221,GO:0048518,GO:0006355,GO:0046982,GO:0005667,GO:0043565,GO:0003700,GO:0006950,GO:0045449"
"jgi|Nemve1|246214|estExt_fgenesh1_pg.C_2040026" "GO:0003677"
"jgi|Nemve1|200394|fgenesh1_pg.scaffold_21000079" "GO:0004930,GO:0007186,GO:0016021"
"jgi|Nemve1|101531|e_gw.61.256.1" "GO:0007411,GO:0030100,GO:0030122,GO:0000003,GO:0042059,GO:0048011,GO:0048268,GO:0016032,GO:0007269,GO:0008565,GO:0016183,GO:0006886,GO:0005829,GO:0030276,GO:0050690,GO:0009792,GO:0002119,GO:0008021,GO:0030121,GO:0010171"
"jgi|Nemve1|95157|e_gw.38.94.1" "GO:0003334,GO:0006351,GO:0044255,GO:0005654,GO:0044281,GO:0005794"
"jgi|Nemve1|129106|e_gw.261.25.1" "GO:0004872,GO:0006457,GO:0005528,GO:0000413,GO:0016020,GO:0005634,GO:0003755,GO:0007165,EC:5.2.1.8"
"jgi|Nemve1|123316|e_gw.199.22.1" "GO:0004977,GO:0016021,GO:0007187"
"jgi|Nemve1|202599|fgenesh1_pg.scaffold_36000076" "GO:0005975,GO:0043169,GO:0046479,GO:0047876,GO:0005576,EC:3.2.1.123"
"jgi|Nemve1|103740|e_gw.69.73.1" "GO:0019067"
"jgi|Nemve1|232929|fgsh_est.C_scaffold_101000005" "GO:0048513,GO:0008083,GO:0016020,GO:0007165,GO:0008283,GO:0040007"
"jgi|Nemve1|116375|e_gw.137.111.1" "GO:0003824,GO:0008152"
"jgi|Nemve1|206090|fgenesh1_pg.scaffold_66000030" "GO:0016021,GO:0007186"
"jgi|Nemve1|39421|gw.23.214.1" "GO:0000085,GO:0000785,GO:0000940,GO:0045502,GO:0008022,GO:0000236,GO:0007094,GO:0010389,GO:0008283,GO:0015031,GO:0045892,GO:0005829,GO:0005635,GO:0051310,GO:0051382,GO:0016202,GO:0042493,GO:0030496,GO:0016363,GO:0042803,GO:0003682,GO:0008134,GO:0000922,GO:0030286,GO:0005667"
"jgi|Nemve1|169486|estExt_gwp.C_1270130" "GO:0005267,GO:0071805,GO:0016021"
"jgi|Nemve1|226035|fgenesh1_pg.scaffold_16808000001" "GO:0004806,GO:0016042,GO:0046486,EC:3.1.1.3"
"jgi|Nemve1|98001|e_gw.48.141.1" "GO:0071363,GO:0042427,GO:0035690,GO:0052314,GO:0030424,GO:0004058,GO:0071312,GO:0005625,GO:0046684,GO:0008021,GO:0010259,GO:0007623,GO:0043025,GO:0019904,GO:0016597,GO:0015842,GO:0033076,GO:0030170,GO:0042416,GO:0006547,GO:0006558,GO:0006568,GO:0006570,GO:0009821,GO:0042432,EC:4.1.1.28"
"jgi|Nemve1|128142|e_gw.246.53.1" "GO:0008270,GO:0005622"
"jgi|Nemve1|106420|e_gw.81.131.1" "GO:0004930,GO:0007186,GO:0016021"
"jgi|Nemve1|123661|e_gw.202.81.1" "GO:0007275,GO:0050896,GO:0009987,GO:0005488,GO:0031012"
"jgi|Nemve1|120705|e_gw.173.2.1" "GO:0042176,GO:0007253,GO:0019901,GO:0030155,GO:0043130,GO:0005829,GO:0031072,GO:0019904,GO:0005635,GO:0031625,GO:0031334,GO:0043065,GO:0034098,GO:0051059,GO:0048471,GO:0005667"
"jgi|Nemve1|5349|gw.1872.1.1" "GO:0046671,GO:0006457,GO:0005832,GO:0048048,GO:0005524,GO:0051082,GO:0005886"
"jgi|Nemve1|25900|gw.81.38.1" "GO:0016021,GO:0007186,GO:0004930"
"jgi|Nemve1|176326|estExt_gwp.C_6880021" "GO:0030331,GO:0001764,GO:0033146,GO:0061136,GO:0005737,GO:0005634"
"jgi|Nemve1|41031|gw.349.39.1" "GO:0000139,GO:0016021,GO:0005739,GO:0055085"
"jgi|Nemve1|114367|e_gw.125.37.1" "GO:0030154"
"jgi|Nemve1|152988|e_gw.5595.2.1" "GO:0055085,GO:0016021,GO:0042626,GO:0061072,GO:0006200,GO:0005741,GO:0005524"
"jgi|Nemve1|215230|fgenesh1_pg.scaffold_221000029" "GO:0005829,GO:0055114,GO:0008482,GO:0007584,GO:0009055,GO:0000096,GO:0005758,GO:0043546,GO:0020037,GO:0030151,GO:0006118,EC:1.8.3.1"
"jgi|Nemve1|127230|e_gw.236.104.1" "GO:0009987,GO:0005488,GO:0044238,GO:0043170,GO:0044425,GO:0044464"
"jgi|Nemve1|107608|e_gw.87.185.1" "GO:0016740"
"jgi|Nemve1|118540|e_gw.154.34.1" "GO:0006662,GO:0003756,GO:0004656,GO:0005793,GO:0045454,GO:0009055,GO:0009986,GO:0005792,GO:0018401,GO:0046982,GO:0016020,GO:0005783,GO:0015035,GO:0006525,GO:0006560,GO:0006118,EC:5.3.4.1,EC:1.14.11.2"
"jgi|Nemve1|49135|gw.414.37.1" "GO:0003777,GO:0005858,GO:0008270,GO:0006200,GO:0001539,GO:0005524,GO:0007018,GO:0016887,GO:0005874,EC:3.6.1.3"
"jgi|Nemve1|218116|fgenesh1_pg.scaffold_331000001" "GO:0016021,GO:0007154"
"jgi|Nemve1|28280|gw.196.56.1" "GO:0007155"
"jgi|Nemve1|111939|e_gw.108.23.1" "GO:0034968,GO:0055114,GO:0008270,GO:0006355,GO:0016702,GO:0018024,GO:0003677,GO:0005634,GO:0006554,EC:1.13.11.0,EC:2.1.1.43"
"jgi|Nemve1|248679|estExt_fgenesh1_pg.C_11630001" "GO:0017111,GO:0005524,EC:3.6.1.15"
"jgi|Nemve1|97507|e_gw.46.388.1" "GO:0044421,GO:0005488"
"jgi|Nemve1|147484|e_gw.2022.3.1" "GO:0005737,GO:0005856,GO:0046872,GO:0005524,GO:0051539,GO:0017111,EC:3.6.1.15"
"jgi|Nemve1|100712|e_gw.58.35.1" "GO:0006470,GO:0005739,GO:0004722,GO:0044281,GO:0008287"
"jgi|Nemve1|175942|estExt_gwp.C_5050008" "GO:0008270,GO:0005622"
"jgi|Nemve1|112664|e_gw.113.48.1" "GO:0007417,GO:0004721,GO:0006470,EC:3.1.3.16"
"jgi|Nemve1|150665|e_gw.3617.1.1" "GO:0007417,GO:0051287,GO:0009450,GO:0006105,GO:0005625,GO:0005739,GO:0004777,GO:0046459,GO:0006541,GO:0006681,GO:0006749,GO:0006678,GO:0006650,GO:0022904,GO:0042135,GO:0031406,GO:0006536,GO:0009791,GO:0006006,GO:0051289,GO:0006083,EC:1.2.1.24"
"jgi|Nemve1|118595|e_gw.154.43.1" "GO:0008535,GO:0005743,GO:0007585,GO:0005507,GO:0009055,GO:0016021,GO:0004129,GO:0006118,GO:0006123,GO:0015992,GO:0045277,EC:1.9.3.1"
"jgi|Nemve1|5948|gw.420.32.1" "GO:0005262,GO:0070588,GO:0016021"
"jgi|Nemve1|2109|gw.86.6.1" "GO:0046872,GO:0008237"
"jgi|Nemve1|185021|estExt_GenewiseH_1.C_650056" "GO:0031227,GO:0005792,GO:0070995,GO:0050660,GO:0050661,GO:0072592,GO:0004499,EC:1.14.13.8"
"jgi|Nemve1|196687|fgenesh1_pg.scaffold_3000008" "GO:2000359"
"jgi|Nemve1|245712|estExt_fgenesh1_pg.C_1730027" "GO:0045169,GO:0042048,GO:0005790,GO:0002121,GO:0044432,GO:0005811"
"jgi|Nemve1|53549|gw.58.206.1" "GO:0020037,GO:0016705,GO:0009055,GO:0055114,GO:0006118"
"jgi|Nemve1|82501|e_gw.6.35.1" "GO:0005764,GO:0055085,GO:0016021,GO:0015136,GO:0015739"
"jgi|Nemve1|99065|e_gw.52.32.1" "GO:0005739,GO:0046872,GO:0006627,GO:0004222,GO:0006508,EC:3.4.24.0"
"jgi|Nemve1|31519|gw.65.132.1" "GO:0045944,GO:0003677,GO:0003700,GO:0046982,GO:0042803,GO:0005667,GO:0045449"
"jgi|Nemve1|100333|e_gw.56.48.1" "GO:0016787"
"jgi|Nemve1|211888|fgenesh1_pg.scaffold_145000050" "GO:0003676,GO:0015074"
"jgi|Nemve1|207788|fgenesh1_pg.scaffold_84000044" "GO:0046689,GO:0006979,GO:0042218,GO:0006103,GO:0005739,GO:0016847,GO:0014070,GO:0051384,GO:0006572,GO:0006536,GO:0016597,GO:0004838,GO:0030170,GO:0006519,GO:0000162,GO:0006571,GO:0009094,GO:0009821,EC:4.4.1.14,EC:2.6.1.5"
"jgi|Nemve1|131752|e_gw.300.15.1" "GO:0030336,GO:0005739,GO:0047372,GO:0060292,GO:2000124,GO:0016042,GO:0046486,EC:3.1.1.23"
"jgi|Nemve1|207376|fgenesh1_pg.scaffold_79000102" "GO:0032580,GO:0008417,GO:0036065,GO:0006486,GO:0016021"
"jgi|Nemve1|200187|fgenesh1_pg.scaffold_20000025" "GO:0005488"
"jgi|Nemve1|190623|estExt_GenewiseH_1.C_1750123" "GO:0002479,GO:0005784,GO:0042335,GO:0008258,GO:0045169,GO:0015450,GO:0008219,GO:0030670,GO:0016021,GO:0007391,GO:0043022,GO:0010507,GO:0006616,GO:0009941"
"jgi|Nemve1|202811|fgenesh1_pg.scaffold_38000041" "GO:0004930,GO:0007186,GO:0016021"
"jgi|Nemve1|179171|estExt_GenewiseH_1.C_110105" "GO:0055085,GO:0016021"
"jgi|Nemve1|147577|e_gw.2060.4.1" "GO:0009987"
"jgi|Nemve1|220701|fgenesh1_pg.scaffold_563000004" "GO:0009987"
"jgi|Nemve1|90386|e_gw.24.24.1" "GO:0015791,GO:0044237,GO:0008643,GO:0005215"
"jgi|Nemve1|84459|e_gw.9.393.1" "GO:0007155"
"jgi|Nemve1|201119|fgenesh1_pg.scaffold_26000048" "GO:0055085,GO:0016021"
"jgi|Nemve1|103153|e_gw.67.33.1" "GO:0043198,GO:0050728,GO:0042803,GO:0016324,GO:0008284,GO:0015643,GO:0032691,GO:0030426,GO:0048149,GO:0014069,GO:0042113,GO:0035095,GO:0032094,GO:0008179,GO:0042416,GO:0032720,GO:0045766,GO:0004889,GO:0007613,GO:0008306,GO:0042734,GO:0045121,GO:0030054,GO:0001540,GO:0006874,GO:0007271,GO:0030424,GO:0008144,GO:0060112,GO:0001666,GO:0005737,GO:0030317,GO:0006897,GO:0009897,GO:0045211,GO:0032225,GO:0017081,GO:0019901,GO:0042166,GO:0000187,GO:0032715,GO:0042110,GO:0005624,GO:0006816,GO:0043025,GO:0005892,GO:0015464,GO:0001988,GO:0019228,GO:0032279,GO:0014061,GO:0006955,GO:0019814"
"jgi|Nemve1|240601|estExt_fgenesh1_pg.C_320006" "GO:0017111,GO:0005524,EC:3.6.1.15"
"jgi|Nemve1|176975|estExt_GenewiseH_1.C_10211" "GO:0005840,GO:0016787,GO:0003735,GO:0006412,GO:0042254"
"jgi|Nemve1|186944|estExt_GenewiseH_1.C_920048" "GO:0005488,GO:0055085,GO:0016021,GO:0031966"
"jgi|Nemve1|183894|estExt_GenewiseH_1.C_520198" "GO:0003826,GO:0007584,GO:0032403,GO:0051384,GO:0016624,GO:0005947,GO:0051591,GO:0047101,GO:0006550,GO:0006552,GO:0006574,EC:1.2.4.0,EC:1.2.1.25"
"jgi|Nemve1|160233|estExt_gwp.C_120434" "GO:0004871,GO:0008180,GO:0010388,GO:0000122,GO:0003714,GO:0005515,GO:0007165,GO:0008283,GO:0005737,GO:0030182,GO:0005667,GO:0016481"
"jgi|Nemve1|232979|fgsh_est.C_scaffold_110000004" "GO:0050062,GO:0010025,GO:0005782,GO:0008611,GO:0016020,GO:0055114,GO:0000166,EC:1.2.1.50"
"jgi|Nemve1|87442|e_gw.16.324.1" "GO:0016740"
"jgi|Nemve1|16432|gw.266.72.1" "GO:0005509"
"jgi|Nemve1|212942|fgenesh1_pg.scaffold_166000013" "GO:0016021,GO:0007186"
"jgi|Nemve1|229729|fgenesh1_pm.scaffold_99000006" "GO:0000139,GO:0000299,GO:0007596,GO:0005515,GO:0006904,GO:0006886,GO:0010008"
"jgi|Nemve1|211269|fgenesh1_pg.scaffold_135000007" "GO:0009268,GO:0010043,GO:0055085,GO:0030171,GO:0015992,GO:0016021"
"jgi|Nemve1|241433|estExt_fgenesh1_pg.C_450048" "GO:0035556,GO:0005622"
"jgi|Nemve1|83901|e_gw.8.389.1" "GO:0070126,GO:0005762,GO:0004045,GO:0016150,GO:0006444,GO:0006449,GO:0018444,EC:3.1.1.29"
"jgi|Nemve1|125899|e_gw.225.55.1" "GO:0003964,GO:0006278,GO:0003723,GO:0004190,GO:0006508,GO:0008270,EC:2.7.7.49,EC:3.4.23.0"
"jgi|Nemve1|25428|gw.133.79.1" "GO:0016021,GO:0007186,GO:0004930"
"jgi|Nemve1|40207|gw.95.86.1" "GO:0008233"
"jgi|Nemve1|110033|e_gw.98.207.1" "GO:0005737,GO:0005524,GO:0016151"
"jgi|Nemve1|106556|e_gw.82.12.1" "GO:0043169,GO:0004565,GO:0006012,GO:0006027,GO:0006687,GO:0009341,GO:0046486,EC:3.2.1.23"
"jgi|Nemve1|3606|gw.402.20.1" "GO:0005524,GO:0008134,GO:0006355,GO:0005667"
"jgi|Nemve1|89125|e_gw.20.190.1" "GO:0051329,GO:0006468,GO:0004674,GO:0051726,GO:0005524,GO:0044446,GO:0005515,GO:0007067,GO:0010923,GO:0016020,GO:0005794,GO:0005783,GO:0005634,GO:0009069,EC:2.7.11.0"
"jgi|Nemve1|203417|fgenesh1_pg.scaffold_42000132" "GO:0046872,GO:0055114,GO:0016702,EC:1.13.11.0"
"jgi|Nemve1|43033|gw.468.8.1" "GO:0005509,GO:0016020"
"jgi|Nemve1|95934|e_gw.41.18.1" "GO:0051640,GO:0030220,GO:0048070,GO:0032403,GO:0031410,GO:0005774,GO:0005770,GO:0006904"
"jgi|Nemve1|154539|e_gw.7432.2.1" "GO:0046658,GO:0004222,GO:0021527,GO:0001764,GO:0007420,GO:0006508,GO:0008270,EC:3.4.24.0"
"jgi|Nemve1|215047|fgenesh1_pg.scaffold_217000008" "GO:0050896,GO:0045211,GO:0030054,GO:0005886,GO:0005230,GO:0006811,GO:0016021,GO:0050789"
"jgi|Nemve1|143444|e_gw.812.4.1" "GO:0048011,GO:0030168,GO:0007202,GO:0035091,GO:0005792,GO:0006112,GO:0031095,GO:0016021,GO:0050796,GO:0043209,GO:0007173,GO:0033017,GO:0001666,GO:0030424,GO:0044281,GO:0071320,GO:0001950,GO:0070588,GO:0048016,GO:0008543,GO:0015085,GO:0005220,GO:0005938"
"jgi|Nemve1|177567|estExt_GenewiseH_1.C_30440" "GO:0003676,GO:0000166,GO:0016020"
"jgi|Nemve1|223023|fgenesh1_pg.scaffold_2182000002" "GO:0016746,GO:0005634,GO:0000166"
"jgi|Nemve1|234745|estExt_fgenesh1_pm.C_570005" "GO:0006094,GO:0004331,GO:0003873,GO:0006003,GO:0005524,GO:0006096,GO:0005829,GO:0006013,EC:3.1.3.46,EC:2.7.1.105"
"jgi|Nemve1|204022|fgenesh1_pg.scaffold_47000081" "GO:0042726,GO:0006777,GO:0006767,GO:0003824"
"jgi|Nemve1|25797|gw.85.81.1" "GO:0004222,GO:0006508,GO:0008270,EC:3.4.24.0"
"jgi|Nemve1|100369|e_gw.57.41.1" "GO:0005097,GO:0005622,GO:0032851"
"jgi|Nemve1|237552|estExt_fgenesh1_kg.C_3320005" "GO:0005737,GO:0006879,GO:0008199,GO:0004322,GO:0006826,GO:0055114,GO:0015994,EC:1.16.3.1"
"jgi|Nemve1|157618|e_gw.18823.1.1" "GO:0009055,GO:0004497,GO:0020037,GO:0044464,GO:0016705,GO:0055114,GO:0006118"
"jgi|Nemve1|224472|fgenesh1_pg.scaffold_4821000001" "GO:0005488"
"jgi|Nemve1|244653|estExt_fgenesh1_pg.C_1290042" "GO:0005543"
"jgi|Nemve1|125844|e_gw.224.21.1" "GO:0004197,GO:0048731,GO:0006915,GO:0005737,GO:0050896,GO:0050794,GO:0043229,GO:0006508,EC:3.4.22.0"
"jgi|Nemve1|59845|gw.4989.2.1" "GO:0004889,GO:0004872,GO:0045211,GO:0030054,GO:0005886,GO:0016021,GO:0006812,GO:0007165"
"jgi|Nemve1|184492|estExt_GenewiseH_1.C_580147" "GO:0001654,GO:0007264,GO:0006355,GO:0007420,GO:0005524,GO:0006184,GO:0006897,GO:0003924,GO:0008134,GO:0015031,GO:0005525,GO:0005886,GO:0009790,GO:0005667"
"jgi|Nemve1|153725|e_gw.6508.1.1" "GO:0005634,GO:0003682,GO:0000785"
"jgi|Nemve1|190891|estExt_GenewiseH_1.C_1850047" "GO:0008380,GO:0007268,GO:0003723,GO:0007399,GO:0007626"
"jgi|Nemve1|16019|gw.124.26.1" "GO:0005829,GO:0051056"
"jgi|Nemve1|54040|gw.56.128.1" "GO:0005509"
"jgi|Nemve1|202449|fgenesh1_pg.scaffold_35000037" "GO:0016746"
"jgi|Nemve1|245228|estExt_fgenesh1_pg.C_1500052" "GO:0003676"
"jgi|Nemve1|86602|e_gw.13.487.1" "GO:0055114,GO:0016706,EC:1.14.11.0"
"jgi|Nemve1|83169|e_gw.7.288.1" "GO:0004871,GO:0016021,GO:0004872,GO:0007186,GO:0044464,GO:0003824"
"jgi|Nemve1|225960|fgenesh1_pg.scaffold_15351000001" "GO:0016853"
"jgi|Nemve1|89378|e_gw.21.20.1" "GO:0043234,GO:0008270,GO:0000209,GO:0006355,GO:0044459,GO:0016874,GO:0007166,GO:0005515,GO:0048584,GO:0005737"
"jgi|Nemve1|342|gw.188.4.1" "GO:0044421,GO:0005509"
"jgi|Nemve1|131080|e_gw.289.26.1" "GO:0008233,GO:0016226,GO:0051536,GO:0006508,GO:0005634,GO:0005739,GO:0005198"
"jgi|Nemve1|220201|fgenesh1_pg.scaffold_485000009" "GO:0055085,GO:0016021"
"jgi|Nemve1|10117|gw.267.1.1" "GO:0001764,GO:0005911,GO:0060027,GO:0005515,GO:0035748,GO:0097060,GO:0050918,GO:0014021,GO:0031323,GO:0016323,GO:0000132,GO:0006915,GO:0016080,GO:0005737,GO:0060603,GO:0042060,GO:0008105,GO:0001843,GO:0048522,GO:0023051,GO:0043615,GO:0048488"
"jgi|Nemve1|222248|fgenesh1_pg.scaffold_1481000001" "GO:0016021,GO:0015858,GO:0005337"
"jgi|Nemve1|229327|fgenesh1_pm.scaffold_69000002" "GO:0005783,GO:0016881,GO:0044425,EC:6.3.2.0"
"jgi|Nemve1|218474|fgenesh1_pg.scaffold_349000019" "GO:0005524,GO:0005739"
"jgi|Nemve1|106440|e_gw.81.63.1" "GO:0008270,GO:0005622"
"jgi|Nemve1|245679|estExt_fgenesh1_pg.C_1720016" "GO:0009987,GO:0032501,GO:0030529,GO:0022414,GO:0005737"
"jgi|Nemve1|135251|e_gw.353.39.1" "GO:0015936,GO:0050896,GO:0055114,GO:0016021,GO:0004420,GO:0032501,GO:0050661,GO:0005789,GO:0008299,GO:0016126,EC:1.1.1.34"
"jgi|Nemve1|233029|fgsh_est.C_scaffold_120000001" "GO:0001837,GO:0003688,GO:0005515,GO:0003700,GO:0000166,GO:0030529,GO:0045892,GO:0045893,GO:0005737,GO:0046809,GO:0005667,GO:0045449"
"jgi|Nemve1|121980|e_gw.185.5.1" "GO:0006468,GO:0005524,GO:0019901,GO:0004674,GO:0005739,GO:0009069,EC:2.7.11.0"
"jgi|Nemve1|225027|fgenesh1_pg.scaffold_7159000001" "GO:0007224,GO:0006468,GO:0050254,GO:0016060,GO:0043009,GO:0035091,GO:0004703,GO:0038032,GO:0005524,GO:0007474,GO:0001664,GO:0009069,EC:2.7.11.14,EC:2.7.11.16"
"jgi|Nemve1|145135|e_gw.1325.6.1" "GO:0004146,GO:0009792,GO:0050661,GO:0009165,GO:0006545,GO:0000003,GO:0055114,GO:0006761,GO:0046656,EC:1.5.1.3"
"jgi|Nemve1|219007|fgenesh1_pg.scaffold_380000007" "GO:0048731,GO:0016010,GO:0030049,GO:0043034,GO:0005829,GO:0009986,GO:0003779,GO:0008307,GO:0042383,GO:0002162,GO:0043043,GO:0005200,GO:0005856"
"jgi|Nemve1|105155|e_gw.76.69.1" "GO:0004447,GO:0005792,GO:0006590,GO:0005886,GO:0016021,GO:0055114,GO:0006570,GO:0006804,GO:0006979,EC:1.11.1.8"
"jgi|Nemve1|61547|gw.5.414.1" "GO:0005234,GO:0030288,GO:0004970,GO:0016021,GO:0006811,GO:0035235,GO:0008306,GO:0007268"
"jgi|Nemve1|145471|e_gw.1427.3.1" "GO:0008270,GO:0005622"
"jgi|Nemve1|151731|e_gw.4385.1.1" "GO:0009987"
"jgi|Nemve1|148969|e_gw.2723.1.1" "GO:0000015,GO:0004634,GO:0000287,GO:0006096,GO:0000162,GO:0006094,GO:0006571,GO:0009094,EC:4.2.1.11"
"jgi|Nemve1|118817|e_gw.156.51.1" "GO:0005737,GO:0043231,GO:0016740,GO:0008152"
"jgi|Nemve1|204048|fgenesh1_pg.scaffold_47000107" "GO:0016021,GO:0008227,GO:0007187"
"jgi|Nemve1|112360|e_gw.111.101.1" "GO:0016021,GO:0007186,GO:0004930"
"jgi|Nemve1|182082|estExt_GenewiseH_1.C_340050" "GO:0005829,GO:0006144,GO:0004018,GO:0005625,GO:0005739,GO:0007584,GO:0009060,GO:0051262,GO:0006167,GO:0070626,GO:0006189,GO:0006522,GO:0006531,EC:4.3.2.2"
"jgi|Nemve1|90844|e_gw.25.250.1" "GO:0016491,GO:0055114"
"jgi|Nemve1|216634|fgenesh1_pg.scaffold_266000032" "GO:0005488"
"jgi|Nemve1|239788|estExt_fgenesh1_pg.C_200008" "GO:0060316,GO:0005513,GO:0006006,GO:0050804,GO:0051533,GO:0043548,GO:0007052,GO:0000082,GO:0043277,GO:0031997,GO:0016060,GO:0070855,GO:0005829,GO:0060315,GO:0048011,GO:0051726,GO:0005654,GO:0008049,GO:0051383,GO:0060079,GO:0030168,GO:0016061,GO:0016062,GO:0016477,GO:0005792,GO:0040010,GO:0031476,GO:0030424,GO:0006898,GO:0007202,GO:0005955,GO:0032465,GO:0045944,GO:0005876,GO:0042981,GO:0005886,GO:0051296,GO:0004683,GO:0006936,GO:0000922,GO:0002576,GO:0009792,GO:0019904,GO:0005739,GO:0048786,GO:0007173,GO:0005875,GO:0005524,GO:0045211,GO:0046209,GO:0031432,GO:0048306,GO:0031996,GO:0043274,GO:0007528,GO:0030425,GO:0010880,GO:0005516,GO:0005954,GO:0007099,GO:0051489,GO:0046331,GO:0033192,GO:0005980,GO:0016028,GO:0050999,GO:0005509,GO:0030018,GO:0008543,GO:0005813,GO:0016311,GO:0060278,GO:0006468,GO:0007616,GO:0005576,GO:0009069,EC:2.7.11.17"
"jgi|Nemve1|210816|fgenesh1_pg.scaffold_127000073" "GO:0016020,GO:0007155,GO:0004713,GO:0048513,GO:0006468,GO:0048522,GO:0007399,GO:0005524,EC:2.7.10.0"
"jgi|Nemve1|120156|e_gw.168.51.1" "GO:0030154,GO:0003677,GO:0007399,GO:0005634,GO:0006355"
"jgi|Nemve1|128612|e_gw.252.45.1" "GO:0017025,GO:0045899,GO:0016567,GO:0043086,GO:0030154,GO:0000151,GO:0005634"
"jgi|Nemve1|119475|e_gw.162.111.1" "GO:0003676"
"jgi|Nemve1|220426|fgenesh1_pg.scaffold_520000002" "GO:0016021,GO:0007186,GO:0008270"
"jgi|Nemve1|126379|e_gw.231.1.1" "GO:0032869,GO:0006310,GO:0005958,GO:0006302,GO:0005667,GO:0018105,GO:0045944,GO:0030098,GO:0008134,GO:0004677,GO:0009069"
"jgi|Nemve1|223956|fgenesh1_pg.scaffold_3611000001" "GO:0030532,GO:0005829,GO:0003723,GO:0071011,GO:0000245,GO:0007507,GO:0000387,GO:0005515,GO:0034660,GO:0071013,GO:0005654,GO:0005689"
"jgi|Nemve1|140836|e_gw.545.3.1" "GO:0000288,GO:0005488,GO:0010467"
"jgi|Nemve1|14786|gw.301.6.1" "GO:0007186,GO:0016021"
"jgi|Nemve1|91378|e_gw.27.243.1" "GO:0031018,GO:0006355,GO:0043565,GO:0071907,GO:0003700,GO:0071910,GO:0035469,GO:0005667,GO:0045449"
"jgi|Nemve1|83705|e_gw.8.302.1" "GO:0030324,GO:0000185,GO:0003007,GO:0005515,GO:0007179,GO:0003824,GO:0001701,GO:0019209"
"jgi|Nemve1|156562|e_gw.11432.2.1" "GO:0055085,GO:0016021"
"jgi|Nemve1|222805|fgenesh1_pg.scaffold_1966000002" "GO:0004952,GO:0016021,GO:0007212,GO:0007187,GO:0007268"
"jgi|Nemve1|200952|fgenesh1_pg.scaffold_25000020" "GO:0008234,GO:0006508"
"jgi|Nemve1|246560|estExt_fgenesh1_pg.C_2260031" "GO:0007067,GO:0051726,GO:0051439,GO:0043229,GO:0005488"
"jgi|Nemve1|160841|estExt_gwp.C_160159" "GO:0005086,GO:0032012,GO:0006511,GO:0000151,GO:0043087"
"jgi|Nemve1|207033|fgenesh1_pg.scaffold_76000017" "GO:0005509"
"jgi|Nemve1|207580|fgenesh1_pg.scaffold_82000029" "GO:0016746,GO:0008152"
"jgi|Nemve1|10843|gw.92.7.1" "GO:0005488"
"jgi|Nemve1|116756|e_gw.141.38.1" "GO:0005730,GO:0005515"
"jgi|Nemve1|19149|gw.266.81.1" "GO:0007186,GO:0097060,GO:0004930,GO:0016021,GO:0008066,GO:0007268,GO:0007600,GO:0030818,GO:0005886"
"jgi|Nemve1|78352|gw.12564.3.1" "GO:0005515,GO:0044424"
"jgi|Nemve1|228654|fgenesh1_pm.scaffold_29000006" "GO:0005615,GO:0007165,GO:0005102"
"jgi|Nemve1|89058|e_gw.20.203.1" "GO:0007626,GO:0030165,GO:0031526,GO:0015226,GO:0016323,GO:0009437,GO:0016021,GO:0042891,GO:0048608,GO:0015879,GO:0003333,GO:0070715,GO:0052106,GO:0007005,GO:0042895,GO:0060731,GO:0016324,GO:0007512"
"jgi|Nemve1|232792|fgsh_est.C_scaffold_82000011" "GO:0000084,GO:0016538,GO:0048015,GO:0051301,GO:0000080,GO:0007051,GO:0007127,GO:0005515,GO:0016301,GO:0000082,GO:0005654,GO:0000079,GO:0008283,GO:0000074"
"jgi|Nemve1|112757|e_gw.113.50.1" "GO:0034968,GO:0008270,GO:0003676,GO:0022008,GO:0018024,GO:0018022,GO:0042803,GO:0045892,GO:0005634,GO:0051151,GO:0006554,EC:2.1.1.43"
"jgi|Nemve1|204351|fgenesh1_pg.scaffold_50000035" "GO:0016021,GO:0007186"
"jgi|Nemve1|21978|gw.155.6.1" "GO:0016021,GO:0005328,GO:0006836,GO:0006812"
"jgi|Nemve1|18425|gw.150.22.1" "GO:0008026,GO:0003676,GO:0005524,GO:0006310"
"jgi|Nemve1|40445|gw.414.21.1" "GO:0003777,GO:0005858,GO:0006200,GO:0001539,GO:0005524,GO:0005929,GO:0007018,GO:0016887,GO:0009434,GO:0005737,GO:0005874,EC:3.6.1.3"
"jgi|Nemve1|218117|fgenesh1_pg.scaffold_331000002" "GO:0016021,GO:0007154"
"jgi|Nemve1|215765|fgenesh1_pg.scaffold_237000026" "GO:0005509"
"jgi|Nemve1|70073|gw.28.267.1" "GO:0050789,GO:0005509,GO:0032501,GO:0009653,GO:0005576"
"jgi|Nemve1|208916|fgenesh1_pg.scaffold_98000080" "GO:0004842,GO:0016567,GO:0008270,EC:6.3.2.19"
"jgi|Nemve1|140069|e_gw.502.11.1" "GO:0007155"
"jgi|Nemve1|118035|e_gw.150.63.1" "GO:0008188,GO:0016021,GO:0007187,GO:0007268"
"jgi|Nemve1|209028|fgenesh1_pg.scaffold_100000034" "GO:0016021,GO:0007186,GO:0004930"
"jgi|Nemve1|202371|fgenesh1_pg.scaffold_34000073" "GO:0005622,GO:0035556"
"jgi|Nemve1|11167|gw.337.2.1" "GO:0005737,GO:0005515,GO:0008180,GO:0010388"
"jgi|Nemve1|139674|e_gw.483.38.1" "GO:0009987,GO:0005488"
"jgi|Nemve1|166945|estExt_gwp.C_800182" "GO:0006511,GO:0008234,GO:0004221,GO:0016579,EC:3.1.2.15"
"jgi|Nemve1|132795|e_gw.312.30.1" "GO:0016020,GO:0005509"
"jgi|Nemve1|193817|estExt_GenewiseH_1.C_3140022" "GO:0008380,GO:0043928,GO:0003723,GO:0030532,GO:0006397,GO:0006364,GO:0005829,GO:0046982,GO:0008033"
"jgi|Nemve1|175233|estExt_gwp.C_3750003" "GO:0043666,GO:0019903"
"jgi|Nemve1|108822|e_gw.92.164.1" "GO:0005044,GO:0016020,GO:0007165"
"jgi|Nemve1|105813|e_gw.79.52.1" "GO:0016021,GO:0007186,GO:0004930"
"jgi|Nemve1|169110|estExt_gwp.C_1200013" "GO:0000228,GO:0007064,GO:0043280"
"jgi|Nemve1|98857|e_gw.51.41.1" "GO:0005615,GO:0005794,GO:0005886,GO:0005515,GO:0005793,GO:0005509,GO:0005829"
"jgi|Nemve1|225776|fgenesh1_pg.scaffold_11973000001" "GO:0005215,GO:0006810"
"jgi|Nemve1|236978|estExt_fgenesh1_kg.C_830005" "GO:0045254,GO:0005759,GO:0004739,GO:0006096,GO:0006086,GO:0055114,GO:0006094,GO:0009097,GO:0009098,GO:0009099,EC:1.2.4.1"
"jgi|Nemve1|121306|e_gw.178.81.1" "GO:0008270,GO:0003676"
"jgi|Nemve1|220612|fgenesh1_pg.scaffold_546000003" "GO:0048699,GO:0006355,GO:0043565,GO:0003700,GO:0021537,GO:0016477,GO:0005667,GO:0045449"
"jgi|Nemve1|204961|fgenesh1_pg.scaffold_55000068" "GO:0044424"
"jgi|Nemve1|8418|gw.4631.2.1" "GO:0008270,GO:0003676,GO:0005622"
"jgi|Nemve1|225179|fgenesh1_pg.scaffold_7542000002" "GO:0034080,GO:0000786,GO:0045653,GO:0000723,GO:0048015,GO:0003677,GO:0005515,GO:0005576,GO:0005654"
"jgi|Nemve1|241086|estExt_fgenesh1_pg.C_390066" "GO:0000226,GO:0045200,GO:0032863,GO:0033138,GO:0030426,GO:0007409,GO:0005525,GO:0008180,GO:0030424,GO:0045178,GO:0048365,GO:0005085"
"jgi|Nemve1|217783|fgenesh1_pg.scaffold_312000024" "GO:0000166"
"jgi|Nemve1|225381|fgenesh1_pg.scaffold_8393000001" "GO:0005634"
"jgi|Nemve1|137509|e_gw.402.49.1" "GO:0004197,GO:0006508,EC:3.4.22.0"
"jgi|Nemve1|8037|gw.1654.3.1" "GO:0005737"
"jgi|Nemve1|83640|e_gw.8.255.1" "GO:0051298,GO:0000786,GO:0003677,GO:0006334,GO:0005811,GO:0005634"
"jgi|Nemve1|200957|fgenesh1_pg.scaffold_25000025" "GO:0016021,GO:0007186"
"jgi|Nemve1|247787|estExt_fgenesh1_pg.C_3510020" "GO:0005634"
"jgi|Nemve1|20073|gw.193.26.1" "GO:0016021,GO:0007156,GO:0005509,GO:0005886"
"jgi|Nemve1|215007|fgenesh1_pg.scaffold_216000014" "GO:0008152,GO:0016020,GO:0003824"
"jgi|Nemve1|220465|fgenesh1_pg.scaffold_525000009" "GO:0016021"
"jgi|Nemve1|17799|gw.229.69.1" "GO:0006120,GO:0005758,GO:0008137,GO:0005747,GO:0006744,GO:0006814,GO:0015992,EC:1.6.5.3"
"jgi|Nemve1|223498|fgenesh1_pg.scaffold_2889000001" "GO:0008637,GO:0008270,GO:0007179,GO:0019901,GO:0007257,GO:0043010,GO:0030334,GO:0071260,GO:0042060,GO:0004674,GO:0008545,GO:0030838,GO:0005524,GO:0009069,EC:2.7.11.0"
"jgi|Nemve1|188037|estExt_GenewiseH_1.C_1140035" "GO:0004869,GO:0010951,GO:0044424"
"jgi|Nemve1|43034|gw.233.136.1" "GO:0016021,GO:0007186,GO:0004930"
"jgi|Nemve1|179224|estExt_GenewiseH_1.C_110316" "GO:0005856,GO:0000236,GO:0005829,GO:0044446"
"jgi|Nemve1|148786|e_gw.2616.3.1" "GO:0003690,GO:0007595,GO:0043425,GO:0003705,GO:0019086,GO:0043565,GO:0046982,GO:0055088,GO:0042803,GO:0000432,GO:0005667"
"jgi|Nemve1|80052|e_gw.2.666.1" "GO:0006413,GO:0016049,GO:0051536,GO:0005739,GO:0043024,GO:0006200,GO:0016071,GO:0009055,GO:0051297,GO:0005852,GO:0005524,GO:0008428,GO:0016887,GO:0043524,GO:0006118,EC:3.6.1.3"
"jgi|Nemve1|241809|estExt_fgenesh1_pg.C_520004" "GO:0005622,GO:0005488,GO:0006396"
"jgi|Nemve1|238879|estExt_fgenesh1_pg.C_90096" "GO:0006810,GO:0044260,GO:0006672,GO:0005794,GO:0006996,GO:0044425,GO:0031090,GO:0009056,GO:0044446,GO:0006873,GO:0048523,GO:0005488"
"jgi|Nemve1|214505|fgenesh1_pg.scaffold_202000009" "GO:0004252,GO:0009611,GO:0006508,EC:3.4.21.0"
"jgi|Nemve1|185277|estExt_GenewiseH_1.C_670239" "GO:0008601,GO:0051721,GO:0051722,GO:0006482,GO:0004091,GO:0004864,GO:0002028,GO:0019901,EC:3.1.1.1"
"jgi|Nemve1|237861|estExt_fgenesh1_pg.C_20039" "GO:0006810,GO:0015630,GO:0000226,GO:0044444,GO:0051641,GO:0044430"
"jgi|Nemve1|222965|fgenesh1_pg.scaffold_2110000001" "GO:0003777,GO:0005524,GO:0007018,GO:0005515,GO:0003713,GO:0005794,GO:0006366,GO:0005874,GO:0005667,GO:0045941"
"jgi|Nemve1|97861|e_gw.47.242.1" "GO:0016021,GO:0004983,GO:0005886,GO:0007187,GO:0007268"
"jgi|Nemve1|182369|estExt_GenewiseH_1.C_370069" "GO:0005634"
"jgi|Nemve1|83220|e_gw.7.297.1" "GO:0006071,GO:0004371,GO:0016829,GO:0000166,GO:0046486,EC:2.7.1.29"
"jgi|Nemve1|109636|e_gw.95.30.1" "GO:0031410,GO:0009986,GO:0043524,GO:0042490,GO:2000026,GO:0044093,GO:0007411,GO:0004714,GO:0051602,GO:0007169,GO:0019219,GO:0031667,GO:0009314,GO:0009967,GO:0045471,GO:0046578,GO:0007611,GO:0030424,GO:0071316,GO:0048485,GO:0050966,GO:0000139,GO:0048406,GO:0007568,GO:0005886,GO:0021553,GO:0005030,GO:0016021,GO:0005166,GO:0014823,GO:0005524,GO:0030183,GO:0043068,GO:0051968,GO:0010623,GO:0046777,GO:0030425,GO:0050965,GO:0051599,GO:0035556,GO:0060009,GO:0071363,GO:0043526,GO:0042493,GO:0043025,GO:0060385,GO:0048678,EC:2.7.10.1"
"jgi|Nemve1|199929|fgenesh1_pg.scaffold_18000053" "GO:2000147,GO:0005515,GO:0008270,GO:0031323,GO:0005737,GO:0050896,GO:0048856,GO:0016567,GO:0030163,GO:0051247,GO:0006508,GO:0048523"
"jgi|Nemve1|232358|fgsh_est.C_scaffold_41000005" "GO:0007283,GO:0000239,GO:0006457,GO:0005528,GO:0005515,GO:0044444,GO:0000413,GO:0003755,EC:5.2.1.8"
"jgi|Nemve1|206419|fgenesh1_pg.scaffold_69000060" "GO:0044267,GO:0008270,GO:0005856,GO:0060255,GO:0030163"
"jgi|Nemve1|135294|e_gw.354.9.1" "GO:0046777,GO:0007243,GO:0004674,GO:0005524,GO:0005515,GO:0000287,GO:0046626,GO:0005794,GO:0005634,GO:0009069,EC:2.7.11.0"
"jgi|Nemve1|221117|fgenesh1_pg.scaffold_666000005" "GO:0007165,GO:0005102"
"jgi|Nemve1|242460|estExt_fgenesh1_pg.C_640055" "GO:0016787"
"jgi|Nemve1|214493|fgenesh1_pg.scaffold_201000041" "GO:0016021,GO:0007186,GO:0004930"
"jgi|Nemve1|196260|fgenesh1_pg.scaffold_1000191" "GO:0043065,GO:0010524,GO:0051087,GO:0042803,GO:0051400,GO:0051716,GO:0008635,GO:0070059,GO:0042542,GO:0010332,GO:0005783,GO:0002262,GO:0007420,GO:0001783,GO:0005829,GO:0014070,GO:0010046,GO:0051726,GO:0031100,GO:0090200,GO:0032471,GO:0045471,GO:0002352,GO:0031966,GO:0009620,GO:0033137,GO:0001782,GO:0010225,GO:0007568,GO:0001974,GO:0031018,GO:0060068,GO:0010629,GO:0008285,GO:0046982,GO:0035108,GO:0048597,GO:0008053,GO:0042493,GO:0005624,GO:0031072"
"jgi|Nemve1|120818|e_gw.174.7.1" "GO:0016573,GO:0004402,GO:0000123,GO:0042967,EC:2.3.1.48"
"jgi|Nemve1|97153|e_gw.45.224.1" "GO:0032092,GO:0033690,GO:0005109,GO:0090090,GO:0090177,GO:0005615,GO:0005737,GO:0060071,GO:0043932,GO:0060122,GO:0090103,GO:0045669,GO:0017147,GO:0016477,GO:0031012"
"jgi|Nemve1|229542|fgenesh1_pm.scaffold_84000005" "GO:0015031,GO:0000139,GO:0016021"
"jgi|Nemve1|198910|fgenesh1_pg.scaffold_12000133" "GO:0016021,GO:0007154"
"jgi|Nemve1|205753|fgenesh1_pg.scaffold_62000072" "GO:0006979,GO:0005829,GO:0051287,GO:0006103,GO:0005739,GO:0006749,GO:0004450,GO:0000287,GO:0006102,GO:0042803,GO:0019643,EC:1.1.1.42"
"jgi|Nemve1|241820|estExt_fgenesh1_pg.C_520030" "GO:0005815,GO:0043231,GO:0031083,GO:0005515,GO:0045893"
"jgi|Nemve1|39783|gw.5.351.1" "GO:0005634,GO:0006310,GO:0006355,GO:0006281"
"jgi|Nemve1|98582|e_gw.50.228.1" "GO:0007155"
"jgi|Nemve1|122048|e_gw.186.64.1" "GO:0005829,GO:0004867,GO:0043234,GO:0010951,GO:0005813,GO:0002020"
"jgi|Nemve1|180219|estExt_GenewiseH_1.C_170178" "GO:0006006,GO:0000902,GO:0019395,GO:0051149,GO:0006915,GO:0034138,GO:0071479,GO:0008022,GO:0090400,GO:0042770,GO:0044445,GO:0034142,GO:0005625,GO:0048010,GO:0031663,GO:0009749,GO:0008063,GO:0004708,GO:0030316,GO:0051525,GO:2000379,GO:0002062,GO:0048011,GO:0030168,GO:0070935,GO:0034130,GO:0004707,GO:0032495,GO:0045944,GO:0006935,GO:0007265,GO:0002755,GO:0000922,GO:0000077,GO:0051403,GO:0005739,GO:0005524,GO:0018105,GO:0051146,GO:0035666,GO:0046777,GO:0034134,GO:0001525,GO:0045648,GO:0006928,GO:0071363,GO:0016071,GO:0000187,GO:0007519,GO:0051090,GO:0005667,GO:0007178,GO:0009069,EC:2.7.11.24"
"jgi|Nemve1|209448|fgenesh1_pg.scaffold_106000032" "GO:0046872,GO:0003676,GO:0015074"
"jgi|Nemve1|3580|gw.402.18.1" "GO:0005524,GO:0008134,GO:0006355,GO:0005667"
"jgi|Nemve1|236378|estExt_fgenesh1_kg.C_60011" "GO:0006468,GO:0005524,GO:0004674,GO:0009069,EC:2.7.11.0"
"jgi|Nemve1|200922|fgenesh1_pg.scaffold_24000136" "GO:0004930,GO:0005886,GO:0007186,GO:0016021"
"jgi|Nemve1|106193|e_gw.80.51.1" "GO:0000176,GO:0071028,GO:0005829,GO:0005730,GO:0006364,GO:0006955,GO:0017091,GO:0030307,GO:0000175,GO:0071035,GO:0043928,GO:0051252"
"jgi|Nemve1|87276|e_gw.15.310.1" "GO:0016525,GO:0007267,GO:0043231,GO:0005125,GO:0006418,GO:0051607,GO:0017101,GO:0050900,GO:0005576,GO:0005829,GO:0005975,GO:0001937,GO:0031410,GO:0007165,GO:0043498,GO:0006935,GO:0006954,GO:0000049,GO:0042803"
"jgi|Nemve1|218646|fgenesh1_pg.scaffold_358000012" "GO:0016021,GO:0007186"
"jgi|Nemve1|89471|e_gw.21.77.1" "GO:0009749,GO:0007548,GO:0005102,GO:0008270,GO:0003707,GO:0033613,GO:2000189,GO:0004879,GO:0006591,GO:0050796,GO:0055091,GO:0005737,GO:0008285,GO:0019216,GO:0044212,GO:0060395,GO:0003705,GO:0007596,GO:0043401,GO:0043565,GO:0030308,GO:0006805,GO:0023019,GO:0030522,GO:0005504,GO:0070328,GO:0010470,GO:0045944,GO:0042803,GO:0042593,GO:0005667"
"jgi|Nemve1|237164|estExt_fgenesh1_kg.C_1290005" "GO:0000786,GO:0003677,GO:0006334,GO:0005634"
"jgi|Nemve1|39330|gw.18.178.1" "GO:0008076,GO:0005249,GO:0034220,GO:0006813"
"jgi|Nemve1|236955|estExt_fgenesh1_kg.C_790006" "GO:0005525,GO:0016197,GO:0030838,GO:0006915,GO:0048488,GO:0048261,GO:0006471,GO:0090004,GO:0055037,GO:0005829,GO:0015031,GO:0030866,GO:0001889,GO:0007283,GO:0034394,GO:0005912,GO:0031527,GO:0007520,GO:0031529,GO:0034143,GO:0003956,GO:0005769,GO:0005794,GO:0010008,GO:0035020,GO:0060998,GO:0031996,GO:0007155,GO:0051489,GO:0003924,GO:0006928,GO:0006184,GO:0090162,GO:0005624,GO:0005938,GO:0001726,GO:0007269,GO:0007112,EC:2.4.2.31"
"jgi|Nemve1|64658|gw.65.218.1" "GO:0006259,GO:0003676,GO:0006468,GO:0005524,GO:0004674,GO:0009069,EC:2.7.11.0"
"jgi|Nemve1|222913|fgenesh1_pg.scaffold_2060000001" "GO:0001764,GO:0005911,GO:0060027,GO:0005515,GO:0097060,GO:0014021,GO:0031323,GO:0000132,GO:0006915,GO:0050896,GO:0048522,GO:0023051,GO:0005886"
"jgi|Nemve1|200659|fgenesh1_pg.scaffold_23000024" "GO:0001525,GO:0005515,GO:0048844,GO:0060217,GO:0001955,GO:0060216,GO:0003677,GO:0030218,GO:0060218,GO:0045893,GO:0060214,GO:0001570"
"jgi|Nemve1|205530|fgenesh1_pg.scaffold_60000053" "GO:0016020,GO:0008237,GO:0008241,GO:0006508,EC:3.4.15.0"
"jgi|Nemve1|238335|estExt_fgenesh1_pg.C_50067" "GO:0008299,GO:0006744,GO:0000010,GO:0046982,GO:0006694,EC:2.5.1.30"
"jgi|Nemve1|24968|gw.75.58.1" "GO:0030133,GO:0006833,GO:0015168,GO:0016021,GO:0015250,GO:0015793,GO:0071288,GO:0044446,GO:0055085,GO:0006950,GO:0071280,GO:0016324,GO:0003008"
"jgi|Nemve1|198553|fgenesh1_pg.scaffold_10000145" "GO:0000184,GO:0006415,GO:0006413,GO:0005604,GO:0043236,GO:0000028,GO:0000447,GO:0005624,GO:0016337,GO:0006414,GO:0043022,GO:0000461,GO:0043025,GO:0005055,GO:0003735,GO:0019083,GO:0006614,GO:0030855,GO:0030686,GO:0005886,GO:0005634,GO:0006407,GO:0022627,GO:0007165"
"jgi|Nemve1|153571|e_gw.6285.1.1" "GO:0006511"
"jgi|Nemve1|219557|fgenesh1_pg.scaffold_420000007" "GO:0003746,GO:0004871,GO:0005853,GO:0005515,GO:0043123,GO:0005840,GO:0006448"
"jgi|Nemve1|137107|e_gw.390.3.1" "GO:0005488"
"jgi|Nemve1|225299|fgenesh1_pg.scaffold_8054000001" "GO:0016787"
"jgi|Nemve1|196728|fgenesh1_pg.scaffold_3000049" "GO:0003676,GO:0000166"
"jgi|Nemve1|225533|fgenesh1_pg.scaffold_9231000001" "GO:0005785,GO:0006184,GO:0003924,GO:0006886,GO:0005525,GO:0005047,GO:0005786"
"jgi|Nemve1|112713|e_gw.113.81.1" "GO:0005272,GO:0016021,GO:0035725"
"jgi|Nemve1|140138|e_gw.505.1.1" "GO:0016020,GO:0030247,GO:0005509"
"jgi|Nemve1|59273|gw.376.36.1" "GO:0016358,GO:0008340,GO:0000003,GO:0031581,GO:0005604,GO:0040010,GO:0006898,GO:0040017,GO:0030239,GO:0007173,GO:0018996,GO:0048644,GO:0009792,GO:0002119,GO:0061199,GO:0004872,GO:0016477"
"jgi|Nemve1|12119|gw.567.4.1" "GO:0004889,GO:0004872,GO:0051291,GO:0019717,GO:0045211,GO:0030054,GO:0042166,GO:0008144,GO:0005892,GO:0006812,GO:0007165"
"jgi|Nemve1|84116|e_gw.9.283.1" "GO:0007155"
"jgi|Nemve1|238189|estExt_fgenesh1_pg.C_40093" "GO:0005488,GO:0007264,GO:0005085,GO:0005737,GO:0043087"
"jgi|Nemve1|208281|fgenesh1_pg.scaffold_90000049" "GO:0020037,GO:0016705,GO:0004497,GO:0009055,GO:0055114,GO:0006118"
"jgi|Nemve1|236766|estExt_fgenesh1_kg.C_480012" "GO:0015992,GO:0008553,GO:0016607,GO:0043008,GO:0005681,GO:0046784,GO:0000245,GO:0016471,GO:0017070,GO:0005688,GO:0000346,GO:0005687,GO:0006200,GO:0030285,GO:0004004,GO:0005524,GO:0010501,GO:0030621,GO:0006119,EC:3.6.3.6"
"jgi|Nemve1|122680|e_gw.192.16.1" "GO:0012501,GO:0040016,GO:0000228,GO:0005730,GO:0000932,GO:0003917,GO:0006260,GO:0005615,GO:0005524,GO:0005515,GO:0031490,GO:0003918,GO:0016310,GO:0042493,GO:0044419,GO:0005654,GO:0006265,GO:0043204,GO:0000785,EC:5.99.1.2,EC:5.99.1.3"
"jgi|Nemve1|93710|e_gw.33.69.1" "GO:0003676,GO:0005622,GO:0008270"
"jgi|Nemve1|234921|estExt_fgenesh1_pm.C_740006" "GO:0004197,GO:0044424,GO:0050896,GO:0043065,GO:0002376,GO:0006508,GO:0048523,EC:3.4.22.0"
"jgi|Nemve1|50028|gw.35.153.1" "GO:0008134,GO:0050564,GO:0005667,GO:0042318,EC:6.3.2.26"
"jgi|Nemve1|171543|estExt_gwp.C_1800010" "GO:0042802,GO:0032791,GO:0006783,GO:0044281,GO:0051260,GO:0005829,GO:0008270,GO:0004655,GO:0015994,EC:4.2.1.24"
"jgi|Nemve1|92223|e_gw.29.32.1" "GO:0007411,GO:0005829,GO:0019899,GO:0034394,GO:0042981,GO:0016323,GO:0005887,GO:0060048"
"jgi|Nemve1|169715|estExt_gwp.C_1320043" "GO:0016491,GO:0055114,GO:0000166"
"jgi|Nemve1|47430|gw.303.30.1" "GO:0008233,GO:0044238,GO:0042953,GO:0046872,GO:0005903,GO:0030139,GO:0001501,GO:0005768,GO:0005905,GO:0005518,GO:0016324,GO:0006898,GO:0005794,GO:0005783,GO:0005581"
"jgi|Nemve1|221035|fgenesh1_pg.scaffold_643000001" "GO:0005622,GO:0008270"
"jgi|Nemve1|220185|fgenesh1_pg.scaffold_484000003" "GO:0043229"
"jgi|Nemve1|15979|gw.298.3.1" "GO:0044424"
"jgi|Nemve1|186169|estExt_GenewiseH_1.C_800124" "GO:0033613,GO:0061032,GO:0030878,GO:0000790,GO:0042803,GO:0071407,GO:2000679,GO:0010463,GO:0001701,GO:0003219,GO:0003142,GO:0060982,GO:0003253,GO:0071908,GO:0043392,GO:0042475,GO:0030859,GO:0003266,GO:0048935,GO:0001947,GO:0045668,GO:0001967,GO:0043433,GO:0003357,GO:0048485,GO:0010002,GO:0001077,GO:0003713,GO:0035118,GO:0071300,GO:0042733,GO:0019904,GO:0061325,GO:0005667,GO:0048703,GO:2000764,GO:0007512,GO:0046982,GO:2000763,GO:0060047,GO:0060021,GO:0043586,GO:0000977,GO:0010667,GO:0003680,GO:0060536,GO:0048538,GO:0003144,GO:0070888,GO:0045941"
"jgi|Nemve1|110987|e_gw.103.105.1" "GO:0001764,GO:0010950,GO:0007414,GO:0006915,GO:0051788,GO:0040007,GO:0005604,GO:0040027,GO:0040035,GO:0009408,GO:0071711,GO:0010171,GO:0040017,GO:0042127,GO:0006898,GO:0002009,GO:0009792"
"jgi|Nemve1|84381|e_gw.9.180.1" "GO:0008076,GO:0005249,GO:0071805"
"jgi|Nemve1|127125|e_gw.235.45.1" "GO:0060021,GO:0000122,GO:0003714,GO:0042826,GO:0030502,GO:0007507,GO:0000415,GO:0065001,GO:0031072,GO:0070171,GO:0044212,GO:0004842,GO:0035518,GO:0031519,GO:0008134,GO:0051572,GO:0005667,GO:0016481,GO:0000118,EC:6.3.2.19"
"jgi|Nemve1|122908|e_gw.194.36.1" "GO:0000139,GO:0008499,GO:0009312,GO:0006486,GO:0016021"
"jgi|Nemve1|20671|gw.117.47.1" "GO:0000166,GO:0050794"
"jgi|Nemve1|238865|estExt_fgenesh1_pg.C_90076" "GO:0006396,GO:0008270,GO:0003676,GO:0005622,GO:0000166"
"jgi|Nemve1|32389|gw.3.133.1" "GO:0035261,GO:0043025,GO:0030901,GO:0005769,GO:0060021,GO:0045599,GO:2000055,GO:0061324,GO:0071901,GO:0021861,GO:0090245,GO:0034185,GO:0048596,GO:0060059,GO:0060026,GO:0051593,GO:0002053,GO:0042803,GO:2000151,GO:0043065,GO:0016337,GO:0043434,GO:0060596,GO:0060325,GO:0021795,GO:0045202,GO:0035115,GO:0005109,GO:0090118,GO:0045944,GO:2000162,GO:0021943,GO:0009986,GO:0021874,GO:0014029,GO:0009880,GO:0034392,GO:0031410,GO:0071397,GO:0019534,GO:0001843,GO:0007204,GO:0042733,GO:0035121,GO:0071936,GO:2000166,GO:0045787,GO:0045780,GO:0017147,GO:0021794,GO:0060284,GO:0061310,GO:0019210,GO:0060444,GO:0007268,GO:0060349,GO:0090244,GO:0001947,GO:0050680,GO:0071542,GO:0060535,GO:0045778,GO:0090009,GO:0035116,GO:0090263,GO:2000164,GO:0051091,GO:0005624,GO:0005041,GO:0042074,GO:0001933,GO:0021587,GO:0005901,GO:0042475,GO:2000168,GO:2000149,GO:0016021,GO:0030917"
"jgi|Nemve1|218337|fgenesh1_pg.scaffold_342000014" "GO:0043229,GO:0008270,GO:0003676,GO:0006508,GO:0004190,EC:3.4.23.0"
"jgi|Nemve1|100173|e_gw.56.127.1" "GO:0007155"
"jgi|Nemve1|105967|e_gw.80.152.1" "GO:0005829,GO:0000086,GO:0090307,GO:0043015,GO:0005929,GO:0043014,GO:0060287,GO:0005814,GO:0007099,GO:0005932,GO:0035083,GO:0005634,GO:0060027,GO:0061371,GO:0045298"
"jgi|Nemve1|97999|e_gw.48.194.1" "GO:0006810,GO:0051056,GO:0005096,GO:0043547,GO:0044444"
"jgi|Nemve1|61990|gw.439.37.1" "GO:0006396,GO:0044428"
"jgi|Nemve1|128732|e_gw.254.23.1" "GO:0006895,GO:0031901,GO:0005547,GO:0005874,GO:0007492,GO:0032266,GO:0001919,GO:0032801,GO:0008543,GO:0005524,GO:0007018,GO:0045022,GO:0080025,GO:0008574,GO:0007173,GO:0001704,GO:0043325,GO:0005871,EC:3.6.4.4"
"jgi|Nemve1|244565|estExt_fgenesh1_pg.C_1260060" "GO:0004672,GO:0006468,GO:0005524,GO:0005739"
"jgi|Nemve1|223532|fgenesh1_pg.scaffold_2948000001" "GO:0016020,GO:0004450,GO:0004872,GO:0006810,GO:0005215,GO:0006749,GO:0019643,GO:0007165,EC:1.1.1.42"
"jgi|Nemve1|196786|fgenesh1_pg.scaffold_3000107" "GO:0005234,GO:0005249,GO:0004970,GO:0006813,GO:0008076,GO:0035235,GO:0007268"
"jgi|Nemve1|96957|e_gw.44.201.1" "GO:0007186,GO:0016021"
"jgi|Nemve1|244731|estExt_fgenesh1_pg.C_1320037" "GO:0005488,GO:0031981,GO:0000785"
"jgi|Nemve1|191557|estExt_GenewiseH_1.C_2100055" "GO:0090141,GO:0006921,GO:0005792,GO:0005525,GO:0006184,GO:0003374,GO:0005794,GO:0005777,GO:0005829,GO:0005741,GO:0016559,GO:0050714,GO:0031625,GO:0042802,GO:0043653,GO:0048471,GO:0003924,GO:0090149,GO:2001244"
"jgi|Nemve1|201968|fgenesh1_pg.scaffold_31000128" "GO:0007186,GO:0016021"
"jgi|Nemve1|236363|estExt_fgenesh1_kg.C_50021" "GO:0008270,GO:0003676,GO:0005622"
"jgi|Nemve1|52663|gw.239.58.1" "GO:0007155"
"jgi|Nemve1|196495|fgenesh1_pg.scaffold_2000117" "GO:0046658,GO:0021527,GO:0001764,GO:0016787,GO:0007420"
"jgi|Nemve1|127920|e_gw.244.2.1" "GO:0003677,GO:0008270"
"jgi|Nemve1|222517|fgenesh1_pg.scaffold_1689000001" "GO:0003743,GO:0000166,GO:0005840,GO:0006446"
"jgi|Nemve1|165603|estExt_gwp.C_620176" "GO:0005515,GO:0048729,GO:0051216,GO:0014032,GO:0045892,GO:0043009,GO:0050767,GO:0043565,GO:0000904,GO:0050931,GO:0048483,GO:0003700,GO:0045944,GO:0048646,GO:0016477,GO:0005667,GO:0045449"
"jgi|Nemve1|207940|fgenesh1_pg.scaffold_86000031" "GO:0016021,GO:0007186,GO:0004930"
"jgi|Nemve1|240632|estExt_fgenesh1_pg.C_320063" "GO:0008094,GO:0008026,GO:0006139,GO:0005488"
"jgi|Nemve1|205458|fgenesh1_pg.scaffold_59000085" "GO:0004930,GO:0007186,GO:0016021"
"Nematostella_complete_mitochondiral_genome_Contig5804" "GO:0009060,GO:0005743,GO:0005507,GO:0005886,GO:0009055,GO:0020037,GO:0016021,GO:0004129,GO:0006118,GO:0006123,GO:0015992,GO:0045277,EC:1.9.3.1"
"jgi|Nemve1|56293|gw.617.10.1" "GO:0003723,GO:0006417,GO:0016607,GO:0008380,GO:0000166,GO:0006397,GO:0005737,GO:0000184,GO:0051028"
"jgi|Nemve1|166771|estExt_gwp.C_780080" "GO:0007267,GO:0005622,GO:0052842,GO:0015961,GO:0046831,GO:0000287,GO:0009187,GO:0019935,GO:0052841,GO:0071544,GO:0019722,GO:0008486,EC:3.6.1.52"
"jgi|Nemve1|241870|estExt_fgenesh1_pg.C_530007" "GO:0016021,GO:0055085,GO:0022857"
"jgi|Nemve1|114032|e_gw.122.79.1" "GO:0007155"
"jgi|Nemve1|63233|gw.19.231.1" "GO:0005509"
"jgi|Nemve1|49360|gw.9401.4.1" "GO:0030170,GO:0006520,GO:0003824"
"jgi|Nemve1|164837|estExt_gwp.C_540016" "GO:0055106,GO:0006469,GO:0004672,GO:0005737,GO:0005730,GO:0043433,GO:0032436,GO:0031625,GO:0051443,GO:0043405,GO:0045081,GO:0008134,GO:0005524,GO:0045599,GO:0005667"
"jgi|Nemve1|39701|gw.7.251.1" "GO:0005488,GO:0004888,GO:0007186,GO:0016020"
"jgi|Nemve1|194639|estExt_GenewiseH_1.C_3910014" "GO:0016055,GO:0006457,GO:0032799,GO:0048728,GO:0006612,GO:0005788,GO:0034394,GO:0006888,GO:0050750,GO:0048477,GO:0045177,GO:0005886"
"jgi|Nemve1|122091|e_gw.186.26.1" "GO:0031100,GO:0071361,GO:0001889,GO:0016758,GO:0071385,GO:0014070,GO:0005515,GO:0008152,EC:2.4.1.0"
"jgi|Nemve1|220356|fgenesh1_pg.scaffold_506000010" "GO:0008815,GO:0006725,GO:0009346,GO:0019643,EC:4.1.3.6"
"jgi|Nemve1|239929|estExt_fgenesh1_pg.C_220027" "GO:0043565,GO:0005634,GO:0005515,GO:0016740"
"jgi|Nemve1|209343|fgenesh1_pg.scaffold_104000044" "GO:0090305,GO:0003677,GO:0004518,GO:0008270"
"jgi|Nemve1|217336|fgenesh1_pg.scaffold_293000024" "GO:0008080,GO:0005543,GO:0003676,GO:0007186,GO:0016021,GO:0006353,GO:0042967"
"jgi|Nemve1|149996|e_gw.3254.3.1" "GO:0035083,GO:0035085,GO:0003341,GO:0031514"
"jgi|Nemve1|14921|gw.2089.1.1" "GO:0050769,GO:0032496,GO:0042755,GO:0008241,GO:0006518,GO:0014910,GO:0042310,GO:0001666,GO:0043065,GO:0042277,GO:0008237,GO:0019233,GO:0006508,GO:0050729,GO:0005886,GO:0008217,GO:0031667,EC:3.4.15.0"
"jgi|Nemve1|235418|estExt_fgenesh1_pm.C_1420008" "GO:0014047,GO:0032028,GO:0043005,GO:0005484,GO:0030141,GO:0070032,GO:0017156,GO:0009629,GO:0019717,GO:0048306,GO:0000149,GO:0006112,GO:0030672,GO:0047485,GO:0016021,GO:0043008,GO:0050796,GO:0045921,GO:0006886,GO:0030674,GO:0046982,GO:0001948,GO:0016081,GO:0019904,GO:0044281,GO:0070044,GO:0019855,GO:0001956,GO:0005886,GO:0042641"
"jgi|Nemve1|237361|estExt_fgenesh1_kg.C_1970001" "GO:0046872,GO:0005524"
"jgi|Nemve1|221583|fgenesh1_pg.scaffold_850000001" "GO:0005581"
"jgi|Nemve1|82915|e_gw.6.213.1" "GO:0032088,GO:0007249,GO:0042110,GO:0005737"
"jgi|Nemve1|200351|fgenesh1_pg.scaffold_21000036" "GO:0000786,GO:0003677,GO:0006334,GO:0005634"
"jgi|Nemve1|187918|estExt_GenewiseH_1.C_1120011" "GO:0006369,GO:0016746,GO:0031124,GO:0000398,GO:0006406,GO:0071013,GO:0005654"
"jgi|Nemve1|12306|gw.314.2.1" "GO:0000375,GO:0008419,GO:0006397,GO:0005634,GO:0051252"
"jgi|Nemve1|240233|estExt_fgenesh1_pg.C_260070" "GO:0006979,GO:0055114,GO:0004601,GO:0020037,GO:0006804,EC:1.11.1.7"
"jgi|Nemve1|22099|gw.74.39.1" "GO:0005622,GO:0046872,GO:0004842,GO:0042787,GO:0007155,GO:0005515,GO:0001843,EC:6.3.2.19"
"jgi|Nemve1|218041|fgenesh1_pg.scaffold_325000016" "GO:0042461,GO:0000139,GO:0060271,GO:0001822,GO:0005525,GO:0015031,GO:0006184,GO:0005881,GO:0005730,GO:0046872,GO:0008017,GO:0007264,GO:0005813,GO:0032391,GO:0030496,GO:0005876,GO:0019003,GO:0003924,GO:0005886,GO:0007049,GO:0000910,GO:0045298"
"jgi|Nemve1|125609|e_gw.221.55.1" "GO:0000785,GO:0000075,GO:0005515,GO:0006268,GO:0003697,GO:0005730,GO:0030174,GO:0046872,GO:0000084,GO:0042555,GO:0000082,GO:0000216,GO:0004003,GO:0003682,GO:0006200,GO:0005524,GO:0006271,GO:0005657"
"jgi|Nemve1|238968|estExt_fgenesh1_pg.C_100118" "GO:0004871,GO:0007165,GO:0006355"
"jgi|Nemve1|176357|estExt_gwp.C_7080008" "GO:0005730,GO:0005832,GO:0042470,GO:0051085,GO:0005813,GO:0005524,GO:0051082,GO:0001666"
"jgi|Nemve1|223905|fgenesh1_pg.scaffold_3517000001" "GO:0007186,GO:0016021"
"jgi|Nemve1|119248|e_gw.160.3.1" "GO:0016021,GO:0007186,GO:0004930"
"jgi|Nemve1|74684|gw.7.502.1" "GO:0043388,GO:0007049,GO:0005509,GO:0005515"
"jgi|Nemve1|202179|fgenesh1_pg.scaffold_33000023" "GO:0016021,GO:0007186,GO:0004930"
"jgi|Nemve1|239067|estExt_fgenesh1_pg.C_110132" "GO:0005737,GO:0005543,GO:0005515,GO:0051179,GO:0005634"
"jgi|Nemve1|5657|gw.282.7.1" "GO:0008026,GO:0003676,GO:0005524,GO:0006310"
"jgi|Nemve1|86221|e_gw.13.85.1" "GO:0009236,GO:0008817,GO:0005524,GO:0005739,GO:0015994,EC:2.5.1.17"
"jgi|Nemve1|188066|estExt_GenewiseH_1.C_1150019" "GO:0016021,GO:0005216,GO:0006811,GO:0055085"
"jgi|Nemve1|159238|estExt_gwp.C_60550" "GO:0006506,GO:0031227,GO:0016757,GO:0006487"
"jgi|Nemve1|240570|estExt_fgenesh1_pg.C_310075" "GO:0016020,GO:0044237,GO:0048856,GO:0030154,GO:0050794"
"jgi|Nemve1|217216|fgenesh1_pg.scaffold_288000030" "GO:0005488"
"jgi|Nemve1|227590|fgenesh1_kg.scaffold_392000001" "GO:0003677,GO:0015074,GO:0006310"
"jgi|Nemve1|152109|e_gw.4665.2.1" "GO:0043085,GO:0016262,GO:0005547,GO:0008047,GO:0006493,GO:0005829,GO:0051571,GO:0046626,GO:0071300,GO:0005813,GO:0048015,GO:0035020,GO:0070688,GO:0030854,GO:0005886,GO:0045862,EC:2.4.1.94"
"jgi|Nemve1|222336|fgenesh1_pg.scaffold_1546000001" "GO:0005634"
"jgi|Nemve1|202895|fgenesh1_pg.scaffold_38000125" "GO:0007155"
"jgi|Nemve1|152475|e_gw.4985.2.1" "GO:0005829,GO:0046939,GO:0016776,GO:0004849,GO:0004127,GO:0005524,GO:0006222,GO:0015949,GO:0005634,GO:0006206,EC:2.7.4.0,EC:2.7.1.48,EC:2.7.4.14"
"jgi|Nemve1|93548|e_gw.33.103.1" "GO:0005488"
"jgi|Nemve1|222961|fgenesh1_pg.scaffold_2106000002" "GO:0005525,GO:0016020,GO:0007264,GO:0006184,GO:0003924"
"jgi|Nemve1|195499|estExt_GenewiseH_1.C_6410007" "GO:0008270"
"jgi|Nemve1|103643|e_gw.69.50.1" "GO:0035335,GO:0008286,GO:0004726,GO:0003677,GO:0016020,GO:0005783,GO:0006570"
"jgi|Nemve1|56372|gw.165.100.1" "GO:0009987,GO:0005488,GO:0044464,GO:0016020"
"jgi|Nemve1|206771|fgenesh1_pg.scaffold_73000066" "GO:0016758,EC:2.4.1.0"
"jgi|Nemve1|216726|fgenesh1_pg.scaffold_270000001" "GO:0003899,GO:0009303,GO:0006362,GO:0017126,GO:0007566,GO:0005736,GO:0003677,GO:0006363,GO:0005515,GO:0006361,GO:0032549,GO:0005654,GO:0005737,GO:0009790,GO:0006144,GO:0006206,EC:2.7.7.6"
"jgi|Nemve1|97730|e_gw.47.119.1" "GO:0016021"
"jgi|Nemve1|79669|e_gw.2.378.1" "GO:0016787"
"jgi|Nemve1|79078|e_gw.1.90.1" "GO:0000209,GO:0005654,GO:0007127,GO:0006521,GO:0051437,GO:0042981,GO:0010467,GO:0016032,GO:0051436,GO:0005829,GO:0002479,GO:0000084,GO:0000216,GO:0031145,GO:0016071,GO:0005838,GO:0006977"
"jgi|Nemve1|246110|estExt_fgenesh1_pg.C_1970019" "GO:0044427,GO:0044260,GO:0090304,GO:0003677,GO:0005515"
"jgi|Nemve1|118387|e_gw.153.92.1" "GO:0016772"
"jgi|Nemve1|102981|e_gw.67.129.1" "GO:0009987,GO:0030659,GO:0016486,GO:0004222,GO:0006508,GO:0048513,EC:3.4.24.0"
"jgi|Nemve1|112202|e_gw.110.132.1" "GO:0044464"
"jgi|Nemve1|211618|fgenesh1_pg.scaffold_141000014" "GO:0007275,GO:0005578,GO:0005102,GO:0016055"
"jgi|Nemve1|9316|gw.10887.2.1" "GO:0043231,GO:0044444"
"jgi|Nemve1|134883|e_gw.347.34.1" "GO:0051865,GO:0005515,GO:0004842,GO:0008270,GO:0005829,EC:6.3.2.19"
"jgi|Nemve1|169527|estExt_gwp.C_1280076" "GO:0008407,GO:0007411,GO:0070983,GO:0006911,GO:0000151,GO:0007563,GO:0004842,GO:0016567,GO:0007350,GO:0001085,GO:0030018,GO:0045893,GO:0005634,GO:0007476,EC:6.3.2.19"
"jgi|Nemve1|200716|fgenesh1_pg.scaffold_23000081" "GO:0016021,GO:0007186"
"jgi|Nemve1|162886|estExt_gwp.C_340167" "GO:0032456,GO:0007264,GO:0006184,GO:0043014,GO:0003924,GO:0005737,GO:0005634,GO:0005525,GO:0005886,GO:0045298"
"jgi|Nemve1|208976|fgenesh1_pg.scaffold_99000051" "GO:0009055,GO:0045454,GO:0006662,GO:0015035,GO:0006118"
"jgi|Nemve1|181975|estExt_GenewiseH_1.C_330050" "GO:0006810,GO:0006105,GO:0048039,GO:0051537,GO:0005749,GO:0046872,GO:0009055,GO:0006099,GO:0051539,GO:0051538,GO:0022904,GO:0005515,GO:0008177,GO:0006118,GO:0006119,EC:1.3.5.1"
"jgi|Nemve1|154385|e_gw.7279.7.1" "GO:0009055,GO:0006118"
"jgi|Nemve1|26000|gw.50.66.1" "GO:0009987"
"jgi|Nemve1|2159|gw.1.12.1" "GO:0016021,GO:0007186"
"jgi|Nemve1|146855|e_gw.1803.2.1" "GO:0001764,GO:0060027,GO:0005515,GO:0035748,GO:0060561,GO:0032863,GO:0045930,GO:0050918,GO:0014021,GO:0042734,GO:0005913,GO:0034750,GO:0008283,GO:0016337,GO:0016323,GO:0000132,GO:0016080,GO:0001921,GO:0045211,GO:0060603,GO:0031252,GO:0042060,GO:0008105,GO:0035089,GO:0043065,GO:0001843,GO:0043615,GO:0071896,GO:0048488"
"jgi|Nemve1|47891|gw.2327.1.1" "GO:0009792,GO:0004222,GO:0042338,GO:0006508,GO:0008270,EC:3.4.24.0"
"jgi|Nemve1|212760|fgenesh1_pg.scaffold_162000023" "GO:0016020,GO:0005739"
"jgi|Nemve1|159278|estExt_gwp.C_70073" "GO:0005730,GO:0001534,GO:0035083,GO:0035085,GO:0003341,GO:0031514"
"jgi|Nemve1|99958|e_gw.55.202.1" "GO:0016151,GO:0006807"
"jgi|Nemve1|154388|e_gw.7283.3.1" "GO:0003824,GO:0005488"
"jgi|Nemve1|246069|estExt_fgenesh1_pg.C_1950011" "GO:0005488,GO:0005743,GO:0055085,GO:0016021,GO:0005215"
"jgi|Nemve1|23394|gw.95.21.1" "GO:0007165,GO:0005102"
"jgi|Nemve1|248257|estExt_fgenesh1_pg.C_4720010" "GO:0016787,GO:0005811,GO:0016884,EC:6.3.5.0"
"jgi|Nemve1|67111|gw.6.455.1" "GO:0070293,GO:0043231,GO:0044444,GO:0006898,GO:0044425"
"jgi|Nemve1|34397|gw.10.95.1" "GO:0051291,GO:0007049,GO:0005509,GO:0016021,GO:0005874,GO:0051301,GO:0031105,GO:0001725,GO:0006184,GO:0005515,GO:0003924,GO:0048471,GO:0007218,GO:0005525,GO:0005886"
"jgi|Nemve1|198929|fgenesh1_pg.scaffold_12000152" "GO:0016021,GO:0005230,GO:0006811,GO:0035094,GO:0005886"
"jgi|Nemve1|120114|e_gw.167.46.1" "GO:0090305,GO:0003677,GO:0004518,GO:0006289,GO:0005814"
"jgi|Nemve1|247256|estExt_fgenesh1_pg.C_2850002" "GO:0005737,GO:0005625,GO:0006408,GO:0005634,GO:0043025,GO:0015643,GO:0006955,GO:0019814"
"jgi|Nemve1|20904|gw.66.19.1" "GO:0051089,GO:0042117,GO:0030307,GO:0007219,GO:0005802,GO:0008270,GO:0016020,GO:0019901,GO:0005624,GO:0007162,GO:0043526,GO:0009986,GO:0010820,GO:0008284,GO:0004222,GO:0006468,GO:0034612,GO:0014069,GO:0005798,GO:0042803,GO:0005634,GO:0051088,GO:0001701,EC:3.4.24.0"
"jgi|Nemve1|237354|estExt_fgenesh1_kg.C_1930003" "GO:0046671,GO:0006457,GO:0005832,GO:0048048,GO:0005524,GO:0051082,GO:0005886"
"jgi|Nemve1|183903|estExt_GenewiseH_1.C_520227" "GO:0005737,GO:0005730,GO:0008239,GO:0005886,GO:0004177,GO:0006508,GO:0008270,GO:0008237,EC:3.4.11.0"
"jgi|Nemve1|204737|fgenesh1_pg.scaffold_53000076" "GO:0008080,GO:0042967"
"jgi|Nemve1|98319|e_gw.49.89.1" "GO:0006508,GO:0004252,EC:3.4.21.0"
"jgi|Nemve1|205684|fgenesh1_pg.scaffold_62000003" "GO:0016021,GO:0055085"
"jgi|Nemve1|52055|gw.269.66.1" "GO:0016021,GO:0016500,GO:0007187"
"jgi|Nemve1|63628|gw.10.299.1" "GO:0005488"
"jgi|Nemve1|239245|estExt_fgenesh1_pg.C_130069" "GO:0045862,GO:0007224,GO:0009953,GO:0001841,GO:0001947,GO:0019861,GO:0042073,GO:0042733,GO:0005932,GO:0005930"
"jgi|Nemve1|165346|estExt_gwp.C_590038" "GO:0008104,GO:0051297,GO:0019894,GO:0005886,GO:0035253,GO:0015629,GO:0005814,GO:0005198,GO:0005871"
"jgi|Nemve1|127891|e_gw.243.50.1" "GO:0009749,GO:0045665,GO:0014044,GO:0060580,GO:0021554,GO:0014003,GO:0003327,GO:0051091,GO:0032570,GO:0001159,GO:0008347,GO:0021508,GO:0008045,GO:0003713,GO:0014070,GO:0043565,GO:0007224,GO:0048714,GO:0048565,GO:0045666,GO:0021530,GO:0003700,GO:0003323,GO:0045944,GO:0003682,GO:0048665,GO:0008134,GO:0021522,GO:0003329,GO:0048708,GO:0003326,GO:0005667,GO:0045941,GO:0045449,GO:0000785"
"jgi|Nemve1|129496|e_gw.266.111.1" "GO:0007165"
"jgi|Nemve1|139090|e_gw.457.2.1" "GO:0000239,GO:0017111,GO:0001556,GO:0007141,GO:0001673,GO:0003712,GO:0006302,GO:0042802,GO:0007286,GO:0007130,GO:0005524,GO:0007131,GO:0007144,GO:0006366,GO:0005667,GO:0045449,EC:3.6.1.15"
"jgi|Nemve1|216666|fgenesh1_pg.scaffold_268000007" "GO:0032092,GO:0033690,GO:0005109,GO:0090090,GO:0090177,GO:0005615,GO:0005737,GO:0060071,GO:0043932,GO:0060122,GO:0090103,GO:0045669,GO:0017147,GO:0016477,GO:0031012"
"jgi|Nemve1|177965|estExt_GenewiseH_1.C_40689" "GO:0003743,GO:0005730,GO:0007229,GO:0005638,GO:0043022,GO:0005515,GO:0042256,GO:0005840,GO:0006446"
"jgi|Nemve1|106104|e_gw.80.141.1" "GO:0006281,GO:0005739,GO:0042752,GO:0006355,GO:0006606,GO:0003677,GO:0003913,GO:0005515,GO:0005634"
"jgi|Nemve1|96019|e_gw.41.43.1" "GO:0005525,GO:0005794,GO:0006810,GO:0016020,GO:0007264"
"jgi|Nemve1|207416|fgenesh1_pg.scaffold_80000039" "GO:0009987"
"jgi|Nemve1|248425|estExt_fgenesh1_pg.C_5580002" "GO:0005622,GO:0009987"
"jgi|Nemve1|91086|e_gw.26.77.1" "GO:0000139,GO:0018279,GO:0030144,GO:0043687,EC:2.4.1.155"
"jgi|Nemve1|110153|e_gw.98.157.1" "GO:0005102,GO:0007275,GO:0007179,GO:0048518,GO:0006355,GO:0090101,GO:0006915,GO:0005667,GO:0048856,GO:0003700,GO:0030509,GO:0046332,GO:0045449"
"jgi|Nemve1|204768|fgenesh1_pg.scaffold_53000107" "GO:0005829,GO:0005634"
"jgi|Nemve1|182319|estExt_GenewiseH_1.C_370013" "GO:0005626,GO:0006917,GO:0033314,GO:0019781,GO:0006260,GO:0045116,GO:0000166,GO:0007165,GO:0046982,GO:0005737,GO:0005886"
"jgi|Nemve1|119271|e_gw.160.104.1" "GO:0016021,GO:0055085,GO:0022857"
"jgi|Nemve1|93785|e_gw.34.142.1" "GO:0016021,GO:0007186,GO:0004930"
"jgi|Nemve1|54785|gw.138.85.1" "GO:0005488,GO:0008152"
"jgi|Nemve1|6001|gw.3479.1.1" "GO:0004222,GO:0006508,GO:0008270,EC:3.4.24.0"
"jgi|Nemve1|155271|e_gw.8354.1.1" "GO:0005488"
"jgi|Nemve1|151708|e_gw.4360.2.1" "GO:0005488,GO:0007155"
"jgi|Nemve1|89762|e_gw.22.146.1" "GO:0008152,GO:0003824"
"jgi|Nemve1|188999|estExt_GenewiseH_1.C_1330041" "GO:0003735,GO:0003723,GO:0015935,GO:0006412,GO:0042254"
"jgi|Nemve1|107858|e_gw.88.139.1" "GO:0080008,GO:0016567"
"jgi|Nemve1|238226|estExt_fgenesh1_pg.C_40144" "GO:0050769,GO:0008022,GO:0005624,GO:0006303,GO:0071481,GO:0005958,GO:0071475,GO:0045892,GO:0033151,GO:0005737,GO:0005730,GO:0005667,GO:0043564,GO:0044212,GO:0007420,GO:0006266,GO:0000783,GO:0000723,GO:0019047,GO:0045944,GO:0003691,GO:0051575,GO:0004003,GO:0019059,GO:0005657"
"jgi|Nemve1|112540|e_gw.112.35.1" "GO:0032580,GO:0005975,GO:0008376"
"jgi|Nemve1|120426|e_gw.170.117.1" "GO:0005874,GO:0006200,GO:0005524,GO:0008568,GO:0005737,EC:3.6.4.3"
"jgi|Nemve1|22729|gw.159.27.1" "GO:0004930,GO:0007186,GO:0016021"
"jgi|Nemve1|60834|gw.3196.5.1" "GO:0030170,GO:0019752,GO:0016831,EC:4.1.1.0"
"jgi|Nemve1|163453|estExt_gwp.C_400097" "GO:0038062,GO:0038063,GO:0014909,GO:0001952,GO:0035988,GO:0043583,GO:0001558,GO:0051091,GO:0061302,GO:0060749,GO:0046777,GO:0008285,GO:0030500,GO:0044319,GO:0030199,GO:0007566,GO:0045860,GO:0018108,GO:0010763,GO:0003416,GO:0090091,GO:0045669,GO:0005518,GO:0048146,GO:0005887,GO:0060444,GO:0005524,GO:0016324,GO:0005581"
"jgi|Nemve1|133953|e_gw.325.3.1" "GO:0005488"
"jgi|Nemve1|66793|gw.6024.3.1" "GO:0035556,GO:0000160,GO:0005622,GO:0000156,GO:0006355,GO:0045449"
"jgi|Nemve1|217276|fgenesh1_pg.scaffold_291000010" "GO:0090305,GO:0003677,GO:0004518"
"jgi|Nemve1|243173|estExt_fgenesh1_pg.C_810001" "GO:0007605"
"jgi|Nemve1|141659|e_gw.594.15.1" "GO:0032580,GO:0008417,GO:0036065,GO:0006486,GO:0016021"
"jgi|Nemve1|241972|estExt_fgenesh1_pg.C_540057" "GO:0055085,GO:0001666,GO:0008286,GO:0007141,GO:0008021,GO:0005355,GO:0015758,GO:0005536,GO:0005887"
"jgi|Nemve1|216340|fgenesh1_pg.scaffold_257000023" "GO:0005488"
"jgi|Nemve1|244402|estExt_fgenesh1_pg.C_1200033" "GO:0003676,GO:0005622,GO:0008270"
"jgi|Nemve1|238733|estExt_fgenesh1_pg.C_80026" "GO:0005525,GO:0005794,GO:0005886,GO:0016787,GO:0016192,GO:0007264,GO:0015031"
"jgi|Nemve1|212431|fgenesh1_pg.scaffold_156000010" "GO:0008270"
"jgi|Nemve1|197366|fgenesh1_pg.scaffold_5000172" "GO:0016491,GO:0005622,GO:0055114,GO:0008270"
"jgi|Nemve1|245809|estExt_fgenesh1_pg.C_1770039" "GO:0050896,GO:0005764,GO:0006706,GO:0006687,GO:0008544,GO:0005768,GO:0005624,GO:0004773,GO:0044281,GO:0005789,GO:0005794,GO:0005886,GO:0008209,GO:0008210,EC:3.1.6.2"
"jgi|Nemve1|170150|estExt_gwp.C_1410091" "GO:0051287,GO:0004617,GO:0009055,GO:0007420,GO:0005829,GO:0006564,GO:0055114,GO:0006544,GO:0006566,GO:0006118,EC:1.1.1.95"
"jgi|Nemve1|115717|e_gw.133.51.1" "GO:0055085,GO:0016021,GO:0022857"
"jgi|Nemve1|197737|fgenesh1_pg.scaffold_7000020" "GO:0055085,GO:0016021"
"jgi|Nemve1|159148|estExt_gwp.C_60363" "GO:0016020"
"jgi|Nemve1|243252|estExt_fgenesh1_pg.C_830050" "GO:0016021,GO:0004965,GO:0007216"
"jgi|Nemve1|91897|e_gw.28.184.1" "GO:0032502,GO:0032501,GO:0035805,GO:0009987"
"jgi|Nemve1|244371|estExt_fgenesh1_pg.C_1190050" "GO:0005488"
"jgi|Nemve1|63482|gw.1379.4.1" "GO:0006184,GO:0000287,GO:0003924,GO:0005525"
"jgi|Nemve1|50978|gw.98.143.1" "GO:0043229,GO:0007612,GO:0001763,GO:0048167,GO:0007155,GO:0005515,GO:0007165,GO:0005737"
"jgi|Nemve1|197491|fgenesh1_pg.scaffold_6000004" "GO:0055085,GO:0016021"
"jgi|Nemve1|236108|estExt_fgenesh1_pm.C_4320005" "GO:0010467,GO:0016032,GO:0051436,GO:0002479,GO:0042044,GO:0031252,GO:0000216,GO:0044249,GO:0043234,GO:0000084,GO:0019219,GO:0006977,GO:0005829,GO:0031145,GO:0016477,GO:0042995,GO:0042981,GO:0005886,GO:0006521,GO:0005515,GO:0051437,GO:0071844,GO:0044451,GO:0016071,GO:0000209"
"jgi|Nemve1|240068|estExt_fgenesh1_pg.C_240046" "GO:0044424,GO:0006884,GO:0006821"
"jgi|Nemve1|171618|estExt_gwp.C_1820128" "GO:0000122,GO:0032785,GO:0005730,GO:0046982,GO:0032786,GO:0019058,GO:0045944,GO:0019899,GO:0006368"
"jgi|Nemve1|238813|estExt_fgenesh1_pg.C_80223" "GO:0042981"
"jgi|Nemve1|224575|fgenesh1_pg.scaffold_5061000004" "GO:0000786,GO:0003677,GO:0006334,GO:0005634"
"jgi|Nemve1|247429|estExt_fgenesh1_pg.C_3020005" "GO:0005085,GO:0005543,GO:0005622,GO:0007264,GO:0043087"
"jgi|Nemve1|179399|estExt_GenewiseH_1.C_120205" "GO:0005829,GO:0043234,GO:0045653,GO:0044020,GO:0016275,GO:0031175,GO:0035241,GO:0019919,GO:0043985,GO:0007166,GO:0005515,GO:0030519,GO:0001701,GO:0005634,GO:0035242,GO:0060027,GO:0005732,EC:2.1.1.124"
"jgi|Nemve1|103824|e_gw.70.65.1" "GO:0016021,GO:0007154,GO:0031012"
"jgi|Nemve1|5659|gw.1739.1.1" "GO:0008138,GO:0005654,GO:0048011,GO:0033549,GO:0004725,GO:0008063,GO:0034142,GO:0050868,GO:0045931,GO:0070373,GO:0034134,GO:0046329,GO:0001772,GO:0035666,GO:0005829,GO:0050860,GO:0035335,GO:0000188,GO:0034138,GO:0002755,GO:0034130,GO:0001701,GO:0006570,EC:3.1.3.48"
"jgi|Nemve1|186547|estExt_GenewiseH_1.C_860011" "GO:0003842,GO:0004029,GO:0006562,GO:0009055,GO:0005759,GO:0006561,GO:0055114,GO:0006525,GO:0006094,GO:0006096,GO:0006547,GO:0006550,GO:0006552,GO:0006554,GO:0006568,GO:0006574,GO:0006631,GO:0006699,GO:0019260,GO:0019482,GO:0019852,GO:0046251,GO:0046486,GO:0006118,EC:1.5.1.12,EC:1.2.1.3"
"jgi|Nemve1|212517|fgenesh1_pg.scaffold_157000036" "GO:0016021,GO:0007186,GO:0004930"
"jgi|Nemve1|112842|e_gw.114.7.1" "GO:0030054,GO:0007630,GO:0005892,GO:0007632,GO:0043197,GO:0004872,GO:0060079,GO:0045211,GO:0004889,GO:0007165,GO:0006812"
"jgi|Nemve1|90946|e_gw.26.134.1" "GO:0005739,GO:0004810,GO:0006626,GO:0005813,GO:0005524,GO:0042780,GO:0000049,EC:2.7.7.25"
"jgi|Nemve1|102520|e_gw.65.186.1" "GO:0000278,GO:0006511,GO:0022402,GO:0000209,GO:0004842,GO:0016605,GO:0005515,EC:6.3.2.19"
"jgi|Nemve1|159589|estExt_gwp.C_80405" "GO:0006413,GO:0019083,GO:0009615,GO:0003723,GO:0045787,GO:0005739,GO:0007420,GO:0003735,GO:0006414,GO:0022627,GO:0006415,GO:0008284,GO:0006614,GO:0000184,GO:0009790,GO:0042254"
"jgi|Nemve1|145624|e_gw.1466.1.1" "GO:0016021,GO:0032501,GO:0071805,GO:0046983,GO:0044464,GO:0005267"
"jgi|Nemve1|52676|gw.222.46.1" "GO:0016021,GO:0004977,GO:0007187"
"jgi|Nemve1|235893|estExt_fgenesh1_pm.C_2700007" "GO:0008652,GO:0006536,GO:0004042,GO:0005739,GO:0000051,GO:0042967,EC:2.3.1.1"
"jgi|Nemve1|98098|e_gw.48.142.1" "GO:0005488"
"jgi|Nemve1|151902|e_gw.4486.1.1" "GO:0051482,GO:0005525,GO:0046872,GO:0048661,GO:0043123,GO:0019904,GO:0006917,GO:0051260,GO:0050729,GO:0005886,GO:0001974,GO:0018153,GO:0003810,GO:0005739,EC:2.3.2.13"
"jgi|Nemve1|221896|fgenesh1_pg.scaffold_1081000001" "GO:0016021,GO:0007186,GO:0004930"
"jgi|Nemve1|234572|estExt_fgenesh1_pm.C_400013" "GO:0005794,GO:0016773,GO:0008152,GO:0016020,EC:2.7.1.0"
"jgi|Nemve1|7520|gw.4904.2.1" "GO:0043152,GO:0030670,GO:0048589,GO:0007275,GO:0008329,GO:0048306,GO:0051637,GO:0005576,GO:0005044,GO:0051636,GO:0035375,GO:0019898,GO:0002221,GO:0030855,GO:0042589"
"jgi|Nemve1|207742|fgenesh1_pg.scaffold_83000103" "GO:0016021,GO:0007186,GO:0044464"
"jgi|Nemve1|216270|fgenesh1_pg.scaffold_255000014" "GO:0006546,GO:0005960"
"jgi|Nemve1|135616|e_gw.358.8.1" "GO:0005488,GO:0007520"
"jgi|Nemve1|90845|e_gw.25.242.1" "GO:0046872"
"jgi|Nemve1|136132|e_gw.369.12.1" "GO:0004867,GO:0050789,GO:0007599,GO:0008200,GO:0008152,GO:0005576,GO:0006810"
"jgi|Nemve1|246590|estExt_fgenesh1_pg.C_2280026" "GO:0003700,GO:0043565,GO:0008270,GO:0006355,GO:0005667,GO:0045449"
"jgi|Nemve1|237429|estExt_fgenesh1_kg.C_2360001" "GO:0005643,GO:0046907"
"jgi|Nemve1|105626|e_gw.78.54.1" "GO:0004930,GO:0007186,GO:0016021"
"jgi|Nemve1|209754|fgenesh1_pg.scaffold_111000013" "GO:0008152,GO:0003824"
"jgi|Nemve1|149683|e_gw.3103.2.1" "GO:0048699,GO:0005515,GO:0008270,GO:0003707,GO:0048384,GO:0006355,GO:0043401,GO:0043565,GO:0003708,GO:0005634"
"jgi|Nemve1|213261|fgenesh1_pg.scaffold_172000044" "GO:0007186,GO:0016021"
"jgi|Nemve1|216722|fgenesh1_pg.scaffold_269000025" "GO:0007049,GO:0006974,GO:0005634,GO:0048478"
"jgi|Nemve1|83438|e_gw.7.194.1" "GO:0016772,GO:0000940,GO:0007091"
"jgi|Nemve1|229180|fgenesh1_pm.scaffold_58000014" "GO:0046872,GO:0016702,GO:0055114,EC:1.13.11.0"
"jgi|Nemve1|149720|e_gw.3127.6.1" "GO:0003697,GO:0005634"
"jgi|Nemve1|96465|e_gw.43.93.1" "GO:0016021,GO:0007186,GO:0005886,GO:0004930"
"jgi|Nemve1|198861|fgenesh1_pg.scaffold_12000084" "GO:0051177,GO:0060629,GO:0045111,GO:0007130,GO:0007283,GO:0042138,GO:0051598,GO:0001824,GO:0005694,GO:0048477,GO:0005737,GO:0005634"
"jgi|Nemve1|228721|fgenesh1_pm.scaffold_32000010" "GO:0008324,GO:0006812,GO:0005886,GO:0055085"
"jgi|Nemve1|190285|estExt_GenewiseH_1.C_1670082" "GO:0016887,GO:0006200,GO:0005524,EC:3.6.1.3"
"jgi|Nemve1|41512|gw.80.177.1" "GO:0016021,GO:0007186,GO:0004930"
"jgi|Nemve1|207415|fgenesh1_pg.scaffold_80000038" "GO:0005515,GO:0016055,GO:0001503,GO:0051239,GO:0001736,GO:0048839,GO:0048522,GO:0009887,GO:0030154,GO:0007399,GO:0044421,GO:0048598,GO:0031012,GO:0050793"
"jgi|Nemve1|97076|e_gw.45.30.1" "GO:0003676,GO:0005622,GO:0008270"
"jgi|Nemve1|236265|estExt_fgenesh1_kg.C_10005" "GO:0003735,GO:0003723,GO:0022625,GO:0006412,GO:0042254"
"jgi|Nemve1|245670|estExt_fgenesh1_pg.C_1720004" "GO:0003723,GO:0004525,GO:0006396,GO:0051252,EC:3.1.26.3"
"jgi|Nemve1|191466|estExt_GenewiseH_1.C_2080022" "GO:0016192,GO:0048790,GO:0007264,GO:0008021,GO:0003924,GO:0048786,GO:0015031,GO:0005525"
"jgi|Nemve1|57361|gw.120.102.1" "GO:0008188,GO:0016021,GO:0007187,GO:0007268"
"jgi|Nemve1|201201|fgenesh1_pg.scaffold_26000130" "GO:0007186,GO:0016021"
"jgi|Nemve1|10813|gw.127.3.1" "GO:0050660,GO:0005788,GO:0005515,GO:0030433"
"jgi|Nemve1|103841|e_gw.70.1.1" "GO:0005509,GO:0009987,GO:0005578"
"jgi|Nemve1|209898|fgenesh1_pg.scaffold_113000021" "GO:0016021,GO:0007186"
"jgi|Nemve1|243519|estExt_fgenesh1_pg.C_910018" "GO:0005524"
"jgi|Nemve1|236165|estExt_fgenesh1_pm.C_5410002" "GO:0030170,GO:0042851,GO:0004021,GO:0009058,GO:0006103,GO:0005739,GO:0006531,GO:0015976,EC:2.6.1.2"
"jgi|Nemve1|222039|fgenesh1_pg.scaffold_1290000001" "GO:0009617,GO:0030178"
"jgi|Nemve1|208358|fgenesh1_pg.scaffold_91000059" "GO:0004930,GO:0007186,GO:0016021"
"jgi|Nemve1|186287|estExt_GenewiseH_1.C_810149" "GO:0005730,GO:0006378,GO:0006369,GO:0005654,GO:0003723,GO:0000398,GO:0006379"
"jgi|Nemve1|129046|e_gw.259.7.1" "GO:0000086,GO:0005829,GO:0007020,GO:0043015,GO:0005827,GO:0005814,GO:0005198,GO:0045298"
"jgi|Nemve1|113596|e_gw.119.111.1" "GO:0009987,GO:0043229,GO:0008270,GO:0016021,GO:0044459,GO:0042590,GO:0004177,GO:0006508,GO:0008237,GO:0044444,EC:3.4.11.0"
"jgi|Nemve1|94082|e_gw.35.162.1" "GO:0032451,GO:0050649,GO:0070989,GO:0007584,GO:0016705,GO:0009055,GO:0051384,GO:0005792,GO:0007568,GO:0020037,GO:0042493,GO:0046686,GO:0005789,GO:0017144,GO:0006118"
"jgi|Nemve1|174949|estExt_gwp.C_3460050" "GO:0005737,GO:0043565,GO:0032403,GO:0003697,GO:0031687"
"jgi|Nemve1|136346|e_gw.373.30.1" "GO:0005783,GO:0008474,GO:0006464,EC:3.1.2.22"
"jgi|Nemve1|202554|fgenesh1_pg.scaffold_36000031" "GO:0016021,GO:0007186"
"jgi|Nemve1|223348|fgenesh1_pg.scaffold_2637000001" "GO:0006584,GO:0005488,GO:0004500,GO:0055114,GO:0006570,EC:1.14.17.1"
"jgi|Nemve1|113623|e_gw.119.114.1" "GO:0016874,GO:0030170,GO:0005509,GO:0016769,GO:0008890,GO:0005739,GO:0006544,GO:0006563,GO:0006566,GO:0042967,EC:2.3.1.29"
"jgi|Nemve1|16789|gw.1540.4.1" "GO:0016021,GO:0007186,GO:0004930"
"jgi|Nemve1|241594|estExt_fgenesh1_pg.C_470130" "GO:0048513,GO:0009987,GO:0030017"
"jgi|Nemve1|14357|gw.206.37.1" "GO:0032183,GO:0016604,GO:0031624,GO:0031625,GO:0005150,GO:0033235,GO:0048471,GO:0006955,GO:0007165,GO:0008283,GO:0040007,GO:0045323"
"jgi|Nemve1|153118|e_gw.5755.3.1" "GO:0034080,GO:0000786,GO:0045653,GO:0000723,GO:0048015,GO:0003677,GO:0005515,GO:0005576,GO:0005654"
"jgi|Nemve1|210690|fgenesh1_pg.scaffold_126000016" "GO:0000502,GO:0031625,GO:0032435,GO:0034098,GO:0031397,GO:0051117,GO:0071796"
"jgi|Nemve1|187737|estExt_GenewiseH_1.C_1060113" "GO:0006085,GO:0016208,GO:0019542,GO:0005759,GO:0003987,GO:0019413,GO:0006094,GO:0006096,GO:0019643,EC:6.2.1.1"
"jgi|Nemve1|163815|estExt_gwp.C_440014" "GO:0048037,GO:0000166,GO:0043066,GO:0009612,GO:0045931,GO:0005829,GO:0006529,GO:0006987,GO:0043200,GO:0042149,GO:0009416,GO:0031427,GO:0009636,GO:0042803,GO:0001889,GO:0032870,GO:0005625,GO:0032354,GO:0004066,GO:0006522,GO:0006531,EC:6.3.5.4"
"jgi|Nemve1|100591|e_gw.58.223.1" "GO:0070011,GO:0006508,GO:0005515,GO:0050794,GO:0044464,GO:0016020"
"jgi|Nemve1|46765|gw.426.33.1" "GO:0007243,GO:0031965,GO:0007064,GO:0072354,GO:0005813,GO:0005524,GO:0005819,GO:0090231,GO:0005694,GO:0072355,GO:0071459"
"jgi|Nemve1|48054|gw.4088.1.1" "GO:0005488"
"jgi|Nemve1|193382|estExt_GenewiseH_1.C_2910024" "GO:0006260,GO:0005524,GO:0017111,GO:0000808,GO:0005634,EC:3.6.1.15"
"jgi|Nemve1|93771|e_gw.34.49.1" "GO:0016021,GO:0007186,GO:0004930"
"jgi|Nemve1|221554|fgenesh1_pg.scaffold_832000002" "GO:0005097,GO:0005509,GO:0005622,GO:0032851"
"jgi|Nemve1|240370|estExt_fgenesh1_pg.C_280026" "GO:0016998"
"jgi|Nemve1|101662|e_gw.61.41.1" "GO:0007265,GO:0043231,GO:0005088,GO:0005509,GO:0019900,GO:0043087,GO:0017016,GO:0032045,GO:0051056,GO:0048471,GO:0016020"
"jgi|Nemve1|179731|estExt_GenewiseH_1.C_140004" "GO:0016773,GO:0016301,GO:0016310,GO:0000166,GO:0005998,GO:0006091,EC:2.7.1.0"
"jgi|Nemve1|205789|fgenesh1_pg.scaffold_63000002" "GO:0044238,GO:0008270,GO:0003824,GO:0044237"
"jgi|Nemve1|5705|gw.2243.6.1" "GO:0009987,GO:0050789"
"jgi|Nemve1|245432|estExt_fgenesh1_pg.C_1600005" "GO:0055085,GO:0005158,GO:0005543,GO:0005899,GO:0007165"
"jgi|Nemve1|202972|fgenesh1_pg.scaffold_39000055" "GO:0005319,GO:0006869"
"jgi|Nemve1|149561|e_gw.3035.1.1" "GO:0005488"
"jgi|Nemve1|76658|gw.8722.3.1" "GO:0045181,GO:0005488,GO:0055114,GO:0006118,GO:0006537"
"jgi|Nemve1|172080|estExt_gwp.C_2000072" "GO:0048268,GO:0035091,GO:0006919,GO:0005794,GO:0030276,GO:0006917,GO:0048260,GO:0009790,GO:0030136"
"jgi|Nemve1|136525|e_gw.377.16.1" "GO:0005730,GO:0005085,GO:0045111,GO:0005515,GO:0050709,GO:0005737,GO:0043087"
"jgi|Nemve1|80463|e_gw.3.306.1" "GO:0003729,GO:0042332,GO:0000166"
"jgi|Nemve1|223826|fgenesh1_pg.scaffold_3395000002" "GO:0009058"
"jgi|Nemve1|9097|gw.7963.2.1" "GO:0045213,GO:0030018,GO:0008307,GO:0043034,GO:0008270,GO:0005856,GO:0021629,GO:0043043,GO:0006355,GO:0045202,GO:0030055,GO:0009986,GO:0007519,GO:0005792,GO:0003779,GO:0046716,GO:0045121,GO:0050998,GO:0044306,GO:0042383,GO:0016010"
"jgi|Nemve1|112267|e_gw.110.96.1" "GO:0055114,GO:0005743,GO:0004350,GO:0006561,GO:0004349,GO:0000051,GO:0006537,GO:0016310,EC:1.2.1.41,EC:2.7.2.11"
"jgi|Nemve1|83730|e_gw.8.2.1" "GO:0000786,GO:0003677,GO:0006334,GO:0005634"
"jgi|Nemve1|100342|e_gw.56.108.1" "GO:0008233,GO:0044464,GO:0006508"
"jgi|Nemve1|84904|e_gw.10.156.1" "GO:0005813,GO:0000922"
"jgi|Nemve1|207969|fgenesh1_pg.scaffold_86000060" "GO:0055085,GO:0016021,GO:0022857"
"jgi|Nemve1|244931|estExt_fgenesh1_pg.C_1390047" "GO:0016021,GO:0007186"
"jgi|Nemve1|212101|fgenesh1_pg.scaffold_149000046" "GO:0006281,GO:0043234,GO:0005515,GO:0043596,GO:0044451"
"jgi|Nemve1|203219|fgenesh1_pg.scaffold_41000058" "GO:0005777,GO:0048471,GO:0008270,GO:0005515,GO:0016874"
"jgi|Nemve1|217135|fgenesh1_pg.scaffold_286000001" "GO:0006355,GO:0007283,GO:0043565,GO:0003700,GO:0042803,GO:0005737,GO:0005667,GO:0045449"
"jgi|Nemve1|225389|fgenesh1_pg.scaffold_8426000001" "GO:0003676"
"jgi|Nemve1|113475|e_gw.118.90.1" "GO:0047497,GO:0005509,GO:0007264,GO:0006915,GO:0019725,GO:0006184,GO:0031307,GO:0003924,GO:0005525"
"jgi|Nemve1|109185|e_gw.93.195.1" "GO:0005543"
"jgi|Nemve1|143166|e_gw.752.2.1" "GO:0050896,GO:0030141,GO:0006887,GO:0005515,GO:0002252,GO:0016020"
"jgi|Nemve1|219163|fgenesh1_pg.scaffold_388000010" "GO:0009055,GO:0004497,GO:0020037,GO:0016705,GO:0055114,GO:0006118"
"jgi|Nemve1|241470|estExt_fgenesh1_pg.C_460025" "GO:0006810,GO:0008202"
"jgi|Nemve1|213259|fgenesh1_pg.scaffold_172000042" "GO:0005515,GO:0048519,GO:0048812,GO:0044464,GO:0048513,GO:0048667,GO:0006935,GO:0050794"
"jgi|Nemve1|10306|gw.891.3.1" "GO:0032501"
"jgi|Nemve1|106713|e_gw.83.137.1" "GO:0005452,GO:0009401,GO:0005351,GO:0016021,GO:0006821,GO:0015701"
"jgi|Nemve1|79982|e_gw.2.187.1" "GO:0001537,GO:0050655,GO:0005515,GO:0016051,GO:0016021"
"jgi|Nemve1|212428|fgenesh1_pg.scaffold_156000007" "GO:0016021,GO:0007186,GO:0004930"
"jgi|Nemve1|197800|fgenesh1_pg.scaffold_7000083" "GO:0003993,GO:0016311,GO:0044464,GO:0052745,GO:0006771,GO:0019497,EC:3.1.3.2"
"jgi|Nemve1|128014|e_gw.245.79.1" "GO:0016740"
"jgi|Nemve1|215218|fgenesh1_pg.scaffold_221000017" "GO:0005622,GO:0007165"
"jgi|Nemve1|223290|fgenesh1_pg.scaffold_2540000001" "GO:0005773,GO:0005624,GO:0015629,GO:0007283,GO:0005083,GO:0007091,GO:0005543,GO:0008064,GO:0050774,GO:0007030,GO:0046872,GO:0001726,GO:0043025,GO:0004674,GO:0017048,GO:0000070,GO:0033205,GO:0005886,GO:0000086,GO:0035556,GO:0031985,GO:0009069,GO:0016310,EC:2.7.11.0"
"jgi|Nemve1|209148|fgenesh1_pg.scaffold_101000075" "GO:0050896,GO:0016021,GO:0035725,GO:0005272,GO:0044464,GO:0050877"
"jgi|Nemve1|201938|fgenesh1_pg.scaffold_31000098" "GO:0009987,GO:0050896,GO:0044425,GO:0044464"
"jgi|Nemve1|139003|e_gw.454.16.1" "GO:0016021,GO:0007186,GO:0004930"
"jgi|Nemve1|243415|estExt_fgenesh1_pg.C_880055" "GO:0003727,GO:0005730,GO:0000790,GO:0035064,GO:0016574,GO:0035102,GO:0000122,GO:0006342,GO:0004842,GO:0000792,GO:0000151,EC:6.3.2.19"
"jgi|Nemve1|157094|e_gw.14406.2.1" "GO:0030170,GO:0006520,GO:0016829"
"jgi|Nemve1|162657|estExt_gwp.C_320251" "GO:0016021"
"jgi|Nemve1|243410|estExt_fgenesh1_pg.C_880050" "GO:0006355,GO:0043565,GO:0046983,GO:0003700,GO:0005667,GO:0045449"
"jgi|Nemve1|31143|gw.4.71.1" "GO:0045879,GO:0043065,GO:0005925,GO:0048712,GO:0005764,GO:0050680,GO:0070374,GO:0022010,GO:0035019,GO:0010518,GO:0002062,GO:0048546,GO:0001958,GO:0021762,GO:0017134,GO:0045839,GO:0043552,GO:0031398,GO:0002009,GO:0090080,GO:0009898,GO:0035988,GO:0002089,GO:0045597,GO:0005007,GO:0090263,GO:0005887,GO:0003416,GO:0048471,GO:0000122,GO:0005524,GO:0090102,GO:0070307,GO:0046777,GO:0072148,GO:0042517,GO:0043066,GO:0061144,GO:0060113,GO:0060385,GO:0008286,GO:0042511,GO:0048678,GO:0001938"
"jgi|Nemve1|103315|e_gw.68.17.1" "GO:0050896,GO:0030141,GO:0006887,GO:0005515,GO:0002252,GO:0016020"
"jgi|Nemve1|155448|e_gw.8594.3.1" "GO:0009058,GO:0016740"
"jgi|Nemve1|236054|estExt_fgenesh1_pm.C_3780001" "GO:0008413,GO:0009217,GO:0000302,GO:0006281"
"jgi|Nemve1|128647|e_gw.252.8.1" "GO:0047485,GO:0005813,GO:0005634,GO:0008270"
"jgi|Nemve1|152115|e_gw.4669.1.1" "GO:0003840,GO:0006691,GO:0006693,GO:0006749,GO:0019530,EC:2.3.2.2"
"jgi|Nemve1|191733|estExt_GenewiseH_1.C_2160020" "GO:0005764,GO:0007264,GO:0000139,GO:0045921,GO:0019003,GO:0005770,GO:0006184,GO:0005515,GO:0003924,GO:0005789,GO:0015031,GO:0045453,GO:0005525,GO:0005886"
"jgi|Nemve1|40526|gw.201.70.1" "GO:0005737,GO:0043005,GO:0005886,GO:0005515,GO:0016021,GO:0007214,GO:0004965,GO:0007216"
"jgi|Nemve1|198151|fgenesh1_pg.scaffold_8000192" "GO:0006810,GO:0016020,GO:0005215"
"jgi|Nemve1|224252|fgenesh1_pg.scaffold_4246000001" "GO:0003700,GO:0001779,GO:0070491,GO:0042803,GO:0000289,GO:0043425,GO:0070644,GO:0048541,GO:0005783,GO:0051091,GO:0090305,GO:0043966,GO:0033152,GO:0033077,GO:0006508,GO:0003713,GO:0045944,GO:0030890,GO:0043967,GO:0000175,GO:0005739,GO:0005667,GO:0045666,GO:0003682,GO:0046982,GO:0050821,GO:0002326,GO:0000080,GO:0045787,GO:0043565,GO:0030165,GO:0042493,GO:0000788,GO:0000291,GO:0031435,GO:0032496,GO:0070888,GO:0045449,GO:0045941"
"jgi|Nemve1|107177|e_gw.85.10.1" "GO:0016021,GO:0007156,GO:0005509,GO:0005886"
"jgi|Nemve1|205917|fgenesh1_pg.scaffold_64000040" "GO:0007165,GO:0030695"
"jgi|Nemve1|211234|fgenesh1_pg.scaffold_134000025" "GO:0004930,GO:0051179,GO:0019222,GO:0019226,GO:0007612,GO:0016021,GO:0048522,GO:0007186,GO:0065008"
"jgi|Nemve1|190658|estExt_GenewiseH_1.C_1760087" "GO:0007275"
"jgi|Nemve1|208854|fgenesh1_pg.scaffold_98000018" "GO:0005737,GO:0004721,GO:0006397,GO:0005634,GO:0006470,EC:3.1.3.16"
"jgi|Nemve1|244876|estExt_fgenesh1_pg.C_1370042" "GO:0003777,GO:0006629,GO:0060972,GO:2000095,GO:0001947,GO:0045494,GO:0060026,GO:0072372,GO:0090090,GO:0005515,GO:0005871,GO:0048496,GO:0005874,GO:0007017"
"jgi|Nemve1|131067|e_gw.289.47.1" "GO:0005761,GO:0003735,GO:0015934,GO:0006412,GO:0042254"
"jgi|Nemve1|86091|e_gw.12.450.1" "GO:0005488,GO:0043232"
"jgi|Nemve1|224197|fgenesh1_pg.scaffold_4139000001" "GO:0005515,GO:0005509"
"jgi|Nemve1|124567|e_gw.212.14.1" "GO:0020037,GO:0016705,GO:0004497,GO:0009055,GO:0055114,GO:0006118"
"jgi|Nemve1|116411|e_gw.138.27.1" "GO:0006468,GO:0016021,GO:0016319,GO:0016798,GO:0007169,GO:0005524,GO:0007409,GO:0005003,GO:0005886"
"jgi|Nemve1|245394|estExt_fgenesh1_pg.C_1580002" "GO:0005840,GO:0003735,GO:0003723,GO:0008270,GO:0006412,GO:0042254"
"jgi|Nemve1|248719|estExt_fgenesh1_pg.C_15630001" "GO:0003723,GO:0003964,GO:0006278,EC:2.7.7.49"
"jgi|Nemve1|168185|estExt_gwp.C_1000202" "GO:0005515,GO:0007155,GO:0042985,GO:0040016,GO:0005737,GO:0005730,GO:0007346,GO:0042254"
"jgi|Nemve1|84427|e_gw.9.342.1" "GO:0005230,GO:0006811,GO:0016021"
"jgi|Nemve1|141380|e_gw.572.4.1" "GO:0005576"
"jgi|Nemve1|224934|fgenesh1_pg.scaffold_6713000001" "GO:0009987,GO:0009950,GO:0060388"
"jgi|Nemve1|244895|estExt_fgenesh1_pg.C_1380033" "GO:0046872,GO:0008081,EC:3.1.4.0"
"jgi|Nemve1|229913|fgenesh1_pm.scaffold_119000011" "GO:0003676"
"jgi|Nemve1|176630|estExt_gwp.C_17810002" "GO:0005829,GO:0018279,GO:0006541,GO:0043687,GO:0006048,GO:0006002,GO:0004360,GO:0006112,GO:0006488,GO:0005529,EC:2.6.1.16"
"jgi|Nemve1|223544|fgenesh1_pg.scaffold_2966000002" "GO:0008017,GO:0022604,GO:0007010,GO:0045298"
"jgi|Nemve1|200421|fgenesh1_pg.scaffold_21000106" "GO:0016021,GO:0007186,GO:0005102,GO:0004930"
"jgi|Nemve1|223171|fgenesh1_pg.scaffold_2355000001" "GO:0043005,GO:0016021,GO:0007214,GO:0004965,GO:0005515,GO:0005737,GO:0007216"
"jgi|Nemve1|129973|e_gw.271.57.1" "GO:0007155"
"jgi|Nemve1|242271|estExt_fgenesh1_pg.C_600043" "GO:0001764,GO:0001972,GO:0000122,GO:0003714,GO:0060173,GO:0008270,GO:0003707,GO:0044323,GO:0004879,GO:0030900,GO:0045736,GO:0010596,GO:0003713,GO:0043401,GO:0007519,GO:0001937,GO:0043565,GO:0006629,GO:0009956,GO:0030522,GO:0009952,GO:0048514,GO:0045944,GO:0010977,GO:0060849,GO:0042803,GO:0005667,GO:0016481,GO:0045941"
"jgi|Nemve1|224311|fgenesh1_pg.scaffold_4379000002" "GO:0008763,GO:0005737,GO:0008360,GO:0005524,GO:0051301,GO:0006541,GO:0009252,EC:6.3.2.8"
"jgi|Nemve1|244559|estExt_fgenesh1_pg.C_1260042" "GO:0003700,GO:0043565,GO:0046983,GO:0005509,GO:0006355,GO:0005667,GO:0045449"
"jgi|Nemve1|225466|fgenesh1_pg.scaffold_8815000001" "GO:0001778,GO:0031965,GO:0008015,GO:0005543,GO:0030659,GO:0005901,GO:0006936,GO:0034605,GO:0016021"
"jgi|Nemve1|4389|gw.583.5.1" "GO:0008270,GO:0048583,GO:0016567,GO:0007165"
"jgi|Nemve1|199909|fgenesh1_pg.scaffold_18000033" "GO:0051291,GO:0051000,GO:0032496,GO:0014916,GO:0008270,GO:0042438,GO:0030742,GO:0031965,GO:0003934,GO:0005525,GO:0005509,GO:0006184,GO:0051066,GO:0005730,GO:0050884,GO:0042311,GO:0005829,GO:0006809,GO:0034612,GO:0050662,GO:0031410,GO:0043234,GO:0006917,GO:0006729,GO:0042416,GO:0034341,GO:0045776,GO:0042803,GO:0051260,GO:0048265,GO:0005625,GO:0046654,GO:0046656,EC:3.5.4.16"
"jgi|Nemve1|121468|e_gw.179.49.1" "GO:0016301,GO:0042826,GO:0019901,GO:0005737,GO:0005730,GO:0071479,GO:0000077,GO:0043065,GO:0017124,GO:0008408,GO:0006281,GO:0000118"
"jgi|Nemve1|248172|estExt_fgenesh1_pg.C_4390008" "GO:0016021,GO:0016757,GO:0005529,GO:0005794"
"jgi|Nemve1|202761|fgenesh1_pg.scaffold_37000136" "GO:0003723,GO:0006369,GO:0000395,GO:0050733,GO:0016607,GO:0031124,GO:0000166,GO:0006406,GO:0071013,GO:0005737,GO:0001701,GO:0060048"
"jgi|Nemve1|170467|estExt_gwp.C_1480095" "GO:0016021,GO:0005216,GO:0006811,GO:0055085"
"jgi|Nemve1|234790|estExt_fgenesh1_pm.C_610016" "GO:0005737,GO:0016787,GO:0042127,GO:0005634,GO:0005515,GO:0009312"
"jgi|Nemve1|223385|fgenesh1_pg.scaffold_2683000001" "GO:0048468,GO:0042692,GO:0030017,GO:0051179,GO:0048513,GO:0071844,GO:0016459,GO:0007391,GO:0030036,GO:0040011,GO:0005488"
"jgi|Nemve1|49836|gw.11170.3.1" "GO:0004222,GO:0006508,GO:0008270,EC:3.4.24.0"
"jgi|Nemve1|151232|e_gw.4020.1.1" "GO:0060743,GO:0051438,GO:0005730,GO:0005123,GO:2000001,GO:0004842,GO:0060442,GO:0042981,GO:0005737,GO:0007165,EC:6.3.2.19"
"jgi|Nemve1|213489|fgenesh1_pg.scaffold_177000021" "GO:0050794,GO:0006351"
"jgi|Nemve1|3983|gw.4309.2.1" "GO:0005737,GO:0043229"
"jgi|Nemve1|207814|fgenesh1_pg.scaffold_84000070" "GO:0006915,GO:0005737,GO:0008270"
"jgi|Nemve1|94213|e_gw.35.266.1" "GO:0043065,GO:0043130,GO:0005080,GO:0042803,GO:0021707,GO:0019035,GO:0006281,GO:0008022,GO:0006261,GO:0000712,GO:0006266,GO:0000819,GO:0006312,GO:0006200,GO:0071107,GO:0016491,GO:0009330,GO:0008144,GO:0005814,GO:0043566,GO:0040016,GO:0003918,GO:0070683,GO:0048015,GO:0045944,GO:0007568,GO:0030263,GO:0055114,GO:0005524,GO:0003682,GO:0045870,GO:0046982,GO:0043565,GO:0042493,GO:0006265,GO:0005730,GO:0000795,GO:0042826,GO:0021702,GO:0000785,GO:0000118,EC:5.99.1.3"
"jgi|Nemve1|8317|gw.6001.2.1" "GO:0005840,GO:0008097,GO:0003735,GO:0005524,GO:0006412,GO:0006298,GO:0030983,GO:0042254"
"jgi|Nemve1|3166|gw.1741.3.1" "GO:0005737,GO:0005730,GO:0005886,GO:0005515,GO:0008565,GO:0006611"
"jgi|Nemve1|65|gw.420.1.1" "GO:0034649,GO:0034720,GO:0008270,GO:0034647,GO:0006349,GO:0044030,GO:0034648,GO:0043046,GO:0050660,GO:0005634"
"jgi|Nemve1|68384|gw.9505.4.1" "GO:0006200,GO:0005524,GO:0016887,EC:3.6.1.3"
"jgi|Nemve1|36879|gw.10.160.1" "GO:0007186,GO:0016021"
"jgi|Nemve1|193980|estExt_GenewiseH_1.C_3250045" "GO:0005737,GO:0016785,GO:0030170,GO:0001514,GO:0005515,GO:0004601,GO:0005634,GO:0000049,GO:0055114,GO:0006804,GO:0006979,EC:2.9.1.0,EC:1.11.1.7"
"jgi|Nemve1|190699|estExt_GenewiseH_1.C_1770129" "GO:0003743,GO:0005730,GO:0005852,GO:0005515,GO:0001732,GO:0005840,GO:0006446"
"jgi|Nemve1|223480|fgenesh1_pg.scaffold_2859000001" "GO:0007411,GO:0005829,GO:0006996,GO:0005730,GO:0030496,GO:0005876,GO:0008089,GO:0000166,GO:0007596"
"jgi|Nemve1|225731|fgenesh1_pg.scaffold_11245000001" "GO:0016773,GO:0048015,GO:0006661,GO:0035004,GO:0007268,GO:0005515,GO:0046854,GO:0005798,EC:2.7.1.0"
"jgi|Nemve1|210064|fgenesh1_pg.scaffold_116000020" "GO:0006120,GO:0008137,GO:0005747,GO:0006744,GO:0006814,GO:0015992,EC:1.6.5.3"
"jgi|Nemve1|1139|gw.239.8.1" "GO:0005109,GO:0016055,GO:0005624,GO:0004713,GO:0071679,GO:0005737,GO:0006468,GO:0042813,GO:0050919,GO:0048705,GO:0043410,GO:0005887,GO:0017147,GO:0005634,GO:0022038,GO:0048843,EC:2.7.10.0"
"jgi|Nemve1|113783|e_gw.120.72.1" "GO:0008270"
"jgi|Nemve1|198584|fgenesh1_pg.scaffold_10000176" "GO:0003700,GO:0043565,GO:0006355,GO:0005667,GO:0045449"
"jgi|Nemve1|99298|e_gw.52.256.1" "GO:0007165,GO:0005102"
"jgi|Nemve1|94812|e_gw.37.4.1" "GO:0004222,GO:0006508,GO:0008270,EC:3.4.24.0"
"jgi|Nemve1|123627|e_gw.201.35.1" "GO:0003676,GO:0046983"
"jgi|Nemve1|212484|fgenesh1_pg.scaffold_157000003" "GO:0003700,GO:0043565,GO:0006355,GO:0005667,GO:0045449"
"jgi|Nemve1|70627|gw.3.749.1" "GO:0044464"
"jgi|Nemve1|248812|estExt_fgenesh1_pg.C_30870001" "GO:0016021,GO:0015858,GO:0005337"
"jgi|Nemve1|25148|gw.81.26.1" "GO:0001934,GO:0005198,GO:0030295,GO:0019901,GO:0005737,GO:0007610,GO:0071842,GO:0010469,GO:0050877,GO:0046328,GO:0045859"
"jgi|Nemve1|164174|estExt_gwp.C_470076" "GO:0050896,GO:0050789,GO:0006351"
"jgi|Nemve1|179665|estExt_GenewiseH_1.C_130345" "GO:0003677,GO:0007126,GO:0005515,GO:0005634,GO:0006310"
"jgi|Nemve1|215562|fgenesh1_pg.scaffold_231000009" "GO:0003824"
"jgi|Nemve1|232694|fgsh_est.C_scaffold_74000004" "GO:0006357,GO:0008219,GO:0005730,GO:0043565,GO:0046983,GO:0003700,GO:0005667,GO:0045449"
"jgi|Nemve1|79900|e_gw.2.62.1" "GO:0006584,GO:0005507,GO:0016052,GO:0030246,GO:0004500,GO:0055114,GO:0006570,EC:1.14.17.1"
"jgi|Nemve1|47823|gw.267.79.1" "GO:0000413,GO:0003755,EC:5.2.1.8"
"jgi|Nemve1|151041|e_gw.3852.3.1" "GO:0004427,GO:0016020,GO:0009678,GO:0015992,GO:0006119,EC:3.6.1.1"
"jgi|Nemve1|196107|fgenesh1_pg.scaffold_1000038" "GO:0001750,GO:0070382,GO:0032402,GO:0071985,GO:0032585,GO:0043320,GO:0006605,GO:0042470,GO:0005525,GO:0005764,GO:0006184,GO:0045921,GO:0005794,GO:0030318,GO:0030425,GO:0007264,GO:0007596,GO:0030667,GO:0003924,GO:0031489,GO:0043316,GO:0016324,GO:0016459"
"jgi|Nemve1|221917|fgenesh1_pg.scaffold_1123000001" "GO:0032259,GO:0006139,GO:0008168,EC:2.1.1.0"
"jgi|Nemve1|94229|e_gw.35.237.1" "GO:0004871,GO:0000122,GO:0005184,GO:0036011,GO:0046982,GO:0003705,GO:0003677,GO:0048800,GO:0048814,GO:0007218,GO:0005667"
"jgi|Nemve1|219712|fgenesh1_pg.scaffold_432000004" "GO:0016446,GO:0005739,GO:0004844,GO:0046872,GO:0016447,GO:0006284,GO:0043066,GO:0005634"
"jgi|Nemve1|6759|gw.3461.1.1" "GO:0000226,GO:0005654,GO:0043161,GO:0071218,GO:0006355,GO:0045104,GO:0005737,GO:0030036,GO:0006515,GO:0006289,GO:0010810,GO:0004843,GO:0031625,GO:0004221,GO:0035520,GO:0007268,GO:0008242,GO:0008219,GO:0016363,GO:0007399,EC:3.1.2.15,EC:3.4.19.0"
"jgi|Nemve1|9421|gw.8336.1.1" "GO:0005829,GO:0045739,GO:0005625,GO:0005730,GO:0046872,GO:0005975,GO:0005792,GO:0000785,GO:0004649,GO:0016045,GO:0003682,EC:3.2.1.143"
"jgi|Nemve1|223407|fgenesh1_pg.scaffold_2730000002" "GO:0006468,GO:0004674,GO:0010212,GO:0031965,GO:0005730,GO:0046872,GO:0051301,GO:0004713,GO:0005524,GO:0005515,GO:0007067,GO:0042384,GO:0000242,GO:0006974,GO:0009069,EC:2.7.11.0,EC:2.7.10.0"
"jgi|Nemve1|81294|e_gw.4.29.1" "GO:0005797,GO:0030512,GO:0000139,GO:0010955,GO:0032330,GO:0005102,GO:0005792,GO:0060349,GO:0017134,GO:0031012"
"jgi|Nemve1|139409|e_gw.472.22.1" "GO:0043065,GO:0044424"
"jgi|Nemve1|224994|fgenesh1_pg.scaffold_7012000001" "GO:0005488"
"jgi|Nemve1|222538|fgenesh1_pg.scaffold_1707000004" "GO:0008152,GO:0003824"
"jgi|Nemve1|224142|fgenesh1_pg.scaffold_4024000002" "GO:0016787"
"jgi|Nemve1|14438|gw.245.32.1" "GO:0016021,GO:0004871,GO:0007186,GO:0004872"
"jgi|Nemve1|228199|fgenesh1_pm.scaffold_9000023" "GO:0008270"
"jgi|Nemve1|223331|fgenesh1_pg.scaffold_2609000001" "GO:0003676,GO:0005634"
"jgi|Nemve1|238127|estExt_fgenesh1_pg.C_30225" "GO:0009987,GO:0008270,GO:0005622,GO:0007275"
"jgi|Nemve1|118436|e_gw.153.125.1" "GO:0016787"
"jgi|Nemve1|110059|e_gw.98.88.1" "GO:0006954,GO:0016525,GO:0031325,GO:0051246,GO:0006915,GO:0003417,GO:0009612,GO:0002682,GO:0005615,GO:0071356,GO:0050840,GO:0033574,GO:0010811,GO:0032101,GO:0005737,GO:0010594,GO:0030335,GO:0009968,GO:0050431,GO:0044267,GO:0035556,GO:0071363,GO:0048584,GO:0071636"
"jgi|Nemve1|235129|estExt_fgenesh1_pm.C_960004" "GO:0005737,GO:0004139,GO:0046121,GO:0009264,GO:0006098,EC:4.1.2.4"
"jgi|Nemve1|106504|e_gw.82.27.1" "GO:0008158,GO:0006810,GO:0016021,GO:0005215,GO:0007165"
"jgi|Nemve1|205481|fgenesh1_pg.scaffold_60000004" "GO:0032501"
"jgi|Nemve1|42396|gw.145.83.1" "GO:0016021,GO:0007186,GO:0004930"
"jgi|Nemve1|217848|fgenesh1_pg.scaffold_314000037" "GO:0016021,GO:0004930,GO:0007186"
"jgi|Nemve1|31638|gw.2.85.1" "GO:0048662,GO:0004871,GO:0043198,GO:0043524,GO:0032956,GO:0005925,GO:0004674,GO:0017124,GO:0008284,GO:0043034,GO:0045669,GO:0050775,GO:0030513,GO:0043406,GO:0005829,GO:0008016,GO:0005178,GO:0043410,GO:0007569,GO:0090263,GO:0034446,GO:0006469,GO:0042383,GO:0014912,GO:0005911,GO:0032288,GO:0034329,GO:0007050,GO:0005524,GO:0001725,GO:0030335,GO:0018105,GO:0019901,GO:0045197,GO:0001658,GO:0043206,GO:0045663,GO:0045893,GO:0007229,GO:0051897,GO:0016203,GO:0030018,GO:0051291,GO:0001568,GO:0010667,GO:0043025,GO:0042327,GO:0001954,GO:0045773,GO:0043195,GO:0009069,GO:0008305,EC:2.7.11.0"
"jgi|Nemve1|25025|gw.40.41.1" "GO:0007186,GO:0016021"
"jgi|Nemve1|82804|e_gw.6.334.1" "GO:0055085,GO:0016021"
"jgi|Nemve1|102384|e_gw.64.13.1" "GO:0009987,GO:0005529"
"jgi|Nemve1|70038|gw.87.163.1" "GO:0030170,GO:0019752,GO:0016831,EC:4.1.1.0"
"jgi|Nemve1|97531|e_gw.46.126.1" "GO:0005381,GO:0010038,GO:0016021,GO:0030097,GO:0034755,GO:0048536,GO:0055072,GO:0048872,GO:0044464"
"jgi|Nemve1|244013|estExt_fgenesh1_pg.C_1040046" "GO:0043231,GO:0016021,GO:0021987,GO:0044459,GO:0005102,GO:0034613,GO:0044444,GO:0007165,GO:0048666,GO:0007610,GO:0016043,GO:0044304"
"jgi|Nemve1|210626|fgenesh1_pg.scaffold_124000070" "GO:0051049,GO:0023052,GO:0048519,GO:0044464,GO:0050877,GO:0044281,GO:0065009,GO:0080090,GO:0031323,GO:0042221,GO:0007154,GO:0005488,GO:0007610,GO:0034641"
"jgi|Nemve1|160416|estExt_gwp.C_130337" "GO:0004181,GO:0035609,GO:0015631,GO:0006508,GO:0005829,GO:0008270,GO:0035610,GO:0045298,EC:3.4.17.0"
"jgi|Nemve1|205321|fgenesh1_pg.scaffold_58000059" "GO:0005634"
"jgi|Nemve1|65204|gw.8.366.1" "GO:0004519,GO:0003723,GO:0003964,GO:0006278,EC:2.7.7.49"
"jgi|Nemve1|1539|gw.3319.2.1" "GO:0031625,GO:0016324,GO:0015238,GO:0006855,GO:0005635,GO:0044444,GO:0016021"
"jgi|Nemve1|83661|e_gw.8.234.1" "GO:0008380,GO:0005515,GO:0008584,GO:0000166,GO:0008143,GO:0044424"
"jgi|Nemve1|11319|gw.135.17.1" "GO:0004181,GO:0015631,GO:0005634,GO:0005829,GO:0035611,GO:0045298,EC:3.4.17.0"
"jgi|Nemve1|117600|e_gw.148.78.1" "GO:0005576"
"jgi|Nemve1|144236|e_gw.974.2.1" "GO:0034332,GO:0006355,GO:0051649,GO:0005525,GO:0015031,GO:0006184,GO:0007264,GO:0003924,GO:0008134,GO:0044444,GO:0005524,GO:0005667"
"jgi|Nemve1|207343|fgenesh1_pg.scaffold_79000069" "GO:0005509"
"jgi|Nemve1|247454|estExt_fgenesh1_pg.C_3040013" "GO:0005622,GO:0008270"
"jgi|Nemve1|223883|fgenesh1_pg.scaffold_3480000001" "GO:0007165,GO:0005102,GO:0005634"
"jgi|Nemve1|149509|e_gw.3005.6.1" "GO:0008076,GO:0005249,GO:0071805"
"jgi|Nemve1|214497|fgenesh1_pg.scaffold_202000001" "GO:0005529,GO:0007165,GO:0016020"
"jgi|Nemve1|242695|estExt_fgenesh1_pg.C_690082" "GO:0000124,GO:0030374,GO:0016578,GO:0045893,GO:0051028,GO:0005667,GO:0045941"
"jgi|Nemve1|220068|fgenesh1_pg.scaffold_471000009" "GO:0016491,GO:0055114,GO:0000166"
"jgi|Nemve1|125098|e_gw.217.21.1" "GO:0030324,GO:0030336,GO:0060174,GO:0007267,GO:0055007,GO:0035118,GO:0003197,GO:0000977,GO:0015629,GO:0003294,GO:0010719,GO:0003166,GO:0005737,GO:0001947,GO:0005667,GO:0003283,GO:0060044,GO:0003344,GO:0003190,GO:0003229,GO:0003218,GO:0006917,GO:0060980,GO:0003700,GO:0045944,GO:0060045,GO:0003281,GO:0035117,GO:0008134,GO:0051891,GO:0045449"
"jgi|Nemve1|207836|fgenesh1_pg.scaffold_85000013" "GO:0072488,GO:0016021,GO:0008519"
"jgi|Nemve1|211018|fgenesh1_pg.scaffold_131000017" "GO:0090305,GO:0003677,GO:0004518"
"jgi|Nemve1|217332|fgenesh1_pg.scaffold_293000020" "GO:0003676,GO:0046983"
"jgi|Nemve1|170518|estExt_gwp.C_1490140" "GO:0007264,GO:0006355,GO:0005524,GO:0008134,GO:0005525,GO:0005667"
"jgi|Nemve1|230057|fgenesh1_pm.scaffold_134000004" "GO:0051603,GO:0004871,GO:0051291,GO:0010815,GO:0031626,GO:0007548,GO:0008270,GO:0051289,GO:0043559,GO:0031597,GO:0005615,GO:0001540,GO:0009986,GO:0045861,GO:0004222,GO:0050435,GO:0007165,GO:0016887,GO:0042803,GO:0006200,GO:0005625,GO:0005634,GO:0005782,GO:0005524,GO:0042447,GO:0005739,EC:3.4.24.0,EC:3.6.1.3"
"jgi|Nemve1|189424|estExt_GenewiseH_1.C_1420085" "GO:0030046,GO:0032421,GO:0007626,GO:0042995,GO:0005515,GO:0015629,GO:0051494"
"jgi|Nemve1|173572|estExt_gwp.C_2590011" "GO:0006511,GO:0004221,GO:0008234,GO:0005515,GO:0016579,GO:0044424,GO:0006974,EC:3.1.2.15"
"jgi|Nemve1|221788|fgenesh1_pg.scaffold_997000001" "GO:0005488"
"jgi|Nemve1|238038|estExt_fgenesh1_pg.C_30065" "GO:0005515"
"jgi|Nemve1|244205|estExt_fgenesh1_pg.C_1130029" "GO:0020037"
"jgi|Nemve1|217029|fgenesh1_pg.scaffold_280000039" "GO:0003677,GO:0015074,GO:0006310"
"jgi|Nemve1|123168|e_gw.197.62.1" "GO:0034968,GO:0008270,GO:0006355,GO:0018024,GO:0003677,GO:0005694,GO:0005634,GO:0006554,EC:2.1.1.43"
"jgi|Nemve1|102755|e_gw.66.68.1" "GO:0005829,GO:0030863,GO:0030016,GO:0030049,GO:0008180,GO:0030241,GO:0016020,GO:0005523"
"jgi|Nemve1|92961|e_gw.31.138.1" "GO:0016020,GO:0046533,GO:0042675,GO:0050931"
"jgi|Nemve1|244518|estExt_fgenesh1_pg.C_1240056" "GO:0000022,GO:0046872,GO:0003735,GO:0022625,GO:0006412,GO:0019843,GO:0042254"
"jgi|Nemve1|132328|e_gw.308.5.1" "GO:0005654,GO:0000122,GO:0043085,GO:0005624,GO:0006283,GO:0006297,GO:0008047,GO:0005737,GO:0005730,GO:0051958,GO:0019904,GO:0008517,GO:0003689,GO:0043565,GO:0000722,GO:0000084,GO:0046655,GO:0015884,GO:0005663,GO:0015350,GO:0007004,GO:0003690,GO:0045893,GO:0032201,GO:0005887,GO:0005524,GO:0006271,GO:0042575"
"jgi|Nemve1|133919|e_gw.325.17.1" "GO:0006810,GO:0032270,GO:0043066,GO:0065009,GO:0010468,GO:0016021,GO:0005789,GO:0055074,GO:0007600,GO:0006508,GO:0019899,GO:0030968,GO:0031399"
"jgi|Nemve1|87925|e_gw.17.159.1" "GO:0005622,GO:0005525,GO:0007264"
"jgi|Nemve1|210446|fgenesh1_pg.scaffold_121000065" "GO:0003676,GO:0043484,GO:0008270"
"jgi|Nemve1|87486|e_gw.16.118.1" "GO:0010467,GO:0042803,GO:0008284,GO:0007411,GO:0008201,GO:0043009,GO:0018108,GO:0043406,GO:0010863,GO:0030900,GO:0042471,GO:0017134,GO:0043410,GO:0005007,GO:0048646,GO:0005887,GO:0048729,GO:0045666,GO:0005524,GO:2000027,GO:0048523,GO:0044424,GO:0046777,GO:0008543,GO:0048705,GO:0014068,GO:0008286,GO:0001764,GO:0005576"
"jgi|Nemve1|171246|estExt_gwp.C_1720006" "GO:0005525,GO:0006184,GO:0003924"
"jgi|Nemve1|208692|fgenesh1_pg.scaffold_95000047" "GO:0005524,GO:0006468,GO:0004672"
"jgi|Nemve1|200796|fgenesh1_pg.scaffold_24000010" "GO:0005634"
"jgi|Nemve1|159188|estExt_gwp.C_60449" "GO:0009435,GO:0004515,GO:0000309,GO:0043526,GO:0005634,GO:0019357,GO:0006769,EC:2.7.7.18,EC:2.7.7.1"
"jgi|Nemve1|93024|e_gw.32.116.1" "GO:0006506,GO:0043687,GO:0051267,GO:0005783,GO:0044425"
"jgi|Nemve1|10520|gw.100.7.1" "GO:0007156,GO:0005886,GO:0005509,GO:0016021"
"jgi|Nemve1|143743|e_gw.859.10.1" "GO:0008138,GO:0005654,GO:0048011,GO:0033549,GO:0004725,GO:0008063,GO:0034142,GO:0050868,GO:0045931,GO:0070373,GO:0034134,GO:0046329,GO:0001772,GO:0035666,GO:0005829,GO:0050860,GO:0035335,GO:0000188,GO:0034138,GO:0002755,GO:0034130,GO:0001701,GO:0006570,EC:3.1.3.48"
"jgi|Nemve1|96576|e_gw.43.139.1" "GO:0016021,GO:0007186,GO:0004930"
"jgi|Nemve1|106342|e_gw.81.127.1" "GO:0003007,GO:0007296,GO:0048589,GO:0008270,GO:0048844,GO:0016607,GO:0006412,GO:0007569,GO:0003735,GO:0003723,GO:0045944,GO:0048146,GO:0015935,GO:0001701,GO:0001570,GO:0042254"
"jgi|Nemve1|32820|gw.5.110.1" "GO:0007186,GO:0048518,GO:0065008,GO:0004930,GO:0006816,GO:0016021,GO:0005886,GO:0032501,GO:0035556"
"jgi|Nemve1|215228|fgenesh1_pg.scaffold_221000027" "GO:0008152,GO:0003824"
"jgi|Nemve1|247521|estExt_fgenesh1_pg.C_3120013" "GO:0009790,GO:0005840,GO:0003735,GO:0006412,GO:0042254"
"jgi|Nemve1|29690|gw.139.69.1" "GO:0009880,GO:0051865,GO:0001841,GO:0045665,GO:0008270,GO:0016020,GO:0002090,GO:0048793,GO:0060113,GO:0071599,GO:0001756,GO:0021520,GO:0021521,GO:0001885,GO:0045747,GO:0021519,GO:0001947,GO:0000151,GO:0030318,GO:0008284,GO:0030139,GO:0021508,GO:0004842,GO:0021986,GO:0045685,GO:0031076,GO:0014069,GO:0060218,GO:0048546,GO:0045807,GO:0048471,GO:0042803,GO:0021654,GO:0001701,GO:0001570,EC:6.3.2.19"
"jgi|Nemve1|98198|e_gw.48.119.1" "GO:0070584,GO:0005524,GO:0051539,GO:0032981,GO:0005739"
"jgi|Nemve1|237113|estExt_fgenesh1_kg.C_1180004" "GO:0005654,GO:0005689,GO:0000398"
"jgi|Nemve1|4561|gw.5000.1.1" "GO:0005509"
"jgi|Nemve1|148967|e_gw.2720.1.1" "GO:0050775,GO:0030056,GO:0030027,GO:0000139,GO:0007163,GO:0005884,GO:0060271,GO:0046677,GO:0051321,GO:0006928,GO:0008356,GO:0043519,GO:0003779,GO:0060076,GO:0005885,GO:0045666,GO:0033206,GO:0051653,GO:0010592,GO:0030838,GO:0009743,GO:0005524,GO:0002102,GO:0051491"
"jgi|Nemve1|88954|e_gw.20.31.1" "GO:0030097,GO:0050660,GO:0030425,GO:0004791,GO:0050661,GO:0045454,GO:0000305,GO:0030424,GO:0007507,GO:0043025,GO:0005739,GO:0042803,GO:0055114,GO:0006118,GO:0006206,EC:1.8.1.9"
"jgi|Nemve1|3739|gw.2680.1.1" "GO:0005488"
"jgi|Nemve1|225633|fgenesh1_pg.scaffold_9914000001" "GO:0005737,GO:0007018,GO:0030286,GO:0016887,GO:0005524,GO:0035085,GO:0003777,GO:0005874,EC:3.6.1.3"
"jgi|Nemve1|78888|e_gw.1.659.1" "GO:0003723,GO:0003964,GO:0006278,EC:2.7.7.49"
"jgi|Nemve1|159793|estExt_gwp.C_100098" "GO:0000185,GO:0043231,GO:0008270,GO:0043410,GO:0031410,GO:0004842,GO:0016567,GO:0005515,GO:0042981,GO:0000151,GO:0006351,GO:0005886,EC:6.3.2.19"
"jgi|Nemve1|90881|e_gw.25.8.1" "GO:0043231,GO:0035091,GO:0005942,GO:0048015,GO:0016303,GO:0005515,GO:0046854,GO:0036092,EC:2.7.1.137"
"jgi|Nemve1|223207|fgenesh1_pg.scaffold_2415000001" "GO:0016020,GO:0004222,GO:0006508,GO:0008270,EC:3.4.24.0"
"jgi|Nemve1|198826|fgenesh1_pg.scaffold_12000049" "GO:0005509"
"jgi|Nemve1|168498|estExt_gwp.C_1060080" "GO:0043065,GO:0009986,GO:0030501,GO:0003308,GO:0035630,GO:0035295,GO:0045669,GO:0009790,GO:0016362,GO:0010862,GO:2000726,GO:0008083,GO:0019211,GO:0060317,GO:0061036,GO:0021537,GO:0060395,GO:0045944,GO:0040007,GO:0048729,GO:0042221,GO:0000122,GO:0008285,GO:0003130,GO:0046982,GO:0010922,GO:0045786,GO:0046332,GO:0070700,GO:0060284,GO:0001938,GO:0005576,GO:0009069,GO:0048179"
"jgi|Nemve1|10947|gw.408.5.1" "GO:0005737,GO:0031965,GO:0008236,GO:0006508"
"jgi|Nemve1|247556|estExt_fgenesh1_pg.C_3150002" "GO:0003723,GO:0044424"
"jgi|Nemve1|114933|e_gw.129.117.1" "GO:0005509"
"jgi|Nemve1|213216|fgenesh1_pg.scaffold_171000044" "GO:0016787,GO:0008152"
"jgi|Nemve1|114817|e_gw.128.13.1" "GO:0003677,GO:0005524,GO:0003700,GO:0004386,GO:0045892,GO:0005667,GO:0045449"
"jgi|Nemve1|102330|e_gw.64.68.1" "GO:0005488"
"jgi|Nemve1|9482|gw.10640.1.1" "GO:0043401,GO:0006355,GO:0003677,GO:0003700,GO:0003707,GO:0005667,GO:0045449"
"jgi|Nemve1|108927|e_gw.92.51.1" "GO:0007417,GO:0016337,GO:0048513,GO:0009653,GO:0044464"
"jgi|Nemve1|102486|e_gw.64.113.1" "GO:0007155"
"jgi|Nemve1|96894|e_gw.44.58.1" "GO:0001525,GO:0048332,GO:0005515,GO:0048864,GO:0018024,GO:0060669,GO:0006355,GO:0048701,GO:0018023,GO:0030900,GO:0001763,GO:0060977,GO:0035441,GO:0060039,GO:0005694,GO:0001843,GO:0010452,GO:0005634,GO:0006554,EC:2.1.1.43"
"jgi|Nemve1|137471|e_gw.401.17.1" "GO:0006461,GO:0003157,GO:0030426,GO:0001501,GO:0022006,GO:0031290,GO:0001754,GO:0000776,GO:0003306,GO:0007051,GO:0008013,GO:0048920,GO:0060041,GO:0045736,GO:0035050,GO:0003170,GO:0055001,GO:0035118,GO:0006974,GO:0031018,GO:0061031,GO:0007050,GO:0071599,GO:0008285,GO:0019887,GO:0070365,GO:0030855,GO:0090090,GO:0030877,GO:0005634,GO:0005813,GO:0090244,GO:0008017,GO:0030917,GO:0007026,GO:0031017,GO:0016328,GO:0061380,GO:0016342,GO:0045298"
"jgi|Nemve1|150574|e_gw.3568.1.1" "GO:0016888,GO:0006308,EC:3.1.21.0"
"jgi|Nemve1|168810|estExt_gwp.C_1140008" "GO:0005737,GO:0006479,GO:0005488,GO:0008276"
"jgi|Nemve1|9216|gw.10013.1.1" "GO:0006260,GO:0042645,GO:0003697,GO:0051096,GO:0003682,GO:0000785"
"jgi|Nemve1|235218|estExt_fgenesh1_pm.C_1090006" "GO:0030316,GO:0033555,GO:0045453,GO:0001818,GO:0009617,GO:0005615,GO:0007162,GO:0005764,GO:0016021,GO:0001503,GO:0010043,GO:0014070,GO:0070723,GO:0008199,GO:0008198,GO:0031324,GO:0033591,GO:0006952,GO:0003993,GO:0030335,GO:0006771,GO:0019497,EC:3.1.3.2"
"jgi|Nemve1|223466|fgenesh1_pg.scaffold_2834000001" "GO:0003949,GO:0006810,GO:0000105,GO:0004424,GO:0030288,GO:0005215,EC:5.3.1.16,EC:4.2.1.19"
"jgi|Nemve1|244537|estExt_fgenesh1_pg.C_1260002" "GO:0006950"
"jgi|Nemve1|210827|fgenesh1_pg.scaffold_128000011" "GO:0016021,GO:0007155,GO:0042246"
"jgi|Nemve1|99701|e_gw.54.96.1" "GO:0044433,GO:0005515"
"jgi|Nemve1|245314|estExt_fgenesh1_pg.C_1540023" "GO:0003824,GO:0008152"
"jgi|Nemve1|66298|gw.30.353.1" "GO:0007155"
"jgi|Nemve1|234969|estExt_fgenesh1_pm.C_780007" "GO:0020037,GO:0016705,GO:0004497,GO:0009055,GO:0055114,GO:0006118"
"jgi|Nemve1|225697|fgenesh1_pg.scaffold_10626000002" "GO:0005737,GO:0016311,GO:0016791,GO:0008772,GO:0006006,EC:3.1.3.0,EC:2.7.11.5"
"jgi|Nemve1|147171|e_gw.1906.3.1" "GO:0004222,GO:0006508,GO:0008270,EC:3.4.24.0"
"jgi|Nemve1|248154|estExt_fgenesh1_pg.C_4320007" "GO:0005488"
"jgi|Nemve1|174288|estExt_gwp.C_2970002" "GO:0008270,GO:0004842,GO:0016567,EC:6.3.2.19"
"jgi|Nemve1|223913|fgenesh1_pg.scaffold_3536000001" "GO:0005097,GO:0005622,GO:0032851"
"jgi|Nemve1|104958|e_gw.75.16.1" "GO:0007275,GO:0007049,GO:0006468,GO:0005524,GO:0000287,GO:0007243,GO:0005634,GO:0005829,GO:0004693,GO:0000074,GO:0009069,EC:2.7.11.22"
"jgi|Nemve1|130825|e_gw.286.9.1" "GO:0009615,GO:0019899,GO:0030530,GO:0000398,GO:0005654"
"jgi|Nemve1|88728|e_gw.19.207.1" "GO:0007186,GO:0043005,GO:0023061,GO:0097060,GO:0004930,GO:0016021,GO:0005622,GO:0008066,GO:0007268,GO:0005886,GO:0032940"
"jgi|Nemve1|191860|estExt_GenewiseH_1.C_2190016" "GO:0006508,GO:0050790,GO:0004197,EC:3.4.22.0"
"jgi|Nemve1|226046|fgenesh1_pg.scaffold_17149000001" "GO:0004222,GO:0006508,GO:0008270,EC:3.4.24.0"
"jgi|Nemve1|232687|fgsh_est.C_scaffold_73000006" "GO:0003723"
"jgi|Nemve1|9911|gw.17225.1.1" "GO:0005737,GO:0042803"
"jgi|Nemve1|248296|estExt_fgenesh1_pg.C_4880013" "GO:0004519,GO:0005488,GO:0044238,GO:0044424"
"jgi|Nemve1|154867|e_gw.7870.1.1" "GO:0004331,GO:0003873,GO:0006003,GO:0005524,GO:0006096,GO:0005829,GO:0006013,EC:3.1.3.46,EC:2.7.1.105"
"jgi|Nemve1|173481|estExt_gwp.C_2540048" "GO:0009986,GO:0032317,GO:0032314,GO:0097156,GO:0043507,GO:0005005,GO:0014069,GO:0050775,GO:0005783,GO:0043679,GO:0044295,GO:0031594,GO:0008347,GO:0030175,GO:0048710,GO:0021957,GO:0048013,GO:0043204,GO:0005887,GO:0005004,GO:0005794,GO:0097155,GO:0007628,GO:0005524,GO:0005741,GO:0031901,GO:0008045,GO:0061001,GO:0046875,GO:0048681"
"jgi|Nemve1|100779|e_gw.58.161.1" "GO:0005737,GO:0035556,GO:0006468,GO:0005524,GO:0005634,GO:0004674,GO:0009069,EC:2.7.11.0"
"jgi|Nemve1|91464|e_gw.27.72.1" "GO:0030246,GO:0042221,GO:0005515,GO:0007155,GO:0009986,GO:0044425,GO:0050794,GO:0005886"
"jgi|Nemve1|248699|estExt_fgenesh1_pg.C_14180001" "GO:0042866,GO:0016594,GO:0005625,GO:0005509,GO:0007420,GO:0003941,GO:0005524,GO:0030165,GO:0030378,GO:0018114,GO:0000287,GO:0007568,GO:0043025,GO:0006563,GO:0042493,GO:0051289,GO:0042803,GO:0032496,GO:0005737,GO:0030170,GO:0070179,GO:0045177,GO:0043278,GO:0005886,GO:0006094,GO:0006534,GO:0006544,GO:0006566,EC:4.3.1.17,EC:5.1.1.6"
"jgi|Nemve1|132091|e_gw.305.15.1" "GO:0008270,GO:0005515,GO:0005737,GO:0045202,GO:0005509"
"jgi|Nemve1|925|gw.405.3.1" "GO:0005524,GO:0008134,GO:0006355,GO:0005667"
"jgi|Nemve1|111102|e_gw.104.268.1" "GO:0005643,GO:0006606,GO:0005515,GO:0008565,GO:0006611,GO:0005829,GO:0015630"
"jgi|Nemve1|177691|estExt_GenewiseH_1.C_30792" "GO:0045202,GO:0007269,GO:0050794,GO:0007610"
"jgi|Nemve1|223619|fgenesh1_pg.scaffold_3071000001" "GO:0008287,GO:0046872,GO:0004722,GO:0051726,GO:0006470"
"jgi|Nemve1|224272|fgenesh1_pg.scaffold_4305000001" "GO:0009987"
"jgi|Nemve1|208196|fgenesh1_pg.scaffold_89000058" "GO:0005488"
"jgi|Nemve1|159749|estExt_gwp.C_90653" "GO:0006631,GO:0047499,GO:0005778,GO:0005624,GO:0005524,GO:0009395"
"jgi|Nemve1|62711|gw.1949.2.1" "GO:0017111,GO:0005524,EC:3.6.1.15"
"jgi|Nemve1|157309|e_gw.15679.1.1" "GO:0000786,GO:0003677,GO:0006334,GO:0005634"
"jgi|Nemve1|237388|estExt_fgenesh1_kg.C_2160001" "GO:0005622,GO:0005886"
"jgi|Nemve1|120931|e_gw.175.31.1" "GO:0004185,GO:0007597,GO:0005886,GO:0005515,GO:0006508,EC:3.4.16.0"
"jgi|Nemve1|22641|gw.51.47.1" "GO:0060013,GO:0016934,GO:0060012,GO:0007340,GO:0005624,GO:0007628,GO:0045211,GO:0007601,GO:0016594,GO:0030054,GO:0042391,GO:0050905,GO:0006821,GO:0016935"
"jgi|Nemve1|179376|estExt_GenewiseH_1.C_120148" "GO:0008253,GO:0046872,GO:0006144,GO:0005515,GO:0006195,GO:0005829,EC:3.1.3.5"
"jgi|Nemve1|184789|estExt_GenewiseH_1.C_620059" "GO:0004791,GO:0005515,GO:0005634,GO:0006118,GO:0006206,EC:1.8.1.9"
"jgi|Nemve1|143948|e_gw.900.3.1" "GO:0008076,GO:0005249,GO:0034765,GO:0071805"
"jgi|Nemve1|243040|estExt_fgenesh1_pg.C_770089" "GO:0005509,GO:0016021,GO:0007156,GO:0005886"
"jgi|Nemve1|163663|estExt_gwp.C_430009" "GO:0016491,GO:0045454,GO:0005783"
"jgi|Nemve1|245744|estExt_fgenesh1_pg.C_1740039" "GO:0005509"
"jgi|Nemve1|210228|fgenesh1_pg.scaffold_118000060" "GO:0048840,GO:0035121,GO:0016055,GO:0006916,GO:0042074,GO:0007266,GO:0005525"
"jgi|Nemve1|30016|gw.39.113.1" "GO:0005730,GO:0000209,GO:0006284,GO:0016574,GO:0006513,GO:0004842,GO:0005515,GO:0005737,EC:6.3.2.19"
"jgi|Nemve1|144787|e_gw.1158.4.1" "GO:0016020,GO:0004871,GO:0007165,GO:0006935"
"jgi|Nemve1|113741|e_gw.120.17.1" "GO:0008152,GO:0003824"
"jgi|Nemve1|222148|fgenesh1_pg.scaffold_1416000003" "GO:0004725,GO:0031175,GO:0007155,GO:0035335,GO:0006570,EC:3.1.3.48"
"jgi|Nemve1|201775|fgenesh1_pg.scaffold_30000126" "GO:0005634,GO:0006281"
"jgi|Nemve1|204629|fgenesh1_pg.scaffold_52000094" "GO:0005625,GO:0005777,GO:0016310,GO:0004631,GO:0019287,GO:0005524,GO:0006695,GO:0070723,EC:2.7.4.2"
"jgi|Nemve1|243139|estExt_fgenesh1_pg.C_800024" "GO:0016021,GO:0038023,GO:0007186"
"jgi|Nemve1|1485|gw.6.1.1" "GO:0008076,GO:0005249,GO:0034765,GO:0071805"
"jgi|Nemve1|97748|e_gw.47.224.1" "GO:0044424"
"jgi|Nemve1|218900|fgenesh1_pg.scaffold_374000015" "GO:0044093,GO:0031326,GO:0009966,GO:0010556,GO:0016567,GO:0004842,GO:0080090,GO:0008270,GO:0002376,GO:0030154,GO:0044424,GO:0048522,GO:0051239,GO:0048731,EC:6.3.2.19"
"jgi|Nemve1|238327|estExt_fgenesh1_pg.C_50055" "GO:0055114,GO:0005506,GO:0016706,EC:1.14.11.0"
"jgi|Nemve1|225654|fgenesh1_pg.scaffold_10090000001" "GO:0048793,GO:0005737,GO:0048278,GO:0007368,GO:0006887"
"jgi|Nemve1|47011|gw.3561.1.1" "GO:0007155"
"jgi|Nemve1|240366|estExt_fgenesh1_pg.C_280016" "GO:0006996,GO:0043515,GO:0007059,GO:0051301,GO:0000777,GO:0005634"
"jgi|Nemve1|202723|fgenesh1_pg.scaffold_37000098" "GO:0055114,GO:0006954,GO:0046872,GO:0006690,GO:0016702,GO:0032501,GO:0005635,GO:0016020,EC:1.13.11.0"
"jgi|Nemve1|5401|gw.3473.2.1" "GO:0015824,GO:0015827,GO:0016021,GO:0015808"
"jgi|Nemve1|218543|fgenesh1_pg.scaffold_353000010" "GO:0048856,GO:0008083,GO:0016020,GO:0007165,GO:0008283,GO:0040007"
"jgi|Nemve1|8880|gw.2581.1.1" "GO:0016020,GO:0008376"
"jgi|Nemve1|221676|fgenesh1_pg.scaffold_908000002" "GO:0006952,GO:0005488,GO:0043231,GO:0050789,GO:0071345,GO:0002376,GO:0016740,GO:0005737"
"jgi|Nemve1|243132|estExt_fgenesh1_pg.C_800007" "GO:0005887,GO:0005905,GO:0005041,GO:0005515,GO:0007165,GO:0040008,GO:0006897"
"jgi|Nemve1|154458|e_gw.7326.1.1" "GO:0016787"
"jgi|Nemve1|3794|gw.1695.1.1" "GO:0016021,GO:0007186,GO:0004930"
"jgi|Nemve1|62260|gw.1929.2.1" "GO:0005737,GO:0006438,GO:0005524,GO:0004832,GO:0009097,GO:0009098,GO:0009099,EC:6.1.1.9"
"jgi|Nemve1|57493|gw.152.111.1" "GO:0005044,GO:0005488,GO:0016020,GO:0007165"
"jgi|Nemve1|178876|estExt_GenewiseH_1.C_90015" "GO:0006412,GO:0005829,GO:0005786,GO:0005739,GO:0005730,GO:0008312,GO:0042493,GO:0006614"
"jgi|Nemve1|244034|estExt_fgenesh1_pg.C_1050040" "GO:0016209,GO:0045670,GO:0005739,GO:0055114"
"jgi|Nemve1|242539|estExt_fgenesh1_pg.C_660046" "GO:0015267,GO:0006812,GO:0052331,GO:0046931,GO:0046930"
"jgi|Nemve1|203225|fgenesh1_pg.scaffold_41000064" "GO:0016021,GO:0004871,GO:0007186,GO:0004872"
"jgi|Nemve1|161891|estExt_gwp.C_250177" "GO:0003777,GO:0005915,GO:0043231,GO:0090136,GO:0005874,GO:0045218,GO:0005813,GO:0005524,GO:0007601,GO:0007018,GO:0005871"
"jgi|Nemve1|154775|e_gw.7726.2.1" "GO:0006353,GO:0003676"
"jgi|Nemve1|196131|fgenesh1_pg.scaffold_1000062" "GO:0030054,GO:0015820,GO:0005328,GO:0030672,GO:0006836,GO:0032328,GO:0015824,GO:0015816,GO:0005887,GO:0006812"
"jgi|Nemve1|64340|gw.18.282.1" "GO:0033166,GO:0032502,GO:0005509,GO:0016787,GO:0009987,GO:0016020,GO:0031410,GO:0050789"
"jgi|Nemve1|90512|e_gw.24.100.1" "GO:0003743,GO:0006352,GO:0003677,GO:0000122,GO:0014070,GO:0033276,GO:0030307,GO:0005669,GO:0043066,GO:0005840,GO:0006446"
"jgi|Nemve1|245479|estExt_fgenesh1_pg.C_1620020" "GO:0005704,GO:0031618,GO:0030431,GO:0070829,GO:0001077,GO:0002385,GO:0071470,GO:0009651,GO:0005701,GO:0031453,GO:0016021,GO:0043565,GO:0034605,GO:0045944,GO:0042803,GO:0010866,GO:0051403"
"jgi|Nemve1|172658|estExt_gwp.C_2190025" "GO:0008380,GO:0005689"
"jgi|Nemve1|136649|e_gw.379.44.1" "GO:0005509"
"jgi|Nemve1|75419|gw.97.172.1" "GO:0016740"
"jgi|Nemve1|107573|e_gw.86.173.1" "GO:0050794"
"jgi|Nemve1|96987|e_gw.44.134.1" "GO:0008270"
"jgi|Nemve1|25523|gw.94.57.1" "GO:0005737,GO:0004725,GO:0030182,GO:0043231,GO:0035335,GO:0016020,GO:0019901,GO:0006570,EC:3.1.3.48"
"jgi|Nemve1|9118|gw.9825.1.1" "GO:0045211,GO:0005230,GO:0006811,GO:0009987,GO:0016021"
"jgi|Nemve1|87358|e_gw.15.92.1" "GO:0007411,GO:0030100,GO:0030145,GO:0051019,GO:0004715,GO:0008022,GO:0006975,GO:0031965,GO:0015629,GO:2001020,GO:2000249,GO:0030155,GO:0008630,GO:0005730,GO:0005829,GO:0004515,GO:0070064,GO:0007596,GO:0051726,GO:0003677,GO:0000287,GO:0018108,GO:0051353,GO:0000115,GO:0003785,GO:2000145,GO:0048471,GO:0051149,GO:0071901,GO:0017124,GO:0006298,GO:0005524,GO:0010506,GO:0005739,GO:0019357,EC:2.7.10.2,EC:2.7.7.18"
"jgi|Nemve1|65613|gw.9.543.1" "GO:0007155"
"jgi|Nemve1|4557|gw.325.15.1" "GO:0000139,GO:0006893"
"jgi|Nemve1|276|gw.443.2.1" "GO:0005102,GO:0008022,GO:0044424,GO:0007165"
"jgi|Nemve1|206740|fgenesh1_pg.scaffold_73000035" "GO:0043923,GO:0002039,GO:0071565,GO:0016514,GO:0001741,GO:0015074,GO:0006337,GO:0071564,GO:0051091,GO:0045090,GO:0005730,GO:0008285,GO:0030957,GO:0003713,GO:0006338,GO:0030154,GO:0000228,GO:0045944,GO:0007399,GO:0005625,GO:0001835,GO:0007049,GO:0005667"
"jgi|Nemve1|246345|estExt_fgenesh1_pg.C_2120035" "GO:0005515,GO:0032155,GO:0044444,GO:0044430,GO:0007165,GO:0015629"
"jgi|Nemve1|219247|fgenesh1_pg.scaffold_393000014" "GO:0016021,GO:0007186,GO:0004930"
"jgi|Nemve1|7854|gw.3516.2.1" "GO:0000786,GO:0003677,GO:0006334,GO:0005634"
"jgi|Nemve1|204678|fgenesh1_pg.scaffold_53000017" "GO:0015171,GO:0006865,GO:0016021"
"jgi|Nemve1|99530|e_gw.53.119.1" "GO:0010043,GO:0071577,GO:0016020,GO:0005385"
"jgi|Nemve1|247861|estExt_fgenesh1_pg.C_3640016" "GO:0016021"
"jgi|Nemve1|30434|gw.314.48.1" "GO:0009986,GO:0004222,GO:0006508,GO:0008270,GO:0005578,EC:3.4.24.0"
"jgi|Nemve1|57420|gw.28.192.1" "GO:0042802,GO:0030366,GO:0006777,GO:0006767,GO:0016740,GO:0005634,GO:0005829,GO:0019008,GO:0000166"
"jgi|Nemve1|91724|e_gw.28.181.1" "GO:0003824"
"jgi|Nemve1|228878|fgenesh1_pm.scaffold_40000002" "GO:0030659,GO:0008277,GO:0007267,GO:0007507,GO:0016486,GO:0004222,GO:0016740,GO:0042310,GO:0042803,GO:0044431,GO:0009790,EC:3.4.24.0"
"jgi|Nemve1|229027|fgenesh1_pm.scaffold_48000013" "GO:0009103,GO:0005788,GO:0016740"
"jgi|Nemve1|209454|fgenesh1_pg.scaffold_106000038" "GO:0009744,GO:0005515,GO:0032229,GO:0010243,GO:0007269,GO:0007612,GO:0019717,GO:0051592,GO:0016021,GO:0005332,GO:0009986,GO:0051939,GO:0005328,GO:0030424,GO:0010288,GO:0055085,GO:0009636,GO:0051260,GO:0014054,GO:0005886,GO:0014074,GO:0032355,GO:0042220,GO:0006814,GO:0015846"
"jgi|Nemve1|227246|fgenesh1_kg.scaffold_167000001" "GO:0016021"
"jgi|Nemve1|121040|e_gw.176.57.1" "GO:0071277,GO:0006507,GO:0030336,GO:0008270,GO:0071732,GO:0016999,GO:0008239,GO:0032869,GO:0043066,GO:0043027,GO:0005615,GO:0005789,GO:0070573,GO:0043154,GO:0072341,GO:0035690,GO:0050667,GO:0045177,GO:0006508,GO:0005886,GO:0034235"
"jgi|Nemve1|18481|gw.456.7.1" "GO:0008270,GO:0005622"
"jgi|Nemve1|197356|fgenesh1_pg.scaffold_5000162" "GO:0004629,GO:0005622,GO:0035556,GO:0007242,GO:0009395"
"jgi|Nemve1|111854|e_gw.108.114.1" "GO:0005525,GO:0010468,GO:0004672,GO:0031981,GO:0031327,GO:0008610,GO:0043234,GO:0019219,GO:0016567,GO:0022402,GO:0090304,GO:0009967,GO:2000112,GO:0044255,GO:0007264,GO:0007166,GO:0065008,GO:0003924,GO:0006184,GO:0006511,GO:0006468,GO:0016020,GO:0031399"
"jgi|Nemve1|107236|e_gw.85.37.1" "GO:0004823,GO:0005515,GO:0005524,GO:0006418,GO:0005829,GO:0009097,GO:0009098,GO:0009099,EC:6.1.1.4"
"jgi|Nemve1|103857|e_gw.70.71.1" "GO:0016787"
"jgi|Nemve1|123237|e_gw.198.10.1" "GO:0016021,GO:0055085"
"jgi|Nemve1|216883|fgenesh1_pg.scaffold_275000027" "GO:0005488,GO:0007165"
"jgi|Nemve1|167541|estExt_gwp.C_890087" "GO:0005515,GO:0005739"
"jgi|Nemve1|225310|fgenesh1_pg.scaffold_8101000001" "GO:0019538,GO:0007165,GO:0016772"
"jgi|Nemve1|224945|fgenesh1_pg.scaffold_6780000001" "GO:0009451,GO:0051539,GO:0003824"
"jgi|Nemve1|234893|estExt_fgenesh1_pm.C_710008" "GO:0006413,GO:0019083,GO:0008270,GO:0003735,GO:0006414,GO:0022627,GO:0003677,GO:0005515,GO:0000236,GO:0006415,GO:0008283,GO:0006614,GO:0000184,GO:0005634,GO:0042254"
"jgi|Nemve1|29680|gw.73.130.1" "GO:0005911,GO:0005515,GO:0034613,GO:0036038,GO:0005814,GO:0010842,GO:0050795,GO:0035845,GO:0043066,GO:0035844,GO:0039008,GO:0071599,GO:0030902,GO:0065001,GO:0070121,GO:0001947,GO:0007169,GO:0070986,GO:0042384,GO:0005912,GO:0045944,GO:0005932,GO:0039023,GO:0030862,GO:0002092"
"jgi|Nemve1|56331|gw.19.194.1" "GO:0016021,GO:0007186,GO:0004930"
"jgi|Nemve1|110484|e_gw.100.148.1" "GO:0007155"
"jgi|Nemve1|36113|gw.32.164.1" "GO:0071556,GO:0005829,GO:0006810,GO:0035584,GO:0051561,GO:0002474,GO:2001244,GO:0000139,GO:0043280,GO:0006955,GO:0007204,GO:0005515,GO:0032471,GO:0006921,GO:0005887"
"jgi|Nemve1|236816|estExt_fgenesh1_kg.C_550008" "GO:0016020"
"jgi|Nemve1|165764|estExt_gwp.C_640160" "GO:0044424,GO:0003677"
"jgi|Nemve1|25593|gw.67.83.1" "GO:0016021,GO:0007186,GO:0004930"
"jgi|Nemve1|57021|gw.61.185.1" "GO:0003777,GO:0035085,GO:0030286,GO:0005874,GO:0006200,GO:0005524,GO:0007018,GO:0016887,GO:0005737,EC:3.6.1.3"
"jgi|Nemve1|205415|fgenesh1_pg.scaffold_59000042" "GO:0004930,GO:0005102,GO:0007186,GO:0016021,GO:0005634"
"jgi|Nemve1|62279|gw.38.241.1" "GO:0007165,GO:0038023"
"jgi|Nemve1|222121|fgenesh1_pg.scaffold_1401000001" "GO:0030126,GO:0005829,GO:0006890,GO:0030131,GO:0048205,GO:0006886"
"jgi|Nemve1|233027|fgsh_est.C_scaffold_119000011" "GO:0005515,GO:0044464,GO:0007520,GO:0035556"
"jgi|Nemve1|152188|e_gw.4716.9.1" "GO:0004834,GO:0000162,GO:0006571,GO:0009094,EC:4.2.1.20"
"jgi|Nemve1|110807|e_gw.102.120.1" "GO:0046872,GO:0006979,GO:0051287,GO:0048038,GO:0008137,GO:0005747,GO:0051539,GO:0006120,GO:0006744,GO:0006814,GO:0015992,EC:1.6.5.3"
"jgi|Nemve1|95925|e_gw.41.154.1" "GO:0016021,GO:0004983,GO:0007187,GO:0007268"
"jgi|Nemve1|118178|e_gw.152.51.1" "GO:0003743,GO:0008270,GO:0006367,GO:0006355,GO:0003677,GO:0006368,GO:0046966,GO:0044419,GO:0016032,GO:0005840,GO:0006446,GO:0005667,GO:0007165"
"jgi|Nemve1|131466|e_gw.295.73.1" "GO:0046872,GO:0002576,GO:0031093,GO:0005886,GO:0005515,GO:0005576,GO:0030168"
"jgi|Nemve1|55996|gw.95.142.1" "GO:0046658"
"jgi|Nemve1|101859|e_gw.62.182.1" "GO:0030054,GO:0016021,GO:0005230,GO:0006811,GO:0032501,GO:0045211,GO:0005886"
"jgi|Nemve1|49757|gw.6980.5.1" "GO:0000786,GO:0003677,GO:0006334,GO:0005634"
"jgi|Nemve1|106438|e_gw.81.71.1" "GO:0050769,GO:0001764,GO:0042127,GO:0045665,GO:0061103,GO:0021575,GO:0014003,GO:0021954,GO:0043066,GO:0061102,GO:0032526,GO:0060163,GO:0007389,GO:0007405,GO:0045747,GO:0007400,GO:0045892,GO:0002070,GO:0000989,GO:0061104,GO:0021987,GO:0043025,GO:0043565,GO:0021527,GO:0061100,GO:0070654,GO:0060165,GO:0021984,GO:0045666,GO:0021530,GO:0003700,GO:0021750,GO:0003359,GO:0045944,GO:0048665,GO:0043525,GO:0021892,GO:0060166,GO:0043425,GO:0070888,GO:0005667,GO:0045449"
"jgi|Nemve1|161077|estExt_gwp.C_180099" "GO:0005813,GO:0005634,GO:0005509,GO:0005515"
"jgi|Nemve1|83420|e_gw.7.363.1" "GO:0006357,GO:0006352,GO:0000118,GO:0003677,GO:0043966,GO:0030914,GO:0005515,GO:0004402,GO:0003713,GO:0006338,GO:0051090,GO:0042967,GO:0005667,GO:0045941,EC:2.3.1.48"
"jgi|Nemve1|240561|estExt_fgenesh1_pg.C_310051" "GO:0005267,GO:0071805,GO:0016021"
"jgi|Nemve1|223229|fgenesh1_pg.scaffold_2448000001" "GO:0007010,GO:0007017,GO:0005515,GO:0043231,GO:0044430,GO:0044425,GO:0030054,GO:0005886,GO:0044444"
"jgi|Nemve1|209699|fgenesh1_pg.scaffold_110000014" "GO:0006810,GO:0009607,GO:0016021,GO:0005215"
"jgi|Nemve1|36807|gw.46.174.1" "GO:0008270,GO:0006915"
"jgi|Nemve1|114268|e_gw.124.34.1" "GO:0003700,GO:0000976,GO:0006355,GO:0005667,GO:0045449"
"jgi|Nemve1|34050|gw.22.66.1" "GO:0003677,GO:0005634,GO:0005783,GO:0006355"
"jgi|Nemve1|96805|e_gw.44.160.1" "GO:0007155"
"jgi|Nemve1|224485|fgenesh1_pg.scaffold_4860000001" "GO:0007154,GO:0016021"
"jgi|Nemve1|4936|gw.1480.2.1" "GO:0005234,GO:0004970,GO:0040007,GO:0035235,GO:0002119,GO:0044464,GO:0009792,GO:0016020,GO:0006811,GO:0007268"
"jgi|Nemve1|75610|gw.92.206.1" "GO:0005515,GO:0016567,GO:0080008"
"jgi|Nemve1|38216|gw.11.233.1" "GO:0005543,GO:0006869"
"jgi|Nemve1|154012|e_gw.6846.2.1" "GO:0005488"
"jgi|Nemve1|50409|gw.122.78.1" "GO:0007155"
"jgi|Nemve1|4312|gw.986.1.1" "GO:0007166,GO:0051050,GO:0032368,GO:0044424,GO:0044425,GO:0032403,GO:0003824,GO:0048523,GO:0008152,GO:0034185"
"jgi|Nemve1|216468|fgenesh1_pg.scaffold_261000034" "GO:0055085,GO:0016020,GO:0005215"
"jgi|Nemve1|223808|fgenesh1_pg.scaffold_3357000001" "GO:0046872,GO:0016702,GO:0055114,EC:1.13.11.0"
"jgi|Nemve1|213612|fgenesh1_pg.scaffold_180000004" "GO:0009987,GO:0005488,GO:0003824"
"jgi|Nemve1|113345|e_gw.117.53.1" "GO:0005829,GO:0051056"
"jgi|Nemve1|198927|fgenesh1_pg.scaffold_12000150" "GO:0005230,GO:0006811,GO:0016021"
"jgi|Nemve1|182399|estExt_GenewiseH_1.C_370173" "GO:0003743,GO:0005730,GO:0051726,GO:0045944,GO:0046328,GO:0046872,GO:0005667,GO:0008180,GO:0010388,GO:0006508,GO:0005852,GO:0008237,GO:0005515,GO:0003713,GO:0005840,GO:0006446,GO:0045941"
"jgi|Nemve1|189778|estExt_GenewiseH_1.C_1500048" "GO:0003676,GO:0005524,GO:0008026"
"jgi|Nemve1|82385|e_gw.5.148.1" "GO:0004725,GO:0004872,GO:0030141,GO:0035335,GO:0006570,GO:0007165,EC:3.1.3.48"
"jgi|Nemve1|225834|fgenesh1_pg.scaffold_12841000001" "GO:0008484,GO:0008152,EC:3.1.6.0"
"jgi|Nemve1|115285|e_gw.130.149.1" "GO:0045665,GO:0090263,GO:0043010,GO:0043015,GO:0043679,GO:0050772,GO:0005829,GO:0060071,GO:0070507,GO:0019904,GO:0043025,GO:0032956,GO:0021799,GO:0021695,GO:0046330,GO:0021869,GO:0031435,GO:0007049,GO:0005938,GO:0045298"
"jgi|Nemve1|202580|fgenesh1_pg.scaffold_36000057" "GO:0007595,GO:0005625,GO:0007565,GO:0006222,GO:0032868,GO:0005737,GO:0016757,GO:0005634"
"jgi|Nemve1|158453|estExt_gwp.C_40020" "GO:0006004,GO:0004560,GO:0043169,EC:3.2.1.51"
"jgi|Nemve1|62112|gw.146.149.1" "GO:0022402,GO:0051321"
"jgi|Nemve1|161314|estExt_gwp.C_200094" "GO:0004252,GO:0016486,GO:0006508,GO:0030173,EC:3.4.21.0"
"jgi|Nemve1|212256|fgenesh1_pg.scaffold_152000027" "GO:0016021,GO:0007186"
"jgi|Nemve1|221855|fgenesh1_pg.scaffold_1048000001" "GO:0003677,GO:0015074,GO:0006310"
"jgi|Nemve1|5736|gw.1544.6.1" "GO:0055085,GO:0000038,GO:0005829,GO:0005739,GO:0016021,GO:0042626,GO:0032000,GO:0006200,GO:0005778,GO:0005524,GO:0005515"
"jgi|Nemve1|150525|e_gw.3529.1.1" "GO:0003964,GO:0006278,GO:0003723,EC:2.7.7.49"
"jgi|Nemve1|110404|e_gw.100.92.1" "GO:0031018,GO:0050796,GO:0044212,GO:0042593,GO:0030154,GO:0005515,GO:0045893"
"jgi|Nemve1|247925|estExt_fgenesh1_pg.C_3770014" "GO:0005769,GO:0016021,GO:0005515,GO:0005886,GO:0015693"
"jgi|Nemve1|241916|estExt_fgenesh1_pg.C_530081" "GO:0005737,GO:0006351,GO:0005488,GO:0007275"
"jgi|Nemve1|239787|estExt_fgenesh1_pg.C_200006" "GO:0016021,GO:0007156,GO:0005509"
"jgi|Nemve1|239764|estExt_fgenesh1_pg.C_190096" "GO:0070594,GO:0005515,GO:0035626"
"jgi|Nemve1|202209|fgenesh1_pg.scaffold_33000053" "GO:0016020"
"jgi|Nemve1|83837|e_gw.8.118.1" "GO:0003735,GO:0003723,GO:0015934,GO:0032880,GO:0006412,GO:0042254"
"jgi|Nemve1|240002|estExt_fgenesh1_pg.C_230018" "GO:0006468,GO:0005730,GO:0004713,GO:0005524,GO:0071842,EC:2.7.10.0"
"jgi|Nemve1|62202|gw.36.178.1" "GO:0006355,GO:0003677,GO:0044424"
"jgi|Nemve1|218420|fgenesh1_pg.scaffold_347000002" "GO:0016021,GO:0019408,GO:0016301,GO:0005789,GO:0006487"
"jgi|Nemve1|68421|gw.7539.1.1" "GO:0007264,GO:0005768,GO:0019003,GO:0006184,GO:0044446,GO:0005515,GO:0031090,GO:0003924,GO:0005525"
"jgi|Nemve1|205772|fgenesh1_pg.scaffold_62000091" "GO:0003887,GO:0003677,GO:0006260,GO:0042575,EC:2.7.7.7"
"jgi|Nemve1|213463|fgenesh1_pg.scaffold_176000046" "GO:0003723,GO:0003964,GO:0006278,EC:2.7.7.49"
"jgi|Nemve1|100326|e_gw.56.129.1" "GO:0006364"
"jgi|Nemve1|234370|estExt_fgenesh1_pm.C_250013" "GO:0055085,GO:0016021,GO:0042626,GO:0006200,GO:0005524,GO:0044464"
"jgi|Nemve1|247466|estExt_fgenesh1_pg.C_3060006" "GO:0051234,GO:0007017,GO:0005515,GO:0005829,GO:0005874,GO:0031252,GO:0006996,GO:0000776,GO:0005813,GO:0006987,GO:0003774,GO:0000086,GO:0000922,GO:0032501"
"jgi|Nemve1|81419|e_gw.4.205.1" "GO:0005615,GO:0007165,GO:0005102"
"jgi|Nemve1|4598|gw.7225.1.1" "GO:0043231,GO:0044444"
"jgi|Nemve1|229673|fgenesh1_pm.scaffold_93000013" "GO:0003746,GO:0005743,GO:0005874,GO:0042645,GO:0051258,GO:0006184,GO:0007018,GO:0003924,GO:0005198,GO:0005525,GO:0005840,GO:0006448"
"jgi|Nemve1|200917|fgenesh1_pg.scaffold_24000131" "GO:0004889,GO:0004872,GO:0045211,GO:0030054,GO:0005886,GO:0016021,GO:0006812,GO:0007165"
"jgi|Nemve1|163622|estExt_gwp.C_420122" "GO:0016180,GO:0071479,GO:0005515,GO:0032039,GO:0000077,GO:0005694"
"jgi|Nemve1|157748|estExt_gwp.C_10243" "GO:0043967,GO:0071565,GO:0005515,GO:0006357,GO:0016514,GO:0006310,GO:0071564,GO:0006333,GO:0005730,GO:0040008,GO:0003713,GO:0007165,GO:0006338,GO:0031011,GO:0035267,GO:0007399,GO:0003682,GO:0043968,GO:0005886,GO:0005524,GO:0003407,GO:0005200,GO:0006281,GO:0005667,GO:0045941,GO:0005856"
"jgi|Nemve1|13820|gw.183.26.1" "GO:0006468,GO:0005524,GO:0004674,GO:0009069,EC:2.7.11.0"
"jgi|Nemve1|178940|estExt_GenewiseH_1.C_90405" "GO:0071778,GO:0016514,GO:0000902,GO:0006346,GO:0010424,GO:0047485,GO:0048562,GO:0005625,GO:0051091,GO:0045749,GO:0060347,GO:0043966,GO:0006337,GO:0030900,GO:0000792,GO:0005726,GO:0006200,GO:0001889,GO:0043044,GO:0071564,GO:0043923,GO:0002039,GO:0007403,GO:0003714,GO:0060766,GO:0005719,GO:0003713,GO:0045944,GO:0048730,GO:0060318,GO:0050681,GO:0032403,GO:0030216,GO:0001835,GO:0071565,GO:0000122,GO:0030198,GO:0005524,GO:0003682,GO:0001570,GO:0004386,GO:0035887,GO:0070577,GO:0030957,GO:0030902,GO:0035116,GO:0001832,GO:0008094,GO:0000977,GO:0006334,GO:0030308,GO:0005730,GO:0019827,GO:0003407,GO:0043388,GO:0005667,GO:0016481,GO:0045941"
"jgi|Nemve1|9831|gw.11610.6.1" "GO:0050900,GO:0004222,GO:0031012,GO:0007596,GO:0005509,GO:0005576,GO:0006508,GO:0008270,EC:3.4.24.0"
"jgi|Nemve1|98639|e_gw.50.237.1" "GO:0007179,GO:0001752,GO:0003777,GO:0042052,GO:0035271,GO:0045159,GO:0005869,GO:0008090,GO:0007052,GO:0045200,GO:0016325,GO:0010114,GO:0016082,GO:0007314,GO:0016336,GO:0045198,GO:0005829,GO:0016323,GO:0000776,GO:0051726,GO:0055059,GO:0019991,GO:0051383,GO:0030863,GO:0047497,GO:0035293,GO:0005614,GO:0045944,GO:0051028,GO:0048730,GO:0016334,GO:0016330,GO:0031616,GO:0051668,GO:0035212,GO:0006886,GO:0051299,GO:0008270,GO:0005739,GO:0043153,GO:0003677,GO:0005828,GO:0007406,GO:0051225,GO:0090163,GO:0005918,GO:0007391,GO:0008360,GO:0030036,GO:0003705,GO:0016332,GO:0045175,GO:0045502,GO:0007067,GO:0045746,GO:0035072,GO:0045167,GO:0008021,GO:0016460,GO:0005667,GO:0030286"
"jgi|Nemve1|238776|estExt_fgenesh1_pg.C_80107" "GO:0009987,GO:0005488"
"jgi|Nemve1|185303|estExt_GenewiseH_1.C_690037" "GO:0016021,GO:0015171,GO:0003333"
"jgi|Nemve1|247912|estExt_fgenesh1_pg.C_3760025" "GO:0008270"
"jgi|Nemve1|131996|e_gw.303.22.1" "GO:0007126,GO:0008053,GO:0007286,GO:0035755,GO:0005741,GO:0030719,GO:0043046,GO:0034587,GO:0042803"
"jgi|Nemve1|50047|gw.357.74.1" "GO:0007411,GO:0005654,GO:0010628,GO:0048011,GO:0005515,GO:0008063,GO:0034142,GO:0010659,GO:0000089,GO:0004711,GO:0007507,GO:0070613,GO:0034134,GO:0045786,GO:0060047,GO:0002035,GO:0035666,GO:0005829,GO:0008285,GO:0005819,GO:0018105,GO:0071322,GO:0043065,GO:0007268,GO:0034138,GO:0001556,GO:0002755,GO:0005524,GO:0034130,GO:0051403,GO:0009069"
"jgi|Nemve1|214252|fgenesh1_pg.scaffold_195000033" "GO:0016021,GO:0007186,GO:0004930"
"jgi|Nemve1|42989|gw.567.12.1" "GO:0048519,GO:0007268,GO:0006811,GO:0042391,GO:0005230,GO:0044237,GO:0044459,GO:0010033,GO:0016021,GO:0050794,GO:0044424,GO:0051239,GO:0019899,GO:0007610,GO:0043197,GO:0097060"
"jgi|Nemve1|219755|fgenesh1_pg.scaffold_435000014" "GO:0003677,GO:0015074,GO:0006310"
"jgi|Nemve1|91360|e_gw.27.264.1" "GO:0007166,GO:0042221,GO:0005515,GO:0016020,GO:0007275,GO:0044431,GO:0044267,GO:0006509,GO:0046872,GO:0004222,GO:0048856,GO:0002682,GO:0030335,EC:3.4.24.0"
"jgi|Nemve1|58844|gw.158.79.1" "GO:0004222,GO:0005509,GO:0044444,GO:0005576,GO:0006508,GO:0008270,EC:3.4.24.0"
"jgi|Nemve1|83431|e_gw.7.101.1" "GO:0003824"
"jgi|Nemve1|108729|e_gw.92.67.1" "GO:0021592,GO:0014029,GO:0008270,GO:0001841,GO:0003677,GO:0033278,GO:0060070,GO:0021534,GO:0042127,GO:0005634"
"jgi|Nemve1|132247|e_gw.307.17.1" "GO:0042060,GO:0043169,GO:0005764,GO:0016798,GO:0005975,GO:0048583,GO:0048522,GO:0051797,GO:0005515,GO:0051240,GO:0016020"
"jgi|Nemve1|84449|e_gw.9.157.1" "GO:0007264,GO:0006184,GO:0003924,GO:0015031,GO:0005525"
"jgi|Nemve1|85376|e_gw.11.232.1" "GO:0016568,GO:0006357,GO:0008270,GO:0004003,GO:0005813,GO:0003677,GO:0005524,GO:0016581,GO:0008134,GO:0005657,GO:0005667"
"jgi|Nemve1|60863|gw.3.462.1" "GO:0044464,GO:0009987,GO:0003824,GO:0005488"
"jgi|Nemve1|165533|estExt_gwp.C_610308" "GO:0005739,GO:0008137,GO:0006120,GO:0006744,GO:0006814,GO:0015992,EC:1.6.5.3"
"jgi|Nemve1|220903|fgenesh1_pg.scaffold_600000002" "GO:0008270"
"jgi|Nemve1|222831|fgenesh1_pg.scaffold_1987000002" "GO:0016021,GO:0007186"
"jgi|Nemve1|223515|fgenesh1_pg.scaffold_2915000001" "GO:0000139,GO:0005792,GO:0048280,GO:0005515,GO:0008565,GO:0006886,GO:0005829,GO:0048471"
"jgi|Nemve1|184363|estExt_GenewiseH_1.C_570067" "GO:0018272,GO:0051289,GO:0080146,GO:0005737,GO:0006916,GO:0070814,GO:0043123,GO:0030170,GO:0004123,GO:0019344,GO:0051092,GO:0005516,GO:0005634,GO:0006544,GO:0006555,GO:0006563,GO:0006566,EC:4.4.1.1"
"jgi|Nemve1|206631|fgenesh1_pg.scaffold_71000100" "GO:0005452,GO:0009401,GO:0005351,GO:0016021,GO:0006821,GO:0015701"
"jgi|Nemve1|89357|e_gw.21.168.1" "GO:0006369,GO:0005515,GO:0006398,GO:0000398,GO:0006406,GO:0016787,GO:0005847"
"jgi|Nemve1|182272|estExt_GenewiseH_1.C_360034" "GO:0005929,GO:0005488,GO:0097225,GO:0007286,GO:0044297,GO:0005739"
"jgi|Nemve1|189854|estExt_GenewiseH_1.C_1530020" "GO:0007629,GO:0045187,GO:0001508,GO:0007611,GO:0007637,GO:0050909,GO:0008345,GO:0009584,GO:0060025,GO:0048675,GO:0071805,GO:0034765,GO:0007619,GO:0008076,GO:0048150,GO:0005249"
"jgi|Nemve1|198088|fgenesh1_pg.scaffold_8000129" "GO:0000786,GO:0003677,GO:0006334,GO:0005634"
"jgi|Nemve1|239156|estExt_fgenesh1_pg.C_120118" "GO:0005524,GO:0003676"
"jgi|Nemve1|53309|gw.148.122.1" "GO:0005634,GO:0008270,GO:0044446"
"jgi|Nemve1|224889|fgenesh1_pg.scaffold_6484000001" "GO:0005044,GO:0016020,GO:0007165"
"jgi|Nemve1|231343|fgenesh1_pm.scaffold_683000001" "GO:0045155,GO:0005743,GO:0033762,GO:0030054,GO:0044281,GO:0020037,GO:0044425,GO:0022904,GO:0006118"
"jgi|Nemve1|134406|e_gw.337.21.1" "GO:0030054,GO:0030424,GO:0016021,GO:0005230,GO:0030425,GO:0050805,GO:0004872,GO:0006811,GO:0042749,GO:0045211,GO:0090328,GO:0005886,GO:0009612,GO:0030431,GO:0007165"
"jgi|Nemve1|149932|e_gw.3232.5.1" "GO:0008054,GO:0007369,GO:0016055,GO:0008629,GO:0035024,GO:0005794,GO:0007050,GO:0008284,GO:0004842,GO:0031625,GO:0016567,GO:0001831,GO:0005827,GO:0000082,GO:0043149,GO:0000090,GO:0030332,GO:0005634,GO:0016477,GO:0031463,GO:0000910,EC:6.3.2.19"
"jgi|Nemve1|233061|fgsh_est.C_scaffold_127000003" "GO:0005765,GO:0016049,GO:0071986,GO:0000186,GO:0032008,GO:0005515,GO:0034613,GO:0071230"
"jgi|Nemve1|239709|estExt_fgenesh1_pg.C_180103" "GO:0071436,GO:0009749,GO:0043197,GO:0005515,GO:0042542,GO:0001892,GO:0033198,GO:0005624,GO:0060402,GO:0016323,GO:0006936,GO:0035050,GO:0051924,GO:0005432,GO:0005874,GO:0007154,GO:0007596,GO:0001666,GO:0042493,GO:0071320,GO:0030315,GO:0070588,GO:0002026,GO:0021537,GO:0005887,GO:0002028,GO:0055013,GO:0007584,GO:0005739"
"jgi|Nemve1|151975|e_gw.4532.4.1" "GO:0042787,GO:0005622,GO:0004842,EC:6.3.2.19"
"jgi|Nemve1|139297|e_gw.469.14.1" "GO:0007417,GO:0043627,GO:0009268,GO:0007584,GO:0005794,GO:0005764,GO:0005791,GO:0051597,GO:0004065,GO:0005739,GO:0006914,GO:0006687,GO:0008209,GO:0008210,EC:3.1.6.1"
"jgi|Nemve1|97927|e_gw.47.222.1" "GO:0003700,GO:0043565,GO:0006355,GO:0005667,GO:0045449"
"jgi|Nemve1|224269|fgenesh1_pg.scaffold_4301000001" "GO:0043967,GO:0032508,GO:0006457,GO:0016020,GO:0003684,GO:0006310,GO:0045892,GO:0005737,GO:0042802,GO:0051082,GO:0034644,GO:0031011,GO:0048565,GO:0016363,GO:0035267,GO:0004003,GO:0043968,GO:0006200,GO:0005524,GO:0060420,GO:0030529,GO:0071339,GO:0006281,GO:0005657"
"jgi|Nemve1|220177|fgenesh1_pg.scaffold_483000007" "GO:0008233,GO:0043161,GO:0008601,GO:0006977,GO:0016021,GO:0042771,GO:0008285,GO:0000775,GO:0005515,GO:0000159,GO:0016485,GO:0050790,GO:0005634"
"jgi|Nemve1|246770|estExt_fgenesh1_pg.C_2410006" "GO:0016446,GO:0032138,GO:0016447,GO:0006200,GO:0032389,GO:0032407,GO:0005524,GO:0006298,GO:0016887,GO:0007131,GO:0003697,GO:0042493,EC:3.6.1.3"
"jgi|Nemve1|30283|gw.5.13.1" "GO:0008270,GO:0005515"
"jgi|Nemve1|208468|fgenesh1_pg.scaffold_92000084" "GO:0044267,GO:0044459"
"jgi|Nemve1|238793|estExt_fgenesh1_pg.C_80177" "GO:0005089,GO:0005543,GO:0005622,GO:0016787,GO:0035023,GO:0043087"
"jgi|Nemve1|232982|fgsh_est.C_scaffold_111000003" "GO:0016020,GO:0007409,GO:0044464,GO:0010975,GO:0050896"
"jgi|Nemve1|93577|e_gw.33.159.1" "GO:0005739,GO:0005730,GO:0008267,GO:0000118,GO:0003677,GO:0006607,GO:0006338"
"jgi|Nemve1|46481|gw.3849.1.1" "GO:0015031,GO:0000139,GO:0017119"
"jgi|Nemve1|86003|e_gw.12.425.1" "GO:0050660,GO:0005777,GO:0006635,GO:0003995,GO:0003997,GO:0006118,GO:0006637,EC:1.3.99.3,EC:1.3.3.6"
"jgi|Nemve1|132893|e_gw.313.28.1" "GO:0055085,GO:0016021"
"jgi|Nemve1|137485|e_gw.402.46.1" "GO:0004197,GO:0006508,EC:3.4.22.0"
"jgi|Nemve1|229043|fgenesh1_pm.scaffold_49000014" "GO:0016491,GO:0055114,GO:0000166"
"jgi|Nemve1|39916|gw.4.411.1" "GO:0050853,GO:0008286,GO:0001726,GO:0048008,GO:0060326,GO:0007015,GO:0007229,GO:0035729,GO:0048010,GO:0048011,GO:0005624,GO:0048012,GO:0007155,GO:0005925,GO:0019903,GO:0030335,GO:0019901,GO:0007186,GO:0030027,GO:0005737,GO:0007173,GO:0017124"
"jgi|Nemve1|243403|estExt_fgenesh1_pg.C_880030" "GO:0042995,GO:0005737,GO:0009987"
"jgi|Nemve1|63992|gw.1866.5.1" "GO:0050789"
"jgi|Nemve1|125775|e_gw.223.61.1" "GO:0006457,GO:0008380,GO:0006397,GO:0000413,GO:0003755,GO:0071013,EC:5.2.1.8"
"jgi|Nemve1|240213|estExt_fgenesh1_pg.C_260035" "GO:0006915,GO:0016021"
"jgi|Nemve1|245073|estExt_fgenesh1_pg.C_1440038" "GO:0005622,GO:0016881,GO:0006464,EC:6.3.2.0"
"jgi|Nemve1|100141|e_gw.55.163.1" "GO:0008270,GO:0035102,GO:0003677,GO:0005515,GO:0003700,GO:0045892,GO:0005667,GO:0045449"
"jgi|Nemve1|240761|estExt_fgenesh1_pg.C_330135" "GO:0009607,GO:0016021"
"jgi|Nemve1|220197|fgenesh1_pg.scaffold_485000005" "GO:0006165,GO:0004550,GO:0006228,GO:0005524,GO:0006183,GO:0006241,GO:0006144,GO:0006206,EC:2.7.4.6"
"jgi|Nemve1|244113|estExt_fgenesh1_pg.C_1090048" "GO:0035085,GO:0016020,GO:0030900,GO:0030326,GO:0005794,GO:0031512,GO:0003777,GO:0007030,GO:0016485,GO:0008105,GO:0030286,GO:0042384,GO:0007368,GO:0045177,GO:0009953,GO:0016887,GO:0006200,GO:0007018,GO:0005524,GO:0005874,EC:3.6.1.3"
"jgi|Nemve1|53489|gw.148.124.1" "GO:0005515,GO:0044424"
"jgi|Nemve1|210604|fgenesh1_pg.scaffold_124000048" "GO:0003723,GO:0006278,GO:0003964,EC:2.7.7.49"
"jgi|Nemve1|164655|estExt_gwp.C_520185" "GO:0008026,GO:0003676,GO:0005524,GO:0008152"
"jgi|Nemve1|238963|estExt_fgenesh1_pg.C_100095" "GO:0008119,GO:0005737,GO:0008152,EC:2.1.1.67"
"jgi|Nemve1|8492|gw.696.4.1" "GO:0000122,GO:0043565,GO:0046983,GO:0003700,GO:0008134,GO:0007275,GO:0007610,GO:0005667,GO:0045449"
"jgi|Nemve1|24997|gw.40.38.1" "GO:0007186,GO:0016021"
"jgi|Nemve1|156255|e_gw.9951.1.1" "GO:0046654,GO:0003934,GO:0046872,GO:0042438,GO:0006729,GO:0005515,GO:0005737,GO:0005525,GO:0042416,GO:0046656,EC:3.5.4.16"
"jgi|Nemve1|159021|estExt_gwp.C_60122" "GO:0043231,GO:0044444,GO:0016197,GO:0015031"
"jgi|Nemve1|11965|gw.167.9.1" "GO:0030054,GO:0090102,GO:0060384,GO:0005230,GO:0007214,GO:0060119,GO:0006821,GO:0007268,GO:0005515,GO:0004890,GO:0045211,GO:0007605,GO:0043526,GO:0005254,GO:0034220,GO:0005887"
"jgi|Nemve1|200332|fgenesh1_pg.scaffold_21000017" "GO:0009987,GO:0044446"
"jgi|Nemve1|47103|gw.29.156.1" "GO:0005730,GO:0006355,GO:0000975,GO:0005925,GO:0003700,GO:0005667,GO:0045449"
"jgi|Nemve1|147048|e_gw.1863.4.1" "GO:0003723,GO:0004004,GO:0005730,GO:0006364,GO:0005524"
"jgi|Nemve1|7094|gw.6147.5.1" "GO:0019222,GO:0005615,GO:0004867"
"jgi|Nemve1|215773|fgenesh1_pg.scaffold_237000034" "GO:0009987,GO:0005543,GO:0006954,GO:0016005,GO:0005515"
"jgi|Nemve1|237425|estExt_fgenesh1_kg.C_2340001" "GO:0009790,GO:0005840,GO:0003735,GO:0042254,GO:0006414"
"jgi|Nemve1|135062|e_gw.350.38.1" "GO:0003777,GO:0035085,GO:0005858,GO:0005874,GO:0006200,GO:0001539,GO:0005524,GO:0007018,GO:0016887,GO:0009434,GO:0005737,EC:3.6.1.3"
"jgi|Nemve1|141730|e_gw.600.21.1" "GO:0006629,GO:0080090,GO:0031325,GO:0044425,GO:0012505,GO:0005634"
"jgi|Nemve1|80872|e_gw.3.791.1" "GO:0006259,GO:0005488"
"jgi|Nemve1|53547|gw.189.64.1" "GO:0051239,GO:0005488,GO:0007599,GO:0006950"
"jgi|Nemve1|42395|gw.3873.3.1" "GO:0008152,GO:0030170,GO:0003824"
"jgi|Nemve1|12304|gw.107.5.1" "GO:0009653,GO:0016020,GO:0072001,GO:0007389,GO:0005509,GO:0048513,GO:0035295,GO:0050794,GO:0042995,GO:0060429"
"jgi|Nemve1|84656|e_gw.9.515.1" "GO:0007155"
"jgi|Nemve1|209051|fgenesh1_pg.scaffold_100000057" "GO:0051635,GO:0016021,GO:0044459,GO:0038024"
"jgi|Nemve1|244378|estExt_fgenesh1_pg.C_1190069" "GO:0004930,GO:0007186,GO:0016021"
"jgi|Nemve1|135948|e_gw.365.33.1" "GO:0007411,GO:0001764,GO:0021800,GO:0042127,GO:0019948,GO:0006355,GO:0016874,GO:0021846,GO:0046982,GO:0046622,GO:0046872,GO:0043565,GO:0021759,GO:0003700,GO:0016925,GO:0021853,GO:0008134,GO:0005524,GO:0021831,GO:0005667,GO:0045449"
"jgi|Nemve1|132277|e_gw.307.48.1" "GO:0003824,GO:0008152"
"jgi|Nemve1|34021|gw.47.131.1" "GO:0042802,GO:0000492,GO:0070761"
"jgi|Nemve1|9657|gw.18541.1.1" "GO:0004890,GO:0045211,GO:0030054,GO:0005886,GO:0005230,GO:0016021,GO:0006821,GO:0007214"
"jgi|Nemve1|51921|gw.45.156.1" "GO:0007155"
"jgi|Nemve1|8812|gw.6524.1.1" "GO:0045254,GO:0010510,GO:0004742,GO:0005759,GO:0006094,GO:0006096,GO:0042967,EC:2.3.1.12"
"jgi|Nemve1|118832|e_gw.156.67.1" "GO:0034244,GO:0032968,GO:0008284,GO:0005794,GO:0005634"
"jgi|Nemve1|214243|fgenesh1_pg.scaffold_195000024" "GO:0030036,GO:0005783,GO:0003779,GO:0048471,GO:0005634,GO:0017048"
"jgi|Nemve1|240477|estExt_fgenesh1_pg.C_300081" "GO:0005576"
"jgi|Nemve1|152310|e_gw.4859.1.1" "GO:0048384,GO:0043401,GO:0008270,GO:0045944,GO:0004887,GO:0004886,GO:0043565,GO:0003707,GO:0005634"
"jgi|Nemve1|87682|e_gw.16.306.1" "GO:0004930,GO:0007186,GO:0016021"
"jgi|Nemve1|239832|estExt_fgenesh1_pg.C_200104" "GO:0016021,GO:0007186"
"jgi|Nemve1|152123|e_gw.4677.2.1" "GO:0005488"
"jgi|Nemve1|122288|e_gw.189.33.1" "GO:0009987"
"jgi|Nemve1|244532|estExt_fgenesh1_pg.C_1250009" "GO:0006351,GO:0003723,GO:0010628"
"jgi|Nemve1|130856|e_gw.286.21.1" "GO:0030216,GO:0018149,GO:0044424"
"jgi|Nemve1|157164|e_gw.14599.1.1" "GO:0003700,GO:0048733,GO:0045892,GO:0071141,GO:0042803,GO:0001701,GO:0072133,GO:0070411,GO:0007498,GO:0032909,GO:0042177,GO:0010862,GO:0030511,GO:0032525,GO:0072134,GO:0000988,GO:0010718,GO:0001666,GO:0060395,GO:0030509,GO:0045944,GO:0001702,GO:0007492,GO:0032444,GO:0048859,GO:0030616,GO:0051797,GO:0051098,GO:0003682,GO:0071559,GO:0008285,GO:0060548,GO:0001658,GO:0005518,GO:0014033,GO:0000987,GO:0048589,GO:0060391,GO:0060021,GO:0030308,GO:0005813,GO:0048663,GO:0070412,GO:0007183,GO:0045449,GO:0000785,GO:0005581"
"jgi|Nemve1|241|gw.194.6.1" "GO:0004871,GO:0042803,GO:0043123,GO:0005923,GO:0005089,GO:0071479,GO:0030496,GO:0097149,GO:0032147,GO:0005829,GO:0048011,GO:0015031,GO:0070830,GO:0008624,GO:0051260,GO:0043089,GO:0048869,GO:0070301,GO:0032863,GO:0071277,GO:0071777,GO:0032154,GO:0051988,GO:0005096,GO:0005634,GO:0048856"
"jgi|Nemve1|70174|gw.5.590.1" "GO:0005385,GO:0071577,GO:0016021,GO:0005768,GO:0016023,GO:0044446,GO:0031090,GO:0003824"
"jgi|Nemve1|76192|gw.4716.6.1" "GO:0004834,GO:0000162,GO:0006571,GO:0009094,EC:4.2.1.20"
"jgi|Nemve1|246479|estExt_fgenesh1_pg.C_2190031" "GO:0045875,GO:0008278,GO:0015630,GO:0008156,GO:0005730,GO:0009636,GO:0000795,GO:0071922,GO:0035562,GO:0000785,GO:0005515,GO:0005737"
"jgi|Nemve1|207672|fgenesh1_pg.scaffold_83000033" "GO:0005634,GO:0008270"
"jgi|Nemve1|160369|estExt_gwp.C_130246" "GO:0005730,GO:0003676,GO:0001510,GO:0006364,GO:0008168,EC:2.1.1.0"
"jgi|Nemve1|121141|e_gw.176.27.1" "GO:0032580,GO:0008417,GO:0036065,GO:0006486,GO:0016021"
"jgi|Nemve1|136532|e_gw.377.1.1" "GO:0005515,GO:0005622,GO:0016043,GO:0048523"
"jgi|Nemve1|79346|e_gw.1.43.1" "GO:0070064,GO:0005856,GO:0005625,GO:0030027,GO:0005886,GO:0001726,GO:0005938,GO:0007420,GO:0006898,GO:0005783"
"jgi|Nemve1|243034|estExt_fgenesh1_pg.C_770072" "GO:0017070,GO:0005515,GO:0030529,GO:0005634,GO:0000398"
"jgi|Nemve1|88753|e_gw.19.61.1" "GO:0000122,GO:0007605,GO:2000729,GO:0001756,GO:0060829,GO:0046982,GO:0003163,GO:0090103,GO:0022409,GO:0001085,GO:0070722,GO:0050679,GO:0003700,GO:0009948,GO:0016331,GO:0001106,GO:0000976,GO:0042803,GO:0051145,GO:0005667,GO:0045449"
"jgi|Nemve1|240931|estExt_fgenesh1_pg.C_370036" "GO:0005815"
"jgi|Nemve1|142157|e_gw.645.18.1" "GO:0005529"
"jgi|Nemve1|220854|fgenesh1_pg.scaffold_592000001" "GO:0007155"
"jgi|Nemve1|221347|fgenesh1_pg.scaffold_735000001" "GO:0003887,GO:0003677,GO:0006260,GO:0042575,EC:2.7.7.7"
"jgi|Nemve1|160437|estExt_gwp.C_130389" "GO:0005388,GO:0016021,GO:0046872,GO:0006754,GO:0005524,GO:0006816,GO:0033017,EC:3.6.3.8"
"jgi|Nemve1|136834|e_gw.384.48.1" "GO:0008239,GO:0004177,GO:0006508,EC:3.4.11.0"
"jgi|Nemve1|70435|gw.2.585.1" "GO:0016772,GO:0005488,GO:0006351,GO:0005634"
"jgi|Nemve1|193603|estExt_GenewiseH_1.C_3040017" "GO:0000209,GO:0042176,GO:0005654,GO:0006521,GO:0051437,GO:0042981,GO:0010467,GO:0016032,GO:0051436,GO:0005829,GO:0002479,GO:0000084,GO:0000216,GO:0031145,GO:0016071,GO:0005488,GO:0005838,GO:0006977,GO:0030234"
"jgi|Nemve1|235421|estExt_fgenesh1_pm.C_1420011" "GO:0006882,GO:0005887,GO:0005794,GO:0071578,GO:0005783,GO:0015093,GO:0005385,GO:0015684"
"jgi|Nemve1|115110|e_gw.130.59.1" "GO:0000084,GO:0006357,GO:0006915,GO:0005667,GO:0008544,GO:0003677,GO:0000080,GO:0003700,GO:0019904,GO:0008134,GO:0000082,GO:0003713,GO:0045893,GO:0008283,GO:0045449,GO:0045941"
"jgi|Nemve1|135204|e_gw.352.21.1" "GO:0008021,GO:0071912,GO:0016020,GO:0005215"
"jgi|Nemve1|12570|gw.254.22.1" "GO:0001525,GO:0045121,GO:0048593,GO:0061351,GO:0005515,GO:0070372,GO:0005005,GO:0048013,GO:0016798,GO:0046777,GO:0060997,GO:0050965,GO:0060326,GO:0030424,GO:0031589,GO:0021631,GO:0008046,GO:0030010,GO:0031290,GO:0021952,GO:0051965,GO:0005887,GO:0031901,GO:0005524,GO:0046328"
"jgi|Nemve1|107661|e_gw.87.50.1" "GO:0007275"
"jgi|Nemve1|192610|estExt_GenewiseH_1.C_2510007" "GO:0006144,GO:0055114,GO:0007595,GO:0004854,GO:0030856,GO:0005515,GO:0044444,GO:0050660,GO:0008762,GO:0005506,GO:0006040,EC:1.17.1.4,EC:1.1.1.158"
"jgi|Nemve1|174585|estExt_gwp.C_3130027" "GO:0005829,GO:0006777,GO:0018283,GO:0006461,GO:0006767,GO:0031071,GO:0005759,GO:0042803,GO:0030170,GO:0005634,GO:0006534,EC:2.8.1.7"
"jgi|Nemve1|147188|e_gw.1919.2.1" "GO:0045879,GO:0030326,GO:0005113,GO:0060644,GO:0010157,GO:0001843,GO:0007346,GO:0005901,GO:0050680,GO:0008201,GO:0014069,GO:0010875,GO:0032880,GO:0009612,GO:0016485,GO:0030496,GO:0007420,GO:0044295,GO:0014070,GO:0072661,GO:0060037,GO:0040015,GO:0060603,GO:0045668,GO:0021904,GO:0043433,GO:0072203,GO:0021997,GO:0061005,GO:0042593,GO:0008544,GO:0015485,GO:0008158,GO:0005119,GO:0051782,GO:0005887,GO:0048471,GO:0032403,GO:0097108,GO:0005794,GO:0003007,GO:0000122,GO:0061053,GO:0035137,GO:0043616,GO:0030332,GO:0001658,GO:0044294,GO:0032355,GO:0042493,GO:0032526,GO:0005576,GO:0071397"
"jgi|Nemve1|143309|e_gw.777.2.1" "GO:0005856,GO:0005737,GO:0032391,GO:0005488,GO:0031514"
"jgi|Nemve1|209664|fgenesh1_pg.scaffold_109000042" "GO:0009987,GO:0045202,GO:0007399,GO:0005515,GO:0050808,GO:0044464,GO:0016787,GO:0016020"
"jgi|Nemve1|51848|gw.81.96.1" "GO:0045211,GO:0030054,GO:0005886,GO:0005230,GO:0006811,GO:0016021"
"jgi|Nemve1|180887|estExt_GenewiseH_1.C_230070" "GO:0044424"
"jgi|Nemve1|171050|estExt_gwp.C_1660063" "GO:0005057,GO:0000139,GO:0005515,GO:0016032,GO:0005525,GO:0015031,GO:0006878,GO:0006184,GO:0005829,GO:0050690,GO:0007264,GO:0060872,GO:0006892,GO:0006890,GO:0048471,GO:0003924,GO:0005886,GO:0048205,GO:0030017"
"jgi|Nemve1|225706|fgenesh1_pg.scaffold_10764000001" "GO:0016491,GO:0055114,GO:0009055,GO:0051536,GO:0006118"
"jgi|Nemve1|244626|estExt_fgenesh1_pg.C_1280048" "GO:0008191"
"jgi|Nemve1|24822|gw.131.50.1" "GO:0016021,GO:0007186,GO:0004930"
"jgi|Nemve1|124042|e_gw.206.74.1" "GO:0005730,GO:0005832,GO:0051084,GO:0005524,GO:0051082,GO:0051131"
"jgi|Nemve1|83701|e_gw.8.87.1" "GO:0016020,GO:0006694,GO:0000166,GO:0055114,GO:0003854,GO:0008207,GO:0008209,GO:0008210,EC:1.1.1.145"
"jgi|Nemve1|80250|e_gw.2.41.1" "GO:0043171,GO:0016020,GO:0043231,GO:0031982,GO:0004222,GO:0050789,GO:0016486,GO:0006508,GO:0042803,GO:0060037,GO:0044444,EC:3.4.24.0"
"jgi|Nemve1|112287|e_gw.110.67.1" "GO:0005737,GO:0005634"
"jgi|Nemve1|218047|fgenesh1_pg.scaffold_325000022" "GO:0006511,GO:0004221,GO:0016579,EC:3.1.2.15"
"jgi|Nemve1|229104|fgenesh1_pm.scaffold_53000019" "GO:0014047,GO:0045121,GO:0044295,GO:0005802,GO:0030431,GO:0030027,GO:0005484,GO:0007409,GO:0070032,GO:0019717,GO:0030175,GO:0006112,GO:0047485,GO:0030252,GO:0017022,GO:0007616,GO:0016081,GO:0019904,GO:0043025,GO:0071805,GO:0034765,GO:0016197,GO:0001504,GO:0044281,GO:0005768,GO:0048791,GO:0070044,GO:0008076,GO:0017075,GO:0048471,GO:0051963,GO:0005249,GO:0005625,GO:0032024,GO:0045202,GO:0016459"
"jgi|Nemve1|65453|gw.294.92.1" "GO:0006464,GO:0016881,EC:6.3.2.0"
"jgi|Nemve1|160342|estExt_gwp.C_130183" "GO:0005509,GO:0007229"
"jgi|Nemve1|55712|gw.211.83.1" "GO:0043231,GO:0042994,GO:0044444,GO:0045892"
"jgi|Nemve1|203861|fgenesh1_pg.scaffold_46000050" "GO:0008152,GO:0016020,GO:0003824"
"jgi|Nemve1|210821|fgenesh1_pg.scaffold_128000005" "GO:0005840,GO:0003735,GO:0006412,GO:0042254"
"jgi|Nemve1|206698|fgenesh1_pg.scaffold_72000066" "GO:0016021,GO:0007186"
"jgi|Nemve1|139188|e_gw.465.2.1" "GO:0050660,GO:0016491,GO:0050661,GO:0005506,GO:0005515,GO:0010181,GO:0045111,GO:0008219,GO:0005634,GO:0005829,GO:0055114"
"jgi|Nemve1|203274|fgenesh1_pg.scaffold_41000113" "GO:0046500,GO:0004719,GO:0046498,GO:0005783,GO:0030091,GO:0006479,EC:2.1.1.77"
"jgi|Nemve1|14027|gw.357.35.1" "GO:0005783"
"jgi|Nemve1|82862|e_gw.6.555.1" "GO:0004525,GO:0018991,GO:0005515,GO:0006401,GO:0008026,GO:0040010,GO:0045132,GO:0006309,GO:0004530,GO:0040011,GO:0031054,GO:0035262,GO:0030422,GO:0040034,GO:0003676,GO:0002009,GO:0002119,GO:0006952,GO:0005625,GO:0005524,GO:0040035,GO:0051252,EC:3.1.26.3,EC:3.1.21.1"
"jgi|Nemve1|217113|fgenesh1_pg.scaffold_284000014" "GO:0097196,GO:0000724,GO:0005515,GO:0050821,GO:0008270"
"jgi|Nemve1|35350|gw.13.150.1" "GO:0035928,GO:0008097,GO:0005743,GO:0016226,GO:0005886,GO:0016783,EC:2.8.1.0"
"jgi|Nemve1|18|gw.48.1.1" "GO:0005615,GO:0004866,GO:0010951"
"jgi|Nemve1|225813|fgenesh1_pg.scaffold_12534000001" "GO:0005975,GO:0043169,GO:0003824"
"jgi|Nemve1|32369|gw.9.72.1" "GO:0005509,GO:0003824"
"jgi|Nemve1|172497|estExt_gwp.C_2140101" "GO:0042594,GO:0006914,GO:0031090,GO:0080025"
"jgi|Nemve1|210928|fgenesh1_pg.scaffold_129000054" "GO:0016021,GO:0007186"
"jgi|Nemve1|188861|estExt_GenewiseH_1.C_1300093" "GO:0005764,GO:0006915,GO:0032008,GO:0034613,GO:0051219,GO:0071230,GO:0046982,GO:0019048,GO:0042803,GO:0005794,GO:0045919,GO:0005634,GO:0005525"
"jgi|Nemve1|247482|estExt_fgenesh1_pg.C_3070011" "GO:0005097,GO:0005622,GO:0032851"
"jgi|Nemve1|94851|e_gw.37.112.1" "GO:0044464,GO:0050896"
"jgi|Nemve1|238886|estExt_fgenesh1_pg.C_90109" "GO:0031418,GO:0005506,GO:0016706,GO:0005509,GO:0055114,EC:1.14.11.0"
"jgi|Nemve1|171453|estExt_gwp.C_1760113" "GO:0046872,GO:0016805,GO:0006508,GO:0008239,GO:0008235,EC:3.4.13.0"
"jgi|Nemve1|143336|e_gw.782.7.1" "GO:0003723,GO:0006397,GO:0008134,GO:0005667"
"jgi|Nemve1|224450|fgenesh1_pg.scaffold_4773000001" "GO:0005543,GO:0030054,GO:0005886,GO:0007165,GO:0030168,GO:0005829,GO:0042995"
"jgi|Nemve1|28808|gw.67.113.1" "GO:0051018,GO:0006892,GO:0012505,GO:0045211,GO:0005886,GO:0006605,GO:0019901,GO:0005829,GO:0005802"
"jgi|Nemve1|87636|e_gw.16.262.1" "GO:0035215,GO:2000026,GO:0001745,GO:0048542,GO:0007443,GO:0001709,GO:0009950,GO:0007424,GO:0001708,GO:0007446,GO:0008083,GO:0016477,GO:0030509,GO:0007448,GO:0035214,GO:0043170,GO:0007281,GO:0035222,GO:0046620,GO:0002164,GO:0046983,GO:0007304,GO:0007476,GO:0044444,GO:0019827,GO:0017145,GO:0042386,GO:0035051,GO:0005576,GO:0008283"
"jgi|Nemve1|243351|estExt_fgenesh1_pg.C_860019" "GO:0043231,GO:0008270,GO:0044444"
"jgi|Nemve1|136917|e_gw.385.18.1" "GO:0005488"
"jgi|Nemve1|188264|estExt_GenewiseH_1.C_1190009" "GO:0005813"
"jgi|Nemve1|63393|gw.1.550.1" "GO:0045780,GO:0030502,GO:0031100,GO:0006461,GO:0008584,GO:0005615,GO:0021987,GO:0043234,GO:0030308,GO:0046627,GO:0030294,GO:0031012,GO:0045859"
"jgi|Nemve1|1897|gw.3.6.1" "GO:0008227,GO:0016021,GO:0007187"
"jgi|Nemve1|237291|estExt_fgenesh1_kg.C_1650001" "GO:0001701,GO:0006597,GO:0004014,GO:0008295,GO:0006525,GO:0006560,EC:4.1.1.50"
"jgi|Nemve1|166900|estExt_gwp.C_790181" "GO:0006013,GO:0008270,GO:0018279,GO:0016799,GO:0000139,GO:0043687,GO:0030246,GO:0004559,EC:3.2.2.0,EC:3.2.1.24"
"jgi|Nemve1|223820|fgenesh1_pg.scaffold_3389000001" "GO:0005634"
"jgi|Nemve1|124290|e_gw.209.10.1" "GO:0032959,GO:0043005,GO:0042542,GO:0004435,GO:0010243,GO:0051219,GO:0030971,GO:0009306,GO:0009629,GO:0005737,GO:0031252,GO:0043278,GO:0050852,GO:0035254,GO:0004714,GO:0010634,GO:0032236,GO:0001701,GO:0005158,GO:0035556,GO:0007242,GO:0009395,GO:0046339,GO:0007169,GO:0005899,EC:3.1.4.11,EC:2.7.10.1"
"jgi|Nemve1|65595|gw.27.298.1" "GO:0005515,GO:0016020,GO:0090090,GO:0030279,GO:0048513,GO:0003824"
"jgi|Nemve1|181577|estExt_GenewiseH_1.C_300161" "GO:0005737,GO:0046872,GO:0031365,GO:0008235,GO:0005515,GO:0016485,GO:0004177,GO:0018206,GO:0006508,EC:3.4.11.0"
"jgi|Nemve1|193946|estExt_GenewiseH_1.C_3220015" "GO:0001666,GO:0047485,GO:0032580,GO:0006892,GO:0060628,GO:0006890,GO:0031101,GO:0009636,GO:0017119,GO:0005801,GO:0005789,GO:0005798,GO:0006904,GO:0015031,GO:0005886"
"jgi|Nemve1|232014|fgsh_est.C_scaffold_14000008" "GO:0005529"
"jgi|Nemve1|242811|estExt_fgenesh1_pg.C_730022" "GO:0005856,GO:0005515"
"jgi|Nemve1|125023|e_gw.216.25.1" "GO:0030977,GO:0051291,GO:0001964,GO:0005515,GO:0002087,GO:0001508,GO:0060013,GO:0016934,GO:0060012,GO:0007218,GO:0051970,GO:0005624,GO:0006936,GO:0006821,GO:0060080,GO:0050884,GO:0007628,GO:0045211,GO:2000344,GO:0007601,GO:0016594,GO:0009897,GO:0034220,GO:0030054,GO:0004872,GO:0051260,GO:0005783,GO:0016935"
"jgi|Nemve1|87375|e_gw.15.55.1" "GO:0005509"
"jgi|Nemve1|139133|e_gw.462.4.1" "GO:0005737,GO:0005730,GO:0048024,GO:0003723,GO:0071013"
"jgi|Nemve1|225620|fgenesh1_pg.scaffold_9816000001" "GO:0055114,GO:0016491"
"jgi|Nemve1|213971|fgenesh1_pg.scaffold_188000037" "GO:0005524,GO:0006468,GO:0004672"
"jgi|Nemve1|164986|estExt_gwp.C_550120" "GO:0043161,GO:0005730,GO:0031463,GO:0019964,GO:0009986,GO:0004842,GO:0016567,GO:0016605,GO:0043066,GO:0005794,EC:6.3.2.19"
"jgi|Nemve1|80195|e_gw.2.295.1" "GO:0005737,GO:0005730,GO:0019902,GO:0010923"
"jgi|Nemve1|231218|fgenesh1_pm.scaffold_469000004" "GO:0020037,GO:0016705,GO:0004497,GO:0009055,GO:0055114,GO:0006118"
"jgi|Nemve1|199320|fgenesh1_pg.scaffold_14000085" "GO:0003724,GO:0072669,GO:0071920,GO:0032508,GO:0033677,GO:0005515,GO:0007275,GO:0008026,GO:0003712,GO:0008143,GO:0006397,GO:2001141,GO:0010468,GO:0006302,GO:0005730,GO:0010494,GO:0004518,GO:0003682,GO:2000112,GO:0090305,GO:0005524,GO:0005667,GO:0045449,GO:0000785"
"jgi|Nemve1|83663|e_gw.8.226.1" "GO:0000786,GO:0003677,GO:0006334,GO:0005634"
"jgi|Nemve1|176107|estExt_gwp.C_5670019" "GO:0005515,GO:0009952,GO:0016055,GO:0060028"
"jgi|Nemve1|148432|e_gw.2404.2.1" "GO:0042407,GO:0005743,GO:0005515,GO:0005509,GO:0016021"
"jgi|Nemve1|136626|e_gw.378.56.1" "GO:0010467,GO:0003006,GO:0044237,GO:0044238,GO:0050789,GO:0005488"
"jgi|Nemve1|40613|gw.1932.8.1" "GO:0003777,GO:0030286,GO:0006355,GO:0005524,GO:0007018,GO:0008134,GO:0005874,GO:0005667"
"jgi|Nemve1|135493|e_gw.357.18.1" "GO:0043065,GO:0071322,GO:0043555,GO:0034138,GO:0001501,GO:0007411,GO:0034142,GO:0007507,GO:0008063,GO:0007268,GO:0005829,GO:0048011,GO:0005654,GO:0000287,GO:0043027,GO:0034130,GO:0045597,GO:0045944,GO:0002755,GO:0043620,GO:0051403,GO:0030307,GO:0005524,GO:0004711,GO:0043154,GO:0018105,GO:0005819,GO:0035666,GO:0008285,GO:0019901,GO:0007417,GO:0034134,GO:0005840,GO:0045786,GO:0010659,GO:0060047,GO:0043066,GO:0000089,GO:0070613,GO:0002035,GO:0032496,GO:0001556,GO:0009069"
"jgi|Nemve1|170111|estExt_gwp.C_1400035" "GO:0003680,GO:0019901,GO:0009615,GO:0048311,GO:0060021,GO:0001568,GO:0045885,GO:2000111,GO:0055005,GO:0048643,GO:0071837,GO:0034130,GO:0003705,GO:0060536,GO:0001077,GO:0046982,GO:0035690,GO:0030501,GO:0034138,GO:0048703,GO:0005737,GO:0007521,GO:0045663,GO:0030224,GO:0003139,GO:2001013,GO:0003185,GO:0051145,GO:0008063,GO:0001046,GO:0071300,GO:0051403,GO:0071277,GO:0072102,GO:0060045,GO:2000987,GO:0045944,GO:0033613,GO:0010694,GO:0060025,GO:0030220,GO:0048011,GO:0001974,GO:0071498,GO:0006959,GO:0002634,GO:0043524,GO:0001756,GO:0042826,GO:0002062,GO:0003211,GO:0071374,GO:0090073,GO:0030890,GO:0007611,GO:0045652,GO:0000983,GO:0034142,GO:0001958,GO:0014898,GO:0005730,GO:2001016,GO:0035666,GO:0016607,GO:0045666,GO:0071222,GO:0014902,GO:0034134,GO:0030318,GO:0000002,GO:0035984,GO:0000977,GO:0001947,GO:0014033,GO:0050680,GO:0003151,GO:0000122,GO:0003138,GO:0000790,GO:0072160,GO:0000987,GO:0060297,GO:0030279,GO:0071864,GO:0003682,GO:0035198,GO:2000727,GO:0071560,GO:0048666,GO:0050853,GO:0045669,GO:0061337,GO:0002755,GO:0001782,GO:0005667,GO:0000118"
"jgi|Nemve1|248790|estExt_fgenesh1_pg.C_23080002" "GO:0006355,GO:0006508,GO:0004197,GO:0005524,GO:0008134,GO:0005667,EC:3.4.22.0"
"jgi|Nemve1|3315|gw.636.5.1" "GO:0016787,GO:0016020,GO:0005783"
"jgi|Nemve1|197055|fgenesh1_pg.scaffold_4000135" "GO:0005622,GO:0008270"
"jgi|Nemve1|164353|estExt_gwp.C_490075" "GO:0006979,GO:0005829,GO:0006810,GO:0034349,GO:0005746,GO:0005625,GO:0006309,GO:0008635,GO:0008289,GO:0043065,GO:0045155,GO:0020037,GO:0042743,GO:0005759,GO:0006123,GO:0005634,GO:0006118"
"jgi|Nemve1|244394|estExt_fgenesh1_pg.C_1200023" "GO:0016020"
"jgi|Nemve1|45324|gw.219.71.1" "GO:0008076,GO:0005249,GO:0034220,GO:0006813"
"jgi|Nemve1|111826|e_gw.108.111.1" "GO:0005615,GO:0050896,GO:0044242,GO:0005509,GO:0004806,GO:0046486,EC:3.1.1.3"
"jgi|Nemve1|113343|e_gw.117.105.1" "GO:0006810,GO:0006105,GO:0005749,GO:0009055,GO:0006099,GO:0007399,GO:0022904,GO:0005515,GO:0050660,GO:0008177,GO:0006118,GO:0006119,EC:1.3.5.1"
"jgi|Nemve1|10414|gw.226.4.1" "GO:0006511,GO:0000209,GO:0035413,GO:0050847,GO:0090263,GO:0005515,GO:0034450,GO:0033160,GO:0005634,GO:0006974"
"jgi|Nemve1|62952|gw.1345.3.1" "GO:0016810,GO:0005975,GO:0006807"
"jgi|Nemve1|185545|estExt_GenewiseH_1.C_720043" "GO:0000085,GO:0007089,GO:0000781,GO:0000805,GO:0007265,GO:0015030,GO:0006275,GO:0071732,GO:0051298,GO:0004693,GO:0051301,GO:0000806,GO:0035173,GO:0005829,GO:0060968,GO:0005667,GO:0046872,GO:0008284,GO:0007067,GO:0007596,GO:0005813,GO:0051439,GO:0000084,GO:0000793,GO:0007126,GO:0005768,GO:0000216,GO:0016572,GO:0030332,GO:0031145,GO:0006813,GO:0045893,GO:0000307,GO:0005524,GO:0000086,GO:0006977,GO:0006281,GO:0000074,GO:0009069,EC:2.7.11.22"
"jgi|Nemve1|14617|gw.180.25.1" "GO:0006508,GO:0004252,EC:3.4.21.0"
"jgi|Nemve1|2471|gw.3077.2.1" "GO:0006626,GO:0005743,GO:0005741"
"jgi|Nemve1|11315|gw.228.5.1" "GO:0005234,GO:0035235,GO:0007268,GO:0042391,GO:0008306,GO:0045471,GO:0017146,GO:0005262,GO:0016594,GO:0044456,GO:0007399,GO:0016595,GO:0005515,GO:0030425,GO:0030288,GO:0004972,GO:0051239,GO:0070588"
"jgi|Nemve1|201372|fgenesh1_pg.scaffold_27000135" "GO:0004930,GO:0007186,GO:0016021"
"jgi|Nemve1|243285|estExt_fgenesh1_pg.C_840039" "GO:0009987,GO:0022414,GO:0044424"
"jgi|Nemve1|141747|e_gw.602.6.1" "GO:0008152,GO:0007165,GO:0044425,GO:0005737,GO:0042221,GO:0015631,GO:0048523,GO:0005634,GO:0032501,GO:0045298"
"jgi|Nemve1|223422|fgenesh1_pg.scaffold_2757000001" "GO:0003824,GO:0008152"
"jgi|Nemve1|237807|estExt_fgenesh1_pg.C_10267" "GO:0005488"
"jgi|Nemve1|110765|e_gw.102.31.1" "GO:0003743,GO:0005739,GO:0006184,GO:0003924,GO:0005525,GO:0005840,GO:0006446"
"jgi|Nemve1|221092|fgenesh1_pg.scaffold_658000008" "GO:0016021,GO:0007186,GO:0004930"
"jgi|Nemve1|11175|gw.208.10.1" "GO:0005886,GO:0005515,GO:0042059"
"jgi|Nemve1|20182|gw.67.9.1" "GO:0005654,GO:0008094,GO:0032508,GO:0005515,GO:0000166,GO:0008026,GO:0003676,GO:0008284,GO:0006987,GO:0000084,GO:0000070,GO:0030496,GO:0000790,GO:0007062,GO:0000086,GO:0000922,GO:0003678,GO:0005657"
"jgi|Nemve1|197428|fgenesh1_pg.scaffold_5000234" "GO:0005488,GO:0008168,GO:0032259,EC:2.1.1.0"
"jgi|Nemve1|194411|estExt_GenewiseH_1.C_3730015" "GO:0048822,GO:0016363,GO:0007010,GO:0033033,GO:0005826,GO:0005624,GO:0007155,GO:0003779,GO:0005819,GO:0005887,GO:0007346"
"jgi|Nemve1|89449|e_gw.21.13.1" "GO:0005488"
"jgi|Nemve1|45212|gw.3653.3.1" "GO:0009987,GO:0046983,GO:0044424"
"jgi|Nemve1|173380|estExt_gwp.C_2490009" "GO:0004375,GO:0030170,GO:0016594,GO:0009055,GO:0019899,GO:0016829,GO:0005960,GO:0005739,GO:0042803,GO:0055114,GO:0019464,GO:0006563,GO:0006566,GO:0006118,EC:1.4.4.2"
"jgi|Nemve1|170615|estExt_gwp.C_1510092" "GO:0007411,GO:0005911,GO:0008340,GO:0048133,GO:0007626,GO:0007390,GO:0008286,GO:0006974,GO:0007446,GO:0048132,GO:0005009,GO:0034059,GO:2000377,GO:0046777,GO:0008284,GO:0060180,GO:0007285,GO:0005899,GO:0045927,GO:0008361,GO:0034765,GO:0060250,GO:0005242,GO:0006813,GO:0042391,GO:0040014,GO:0005488,GO:0046620,GO:0042220,GO:0008076"
"jgi|Nemve1|94838|e_gw.37.117.1" "GO:0008270"
"jgi|Nemve1|240702|estExt_fgenesh1_pg.C_330024" "GO:0016021"
"jgi|Nemve1|238540|estExt_fgenesh1_pg.C_60132" "GO:0005829,GO:0003723,GO:0006369,GO:0005683,GO:0000245,GO:0000387,GO:0008334,GO:0005515,GO:0034660,GO:0071013,GO:0004148,GO:0005654,GO:0005689,GO:0006094,GO:0006096,GO:0006099,GO:0006118,GO:0006544,GO:0006563,GO:0006566,EC:1.8.1.4"
"jgi|Nemve1|225704|fgenesh1_pg.scaffold_10716000001" "GO:0004222,GO:0006508,GO:0008270,EC:3.4.24.0"
"jgi|Nemve1|198667|fgenesh1_pg.scaffold_11000079" "GO:0016020"
"jgi|Nemve1|235335|estExt_fgenesh1_pm.C_1290009" "GO:0006334,GO:0001894,GO:0019933,GO:0046530,GO:0003705,GO:0006461,GO:0001077,GO:0042472,GO:2000020,GO:0072170,GO:0070168,GO:0001046,GO:0071300,GO:0090184,GO:0043066,GO:0071599,GO:0045596,GO:0010634,GO:0007166,GO:0003179,GO:0048589,GO:0045944,GO:0014031,GO:0072088,GO:0008285,GO:0035326,GO:0009966,GO:0007417,GO:0072189,GO:0060041,GO:0030238,GO:0006468,GO:0005730,GO:0048646,GO:0010646,GO:0060512,GO:0060284,GO:0010564,GO:0007155,GO:0061036,GO:2000027,GO:2000741,GO:0003007,GO:0045165,GO:0010001,GO:0001658,GO:0034236,GO:0051247,GO:0032332,GO:0060008,GO:0030279,GO:0003413,GO:0003682,GO:0006338,GO:0071560,GO:0007243,GO:0045892,GO:0002063,GO:0050679,GO:0016585,GO:0071347,GO:0005667,GO:0000785"
"jgi|Nemve1|207296|fgenesh1_pg.scaffold_79000022" "GO:0009987,GO:0016787"
"jgi|Nemve1|209719|fgenesh1_pg.scaffold_110000034" "GO:0007186,GO:0016021"
"jgi|Nemve1|14650|gw.315.19.1" "GO:0008171"
"jgi|Nemve1|84454|e_gw.9.79.1" "GO:0005524,GO:0006468,GO:0004693,GO:0000074,GO:0009069,EC:2.7.11.22"
"jgi|Nemve1|226592|fgenesh1_kg.scaffold_40000006" "GO:0007059,GO:0006357,GO:0003700,GO:0008284,GO:0016226,GO:0071817,GO:0005667,GO:0045449"
"jgi|Nemve1|200257|fgenesh1_pg.scaffold_20000095" "GO:0005622,GO:0000166,GO:0003725"
"jgi|Nemve1|216108|fgenesh1_pg.scaffold_249000010" "GO:0016021,GO:0005272,GO:0008152,GO:0003824,GO:0035725"
"jgi|Nemve1|5740|gw.2744.2.1" "GO:0004028,GO:0022011,GO:0048318,GO:0042572,GO:0031101,GO:0006081,GO:0048339,GO:0033339,GO:0007368,GO:0061131,GO:0009952,GO:0048546,GO:0055114,GO:0001889,GO:0042573,GO:0039023,GO:0022010"
"jgi|Nemve1|83852|e_gw.8.25.1" "GO:0042733,GO:0001822,GO:0090090,GO:0051124,GO:0030971,GO:0030279,GO:0016021,GO:0001942,GO:0009986,GO:0003050,GO:0001932,GO:0042475,GO:0016486,GO:0009953,GO:0008233,GO:0009954,GO:0042803,GO:0005886,GO:0043113"
"jgi|Nemve1|214796|fgenesh1_pg.scaffold_210000016" "GO:0007186,GO:0016021"
"jgi|Nemve1|118993|e_gw.157.76.1" "GO:0055085,GO:0016021,GO:0022857"
"jgi|Nemve1|230428|fgenesh1_pm.scaffold_186000006" "GO:0042176,GO:0005615,GO:0010466,GO:0004867,GO:0006508"
"jgi|Nemve1|80481|e_gw.3.268.1" "GO:0005201,GO:0005581"
"jgi|Nemve1|248046|estExt_fgenesh1_pg.C_4080004" "GO:0046341,GO:0043231,GO:0030145,GO:0043178,GO:0006661,GO:0044444,GO:0019992,GO:0003881,GO:0005529,GO:0016020,EC:2.7.8.11"
"jgi|Nemve1|196845|fgenesh1_pg.scaffold_3000166" "GO:0008270"
"jgi|Nemve1|208481|fgenesh1_pg.scaffold_92000097" "GO:0005515,GO:0005509"
"jgi|Nemve1|239133|estExt_fgenesh1_pg.C_120071" "GO:0044260,GO:0090304,GO:0050794,GO:0006974"
"jgi|Nemve1|53833|gw.1033.3.1" "GO:0016021,GO:0005622,GO:0006810,GO:0005215"
"jgi|Nemve1|176140|estExt_gwp.C_5720005" "GO:0009056,GO:0055114,GO:0010468,GO:0016705,GO:0009055,GO:0004497,GO:0020037,GO:0044464,GO:0044237,GO:0006118"
"jgi|Nemve1|175439|estExt_gwp.C_3920001" "GO:0045719,GO:0009744,GO:0051289,GO:0032869,GO:0016597,GO:0004360,GO:0006488,GO:0005829,GO:0006987,GO:0005529,GO:0006048,GO:0043687,GO:0006002,GO:0005625,GO:0018279,EC:2.6.1.16"
"jgi|Nemve1|159600|estExt_gwp.C_80425" "GO:0018105,GO:0046777,GO:0004674,GO:0005524,GO:0005515,GO:0046854,GO:0005737,GO:0006950,GO:0000184,GO:0005634,GO:0009069,EC:2.7.11.0"
"jgi|Nemve1|239479|estExt_fgenesh1_pg.C_150100" "GO:0044260,GO:0090304"
"jgi|Nemve1|1452|gw.805.1.1" "GO:0005634"
"jgi|Nemve1|133966|e_gw.325.30.1" "GO:0005622,GO:0005044,GO:0032502,GO:0016020,GO:0007165"
"jgi|Nemve1|114751|e_gw.127.120.1" "GO:0005267,GO:0071805,GO:0016021"
"jgi|Nemve1|216003|fgenesh1_pg.scaffold_245000039" "GO:0006508,GO:0004252,EC:3.4.21.0"
"jgi|Nemve1|207824|fgenesh1_pg.scaffold_85000001" "GO:0003723,GO:0003964,GO:0006278,EC:2.7.7.49"
"jgi|Nemve1|209516|fgenesh1_pg.scaffold_107000021" "GO:0003677,GO:0015074,GO:0006310"
"jgi|Nemve1|163219|estExt_gwp.C_380092" "GO:0008205,GO:0005829,GO:0047022,GO:0005875,GO:0008210,GO:0055114,GO:0005739,GO:0006637,GO:0018454,GO:0050327,GO:0003857,GO:0004303,GO:0000166,GO:0047035,GO:0005811,GO:0008209,GO:0006550,GO:0006552,GO:0006554,GO:0006568,GO:0006574,GO:0006633,GO:0018874,EC:1.1.1.201,EC:1.1.1.36,EC:1.1.1.63,EC:1.1.1.35,EC:1.1.1.62,EC:1.1.1.239"
"jgi|Nemve1|174806|estExt_gwp.C_3320011" "GO:0008611,GO:0042221,GO:0007399,GO:0016290,GO:0004366,GO:0016043,GO:0016287,GO:0005782,GO:0008654,GO:0016020,GO:0042967,EC:3.1.2.2,EC:2.3.1.15,EC:2.3.1.42"
"jgi|Nemve1|103261|e_gw.68.136.1" "GO:0003723,GO:0044419,GO:0005737,GO:0005634"
"jgi|Nemve1|11915|gw.137.10.1" "GO:0070634,GO:0008519,GO:0030506,GO:0051739,GO:0031410,GO:0072488,GO:0006873,GO:0016324,GO:0016323,GO:0005887"
"jgi|Nemve1|200840|fgenesh1_pg.scaffold_24000054" "GO:0007283,GO:0047179,GO:0016787,GO:0007420,GO:0005829,GO:0046982,GO:0042967,GO:0046486,EC:2.3.1.149"
"jgi|Nemve1|222934|fgenesh1_pg.scaffold_2079000001" "GO:0046872,GO:0008152,GO:0008081,EC:3.1.4.0"
"jgi|Nemve1|210729|fgenesh1_pg.scaffold_126000055" "GO:0046872,GO:0008152,GO:0005524,GO:0016874"
"jgi|Nemve1|9145|gw.2459.1.1" "GO:0007156,GO:0006836,GO:0005886,GO:0005509,GO:0005328,GO:0016021,GO:0006812"
"jgi|Nemve1|217669|fgenesh1_pg.scaffold_306000029" "GO:0005085,GO:0051020,GO:0043087"
"jgi|Nemve1|8474|gw.7339.3.1" "GO:0000786,GO:0003677,GO:0006334,GO:0005634"
"jgi|Nemve1|119080|e_gw.158.68.1" "GO:0046872,GO:0009165,GO:0009116,GO:0016772"
"jgi|Nemve1|25507|gw.43.76.1" "GO:0005794,GO:0008378,GO:0006486,GO:0016021"
"jgi|Nemve1|81937|e_gw.5.109.1" "GO:0004721,GO:0005515,GO:0016020,GO:0005626,GO:0009968,GO:0007169,GO:0048522,GO:0007399,GO:0006470,EC:3.1.3.16"
"jgi|Nemve1|120225|e_gw.168.7.1" "GO:0055114,GO:0005739,GO:0004656,GO:0016702,GO:0031418,GO:0005506,GO:0005783,GO:0006525,GO:0006560,GO:0018401,EC:1.14.11.2,EC:1.13.11.0"
"jgi|Nemve1|84394|e_gw.9.626.1" "GO:0043812,GO:0046488,GO:0034593,GO:0004438,GO:0008219,GO:0043473,GO:0016311,GO:0007626,GO:0055037,GO:0010976,GO:0007033,GO:0010008,GO:0005794,GO:0005783,EC:3.1.3.64"
"jgi|Nemve1|237955|estExt_fgenesh1_pg.C_20222" "GO:0008152,GO:0003824,GO:0005739"
"jgi|Nemve1|238789|estExt_fgenesh1_pg.C_80164" "GO:0016568,GO:0035064,GO:0035102,GO:0003677,GO:0000122,GO:0030154,GO:0000792,GO:0045137,GO:0003682"
"jgi|Nemve1|136943|e_gw.386.16.1" "GO:0008270"
"jgi|Nemve1|239058|estExt_fgenesh1_pg.C_110116" "GO:0006839,GO:0005743,GO:0006094,GO:0015742,GO:0015367,GO:0005887"
"jgi|Nemve1|217739|fgenesh1_pg.scaffold_310000006" "GO:0003677,GO:0015074,GO:0006310"
"jgi|Nemve1|168297|estExt_gwp.C_1020112" "GO:0000785,GO:0005654,GO:0005515,GO:0003887,GO:0000166,GO:0006270,GO:0000731,GO:0006303,GO:0008283,GO:0005737,GO:0005730,GO:0006272,GO:0006273,GO:0005635,GO:0000722,GO:0000084,GO:0003677,GO:0005658,GO:0016363,GO:0000216,GO:0001882,GO:0000083,GO:0032201,GO:0003682,GO:0003896,GO:0042575,GO:0006269,EC:2.7.7.7"
"jgi|Nemve1|9448|gw.7304.1.1" "GO:0007156,GO:0006836,GO:0005886,GO:0005509,GO:0005328,GO:0016021,GO:0006812"
"jgi|Nemve1|224007|fgenesh1_pg.scaffold_3715000001" "GO:0009987,GO:0016788,GO:0003676,GO:0016042,GO:0046872,GO:0005576"
"jgi|Nemve1|6224|gw.6991.1.1" "GO:0016021,GO:0007186,GO:0004930"
"jgi|Nemve1|16419|gw.451.21.1" "GO:0005234,GO:0006811,GO:0004970,GO:0035235,GO:0016020,GO:0007268"
"jgi|Nemve1|167457|estExt_gwp.C_880210" "GO:0008270,GO:0003677"
"jgi|Nemve1|241026|estExt_fgenesh1_pg.C_380078" "GO:0030900,GO:0008270,GO:0006259,GO:0000228,GO:0010468,GO:0000792,GO:0004386,GO:0070087,GO:0003682"
"jgi|Nemve1|244343|estExt_fgenesh1_pg.C_1180060" "GO:0005515"
"jgi|Nemve1|242697|estExt_fgenesh1_pg.C_690084" "GO:0005840,GO:0003735,GO:0051726,GO:0006412,GO:0042254"
"jgi|Nemve1|91817|e_gw.28.226.1" "GO:0016021,GO:0016500,GO:0007187"
"jgi|Nemve1|246044|estExt_fgenesh1_pg.C_1930018" "GO:0016021,GO:0007525,GO:0016012,GO:0007010,GO:0048798,GO:0016044,GO:0046716,GO:0055001,GO:0005515,GO:0060047,GO:0007368,GO:0042383,GO:0048738"
"jgi|Nemve1|175230|estExt_gwp.C_3730039" "GO:0004977,GO:0007601,GO:0016021,GO:0007187"
"jgi|Nemve1|185711|estExt_GenewiseH_1.C_740185" "GO:0046872,GO:0003993,GO:0006771,GO:0019497,EC:3.1.3.2"
"jgi|Nemve1|127109|e_gw.235.74.1" "GO:0005794,GO:0008272,GO:0005886,GO:0055085,GO:0005765,GO:0016021,GO:0005783,GO:0008271"
"jgi|Nemve1|137575|e_gw.404.20.1" "GO:0001666,GO:0042220,GO:0044248,GO:0045776,GO:0032144,GO:0005739,GO:0045471,GO:0010039,GO:0003867,GO:0007620,GO:0007626,GO:0001505,GO:0035094,GO:0019717,GO:0009448,GO:0042493,GO:0032145,GO:0042803,GO:0030170,GO:0006522,GO:0006531,GO:0019482,EC:2.6.1.19"
"jgi|Nemve1|197993|fgenesh1_pg.scaffold_8000034" "GO:0016021,GO:0004930,GO:0008152,GO:0007186,GO:0048512"
"jgi|Nemve1|209734|fgenesh1_pg.scaffold_110000049" "GO:0031526,GO:0048169,GO:0035240,GO:0030336,GO:0072593,GO:0001963,GO:0001588,GO:0008542,GO:0030424,GO:0008144,GO:0006469,GO:0016021,GO:0001965,GO:0033861,GO:0043025,GO:0007191,GO:0043197"
"jgi|Nemve1|246582|estExt_fgenesh1_pg.C_2280010" "GO:0016772,GO:0005488"
"jgi|Nemve1|223968|fgenesh1_pg.scaffold_3633000001" "GO:0003743,GO:0005829,GO:0047485,GO:0043010,GO:0043473,GO:0005852,GO:0000785,GO:0016605,GO:0045947,GO:0000184,GO:0048703,GO:0005840"
"jgi|Nemve1|240756|estExt_fgenesh1_pg.C_330123" "GO:0007155,GO:0016772"
"jgi|Nemve1|201999|fgenesh1_pg.scaffold_32000011" "GO:0007165,GO:0005102"
"jgi|Nemve1|154689|e_gw.7574.3.1" "GO:0071944,GO:0044260,GO:0080090,GO:0016020,GO:0032868,GO:0007155,GO:0010605,GO:0044255,GO:0031323,GO:0016310,GO:0005794,GO:0005829,GO:0042169,GO:0019637,GO:0007015,GO:0005856,GO:0006897,GO:0040037,GO:0007399,GO:0030509"
"jgi|Nemve1|122677|e_gw.191.113.1" "GO:0042221"
"jgi|Nemve1|85784|e_gw.12.21.1" "GO:0005488"
"jgi|Nemve1|240405|estExt_fgenesh1_pg.C_280101" "GO:0003723,GO:0006396,GO:0000166,GO:0030529,GO:0005634"
"jgi|Nemve1|33267|gw.11.89.1" "GO:0009615,GO:0030307,GO:0045750,GO:0030213,GO:0071347,GO:0046677,GO:0071356,GO:0045766,GO:0005792,GO:0051216,GO:0036120,GO:0005615,GO:0005764,GO:0000302,GO:0030214,GO:0071467,GO:0004415,GO:0001618,GO:0071493,GO:0031410,GO:0030308,GO:0050501,GO:0045785,GO:0006954,GO:0050679,GO:1900106,GO:0044344,GO:0010634,GO:0036117,GO:0008134,GO:0007165,GO:0005667,EC:3.2.1.35,EC:2.4.1.212"
"jgi|Nemve1|202378|fgenesh1_pg.scaffold_34000080" "GO:0048878,GO:0048705,GO:0004553,GO:0043169,GO:0035108,GO:0000902,GO:0005984,GO:0007040,EC:3.2.1.0"
"jgi|Nemve1|239913|estExt_fgenesh1_pg.C_210148" "GO:0055114,GO:0003885,GO:0050660,GO:0008762,GO:0016020,GO:0006040,EC:1.1.3.37,EC:1.1.1.158"
"jgi|Nemve1|241281|estExt_fgenesh1_pg.C_430034" "GO:0016021,GO:0004930,GO:0007186,GO:0005886"
"jgi|Nemve1|207796|fgenesh1_pg.scaffold_84000052" "GO:0000786,GO:0003677,GO:0006334,GO:0005634"
"jgi|Nemve1|203678|fgenesh1_pg.scaffold_44000123" "GO:0004629,GO:0005516,GO:0005622,GO:0007165,GO:0050877,GO:0007242,GO:0009395"
"jgi|Nemve1|222064|fgenesh1_pg.scaffold_1350000001" "GO:0003723,GO:0001522,GO:0009982,EC:5.4.99.12"
"jgi|Nemve1|47003|gw.3545.1.1" "GO:0016226,GO:0022008"
"jgi|Nemve1|101701|e_gw.61.76.1" "GO:0035721,GO:0005622,GO:0060271"
"jgi|Nemve1|197260|fgenesh1_pg.scaffold_5000066" "GO:0042733"
"jgi|Nemve1|184753|estExt_GenewiseH_1.C_610288" "GO:0005789,GO:0015450,GO:0045047,GO:0016021,GO:0009941"
"jgi|Nemve1|229384|fgenesh1_pm.scaffold_73000016" "GO:0046872,GO:0042732,GO:0009045,GO:0006098,GO:0006000,GO:0006013,EC:5.3.1.5"
"jgi|Nemve1|1380|gw.2959.2.1" "GO:0031072,GO:0004872,GO:0007165"
"jgi|Nemve1|213006|fgenesh1_pg.scaffold_167000025" "GO:0045454,GO:0016021,GO:0007186,GO:0004930"
"jgi|Nemve1|51287|gw.101.98.1" "GO:0005488,GO:0090304,GO:0003824"
"jgi|Nemve1|150265|e_gw.3368.1.1" "GO:0004713,GO:0014042,GO:0007169,GO:0048484,GO:0035799,GO:0045121,GO:0060041,GO:0048265,GO:0005515,GO:0005524,GO:0001657,GO:0072300,GO:0001838,GO:0045893,GO:0007158,GO:0005622,GO:0042493,GO:0061146,GO:0000165,GO:0005624,GO:0001755,GO:0006468,GO:0060384,EC:2.7.10.0"
"jgi|Nemve1|164601|estExt_gwp.C_520048" "GO:0044237,GO:0008171"
"jgi|Nemve1|199356|fgenesh1_pg.scaffold_14000121" "GO:0016020"
"jgi|Nemve1|211264|fgenesh1_pg.scaffold_135000002" "GO:0051537,GO:0016491,GO:0055114"
"jgi|Nemve1|215469|fgenesh1_pg.scaffold_229000013" "GO:0005509,GO:0007165,GO:0005578"
"jgi|Nemve1|108675|e_gw.91.13.1" "GO:0016021"
"jgi|Nemve1|38950|gw.20.143.1" "GO:0005829,GO:0043388,GO:0007049,GO:0005509,GO:0060315,GO:0060316,GO:0019899,GO:0005819,GO:0010880"
"jgi|Nemve1|244796|estExt_fgenesh1_pg.C_1340007" "GO:0005509,GO:0051179,GO:0005856,GO:0050794"
"jgi|Nemve1|52007|gw.124.110.1" "GO:0004890,GO:0045211,GO:0030054,GO:0005886,GO:0005230,GO:0016021,GO:0006821,GO:0007214"
"jgi|Nemve1|109332|e_gw.94.41.1" "GO:0051347,GO:0015825,GO:0005515,GO:0006665,GO:0006658,GO:0005789,GO:0015194,GO:0005886"
"jgi|Nemve1|150767|e_gw.3686.3.1" "GO:0005509,GO:0050794,GO:0016020,GO:0007154"
"jgi|Nemve1|199398|fgenesh1_pg.scaffold_14000163" "GO:0030878,GO:0006915,GO:0003142,GO:0071908,GO:0030859,GO:0010002,GO:0044212,GO:0035118,GO:0065009,GO:0005515,GO:0048703,GO:0048523,GO:0008283,GO:0043565,GO:0060047,GO:0005634,GO:0014032,GO:0003144,GO:0006355"
"jgi|Nemve1|205427|fgenesh1_pg.scaffold_59000054" "GO:0006470,GO:0016791,GO:0016021,GO:0007154,EC:3.1.3.0"
"jgi|Nemve1|140045|e_gw.501.12.1" "GO:0030154,GO:0003700,GO:0043565,GO:0005515,GO:0006355,GO:0005667,GO:0045449"
"jgi|Nemve1|242002|estExt_fgenesh1_pg.C_550028" "GO:0051291,GO:0000122,GO:0043523,GO:0003714,GO:0015459,GO:0008022,GO:0008016,GO:0046923,GO:0048306,GO:0005250,GO:0047485,GO:0005509,GO:0006936,GO:0006886,GO:0005829,GO:0007610,GO:0030425,GO:0045163,GO:0042802,GO:0003677,GO:0005513,GO:0007165,GO:0007268,GO:0019233,GO:0008076,GO:0006813,GO:0048265,GO:0005667,GO:0016481,GO:0005783"
"jgi|Nemve1|97863|e_gw.47.226.1" "GO:0009987,GO:0017111,GO:0005856,GO:0044446,EC:3.6.1.15"
"jgi|Nemve1|114332|e_gw.124.104.1" "GO:0016884,EC:6.3.5.0"
"jgi|Nemve1|153593|e_gw.6346.3.1" "GO:0031625,GO:0031461,GO:0006511"
"jgi|Nemve1|85822|e_gw.12.407.1" "GO:0045454,GO:0019153,GO:0005788,GO:0006749,EC:1.8.4.2"
"jgi|Nemve1|85991|e_gw.12.188.1" "GO:0005840,GO:0003735,GO:0006412,GO:0042254"
"jgi|Nemve1|111870|e_gw.108.22.1" "GO:0043231,GO:0072378,GO:0006508,GO:0070013,GO:0044444,GO:0004252,GO:0006464,EC:3.4.21.0"
"jgi|Nemve1|126214|e_gw.229.49.1" "GO:0003700,GO:0030878,GO:0043524,GO:0072095,GO:0072193,GO:0035909,GO:0072513,GO:0072075,GO:0007605,GO:0060037,GO:0048701,GO:0042474,GO:0051451,GO:0090103,GO:0090190,GO:0072107,GO:0045664,GO:0003151,GO:0045944,GO:0072172,GO:0005515,GO:0005667,GO:0001759,GO:0000122,GO:0003682,GO:0071599,GO:2000729,GO:0030855,GO:0021610,GO:0090191,GO:0000976,GO:0034504,GO:0005730,GO:0007519,GO:0048538,GO:0045449,GO:0000785"
"jgi|Nemve1|200278|fgenesh1_pg.scaffold_20000116" "GO:0006355,GO:0043565,GO:0003700,GO:0005667,GO:0045449"
"jgi|Nemve1|974|gw.2847.1.1" "GO:0055085,GO:0016021"
"jgi|Nemve1|226878|fgenesh1_kg.scaffold_80000003" "GO:0005515"
"jgi|Nemve1|220217|fgenesh1_pg.scaffold_488000002" "GO:0008270"
"jgi|Nemve1|8260|gw.616.20.1" "GO:0000786,GO:0003677,GO:0006334,GO:0005634"
"jgi|Nemve1|159077|estExt_gwp.C_60216" "GO:0005869,GO:0000086,GO:0016192,GO:0005813,GO:0005524,GO:0005829"
"jgi|Nemve1|244010|estExt_fgenesh1_pg.C_1040031" "GO:0007156,GO:0005886,GO:0005509,GO:0016021"
"jgi|Nemve1|141657|e_gw.594.5.1" "GO:0005515,GO:0007178,GO:0010646,GO:0001942,GO:0044424,GO:0051239,GO:0009887,GO:0030154,GO:0023051,GO:0048523,GO:0022414,GO:0050793"
"jgi|Nemve1|114584|e_gw.126.25.1" "GO:0016811,GO:0044238,GO:0044424,GO:0006807,EC:3.5.1.0"
"jgi|Nemve1|5909|gw.4025.1.1" "GO:0006268,GO:0007049,GO:0004003,GO:0005730,GO:0046872,GO:0006200,GO:0042555,GO:0005524,GO:0000785,GO:0005515,GO:0030174,GO:0003697,GO:0003682,GO:0005657"
"jgi|Nemve1|134613|e_gw.343.31.1" "GO:0001501,GO:0030198,GO:0009617,GO:0005576,GO:0002633,GO:0004222,GO:0043065,GO:0030574,GO:0007566,GO:0005488,EC:3.4.24.0"
"jgi|Nemve1|93991|e_gw.34.4.1" "GO:0030424,GO:0007416,GO:0050770,GO:0006355,GO:0043565,GO:0007400,GO:0003700,GO:0008039,GO:0040011,GO:0050803,GO:0005667,GO:0045449"
"jgi|Nemve1|233178|fgsh_est.C_scaffold_145000009" "GO:0008270,GO:0005622"
"jgi|Nemve1|7198|gw.1700.1.1" "GO:0018991,GO:0045944,GO:0040007,GO:0040027,GO:0040035,GO:0043565,GO:0019915,GO:0003700,GO:0071542,GO:0042659,GO:0009792,GO:0005667,GO:0045449"
"jgi|Nemve1|247335|estExt_fgenesh1_pg.C_2930013" "GO:0016020"
"jgi|Nemve1|244677|estExt_fgenesh1_pg.C_1300022" "GO:0072487,GO:0043984"
"jgi|Nemve1|217639|fgenesh1_pg.scaffold_305000019" "GO:0003677"
"jgi|Nemve1|178799|estExt_GenewiseH_1.C_80206" "GO:0001731,GO:0019083,GO:0003723,GO:0005730,GO:0003735,GO:0032403,GO:0006414,GO:0022627,GO:0006415,GO:0000028,GO:0005654,GO:0006614,GO:0000184"
"jgi|Nemve1|137344|e_gw.395.10.1" "GO:0005089,GO:0005543,GO:0006426,GO:0005524,GO:0035023,GO:0004820,GO:0043087,GO:0006544,GO:0006563,GO:0006566,GO:0009345,EC:6.1.1.14"
"jgi|Nemve1|119691|e_gw.163.99.1" "GO:0007155"
"jgi|Nemve1|153582|e_gw.6320.2.1" "GO:0016798"
"jgi|Nemve1|138421|e_gw.430.17.1" "GO:0003824"
"jgi|Nemve1|116282|e_gw.137.8.1" "GO:0035097,GO:0034968,GO:0042800,GO:0046872,GO:0003677,GO:0050794,GO:0006351"
"jgi|Nemve1|70665|gw.20.257.1" "GO:0055114,GO:0016491"
"jgi|Nemve1|224537|fgenesh1_pg.scaffold_4973000002" "GO:0000786,GO:0003677,GO:0035267,GO:0006334,GO:0005811"
"jgi|Nemve1|31209|gw.3.81.1" "GO:0042733,GO:0008236,GO:0001822,GO:0051124,GO:0030971,GO:0005509,GO:0016021,GO:0001942,GO:0009986,GO:0003050,GO:0030178,GO:0001932,GO:0042475,GO:0016486,GO:0009953,GO:0009954,GO:0042803,GO:0005886,GO:0043113"
"jgi|Nemve1|182326|estExt_GenewiseH_1.C_370023" "GO:0046872,GO:0016311,GO:0006896,GO:0010008,GO:0004647,GO:0015031,GO:0006544,GO:0006563,GO:0006566,EC:3.1.3.3"
"jgi|Nemve1|207938|fgenesh1_pg.scaffold_86000029" "GO:0016021,GO:0007186,GO:0004930"
"jgi|Nemve1|227549|fgenesh1_kg.scaffold_351000002" "GO:0051561,GO:0070588,GO:0035786,GO:0005743,GO:0005262,GO:0005515,GO:0006851,GO:0019722"
"jgi|Nemve1|244745|estExt_fgenesh1_pg.C_1320055" "GO:0015030,GO:0030619,GO:0008270,GO:0003727,GO:0005685,GO:0000387,GO:0042803"
"jgi|Nemve1|201934|fgenesh1_pg.scaffold_31000094" "GO:0016021,GO:0007186"
"jgi|Nemve1|291|gw.1761.1.1" "GO:0003777,GO:0030286,GO:0006200,GO:0005524,GO:0007018,GO:0016887,GO:0005874,EC:3.6.1.3"
"jgi|Nemve1|42204|gw.9.221.1" "GO:0018149,GO:0005737"
"jgi|Nemve1|234328|estExt_fgenesh1_pm.C_220003" "GO:0006928,GO:0005858,GO:0007338,GO:0003777,GO:0005874,GO:0007017"
"jgi|Nemve1|242138|estExt_fgenesh1_pg.C_570086" "GO:0005829,GO:0030863,GO:0030018,GO:0071203,GO:0003779,GO:0008290,GO:0051693,GO:0016020"
"jgi|Nemve1|223750|fgenesh1_pg.scaffold_3271000002" "GO:0050789,GO:0019433,GO:0016787"
"jgi|Nemve1|84933|e_gw.10.237.1" "GO:0016021,GO:0008333,GO:0005770"
"jgi|Nemve1|248853|estExt_fgenesh1_pg.C_40840001" "GO:0004871,GO:0005622,GO:0038032,GO:0007275"
"jgi|Nemve1|231532|fgenesh1_pm.scaffold_3491000003" "GO:0000786,GO:0003677,GO:0006334,GO:0005634"
"jgi|Nemve1|58105|gw.23.269.1" "GO:0005509"
"jgi|Nemve1|226040|fgenesh1_pg.scaffold_16933000001" "GO:0055085,GO:0006811,GO:0016021,GO:0005216"
"jgi|Nemve1|196942|fgenesh1_pg.scaffold_4000022" "GO:0044446,GO:0048468,GO:0006915,GO:0007017,GO:0044249,GO:0006996,GO:0019752,GO:0007268,GO:0043009,GO:0022891,GO:0015844,GO:0030900,GO:0046907,GO:0010817,GO:0050801,GO:0015293,GO:0023051,GO:0010033,GO:0007612,GO:0048518,GO:0044425,GO:0010646,GO:0048646,GO:0030182,GO:0048729,GO:0008092,GO:0007166,GO:0048523,GO:0000267,GO:0016192,GO:0051239,GO:0005634,GO:0048598,GO:0070887,GO:0005768"
"jgi|Nemve1|247457|estExt_fgenesh1_pg.C_3040017" "GO:0016021,GO:0005741,GO:0006914"
"jgi|Nemve1|214844|fgenesh1_pg.scaffold_211000029" "GO:0005576,GO:0008061,GO:0006030"
"jgi|Nemve1|209131|fgenesh1_pg.scaffold_101000058" "GO:0016021,GO:0008528,GO:0007187"
"jgi|Nemve1|105193|e_gw.76.14.1" "GO:0003700,GO:0000790,GO:0051573,GO:0001701,GO:0030851,GO:0051091,GO:2000648,GO:0032091,GO:0043392,GO:0033169,GO:0045654,GO:0007596,GO:0050660,GO:0034648,GO:0002039,GO:0043433,GO:0010725,GO:0016491,GO:0001085,GO:2000179,GO:0055001,GO:0044212,GO:0045944,GO:0043518,GO:0050681,GO:0005667,GO:0055114,GO:0000122,GO:0003682,GO:0021983,GO:0030374,GO:0032454,GO:0043426,GO:0045648,GO:0051572,GO:0034720,GO:0046886,GO:0043066,GO:0019899,GO:0034401,GO:0045449,GO:0045941"
"jgi|Nemve1|206277|fgenesh1_pg.scaffold_68000006" "GO:0003676,GO:0046983"
"jgi|Nemve1|222995|fgenesh1_pg.scaffold_2143000001" "GO:0004835,GO:0006464,GO:0006570,EC:6.3.2.25"
"jgi|Nemve1|244547|estExt_fgenesh1_pg.C_1260021" "GO:0005730,GO:0003676,GO:0000166"
"jgi|Nemve1|195521|estExt_GenewiseH_1.C_6880005" "GO:0055085,GO:0005777,GO:0016021,GO:0042626,GO:0006200,GO:0005524"
"jgi|Nemve1|218898|fgenesh1_pg.scaffold_374000013" "GO:0044093,GO:0031326,GO:0009966,GO:0010556,GO:0016567,GO:0004842,GO:0080090,GO:0008270,GO:0002376,GO:0030154,GO:0044424,GO:0048522,GO:0051239,GO:0048731,EC:6.3.2.19"
"jgi|Nemve1|218096|fgenesh1_pg.scaffold_329000003" "GO:0004672,GO:0006468,GO:0005524"
"jgi|Nemve1|201540|fgenesh1_pg.scaffold_29000022" "GO:0004930,GO:0007186,GO:0016021"
"jgi|Nemve1|232710|fgsh_est.C_scaffold_75000005" "GO:0009986,GO:0014878,GO:0019717,GO:0045948,GO:0033762,GO:0003009,GO:0007584,GO:0000082,GO:0043491,GO:0005625,GO:0009749,GO:0009612,GO:0051384,GO:0005829,GO:0014070,GO:0043201,GO:0014911,GO:0045471,GO:0030054,GO:0033574,GO:0048015,GO:0007568,GO:0009408,GO:0048471,GO:0042277,GO:0046324,GO:0005515,GO:0005524,GO:0048633,GO:0004711,GO:0007281,GO:0045202,GO:0045931,GO:0046627,GO:0014732,GO:0005840,GO:0005741,GO:0071363,GO:0031929,GO:0009636,GO:0042493,GO:0043066,GO:0048661,GO:0005634,GO:0034612,GO:0006468,GO:0009611,GO:0007616,GO:0032496,GO:0009069"
"jgi|Nemve1|171134|estExt_gwp.C_1690048" "GO:0006810,GO:0048914,GO:0014044,GO:0017111,GO:0048794,GO:0045162,GO:0048929,GO:0048932,GO:0048592,GO:0051875,GO:0030496,GO:0021854,GO:0048933,GO:0005524,EC:3.6.1.15"
"jgi|Nemve1|207545|fgenesh1_pg.scaffold_81000071" "GO:0016021,GO:0007186,GO:0004930"
"jgi|Nemve1|156516|e_gw.11172.2.1" "GO:0005975,GO:0008483,GO:0005529,EC:2.6.1.0"
"jgi|Nemve1|210239|fgenesh1_pg.scaffold_119000001" "GO:0090305,GO:0003677,GO:0004518,GO:0006289,GO:0005814"
"jgi|Nemve1|86028|e_gw.12.387.1" "GO:0044421,GO:0005509"
"jgi|Nemve1|81452|e_gw.4.522.1" "GO:0060021,GO:0005515,GO:0030325,GO:0001822,GO:0010761,GO:0051091,GO:0008585,GO:0008584,GO:0060325,GO:0009791,GO:0048468,GO:0045444,GO:0048644,GO:0044212,GO:0003713,GO:0048008,GO:0048705,GO:0060613,GO:0035264,GO:0005667,GO:0045941"
"jgi|Nemve1|41056|gw.1783.4.1" "GO:0005488"
"jgi|Nemve1|147800|e_gw.2146.1.1" "GO:0009055,GO:0020037,GO:0016712,GO:0055114,GO:0006118,EC:1.14.14.0"
"jgi|Nemve1|233134|fgsh_est.C_scaffold_138000006" "GO:0016021,GO:0015858,GO:0005337"
"jgi|Nemve1|34992|gw.1.235.1" "GO:0005509"
"jgi|Nemve1|224020|fgenesh1_pg.scaffold_3735000001" "GO:0005488"
"jgi|Nemve1|232242|fgsh_est.C_scaffold_31000006" "GO:0016020"
"jgi|Nemve1|48230|gw.3257.11.1" "GO:0071456,GO:0090102,GO:0007420,GO:0008022,GO:0051481,GO:0071294,GO:0046982,GO:0042493,GO:0005252,GO:0042803,GO:0006813,GO:0008076"
"jgi|Nemve1|224874|fgenesh1_pg.scaffold_6394000001" "GO:0009101,GO:0044262,GO:0016757"
"jgi|Nemve1|131912|e_gw.302.24.1" "GO:0031981,GO:0000226,GO:0005515,GO:0008380,GO:0050794,GO:0003723,GO:0007049"
"jgi|Nemve1|72088|gw.4.655.1" "GO:0016740,GO:0016020"
"jgi|Nemve1|81300|e_gw.4.173.1" "GO:0005515,GO:0042981,GO:0004725,GO:0016310,GO:0035335,GO:0001714,GO:0017017,GO:0007165,GO:0048523,GO:0009725,GO:0005634,GO:0006979,GO:0006570,EC:3.1.3.48"
"jgi|Nemve1|9280|gw.3444.10.1" "GO:0000786,GO:0003677,GO:0006334,GO:0005634"
"jgi|Nemve1|248766|estExt_fgenesh1_pg.C_19710002" "GO:0008270,GO:0003676"
"jgi|Nemve1|205875|fgenesh1_pg.scaffold_63000088" "GO:0005415,GO:0001882,GO:0007186,GO:0016021,GO:0006812,GO:0015858"
"jgi|Nemve1|202960|fgenesh1_pg.scaffold_39000043" "GO:0009987"
"jgi|Nemve1|6234|gw.4299.1.1" "GO:0016021,GO:0006811,GO:0055085,GO:0005886,GO:0005215"
"jgi|Nemve1|95182|e_gw.38.115.1" "GO:0005509"
"jgi|Nemve1|248844|estExt_fgenesh1_pg.C_37290001" "GO:0045944,GO:0003677,GO:0016602,GO:0005515,GO:0003700,GO:0045449"
"jgi|Nemve1|146674|e_gw.1746.3.1" "GO:0050708,GO:0051087,GO:0006457,GO:0005788,GO:0031965,GO:0005792,GO:0016021,GO:0005789,GO:0043022,GO:0031072,GO:0045861,GO:0001671,GO:0003677,GO:0006417,GO:0051082,GO:0032781"
"jgi|Nemve1|195870|estExt_GenewiseH_1.C_19970004" "GO:0005887,GO:0005624,GO:0006857,GO:0015334"
"jgi|Nemve1|49119|gw.12697.3.1" "GO:0016021,GO:0007186,GO:0004930"
"jgi|Nemve1|86037|e_gw.12.9.1" "GO:0043050,GO:0004222,GO:0060465,GO:0006508,GO:0008270,EC:3.4.24.0"
"jgi|Nemve1|212709|fgenesh1_pg.scaffold_161000025" "GO:0005488"
"jgi|Nemve1|223467|fgenesh1_pg.scaffold_2834000002" "GO:0006810,GO:0005215,GO:0030288"
"jgi|Nemve1|9756|gw.12771.1.1" "GO:0001764,GO:0006468,GO:0001889,GO:0004872,GO:0021707,GO:0004713,GO:0005524,GO:0021522,GO:0016020,GO:0007165,EC:2.7.10.0"
"jgi|Nemve1|215978|fgenesh1_pg.scaffold_245000014" "GO:0008270"
"jgi|Nemve1|244837|estExt_fgenesh1_pg.C_1360002" "GO:0000166,GO:0044237,GO:0044238,GO:0050789,GO:0003824,GO:0032502"
"jgi|Nemve1|163756|estExt_gwp.C_430207" "GO:0016021"
"jgi|Nemve1|213153|fgenesh1_pg.scaffold_170000016" "GO:0010466,GO:0005576,GO:0030414"
"jgi|Nemve1|149880|e_gw.3193.3.1" "GO:0007050,GO:0005881,GO:0015629,GO:0030713,GO:0045746"
"jgi|Nemve1|11226|gw.209.15.1" "GO:0005509,GO:0018279,GO:0006457,GO:0004571,GO:0043687,GO:0005788,GO:0006986,GO:0005576,GO:0005789,EC:3.2.1.113"
"jgi|Nemve1|176721|estExt_gwp.C_30850001" "GO:0005730,GO:0003993,GO:0000832,GO:0000827,GO:0006020,GO:0033857,GO:0005829,GO:0006771,GO:0019497,EC:3.1.3.2,EC:2.7.4.21,EC:2.7.4.24"
"jgi|Nemve1|16632|gw.367.25.1" "GO:0016021,GO:0009617,GO:0007165,GO:0045087,GO:0005622,GO:0004888"
"jgi|Nemve1|243220|estExt_fgenesh1_pg.C_820052" "GO:0016021,GO:0007186"
"jgi|Nemve1|63052|gw.59.188.1" "GO:0004222,GO:0006508,GO:0008270,EC:3.4.24.0"
"jgi|Nemve1|211781|fgenesh1_pg.scaffold_143000058" "GO:0005488"
"jgi|Nemve1|3171|gw.85.3.1" "GO:0022002,GO:0060070,GO:0009880,GO:0007369,GO:0005102,GO:0043049,GO:0060898,GO:0021879,GO:0005578,GO:0070654,GO:0021854,GO:0048263,GO:0045944"
"jgi|Nemve1|146595|e_gw.1720.1.1" "GO:0055114,GO:0004656,GO:0016702,GO:0009055,GO:0031418,GO:0005515,GO:0018401,GO:0005506,GO:0005783,GO:0006525,GO:0006560,GO:0006118,EC:1.14.11.2,EC:1.13.11.0"
"jgi|Nemve1|241507|estExt_fgenesh1_pg.C_460101" "GO:0048856,GO:0016021,GO:0035339,GO:0002376,GO:0032501,GO:0055072,GO:0006672"
"jgi|Nemve1|207799|fgenesh1_pg.scaffold_84000055" "GO:0009116,GO:0002376,GO:0004731,GO:0005488,GO:0006144,GO:0006206,GO:0006769,GO:0046497,EC:2.4.2.1"
"jgi|Nemve1|218515|fgenesh1_pg.scaffold_351000026" "GO:0046872,GO:0004222,GO:0043231,GO:0044444,GO:0005576,GO:0006508,EC:3.4.24.0"
"jgi|Nemve1|185341|estExt_GenewiseH_1.C_690162" "GO:0008092,GO:0032803,GO:0019898,GO:0010989,GO:0008270,GO:0005856,GO:0055098,GO:0004842,GO:0045732,GO:0042787,GO:0007399,GO:0006928,GO:0031648,GO:0042632,GO:0005737,EC:6.3.2.19"
"jgi|Nemve1|104726|e_gw.74.6.1" "GO:0006357,GO:0042267,GO:0006337,GO:0030183,GO:0051091,GO:0005730,GO:0046982,GO:0043433,GO:0043353,GO:0043565,GO:0006338,GO:0003700,GO:0003690,GO:0042803,GO:0001889,GO:0043388,GO:0016071,GO:0008134,GO:0045739,GO:0045078,GO:0005667,GO:0045449"
"jgi|Nemve1|207221|fgenesh1_pg.scaffold_78000023" "GO:0030036,GO:0005737,GO:0003779,GO:0015629"
"jgi|Nemve1|31928|gw.314.51.1" "GO:0006476,GO:0008270,GO:0005730,GO:0005724,GO:0070403,GO:0006471,GO:0005515,GO:0010569,GO:0003956,GO:0046969,GO:0003950,GO:0000118,EC:2.4.2.31,EC:3.5.1.98,EC:2.4.2.30"
"jgi|Nemve1|205414|fgenesh1_pg.scaffold_59000041" "GO:0004553,GO:0005975,GO:0004871,GO:0007165,GO:0004872,GO:0043169,EC:3.2.1.0"
"jgi|Nemve1|243801|estExt_fgenesh1_pg.C_990007" "GO:0003677"
"jgi|Nemve1|217852|fgenesh1_pg.scaffold_315000004" "GO:0032420,GO:0005509,GO:0003779,GO:0042491,GO:0005737"
"jgi|Nemve1|165271|estExt_gwp.C_580171" "GO:0016021"
"jgi|Nemve1|23236|gw.137.49.1" "GO:0043231,GO:0016020"
"jgi|Nemve1|212713|fgenesh1_pg.scaffold_161000029" "GO:0005829,GO:0005730,GO:0005543,GO:0001725,GO:0005925,GO:0031941,GO:0034329"
"jgi|Nemve1|225442|fgenesh1_pg.scaffold_8686000001" "GO:0005777,GO:0016746,GO:0016616,GO:0000166,GO:0055114,EC:1.1.1.0"
"jgi|Nemve1|157950|estExt_gwp.C_20206" "GO:0005488"
"jgi|Nemve1|1291|gw.1620.2.1" "GO:0005654,GO:0030532,GO:0000389,GO:0071013"
"jgi|Nemve1|94579|e_gw.37.201.1" "GO:0016787"
"jgi|Nemve1|193135|estExt_GenewiseH_1.C_2750031" "GO:0005687,GO:0070990,GO:0071339,GO:0015030,GO:0003676,GO:0016607,GO:0005684,GO:0005690,GO:0046540,GO:0000244"
"jgi|Nemve1|206655|fgenesh1_pg.scaffold_72000023" "GO:0007155"
"jgi|Nemve1|219457|fgenesh1_pg.scaffold_411000014" "GO:0016787"
"jgi|Nemve1|204696|fgenesh1_pg.scaffold_53000035" "GO:0003824,GO:0008152"
"jgi|Nemve1|243839|estExt_fgenesh1_pg.C_1000014" "GO:0005488,GO:0016021,GO:0006351,GO:0007186,GO:0044424"
"jgi|Nemve1|177859|estExt_GenewiseH_1.C_40360" "GO:0005829,GO:0009725,GO:0030308,GO:0007264,GO:0008285,GO:0006184,GO:0003924,GO:0016020,GO:0005634,GO:0005525"
"jgi|Nemve1|129540|e_gw.267.36.1" "GO:0004930,GO:0007186,GO:0016021"
"jgi|Nemve1|91324|e_gw.27.33.1" "GO:0016021,GO:0005544,GO:0005509"
"jgi|Nemve1|241186|estExt_fgenesh1_pg.C_410055" "GO:0008270,GO:0003677"
"jgi|Nemve1|211047|fgenesh1_pg.scaffold_131000046" "GO:0034613,GO:0065008,GO:0005509,GO:0005576,GO:0050896,GO:0023052,GO:0008092,GO:0007154,GO:0042995,GO:0043229,GO:0044459,GO:0048523"
"jgi|Nemve1|129797|e_gw.269.76.1" "GO:0046658,GO:0021527,GO:0001764,GO:0007420"
"jgi|Nemve1|83967|e_gw.8.436.1" "GO:0030246,GO:0008810,GO:0005982,GO:0005985,EC:3.2.1.4"
"jgi|Nemve1|248282|estExt_fgenesh1_pg.C_4830005" "GO:0016888,GO:0005739,GO:0006308,EC:3.1.21.0"
"jgi|Nemve1|81082|e_gw.3.223.1" "GO:0004983,GO:0016021,GO:0007187,GO:0007268"
"jgi|Nemve1|68493|gw.725.32.1" "GO:0015630,GO:0010389,GO:0051301,GO:0007067,GO:0019901,GO:0000079,GO:0005634"
"jgi|Nemve1|151177|e_gw.3987.1.1" "GO:0005737,GO:0016459,GO:0005524,GO:0003774"
"jgi|Nemve1|84801|e_gw.10.176.1" "GO:0003677"
"jgi|Nemve1|192352|estExt_GenewiseH_1.C_2360080" "GO:0008601,GO:0005829,GO:0006470,GO:0004722,GO:0005515,GO:0007165,GO:0000159,GO:0050196,GO:0010467,GO:0050790,GO:0043278,GO:0000184,EC:3.1.3.17"
"jgi|Nemve1|110912|e_gw.103.109.1" "GO:0005829,GO:0045542,GO:0006810,GO:0008047,GO:0016021,GO:0006355,GO:0008289,GO:0016765,GO:0005215,GO:0043085,EC:2.5.1.0"
"jgi|Nemve1|167825|estExt_gwp.C_930099" "GO:0005764"
"jgi|Nemve1|160314|estExt_gwp.C_130126" "GO:0005832,GO:0051086,GO:0005524,GO:0051082"
"jgi|Nemve1|218678|fgenesh1_pg.scaffold_360000003" "GO:0005488"
"jgi|Nemve1|140278|e_gw.511.1.1" "GO:0003723,GO:0030317,GO:0048026,GO:0000381,GO:0007283,GO:0000166,GO:0005737,GO:0005634"
"jgi|Nemve1|243542|estExt_fgenesh1_pg.C_910068" "GO:0016021,GO:0050291,GO:0006355,GO:0043565,GO:0005792,GO:0031090,GO:0003700,GO:0012505,GO:0046513,GO:0005783,GO:0006687,GO:0042967,GO:0005667,GO:0045449,EC:2.3.1.24"
"jgi|Nemve1|224116|fgenesh1_pg.scaffold_3959000001" "GO:0007165,GO:0005102"
"jgi|Nemve1|52623|gw.128.91.1" "GO:0042994,GO:0008219,GO:0048763,GO:0072686,GO:0046777,GO:0005929,GO:0051209,GO:0030949,GO:0072075,GO:0050852,GO:0035502,GO:0042803,GO:0032793,GO:0035725,GO:0009925,GO:0071158,GO:0045180,GO:0005245,GO:0045785,GO:0061371,GO:0071458,GO:0045944,GO:0005509,GO:0021510,GO:0045743,GO:0045429,GO:0071498,GO:0001938,GO:0031941,GO:0035924,GO:0072284,GO:0051092,GO:0001889,GO:0035904,GO:0005634,GO:0071470,GO:0072235,GO:0004674,GO:0072214,GO:0031659,GO:0007507,GO:0071556,GO:0005932,GO:0030027,GO:0072208,GO:0005248,GO:0072177,GO:0018105,GO:0021915,GO:0072218,GO:0001658,GO:0072219,GO:0035767,GO:0043398,GO:0045766,GO:2000134,GO:0044325,GO:0051925,GO:0071464,GO:0005102,GO:0042805,GO:0090279,GO:0007243,GO:0061441,GO:0043536,GO:0032757,GO:0031587,GO:0005891,GO:0009069,GO:0001518,EC:2.7.11.0"
"jgi|Nemve1|225589|fgenesh1_pg.scaffold_9557000001" "GO:0006810,GO:0016020,GO:0005215"
"jgi|Nemve1|80763|e_gw.3.465.1" "GO:0005622,GO:0031034,GO:0003824,GO:0005488"
"jgi|Nemve1|130873|e_gw.286.29.1" "GO:0021536,GO:0005102,GO:0045892,GO:0030178,GO:0003705,GO:0007601,GO:0060235,GO:0043565,GO:0048512,GO:0045944,GO:0021537,GO:0006606,GO:0021797,GO:0005667"
"jgi|Nemve1|245803|estExt_fgenesh1_pg.C_1770026" "GO:0004553,GO:0005975,GO:0043169,EC:3.2.1.0"
"jgi|Nemve1|82777|e_gw.6.392.1" "GO:0006892,GO:0008289,GO:0016044,GO:0030276,GO:0030136,GO:0005798,GO:0016020,GO:0005829,GO:0005802,GO:0006897,GO:0048471"
"jgi|Nemve1|234931|estExt_fgenesh1_pm.C_750001" "GO:0007165,GO:0008603,GO:0005952,GO:0045859"
"jgi|Nemve1|100902|e_gw.58.324.1" "GO:0005344,GO:0015671,GO:0005506"
"jgi|Nemve1|216603|fgenesh1_pg.scaffold_266000001" "GO:0006468,GO:0004672,GO:0005524"
"jgi|Nemve1|216839|fgenesh1_pg.scaffold_274000003" "GO:0007595,GO:0005515,GO:0060548,GO:0033280,GO:0016021,GO:0006855,GO:0014070,GO:0001666,GO:0046686,GO:0042626,GO:0006200,GO:0046581,GO:0005886,GO:0005524,GO:0007623"
"jgi|Nemve1|173323|estExt_gwp.C_2450065" "GO:0005737,GO:0005839,GO:0005634,GO:0004298,GO:0051603,EC:3.4.25.0"
"jgi|Nemve1|189228|estExt_GenewiseH_1.C_1380057" "GO:0007050,GO:0005829,GO:0000084,GO:0051437,GO:0019005,GO:0031625,GO:0009887,GO:0008285,GO:0031145,GO:0004842,GO:0000080,GO:0008629,GO:0000082,GO:0044419,GO:0031146,GO:0005654,EC:6.3.2.19"
"jgi|Nemve1|221778|fgenesh1_pg.scaffold_982000002" "GO:0008289,GO:0006641,GO:0004806,GO:0016042,EC:3.1.1.3"
"jgi|Nemve1|157200|e_gw.14979.6.1" "GO:0006917,GO:0006364,GO:0005615,GO:0048011,GO:0007399,GO:0032040,GO:0005737,GO:0005634"
"jgi|Nemve1|2877|gw.521.9.1" "GO:0004872,GO:0004871,GO:0007186,GO:0016021"
"jgi|Nemve1|120733|e_gw.173.1.1" "GO:0034080,GO:0000786,GO:0045653,GO:0000723,GO:0048015,GO:0003677,GO:0005515,GO:0005576,GO:0005654"
"jgi|Nemve1|91249|e_gw.26.117.1" "GO:0005737,GO:0004835,GO:0070740,GO:0005524,GO:0018095,GO:0005874,GO:0006570,EC:6.3.2.25"
"jgi|Nemve1|108064|e_gw.88.263.1" "GO:0008152,GO:0016746"
"jgi|Nemve1|221804|fgenesh1_pg.scaffold_1012000001" "GO:0005488"
"jgi|Nemve1|143165|e_gw.752.7.1" "GO:0043170,GO:0044238,GO:0003824"
"jgi|Nemve1|34098|gw.27.98.1" "GO:0005606,GO:0031175,GO:0043208,GO:0005515,GO:0043259"
"jgi|Nemve1|118368|e_gw.153.20.1" "GO:0003723,GO:0006950,GO:0004000,GO:0030534,GO:0007626,GO:0009451,GO:0006396,GO:0006144,EC:3.5.4.4"
"jgi|Nemve1|145852|e_gw.1534.2.1" "GO:0007155"
"jgi|Nemve1|104923|e_gw.75.204.1" "GO:0017053,GO:0045944,GO:0009880,GO:0009952,GO:0007517,GO:0030177,GO:0003705,GO:0003677,GO:0001700,GO:0005515,GO:0061327,GO:0035051,GO:0001707,GO:0005667"
"jgi|Nemve1|135929|e_gw.365.2.1" "GO:0005789,GO:0005515"
"jgi|Nemve1|94673|e_gw.37.38.1" "GO:0043401,GO:0030522,GO:0008270,GO:0000122,GO:0043565,GO:0003707,GO:0004879,GO:0005634"
"jgi|Nemve1|10353|gw.269.1.1" "GO:0007369,GO:0043161,GO:0016055,GO:0005794,GO:0006996,GO:0031461,GO:0001831,GO:0051322,GO:0030332,GO:0005634"
"jgi|Nemve1|50744|gw.334.27.1" "GO:0005576"
"jgi|Nemve1|125319|e_gw.218.5.1" "GO:0005385,GO:0071577,GO:0006824,GO:0006882,GO:0005730,GO:0000139,GO:0005624,GO:0030667,GO:0016324,GO:0010043,GO:0005887"
"jgi|Nemve1|6152|gw.2999.1.1" "GO:0055114,GO:0047131,GO:0006367,GO:0003677,GO:0000166,GO:0045893,GO:0005634,GO:0006554,EC:1.5.1.9"
"jgi|Nemve1|216426|fgenesh1_pg.scaffold_260000016" "GO:0016021,GO:0004930,GO:0032501,GO:0007186"
"jgi|Nemve1|110797|e_gw.102.3.1" "GO:0005622,GO:0043547,GO:0051056,GO:0005096"
"jgi|Nemve1|6404|gw.340.13.1" "GO:0000786,GO:0003677,GO:0006334,GO:0005634"
"jgi|Nemve1|151659|e_gw.4331.6.1" "GO:0000139,GO:0006891,GO:0017119,GO:0015031"
"jgi|Nemve1|85528|e_gw.11.382.1" "GO:0004222,GO:0006508,GO:0008270,EC:3.4.24.0"
"jgi|Nemve1|177505|estExt_GenewiseH_1.C_30205" "GO:0005515,GO:0051641,GO:0008202,GO:0090090,GO:0006898,GO:0031526,GO:0005624,GO:0006766,GO:0008283,GO:0030279,GO:0005509,GO:0016021,GO:0030900,GO:0005794,GO:0005905,GO:0030139,GO:0008104,GO:0006464,GO:0005768,GO:0005783,GO:0016324"
"jgi|Nemve1|87337|e_gw.15.168.1" "GO:0005089,GO:0005829,GO:0030054,GO:0070064,GO:0005509,GO:0032947,GO:0005543,GO:0045202,GO:0048011,GO:0030139,GO:0051897,GO:0005905,GO:0019717,GO:0043524,GO:0035023,GO:0008624,GO:0030027,GO:0048488,GO:0005886,GO:0019209,GO:0043087"
"jgi|Nemve1|228729|fgenesh1_pm.scaffold_32000018" "GO:0016491,GO:0009055,GO:0030151,GO:0020037,GO:0043546,GO:0005739,GO:0055114,GO:0006118"
"jgi|Nemve1|154509|e_gw.7367.3.1" "GO:0016620,GO:0055114,EC:1.2.1.0"
"jgi|Nemve1|26281|gw.66.89.1" "GO:0005515,GO:0004252,GO:0048518,GO:0051917,GO:0007162,GO:0005576,GO:0006508,GO:0005886,EC:3.4.21.0"
"jgi|Nemve1|40426|gw.219.51.1" "GO:0005576"
"jgi|Nemve1|131390|e_gw.294.60.1" "GO:0006412,GO:0005739,GO:0005634,GO:0003730"
"jgi|Nemve1|50745|gw.109.132.1" "GO:0042803,GO:0008284,GO:0015643,GO:0007268,GO:0032720,GO:0045766,GO:0004889,GO:0030054,GO:0007611,GO:0001540,GO:0006874,GO:0001666,GO:0045211,GO:0017081,GO:0042166,GO:0000187,GO:0035094,GO:0006816,GO:0015464,GO:0005892,GO:0006955,GO:0019814"
"jgi|Nemve1|218524|fgenesh1_pg.scaffold_352000007" "GO:0016192,GO:0005730,GO:0016021,GO:0030133,GO:0005515,GO:0046907,GO:0055038,GO:0032588,GO:0015031"
"jgi|Nemve1|214597|fgenesh1_pg.scaffold_204000021" "GO:0070887,GO:0048038,GO:0008144,GO:0005507,GO:0008131,GO:0055114,GO:0005923,GO:0046677,GO:0052597,GO:0042493,GO:0009308,GO:0035874,EC:1.4.3.21,EC:1.4.3.22"
"jgi|Nemve1|143821|e_gw.879.9.1" "GO:0005852,GO:0003743,GO:0005634,GO:0005840,GO:0006446"
"jgi|Nemve1|238196|estExt_fgenesh1_pg.C_40102" "GO:0005829,GO:0000178,GO:0003723,GO:0006396,GO:0005730,GO:0005515,GO:0004532,GO:0043928,GO:0051252"
"jgi|Nemve1|192627|estExt_GenewiseH_1.C_2520001" "GO:0008022,GO:0005930,GO:0043025,GO:0005509,GO:0019861"
"jgi|Nemve1|134731|e_gw.344.67.1" "GO:0003723,GO:0003964,GO:0006278,EC:2.7.7.49"
"jgi|Nemve1|171810|estExt_gwp.C_1900081" "GO:0046777,GO:0005516,GO:0032147,GO:0005625,GO:0005509,GO:0004713,GO:0005524,GO:0030295,GO:0001934,GO:0045893,GO:0005737,GO:0019722,GO:0004683,GO:0000165,GO:0009069,EC:2.7.10.0,EC:2.7.11.17"
"jgi|Nemve1|165808|estExt_gwp.C_650136" "GO:0042445,GO:0007625,GO:0006531,GO:0007320,GO:0003884,GO:0000166,GO:0055114,GO:0006118,GO:0006525,GO:0006544,GO:0006560,GO:0006563,GO:0006566,GO:0006591,EC:1.4.3.3"
"jgi|Nemve1|19170|gw.383.20.1" "GO:0051084,GO:0017111,GO:0046034,GO:0016049,GO:0045134,GO:0032026,GO:0014066,GO:0005615,GO:0009986,GO:0005624,GO:0008894,GO:0006096,GO:0008283,GO:0016020,GO:0005794,GO:0005783,GO:0004382,GO:0051592,GO:0006487,GO:0006144,EC:3.6.1.15,EC:3.6.1.40,EC:3.6.1.42"
"jgi|Nemve1|210291|fgenesh1_pg.scaffold_119000053" "GO:0008270"
"jgi|Nemve1|125202|e_gw.217.12.1" "GO:0048853,GO:0030901,GO:0070628,GO:0016579,GO:0010951,GO:0006310,GO:0006355,GO:0005829,GO:0006511,GO:0004843,GO:0004221,GO:0021670,GO:0000502,GO:0008242,GO:0031011,GO:0061136,GO:0004866,GO:0006281,EC:3.1.2.15,EC:3.4.19.0"
"jgi|Nemve1|128082|e_gw.246.71.1" "GO:0016772,GO:0005488,GO:0044238,GO:0043170,GO:0044237"
"jgi|Nemve1|84633|e_gw.9.13.1" "GO:0055085,GO:0016021,GO:0042626,GO:0006200,GO:0005524"
"jgi|Nemve1|90289|e_gw.23.285.1" "GO:0003870,GO:0030170,GO:0005759,GO:0016769,GO:0006544,GO:0006563,GO:0006566,GO:0006783,GO:0042967,EC:2.3.1.37"
"jgi|Nemve1|76015|gw.146.177.1" "GO:0022892,GO:0016740,GO:0071702"
"jgi|Nemve1|48400|gw.2703.1.1" "GO:0003777,GO:0005858,GO:0008270,GO:0005874,GO:0006200,GO:0001539,GO:0005524,GO:0005929,GO:0007018,GO:0016887,GO:0005737,EC:3.6.1.3"
"jgi|Nemve1|39596|gw.33.191.1" "GO:0003700,GO:0043565,GO:0006355,GO:0005667,GO:0045449"
"jgi|Nemve1|10490|gw.280.23.1" "GO:0050680,GO:0090090,GO:0005515,GO:0010633,GO:0005737,GO:0005634,GO:0005886"
"jgi|Nemve1|133021|e_gw.314.70.1" "GO:0004930,GO:0007186,GO:0016021"
"jgi|Nemve1|114572|e_gw.126.143.1" "GO:0005578,GO:0005509"
"jgi|Nemve1|220243|fgenesh1_pg.scaffold_490000003" "GO:0005509"
"jgi|Nemve1|238527|estExt_fgenesh1_pg.C_60112" "GO:0004809,GO:0003723,GO:0008270,GO:0008033,GO:0005739,GO:0009451,EC:2.1.1.32"
"jgi|Nemve1|139992|e_gw.499.8.1" "GO:0005737,GO:0030170,GO:0006520,GO:0016829"
"jgi|Nemve1|36389|gw.8.154.1" "GO:0035556,GO:0009968,GO:0007169,GO:0044424"
"jgi|Nemve1|40568|gw.402.40.1" "GO:0004197,GO:0006508,EC:3.4.22.0"
"jgi|Nemve1|163935|estExt_gwp.C_440276" "GO:0055114,GO:0016491"
"jgi|Nemve1|225233|fgenesh1_pg.scaffold_7758000001" "GO:0055085,GO:0016021,GO:0042626,GO:0006200,GO:0005524,GO:0044464,GO:0010033"
"jgi|Nemve1|233609|fgsh_est.C_scaffold_305000001" "GO:0070584,GO:0003007,GO:0016301,GO:0005515,GO:0006672,GO:0055088,GO:0035621,GO:0000902,GO:0008283,GO:0006936,GO:0070273,GO:0005794,GO:0007029,GO:0005730,GO:0005829,GO:0034976,GO:0097001,GO:0007165,GO:0048471,GO:0005783,GO:0001701,GO:0005739"
"jgi|Nemve1|212817|fgenesh1_pg.scaffold_163000034" "GO:0016021,GO:0007186"
"jgi|Nemve1|121396|e_gw.179.48.1" "GO:0016301,GO:0042826,GO:0019901,GO:0005737,GO:0005730,GO:0071479,GO:0000077,GO:0043065,GO:0017124,GO:0008408,GO:0006281,GO:0000118"
"jgi|Nemve1|3250|gw.648.6.1" "GO:0005509"
"jgi|Nemve1|222651|fgenesh1_pg.scaffold_1810000002" "GO:0046872,GO:0006511,GO:0004114,GO:0004221,GO:0007165,GO:0008234,GO:0006144,GO:0016579,EC:3.1.4.17,EC:3.1.2.15"
"jgi|Nemve1|93974|e_gw.34.167.1" "GO:0016589,GO:0030097,GO:0048813,GO:0003824,GO:0035073,GO:0035076,GO:0031937,GO:0045747,GO:0042766,GO:0007095,GO:0016922,GO:0008270,GO:0005705,GO:0045893,GO:0046331,GO:0043565,GO:0006727"
"jgi|Nemve1|48159|gw.3284.5.1" "GO:0016740"
"jgi|Nemve1|241119|estExt_fgenesh1_pg.C_400023" "GO:0007165"
"jgi|Nemve1|82150|e_gw.5.568.1" "GO:0004519,GO:0090304"
"jgi|Nemve1|199243|fgenesh1_pg.scaffold_14000008" "GO:0050434,GO:0006368,GO:0005515,GO:0005654,GO:0045892"
"jgi|Nemve1|196485|fgenesh1_pg.scaffold_2000107" "GO:0090305,GO:0003677,GO:0004527"
"jgi|Nemve1|127336|e_gw.237.6.1" "GO:0003678,GO:0032508,GO:0006310,GO:0006281,GO:0003676,GO:0031965,GO:0005730,GO:0016591,GO:0008026,GO:0005524,GO:0005737,GO:0005657"
"jgi|Nemve1|93564|e_gw.33.307.1" "GO:0007155"
"jgi|Nemve1|163628|estExt_gwp.C_420144" "GO:0008236,GO:0006508"
"jgi|Nemve1|171157|estExt_gwp.C_1700009" "GO:0004383,GO:0007166,GO:0017046,GO:0016941,GO:0019901,GO:0048662,GO:0004672,GO:0005525,GO:0042417,GO:0030828,GO:0006468,GO:0005622,GO:0005886,GO:0005524,GO:0008217,GO:0035556,GO:0006144,GO:0046039,EC:4.6.1.2"
"jgi|Nemve1|93222|e_gw.32.25.1" "GO:0005737,GO:0008270"
"jgi|Nemve1|155882|e_gw.9276.5.1" "GO:0006412,GO:0000166"
"jgi|Nemve1|67321|gw.593.6.1" "GO:0040035,GO:0009792,GO:0002119,GO:0003899,GO:0006351,GO:0003677,GO:0032549,GO:0040007,GO:0005730,GO:0006144,GO:0006206,EC:2.7.7.6"
"jgi|Nemve1|131157|e_gw.290.34.1" "GO:0008270,GO:0005622"
"jgi|Nemve1|98616|e_gw.50.148.1" "GO:0031410,GO:0042803,GO:0006915,GO:0008284,GO:0007498,GO:0035295,GO:0007411,GO:0008201,GO:0043009,GO:0018108,GO:0043406,GO:0010863,GO:0030900,GO:0042471,GO:0006351,GO:0060445,GO:0017134,GO:0072358,GO:0043410,GO:0045596,GO:0007600,GO:0043231,GO:0005007,GO:0048646,GO:0005887,GO:0045666,GO:0005524,GO:2000027,GO:0048839,GO:0045165,GO:0007267,GO:0046777,GO:0008543,GO:0060485,GO:0048705,GO:0014068,GO:0008286,GO:0001764,GO:0005576"
"jgi|Nemve1|105520|e_gw.77.31.1" "GO:0005743,GO:0006355,GO:0008584,GO:0003677"
"jgi|Nemve1|103092|e_gw.67.51.1" "GO:0006979,GO:0031072,GO:0000413,GO:0005625,GO:0005739,GO:0006457,GO:0045111,GO:0019899,GO:0006916,GO:0003755,GO:0005528,GO:0051881,GO:0016018,EC:5.2.1.8"
"jgi|Nemve1|230044|fgenesh1_pm.scaffold_133000009" "GO:0005625,GO:0010951,GO:0006013,GO:0006044,GO:0006051,GO:0005524,GO:0008217,GO:0004866,GO:0004476,GO:0050121,GO:0042803,GO:0006000,EC:5.3.1.8,EC:5.1.3.8"
"jgi|Nemve1|224736|fgenesh1_pg.scaffold_5705000001" "GO:0032879,GO:0031325,GO:0071241,GO:0046486,GO:0004872,GO:0016477,GO:0044281,GO:0032869,GO:0080090,GO:0016021,GO:0048583,GO:0007155,GO:0007229,GO:0005622,GO:0016788,GO:0032501,GO:0044421"
"jgi|Nemve1|79314|e_gw.1.257.1" "GO:0004222,GO:0006508,GO:0031012,GO:0008270,EC:3.4.24.0"
"jgi|Nemve1|92056|e_gw.29.18.1" "GO:0030331,GO:0003723,GO:0006396,GO:0004004,GO:0005730,GO:0006200,GO:2001141,GO:0005524,GO:0003714,GO:0007165,GO:0005667,GO:0016481"
"jgi|Nemve1|217702|fgenesh1_pg.scaffold_307000033" "GO:0016020"
"jgi|Nemve1|224568|fgenesh1_pg.scaffold_5055000001" "GO:0005509"
"jgi|Nemve1|101252|e_gw.60.36.1" "GO:0016021,GO:0007186,GO:0004930"
"jgi|Nemve1|161775|estExt_gwp.C_240220" "GO:0048704,GO:0009986,GO:0001935,GO:0030838,GO:0048608,GO:0019717,GO:0031579,GO:0005923,GO:0004385,GO:0032947,GO:0008284,GO:0002369,GO:0008022,GO:0050680,GO:0007411,GO:0009925,GO:0014069,GO:0001772,GO:0032880,GO:0042982,GO:0007268,GO:0032147,GO:0048745,GO:0015459,GO:0016337,GO:0043268,GO:0031594,GO:0031575,GO:0042391,GO:0005829,GO:0030866,GO:0097016,GO:0045930,GO:0019233,GO:0030315,GO:0070830,GO:0042734,GO:0045121,GO:0007163,GO:0007165,GO:0019902,GO:0040018,GO:0005887,GO:0033268,GO:0048639,GO:0042130,GO:0005913,GO:0002088,GO:0030432,GO:0008092,GO:0060022,GO:0001771,GO:0045211,GO:0044419,GO:0010923,GO:0019901,GO:0046982,GO:0001658,GO:0004721,GO:0043113,GO:0030165,GO:0072659,GO:0035748,GO:0044224,GO:0043219,GO:0097025,GO:0005634,GO:0035255,GO:0043025,GO:0031253,GO:0016328,GO:0045161,GO:0005789,GO:0006144,GO:0006470,EC:2.7.4.8,EC:3.1.3.16"
"jgi|Nemve1|157082|e_gw.14292.1.1" "GO:0006637,GO:0051790,GO:0004315,GO:0051792,GO:0005739,GO:0005835,GO:0042967,EC:2.3.1.41"
"jgi|Nemve1|3068|gw.6218.1.1" "GO:0000122,GO:0005515,GO:0070370,GO:0035098,GO:0016581,GO:0030308,GO:0006338,GO:0006334"
"jgi|Nemve1|240374|estExt_fgenesh1_pg.C_280031" "GO:0008967,GO:0046487,EC:3.1.3.18"
"jgi|Nemve1|245220|estExt_fgenesh1_pg.C_1500028" "GO:0005509"
"jgi|Nemve1|233389|fgsh_est.C_scaffold_207000003" "GO:0016021,GO:0005272,GO:0035725"
"jgi|Nemve1|210892|fgenesh1_pg.scaffold_129000018" "GO:0005509"
"jgi|Nemve1|131503|e_gw.296.9.1" "GO:0003723,GO:0001522,GO:0009982,EC:5.4.99.12"
"jgi|Nemve1|222202|fgenesh1_pg.scaffold_1455000001" "GO:0008324,GO:0055085,GO:0043231,GO:0044444,GO:0006812,GO:0016021"
"jgi|Nemve1|201028|fgenesh1_pg.scaffold_25000096" "GO:0031624,GO:0006309,GO:0007389,GO:0031069,GO:0005667,GO:0003705,GO:0051090,GO:0043565,GO:0009790,GO:0030331,GO:0045944,GO:0003690,GO:0043280,GO:0008134,GO:0008301,GO:0043028,GO:0007165"
"jgi|Nemve1|199000|fgenesh1_pg.scaffold_13000007" "GO:0016021,GO:0007186,GO:0004930"
"jgi|Nemve1|134370|e_gw.337.43.1" "GO:0008076,GO:0005249,GO:0034765,GO:0071805"
"jgi|Nemve1|211167|fgenesh1_pg.scaffold_133000039" "GO:0055085,GO:0016021,GO:0022857"
"jgi|Nemve1|244887|estExt_fgenesh1_pg.C_1380018" "GO:0003676"
"jgi|Nemve1|33075|gw.18.64.1" "GO:0005737,GO:0005730,GO:0005856,GO:0005923,GO:0005654,GO:0005515,GO:0007155,GO:0006397"
"jgi|Nemve1|22180|gw.65.52.1" "GO:0006351,GO:0016740,GO:0044424,GO:0005488"
"jgi|Nemve1|218179|fgenesh1_pg.scaffold_334000006" "GO:0048731,GO:0005515,GO:0016020,GO:0044237,GO:0044464,GO:0016787,GO:0007268,GO:0016043,GO:0065007"
"jgi|Nemve1|119389|e_gw.161.77.1" "GO:0016491,GO:0055114"
"jgi|Nemve1|240880|estExt_fgenesh1_pg.C_360036" "GO:0016787"
"jgi|Nemve1|158857|estExt_gwp.C_50393" "GO:0016021,GO:0007214,GO:0004965,GO:0005886,GO:0007216"
"jgi|Nemve1|101455|e_gw.61.268.1" "GO:0001666,GO:0015238,GO:0008354,GO:0042626,GO:0006855,GO:0031427,GO:0006200,GO:0005524,GO:0005887"
"jgi|Nemve1|108161|e_gw.89.121.1" "GO:0016020"
"jgi|Nemve1|197947|fgenesh1_pg.scaffold_7000230" "GO:0021987,GO:0005634,GO:0000922,GO:0022008,GO:0017134"
"jgi|Nemve1|221089|fgenesh1_pg.scaffold_658000005" "GO:0005777,GO:0005739,GO:0006892,GO:0000139,GO:0006890,GO:0005086,GO:0005795,GO:0032012,GO:0005788,GO:0048205,GO:0005801,GO:0043087"
"jgi|Nemve1|225120|fgenesh1_pg.scaffold_7374000001" "GO:0006810,GO:0016020,GO:0005635,GO:0043234,GO:0009987,GO:0008152"
"jgi|Nemve1|88022|e_gw.17.32.1" "GO:0007411,GO:0035335,GO:0008286,GO:0006468,GO:0032403,GO:0048714,GO:0001950,GO:0005792,GO:0005001,GO:0005887,GO:0006570"
"jgi|Nemve1|131054|e_gw.289.23.1" "GO:0030097,GO:0046872,GO:0016226,GO:0009055,GO:0045454,GO:0051537,GO:0005634,GO:0015035,GO:0005739,GO:0006118"
"jgi|Nemve1|80319|e_gw.3.524.1" "GO:0007411,GO:0045475,GO:0048148,GO:0008603,GO:0048149,GO:0005515,GO:0007165,GO:0005737,GO:0005952,GO:0045859"
"jgi|Nemve1|82034|e_gw.5.185.1" "GO:0003777,GO:0022409,GO:0005874,GO:0005524,GO:0007018,GO:0030010,GO:0072092"
"jgi|Nemve1|238344|estExt_fgenesh1_pg.C_50081" "GO:0008270,GO:0005622"
"jgi|Nemve1|159710|estExt_gwp.C_90435" "GO:0016021,GO:0005794,GO:0009058,GO:0001733,GO:0006687,EC:2.8.2.11"
"jgi|Nemve1|229428|fgenesh1_pm.scaffold_75000018" "GO:0016021,GO:0015171,GO:0003333"
"jgi|Nemve1|220711|fgenesh1_pg.scaffold_565000007" "GO:0000156,GO:0000160,GO:0035556,GO:0005622,GO:0046872,GO:0006355,GO:0004114,GO:0016881,GO:0006464,GO:0045449,GO:0006144,EC:3.1.4.17,EC:6.3.2.0"
"jgi|Nemve1|112758|e_gw.113.87.1" "GO:0016021,GO:0016500,GO:0007187"
"jgi|Nemve1|204294|fgenesh1_pg.scaffold_49000103" "GO:0008152,GO:0016740"
"jgi|Nemve1|131716|e_gw.299.24.1" "GO:0009987,GO:0044421"
"jgi|Nemve1|217955|fgenesh1_pg.scaffold_319000019" "GO:0007218,GO:0016021,GO:0005886,GO:0004930"
"jgi|Nemve1|80908|e_gw.3.79.1" "GO:0055085,GO:0016020,GO:0005215"
"jgi|Nemve1|148729|e_gw.2577.2.1" "GO:0009790,GO:0005840,GO:0003735,GO:0016787,GO:0006412,GO:0042254"
"jgi|Nemve1|98771|e_gw.51.79.1" "GO:0004983,GO:0016021,GO:0007187,GO:0007268"
"jgi|Nemve1|89170|e_gw.20.213.1" "GO:0005509"
"jgi|Nemve1|243212|estExt_fgenesh1_pg.C_820032" "GO:0055085,GO:0044070,GO:0005742,GO:0008320,GO:0000299,GO:0006626,GO:0031307,GO:0008308"
"jgi|Nemve1|244904|estExt_fgenesh1_pg.C_1380055" "GO:0008083,GO:0007165,GO:0008283,GO:0040007"
"jgi|Nemve1|10639|gw.103.2.1" "GO:0022857,GO:0008021,GO:0055085,GO:0016021"
"jgi|Nemve1|237381|estExt_fgenesh1_kg.C_2110002" "GO:0005929"
"jgi|Nemve1|243744|estExt_fgenesh1_pg.C_970052" "GO:0000166"
"jgi|Nemve1|236002|estExt_fgenesh1_pm.C_3340002" "GO:0020037,GO:0016705,GO:0004497,GO:0009055,GO:0055114,GO:0006118"
"jgi|Nemve1|209129|fgenesh1_pg.scaffold_101000056" "GO:0007155"
"jgi|Nemve1|241565|estExt_fgenesh1_pg.C_470074" "GO:0000278,GO:0007548,GO:0006996,GO:0000775"
"jgi|Nemve1|169611|estExt_gwp.C_1290163" "GO:0005625,GO:0019894,GO:0030863,GO:0035267,GO:0030957,GO:0005524,GO:0070688,GO:0030529,GO:0005829,GO:0050998,GO:0005871,GO:0005667"
"jgi|Nemve1|164392|estExt_gwp.C_490163" "GO:0016787"
"jgi|Nemve1|220144|fgenesh1_pg.scaffold_480000010" "GO:0016787"
"jgi|Nemve1|121084|e_gw.176.79.1" "GO:0005488,GO:0016311,GO:0016791,GO:0005789,EC:3.1.3.0"
"jgi|Nemve1|96877|e_gw.44.108.1" "GO:0004871,GO:0005730,GO:0006355,GO:0035176,GO:0005667,GO:0007626,GO:0003677,GO:0003700,GO:0007165,GO:0042711,GO:0005737,GO:0045449"
"jgi|Nemve1|45071|gw.3324.2.1" "GO:0004872,GO:0045211,GO:0030054,GO:0005886,GO:0005230,GO:0006811,GO:0016021,GO:0007165"
"jgi|Nemve1|224676|fgenesh1_pg.scaffold_5476000001" "GO:0016787,GO:0016702,GO:0005509,GO:0055114,GO:0006629,EC:1.13.11.0"
"jgi|Nemve1|245530|estExt_fgenesh1_pg.C_1650020" "GO:0005509"
"jgi|Nemve1|237501|estExt_fgenesh1_kg.C_2880001" "GO:0009103,GO:0002039,GO:0006468,GO:0005524,GO:0016020,GO:0005634,GO:0004674,GO:0009069,EC:2.7.11.0"
"jgi|Nemve1|69842|gw.14748.9.1" "GO:0009987,GO:0050789,GO:0044444"
"jgi|Nemve1|225386|fgenesh1_pg.scaffold_8416000001" "GO:0000786,GO:0003677,GO:0006334,GO:0005634"
"jgi|Nemve1|7367|gw.3795.4.1" "GO:0055114,GO:0004656,GO:0016702,GO:0031418,GO:0018401,GO:0030199,GO:0005506,GO:0005783,GO:0006525,GO:0006560,EC:1.14.11.2,EC:1.13.11.0"
"jgi|Nemve1|130775|e_gw.285.18.1" "GO:0045944,GO:0014898,GO:0008134,GO:0042826,GO:0003682,GO:0005667,GO:0000118,GO:0000785"
"jgi|Nemve1|38262|gw.10.199.1" "GO:0003723,GO:0006417,GO:0016607,GO:0008380,GO:0000166,GO:0006397,GO:0005737,GO:0000184,GO:0051028"
"jgi|Nemve1|144563|e_gw.1085.10.1" "GO:0006457,GO:0033017,GO:0005528,GO:0000413,GO:0003755,EC:5.2.1.8"
"jgi|Nemve1|224940|fgenesh1_pg.scaffold_6748000001" "GO:0016413,GO:0005737,GO:0042967"
"jgi|Nemve1|157033|e_gw.14010.1.1" "GO:0004334,GO:0005488,GO:0016070,GO:0005829,GO:0006559,GO:0006570,GO:0042207,EC:3.7.1.2"
"jgi|Nemve1|76541|gw.9.671.1" "GO:0016021"
"jgi|Nemve1|173335|estExt_gwp.C_2450090" "GO:0045749,GO:0008270,GO:0016020,GO:0016458,GO:0005815,GO:0007076,GO:0015031,GO:0045014,GO:0016192,GO:0019904,GO:0005769,GO:0008237,GO:0016363,GO:0000794,GO:0012505"
"jgi|Nemve1|168838|estExt_gwp.C_1140087" "GO:0003700,GO:0003677,GO:0005829,GO:0006355,GO:0005667,GO:0045449"
"jgi|Nemve1|221118|fgenesh1_pg.scaffold_667000001" "GO:0009987,GO:0008152,GO:0003824"
"jgi|Nemve1|246452|estExt_fgenesh1_pg.C_2180026" "GO:0005488"
"jgi|Nemve1|117646|e_gw.148.47.1" "GO:0008270,GO:0005622"
"jgi|Nemve1|242566|estExt_fgenesh1_pg.C_670004" "GO:0006413,GO:0019083,GO:0005730,GO:0019843,GO:0003735,GO:0006414,GO:0006415,GO:0006614,GO:0022625,GO:0000184,GO:0042254"
"jgi|Nemve1|199717|fgenesh1_pg.scaffold_17000006" "GO:0006508,GO:0004181,GO:0008270,EC:3.4.17.0"
"jgi|Nemve1|225956|fgenesh1_pg.scaffold_15279000001" "GO:0003700,GO:0043565,GO:0006355,GO:0005667,GO:0045449"
"jgi|Nemve1|147994|e_gw.2226.1.1" "GO:0005737,GO:0043169,GO:0008456,GO:0004557,GO:0046477,GO:0009311,GO:0042803,GO:0016139,GO:0001575,GO:0006012,GO:0046486,EC:3.2.1.49,EC:3.2.1.22"
"jgi|Nemve1|121771|e_gw.182.80.1" "GO:0055085,GO:0006813,GO:0016020,GO:0005267"
"jgi|Nemve1|156698|e_gw.12227.1.1" "GO:0004252,GO:0006508,EC:3.4.21.0"
"jgi|Nemve1|233701|fgsh_est.C_scaffold_384000006" "GO:0005737"
"jgi|Nemve1|213742|fgenesh1_pg.scaffold_183000028" "GO:0016020,GO:0006810,GO:0005215"
"jgi|Nemve1|36017|gw.12.197.1" "GO:0034329,GO:0005886,GO:0005515,GO:0016021"
"jgi|Nemve1|137581|e_gw.405.31.1" "GO:0005524,GO:0008134,GO:0006355,GO:0005667"
"jgi|Nemve1|208336|fgenesh1_pg.scaffold_91000037" "GO:0005234,GO:0005249,GO:0004970,GO:0006813,GO:0008076,GO:0035235,GO:0007268"
"jgi|Nemve1|98270|e_gw.49.54.1" "GO:0001934,GO:0045121,GO:0055038,GO:0005792,GO:0032588,GO:0008017,GO:0018230,GO:0043065,GO:0090004,GO:0044091,GO:0031115,GO:0035594,GO:0010828,GO:0045807,GO:0072321,GO:0005886,GO:0031901,GO:0045298"
"jgi|Nemve1|110212|e_gw.99.103.1" "GO:0001840,GO:0060487,GO:0030900,GO:0060441,GO:0045892,GO:0005667,GO:0010817,GO:0019904,GO:0003705,GO:0051090,GO:0043565,GO:0045666,GO:0009948,GO:0045944,GO:0003690,GO:0001707,GO:0048665,GO:0008134,GO:0042593,GO:0008301"
"jgi|Nemve1|182635|estExt_GenewiseH_1.C_390290" "GO:0016021"
"jgi|Nemve1|87545|e_gw.16.290.1" "GO:0045211,GO:0005230,GO:0006811,GO:0016021"
"jgi|Nemve1|246453|estExt_fgenesh1_pg.C_2180027" "GO:0005759,GO:0005747,GO:0009749,GO:0001666,GO:0000166,GO:0003954,GO:0006118,EC:1.6.99.3"
"jgi|Nemve1|182962|estExt_GenewiseH_1.C_430155" "GO:0005730,GO:0006364,GO:0019843"
"jgi|Nemve1|246185|estExt_fgenesh1_pg.C_2020019" "GO:0019905,GO:0006836"
"jgi|Nemve1|187589|estExt_GenewiseH_1.C_1030103" "GO:0003700,GO:0008270,GO:0006355,GO:0005667,GO:0045449"
"jgi|Nemve1|27007|gw.50.88.1" "GO:0065007"
"jgi|Nemve1|24056|gw.301.23.1" "GO:0016021"
"jgi|Nemve1|168210|estExt_gwp.C_1010083" "GO:0005852,GO:0005792,GO:0032403,GO:0006446,GO:0003743,GO:0005829,GO:0005840"
"jgi|Nemve1|155903|e_gw.9332.2.1" "GO:0034968,GO:0002039,GO:0043516,GO:0018024,GO:0051301,GO:0000122,GO:0003714,GO:0018026,GO:0007067,GO:0005694,GO:0006554,GO:0005667,GO:0016481,EC:2.1.1.43"
"jgi|Nemve1|240290|estExt_fgenesh1_pg.C_270006" "GO:0005488"
"jgi|Nemve1|138933|e_gw.450.18.1" "GO:0009790,GO:0005840,GO:0003735,GO:0016787,GO:0006412,GO:0042254"
"jgi|Nemve1|134833|e_gw.346.37.1" "GO:0003723,GO:0008270,GO:0006355,GO:0003677,GO:0033077,GO:0043488,GO:0003700,GO:0000288,GO:0008283,GO:0005737,GO:0005667,GO:0045449"
"jgi|Nemve1|133019|e_gw.314.18.1" "GO:0007605,GO:0005515,GO:0014034,GO:0016055,GO:0060415,GO:0007507,GO:0051216,GO:0048706,GO:0001755,GO:0006915,GO:0005667,GO:0043403,GO:0048663,GO:0008284,GO:0060594,GO:0003705,GO:0043565,GO:0021527,GO:0001843,GO:0045944,GO:0003682,GO:0008543,GO:0021904,GO:0014813,GO:0048785,GO:0048066,GO:0000785"
"jgi|Nemve1|2767|gw.12.10.1" "GO:0008218"
"jgi|Nemve1|202227|fgenesh1_pg.scaffold_33000071" "GO:0016787,GO:0016020"
"jgi|Nemve1|194103|estExt_GenewiseH_1.C_3410009" "GO:0005829,GO:0035335,GO:0004722,GO:0004725,GO:0007399,GO:0008138,GO:0005515,GO:0005844,GO:0007610,GO:0005634,GO:2001070,GO:0008287,GO:0006570,EC:3.1.3.48"
"jgi|Nemve1|166480|estExt_gwp.C_740167" "GO:0031413,GO:0050881,GO:0007626,GO:0005739"
"jgi|Nemve1|225763|fgenesh1_pg.scaffold_11790000001" "GO:0030414,GO:0010466,GO:0005576"
"jgi|Nemve1|206799|fgenesh1_pg.scaffold_73000094" "GO:0008026,GO:0003676,GO:0005524,GO:0008152"
"jgi|Nemve1|209698|fgenesh1_pg.scaffold_110000013" "GO:0016021,GO:0007186,GO:0004930"
"jgi|Nemve1|84710|e_gw.10.59.1" "GO:0009750,GO:0016301,GO:0010628,GO:0046415,GO:0005829,GO:0033132,GO:0033133,GO:0070095,GO:0019904,GO:0015758,GO:0000060,GO:0070328,GO:0019899,GO:0001678,GO:0004857,GO:0005634,GO:0005739"
"jgi|Nemve1|144703|e_gw.1139.3.1" "GO:0042752,GO:0048168"
"jgi|Nemve1|135317|e_gw.354.29.1" "GO:0043234,GO:0005488,GO:0044430,GO:0015630"
"jgi|Nemve1|39543|gw.23.217.1" "GO:0000209,GO:0005654,GO:0005515,GO:0006521,GO:0051437,GO:0042981,GO:0010467,GO:0016032,GO:0051436,GO:0005730,GO:0005829,GO:0002479,GO:0000084,GO:0000502,GO:0000216,GO:0008233,GO:0016887,GO:0031145,GO:0006200,GO:0016071,GO:0005524,GO:0044419,GO:0006977,GO:0005739,EC:3.6.1.3"
"jgi|Nemve1|206732|fgenesh1_pg.scaffold_73000027" "GO:0016021,GO:0007186"
"jgi|Nemve1|238448|estExt_fgenesh1_pg.C_50262" "GO:0005730,GO:0005737,GO:0070761,GO:0030515,GO:0005732,GO:0015030"
"jgi|Nemve1|85219|e_gw.11.556.1" "GO:0003700,GO:0008134,GO:0009303,GO:0003690,GO:0008283,GO:0005667,GO:0045449"
"jgi|Nemve1|161336|estExt_gwp.C_200156" "GO:0005829,GO:0004157,GO:0008270,GO:0005625,GO:0006212,GO:0019482,GO:0046135,GO:0006210,GO:0051219,GO:0007165,GO:0016597,GO:0051289,GO:0002058,GO:0002059,GO:0015940,EC:3.5.2.2"
"jgi|Nemve1|211567|fgenesh1_pg.scaffold_140000009" "GO:0016021,GO:0005272,GO:0008152,GO:0003824,GO:0035725"
"jgi|Nemve1|241656|estExt_fgenesh1_pg.C_490008" "GO:0048635,GO:0043425,GO:0050768,GO:0007219,GO:0000122,GO:0043565,GO:0046982,GO:0005667"
"jgi|Nemve1|224254|fgenesh1_pg.scaffold_4248000001" "GO:0065008,GO:0015269,GO:0016021,GO:0006813,GO:0019226,GO:0005886"
"jgi|Nemve1|116759|e_gw.141.8.1" "GO:0008603,GO:0001750,GO:0017157,GO:0019933,GO:0043197,GO:0005088,GO:0007507,GO:0017156,GO:0016323,GO:0005829,GO:0030552,GO:0017016,GO:0007264,GO:0007596,GO:0060076,GO:0005952,GO:0030424,GO:0030073,GO:0032403,GO:0050805,GO:0001917,GO:0014911,GO:0016324,GO:0050773,GO:0045859,GO:0043087"
"jgi|Nemve1|224792|fgenesh1_pg.scaffold_5947000001" "GO:0006281,GO:0005634,GO:0008081,EC:3.1.4.0"
"jgi|Nemve1|222932|fgenesh1_pg.scaffold_2077000001" "GO:0008236,GO:0016020,GO:0006508"
"jgi|Nemve1|3535|gw.2264.3.1" "GO:0005737,GO:0004004,GO:0003677,GO:0003723,GO:0016607,GO:0005524,GO:0044419"
"jgi|Nemve1|218033|fgenesh1_pg.scaffold_325000008" "GO:0004872,GO:0005615,GO:0016787,GO:0016020,GO:0007165"
"jgi|Nemve1|236559|estExt_fgenesh1_kg.C_250007" "GO:0005885,GO:0030674,GO:0051015,GO:0005524,GO:0042995,GO:0045010,GO:0004835,GO:0005737,GO:0006464,GO:0006570,EC:6.3.2.25"
"jgi|Nemve1|82585|e_gw.6.195.1" "GO:0016020,GO:0007218"
"jgi|Nemve1|105921|e_gw.79.64.1" "GO:0001191,GO:0001085,GO:0017053,GO:0033904,GO:0050769,GO:0000122,GO:0003714,GO:0003700,GO:0000166,GO:0003697,GO:0045893,GO:0005667,GO:0016481,GO:0045449,EC:3.2.1.11"
"jgi|Nemve1|185681|estExt_GenewiseH_1.C_740104" "GO:0006107,GO:0005829,GO:0051287,GO:0030060,GO:0005625,GO:0005739,GO:0006734,GO:0006108,GO:0005813,GO:0004470,GO:0006094,GO:0006090,GO:0019643,GO:0046487,EC:1.1.1.37"
"jgi|Nemve1|5001|gw.351.37.1" "GO:0009888,GO:0043523,GO:0001542,GO:0042127,GO:0008286,GO:0006974,GO:0001544,GO:0090090,GO:0019901,GO:0001568,GO:0007389,GO:0001547,GO:0032873,GO:0005829,GO:0006916,GO:0005667,GO:0003705,GO:0051090,GO:0043565,GO:0006917,GO:0009790,GO:0045648,GO:0045944,GO:0003690,GO:0051960,GO:0001556,GO:0008134,GO:0042593,GO:0008301"
"jgi|Nemve1|227809|fgenesh1_kg.scaffold_9438000001" "GO:0003677,GO:0015074,GO:0006310"
"jgi|Nemve1|88031|e_gw.17.155.1" "GO:0005488"
"jgi|Nemve1|119393|e_gw.161.69.1" "GO:0007155"
"jgi|Nemve1|241050|estExt_fgenesh1_pg.C_380120" "GO:0000018,GO:0032991,GO:0006974,GO:0000784,GO:0006355,GO:0048583,GO:0051053,GO:0005488,GO:0010833"
"jgi|Nemve1|105524|e_gw.77.169.1" "GO:0043231,GO:0007264,GO:0005515,GO:0044444,GO:0016787,GO:0016020,GO:0005525"
"jgi|Nemve1|150211|e_gw.3335.2.1" "GO:0007155"
"jgi|Nemve1|54859|gw.53.224.1" "GO:0007411,GO:0050775,GO:0045746,GO:0034332,GO:0045296,GO:0060487,GO:0016323,GO:0045294,GO:0021670,GO:0005769,GO:0021849,GO:0008013,GO:0005887,GO:0005634,GO:0030862,GO:0016324,GO:0016342"
"jgi|Nemve1|89958|e_gw.23.29.1" "GO:0005887,GO:0005975,GO:0005515,GO:0044281,GO:0005412,GO:0055085,GO:0015758,GO:0006812"
"jgi|Nemve1|230299|fgenesh1_pm.scaffold_166000005" "GO:0005829,GO:0005852,GO:0005515,GO:0003743,GO:0005840,GO:0006446"
"jgi|Nemve1|61581|gw.2.461.1" "GO:0009987,GO:0005488,GO:0005622"
"jgi|Nemve1|216404|fgenesh1_pg.scaffold_259000028" "GO:0046872,GO:0008152,GO:0003824"
"jgi|Nemve1|145462|e_gw.1426.6.1" "GO:0000800,GO:0010165,GO:0000739,GO:0004003,GO:0016363,GO:0016605,GO:0000781,GO:0006200,GO:0002039,GO:0045910,GO:0005737,GO:0051782,GO:0000733,GO:0000405,GO:0005524,GO:0009378,GO:0045893,GO:0051259,GO:0051880,GO:0000079,GO:0031297,GO:0005730,GO:0043151,GO:0005657,GO:0009379"
"jgi|Nemve1|197977|fgenesh1_pg.scaffold_8000018" "GO:0016021,GO:0007186"
"jgi|Nemve1|146334|e_gw.1644.2.1" "GO:0031012"
"jgi|Nemve1|110826|e_gw.102.6.1" "GO:0005739"
"jgi|Nemve1|244938|estExt_fgenesh1_pg.C_1390056" "GO:0009987"
"jgi|Nemve1|239595|estExt_fgenesh1_pg.C_170015" "GO:0046933,GO:0000275,GO:0015986,GO:0006200,GO:0046961,GO:0006119,GO:0006172"
"jgi|Nemve1|64520|gw.197.59.1" "GO:0016740"
"jgi|Nemve1|153198|e_gw.5870.2.1" "GO:0051287,GO:0004450,GO:0044444,GO:0000287,GO:0043229,GO:0006749,GO:0019643,EC:1.1.1.42"
"jgi|Nemve1|17343|gw.428.17.1" "GO:0009987,GO:0042221,GO:0005737"
"jgi|Nemve1|18368|gw.229.75.1" "GO:0007266,GO:0007155,GO:0005829,GO:0015629,GO:0045296,GO:0005198"
"jgi|Nemve1|82077|e_gw.5.339.1" "GO:0006882,GO:0005887,GO:0031258,GO:0071578,GO:0005385"
"jgi|Nemve1|161387|estExt_gwp.C_210043" "GO:0048213,GO:0007030,GO:0006890,GO:0048278,GO:0005515,GO:0006887,GO:0017119"
"jgi|Nemve1|102518|e_gw.65.194.1" "GO:0007598,GO:0004867,GO:0016715,GO:0046914,GO:0010951,GO:0005615,GO:0008237,GO:0031012,GO:0005886,EC:1.14.17.0"
"jgi|Nemve1|246003|estExt_fgenesh1_pg.C_1910021" "GO:0005762,GO:0003735,GO:0006412,GO:0042254"
"jgi|Nemve1|197314|fgenesh1_pg.scaffold_5000120" "GO:0003779"
"jgi|Nemve1|79980|e_gw.2.429.1" "GO:0005488,GO:0006950,GO:0008021,GO:0006810,GO:0016020,GO:0005215"
"jgi|Nemve1|40063|gw.443.19.1" "GO:0016020,GO:0005044,GO:0007165"
"jgi|Nemve1|221339|fgenesh1_pg.scaffold_733000001" "GO:0016773,GO:0016301,GO:0016310,GO:0000166,GO:0005998,GO:0006091,EC:2.7.1.0"
"jgi|Nemve1|189707|estExt_GenewiseH_1.C_1490033" "GO:0005737,GO:0005730,GO:0005515,GO:0000460,GO:0000178"
"jgi|Nemve1|85360|e_gw.11.401.1" "GO:0005488"
"jgi|Nemve1|223254|fgenesh1_pg.scaffold_2486000001" "GO:0005230,GO:0005622,GO:0016881,GO:0016020,GO:0006464,GO:0006811,EC:6.3.2.0"
"jgi|Nemve1|46108|gw.881.7.1" "GO:0043198,GO:0050728,GO:0016324,GO:0032691,GO:0030426,GO:0048149,GO:0014069,GO:0042113,GO:0035095,GO:0032094,GO:0008179,GO:0042416,GO:0032720,GO:0004889,GO:0007613,GO:0008306,GO:0042734,GO:0045121,GO:0007271,GO:0030424,GO:0008144,GO:0060112,GO:0005737,GO:0030317,GO:0006897,GO:0009897,GO:0032225,GO:0019901,GO:0042166,GO:0032715,GO:0042110,GO:0005624,GO:0006816,GO:0043025,GO:0005892,GO:0001988,GO:0019228,GO:0032279,GO:0014061,GO:0007165"
"jgi|Nemve1|226891|fgenesh1_kg.scaffold_82000002" "GO:0016746,GO:0008152"
"jgi|Nemve1|156273|e_gw.9964.1.1" "GO:0070287,GO:0070207,GO:0005509,GO:0034755,GO:0009986,GO:0006879,GO:0006508,GO:0005515,GO:0005044,GO:0006898,GO:0004252,GO:0034605,GO:0005887,GO:0007165,EC:3.4.21.0"
"jgi|Nemve1|114236|e_gw.124.84.1" "GO:0005802,GO:0006726,GO:0061088,GO:0006886,GO:0016192,GO:0005215,GO:0048007,GO:0006829,GO:0051138,GO:0033365,GO:0048499,GO:0010008"
"jgi|Nemve1|98341|e_gw.49.151.1" "GO:0007155"
"jgi|Nemve1|99329|e_gw.52.197.1" "GO:0005874,GO:0000226,GO:0005524,GO:0030516,GO:0004835,GO:0006464,GO:0006570,EC:6.3.2.25"
"jgi|Nemve1|148823|e_gw.2645.3.1" "GO:0016887,GO:0006200,GO:0005524,EC:3.6.1.3"
"jgi|Nemve1|83267|e_gw.7.328.1" "GO:0046872,GO:0004222,GO:0006508,EC:3.4.24.0"
"jgi|Nemve1|154207|e_gw.7093.3.1" "GO:0006164,GO:0016874"
"jgi|Nemve1|239961|estExt_fgenesh1_pg.C_220093" "GO:0000209,GO:0004175,GO:0005654,GO:0070628,GO:0070536,GO:0006521,GO:0051437,GO:0042981,GO:0010467,GO:0016032,GO:0051436,GO:0061133,GO:0005829,GO:0002479,GO:0046872,GO:0000084,GO:0004221,GO:0000502,GO:0008237,GO:0010950,GO:0000216,GO:0031145,GO:0061136,GO:0016071,GO:0006977,EC:3.1.2.15"
"jgi|Nemve1|164834|estExt_gwp.C_540009" "GO:0051536,GO:0006357,GO:0005730,GO:0016591,GO:0046872,GO:0008607,GO:0008023,GO:0003677,GO:0006368,GO:0007409,GO:0004402,GO:0016573,GO:0005737,GO:0045859,GO:0000123,GO:0042967,EC:2.3.1.48"
"jgi|Nemve1|122631|e_gw.191.96.1" "GO:0005515,GO:0000932,GO:0005634,GO:0006355"
"jgi|Nemve1|229018|fgenesh1_pm.scaffold_48000004" "GO:0048666,GO:0030278,GO:0007548,GO:0002087,GO:0030325,GO:0035162,GO:0006694,GO:0014036,GO:0048706,GO:0030326,GO:0005737,GO:0005730,GO:0001655,GO:0046982,GO:0001658,GO:0043433,GO:0005667,GO:0008284,GO:0043565,GO:0021516,GO:0007388,GO:0048538,GO:0048795,GO:0003700,GO:0045944,GO:0009954,GO:0008134,GO:0048536,GO:0007387,GO:0008344,GO:0045449"
"jgi|Nemve1|192874|estExt_GenewiseH_1.C_2620046" "GO:0005654,GO:0008286,GO:0019901,GO:0031588,GO:0006112,GO:0005829,GO:0007050,GO:0046320,GO:0042802,GO:0005952,GO:0042304,GO:0006950,GO:0006853,GO:0004679,GO:0016324,GO:0009069,GO:0016310"
"jgi|Nemve1|113472|e_gw.118.7.1" "GO:0005887,GO:0008467,GO:0006477,GO:0030206,EC:2.8.2.23"
"jgi|Nemve1|226489|fgenesh1_kg.scaffold_30000003" "GO:0019079,GO:0043154,GO:0005515,GO:0006916,GO:0005829,GO:0009615"
"jgi|Nemve1|114661|e_gw.127.61.1" "GO:0005737"
"jgi|Nemve1|130452|e_gw.280.40.1" "GO:0016021,GO:0007186,GO:0004930"
"jgi|Nemve1|220189|fgenesh1_pg.scaffold_484000007" "GO:0043229"
"jgi|Nemve1|45829|gw.9814.3.1" "GO:0004175,GO:0032496,GO:0032094,GO:0000050,GO:0071400,GO:0071548,GO:0005509,GO:0005743,GO:0005543,GO:0007494,GO:0060416,GO:0071377,GO:0070365,GO:0010043,GO:0016595,GO:0009056,GO:0042594,GO:0042493,GO:0043200,GO:0071320,GO:0055081,GO:0009636,GO:0032403,GO:0044344,GO:0005524,GO:0004087,GO:0005951,GO:0006525,GO:0006560,EC:6.3.4.16"
"jgi|Nemve1|167234|estExt_gwp.C_840164" "GO:0016021,GO:0015171,GO:0003333"
"jgi|Nemve1|246132|estExt_fgenesh1_pg.C_1990007" "GO:0004222,GO:0006508,GO:0008270,GO:0005578,EC:3.4.24.0"
"jgi|Nemve1|25565|gw.50.59.1" "GO:0008171"
"jgi|Nemve1|238249|estExt_fgenesh1_pg.C_40181" "GO:0008152,GO:0016787"
"jgi|Nemve1|189274|estExt_GenewiseH_1.C_1390052" "GO:0047555,GO:0005095,GO:0033124,GO:0007602,GO:0007601,GO:0005515,GO:0005742,EC:3.1.4.35"
"jgi|Nemve1|211378|fgenesh1_pg.scaffold_137000006" "GO:0055085,GO:0016021"
"jgi|Nemve1|131713|e_gw.299.77.1" "GO:0008270,GO:0005622"
"jgi|Nemve1|238129|estExt_fgenesh1_pg.C_30228" "GO:0005488,GO:0005634"
"jgi|Nemve1|226856|fgenesh1_kg.scaffold_76000007" "GO:0015031,GO:0005829,GO:0031902,GO:0019904"
"jgi|Nemve1|221133|fgenesh1_pg.scaffold_670000004" "GO:0043967,GO:0003712,GO:0043968,GO:0005730,GO:0016578,GO:0035267,GO:0033276,GO:0030914,GO:0005515,GO:0045449"
"jgi|Nemve1|122295|e_gw.189.37.1" "GO:0008188,GO:0016021,GO:0007187,GO:0007268"
"jgi|Nemve1|176303|estExt_gwp.C_6490006" "GO:0008219,GO:0071203"
"jgi|Nemve1|41366|gw.360.36.1" "GO:0032589,GO:0007638"
"jgi|Nemve1|212186|fgenesh1_pg.scaffold_151000010" "GO:0004930,GO:0007186,GO:0016021"
"jgi|Nemve1|240214|estExt_fgenesh1_pg.C_260037" "GO:0005488,GO:0009987,GO:0016020,GO:0044446,GO:0005739"
"jgi|Nemve1|208385|fgenesh1_pg.scaffold_92000001" "GO:0006105,GO:0046872,GO:0006781,GO:0004775,GO:0005524,GO:0005515,GO:0005759,GO:0019643,GO:0042709,EC:6.2.1.5"
"jgi|Nemve1|92610|e_gw.30.265.1" "GO:0005874,GO:0051258,GO:0006184,GO:0007018,GO:0003924,GO:0005198,GO:0005737,GO:0005525"
"jgi|Nemve1|152227|e_gw.4763.1.1" "GO:0007218,GO:0016021,GO:0005509"
"jgi|Nemve1|203229|fgenesh1_pg.scaffold_41000068" "GO:0005267,GO:0071805,GO:0016021"
"jgi|Nemve1|91031|e_gw.26.55.1" "GO:0016323,GO:0005452,GO:0034220,GO:0016021,GO:0006821,GO:0015701"
"jgi|Nemve1|246202|estExt_fgenesh1_pg.C_2030017" "GO:0051864,GO:0008270,GO:0005730,GO:0005813,GO:0070544,GO:0005515,GO:0045892,EC:1.14.11.27"
"jgi|Nemve1|225062|fgenesh1_pg.scaffold_7221000001" "GO:0016021"
"jgi|Nemve1|211989|fgenesh1_pg.scaffold_147000046" "GO:0005199,GO:0005618,GO:0042546"
"jgi|Nemve1|42499|gw.980.4.1" "GO:0003723,GO:0003964,GO:0006278,EC:2.7.7.49"
"jgi|Nemve1|121192|e_gw.177.154.1" "GO:0005840,GO:0003735,GO:0006412,GO:0005739,GO:0042254"
"jgi|Nemve1|8923|gw.4546.3.1" "GO:0043565,GO:0007548,GO:0005634,GO:0006355"
"jgi|Nemve1|82630|e_gw.6.103.1" "GO:0005777,GO:0016491,GO:0005739,GO:0000166,GO:0055114,GO:0008270"
"jgi|Nemve1|113178|e_gw.116.87.1" "GO:0003007,GO:0007186,GO:0051046,GO:0048518,GO:0031645,GO:0010646,GO:0004930,GO:0044464,GO:0016021,GO:0007610,GO:0007268,GO:0023051,GO:0048523"
"jgi|Nemve1|113129|e_gw.116.122.1" "GO:0006351,GO:0008284,GO:0003723"
"jgi|Nemve1|205794|fgenesh1_pg.scaffold_63000007" "GO:0008227,GO:0007548,GO:0016021,GO:0048513,GO:0040013,GO:0016477,GO:0048610,GO:0007187"
"jgi|Nemve1|181539|estExt_GenewiseH_1.C_290173" "GO:0051287,GO:0008137,GO:0005747,GO:0046872,GO:0051539,GO:0006120,GO:0010181,GO:0006744,GO:0006814,GO:0015992,EC:1.6.5.3"
"jgi|Nemve1|87709|e_gw.16.271.1" "GO:0005945,GO:0005700,GO:0005515,GO:0042592,GO:0000166,GO:0006096,GO:0003677,GO:0006338,GO:0022008,GO:0003872,GO:0005634,GO:0006000,GO:0006012,GO:0006013,GO:0006094,GO:0006098,EC:2.7.1.11"
"jgi|Nemve1|143081|e_gw.738.8.1" "GO:0007155"
"jgi|Nemve1|234439|estExt_fgenesh1_pm.C_300025" "GO:0055085,GO:0016021,GO:0042626,GO:0006200,GO:0005524"
"jgi|Nemve1|245416|estExt_fgenesh1_pg.C_1580039" "GO:0018279,GO:0008250,GO:0004579,EC:2.4.1.119"
"jgi|Nemve1|219395|fgenesh1_pg.scaffold_407000010" "GO:0000278,GO:0051298,GO:0005813,GO:0000279,GO:0005515,GO:0050794"
"jgi|Nemve1|200723|fgenesh1_pg.scaffold_23000088" "GO:0004222,GO:0006508,EC:3.4.24.0"
"jgi|Nemve1|156832|e_gw.12797.2.1" "GO:0003735,GO:0015935,GO:0006412,GO:0019843,GO:0042254"
"jgi|Nemve1|213517|fgenesh1_pg.scaffold_178000003" "GO:0003723,GO:0003964,GO:0006278,EC:2.7.7.49"
"jgi|Nemve1|218115|fgenesh1_pg.scaffold_330000010" "GO:0016021,GO:0007186,GO:0004930"
"jgi|Nemve1|248837|estExt_fgenesh1_pg.C_35510002" "GO:0003676,GO:0030425,GO:0035196,GO:0009409,GO:0043023,GO:0015934,GO:0045727,GO:0005515,GO:0000166,GO:0005634"
"jgi|Nemve1|200475|fgenesh1_pg.scaffold_21000160" "GO:0016021,GO:0007186,GO:0004930"
"jgi|Nemve1|129785|e_gw.269.36.1" "GO:0048731,GO:0009888,GO:0005515,GO:0016020,GO:0043231,GO:0044238,GO:0008237,GO:0009953,GO:0009987,GO:0044444,GO:0048598"
"jgi|Nemve1|114613|e_gw.127.15.1" "GO:0005267,GO:0071805,GO:0016021"
"jgi|Nemve1|218748|fgenesh1_pg.scaffold_363000014" "GO:0005488"
"jgi|Nemve1|118153|e_gw.151.53.1" "GO:0009888,GO:0003690,GO:0005667,GO:0008301,GO:0003705,GO:0043565,GO:0000287,GO:0008134,GO:0007389,GO:0009790,GO:0051090,GO:0006357"
"jgi|Nemve1|138902|e_gw.449.28.1" "GO:0005488"
"jgi|Nemve1|93682|e_gw.33.134.1" "GO:0006357,GO:0001889,GO:0005667,GO:0043565,GO:0003700,GO:0045449"
"jgi|Nemve1|237364|estExt_fgenesh1_kg.C_2000002" "GO:0016021"
"jgi|Nemve1|9428|gw.7444.1.1" "GO:0043255,GO:0051049,GO:0044464,GO:0004396,GO:0016310,GO:0006096,GO:0048522,GO:0005524,GO:0010906,GO:0042593,GO:0031326,GO:0005982,GO:0005985,GO:0006000,GO:0006012,GO:0006013,GO:0006040,GO:0006094,GO:0019872,EC:2.7.1.1"
"jgi|Nemve1|215851|fgenesh1_pg.scaffold_241000013" "GO:0007165,GO:0008603,GO:0045859"
"jgi|Nemve1|195832|estExt_GenewiseH_1.C_17950001" "GO:0046827,GO:0005515"
"jgi|Nemve1|219968|fgenesh1_pg.scaffold_462000008" "GO:0030141,GO:0005892,GO:0045921,GO:0045202,GO:0017075,GO:0007409"
"jgi|Nemve1|240852|estExt_fgenesh1_pg.C_350083" "GO:0071456,GO:0000209,GO:0004177,GO:0002474,GO:0006508,GO:0005829,GO:0008270,GO:0008237,EC:3.4.11.0"
"jgi|Nemve1|247042|estExt_fgenesh1_pg.C_2650003" "GO:0090386,GO:0035091,GO:0005768,GO:0031410,GO:0042995,GO:0044446,GO:0044425,GO:0031090,GO:0007154,GO:0005886"
"jgi|Nemve1|230649|fgenesh1_pm.scaffold_228000003" "GO:0009229,GO:0006772,GO:0004788,GO:0005524,GO:0005829,EC:2.7.6.2"
"jgi|Nemve1|94662|e_gw.37.127.1" "GO:0016787,GO:0005739"
"jgi|Nemve1|207489|fgenesh1_pg.scaffold_81000015" "GO:0044260,GO:0090304,GO:0005634"
"jgi|Nemve1|238099|estExt_fgenesh1_pg.C_30181" "GO:0042373,GO:0017144,GO:0004090,GO:0055114,GO:0000166,GO:0006691,GO:0006693,EC:1.1.1.184"
"jgi|Nemve1|120505|e_gw.171.5.1" "GO:0031901,GO:0005545,GO:0007184,GO:0007183,GO:0005515,GO:0007179"
"jgi|Nemve1|193399|estExt_GenewiseH_1.C_2930015" "GO:0009055,GO:0045454,GO:0005515,GO:0006662,GO:0003756,GO:0009306,GO:0015035,GO:0005783,GO:0006118,EC:5.3.4.1"
"jgi|Nemve1|215886|fgenesh1_pg.scaffold_242000008" "GO:0044424,GO:0008270"
"jgi|Nemve1|223460|fgenesh1_pg.scaffold_2826000001" "GO:0008168,GO:0032259,EC:2.1.1.0"
"jgi|Nemve1|240826|estExt_fgenesh1_pg.C_350038" "GO:0005488"
"jgi|Nemve1|213102|fgenesh1_pg.scaffold_169000023" "GO:0043170"
"jgi|Nemve1|22284|gw.85.42.1" "GO:0090328,GO:0030431,GO:0009612,GO:0005230,GO:0016021,GO:0045211,GO:0042749,GO:0030594,GO:0030425,GO:0030424,GO:0004890,GO:0030054,GO:0005886,GO:0050805,GO:0006821,GO:0007214"
"jgi|Nemve1|224329|fgenesh1_pg.scaffold_4421000001" "GO:0008270,GO:0005622"
"jgi|Nemve1|50930|gw.102.117.1" "GO:0004930,GO:0007186,GO:0016021"
"jgi|Nemve1|93650|e_gw.33.176.1" "GO:0016020"
"jgi|Nemve1|246928|estExt_fgenesh1_pg.C_2550018" "GO:0000278,GO:0022402,GO:0000775"
"jgi|Nemve1|148744|e_gw.2590.2.1" "GO:0009987,GO:0065007,GO:0005488"
"jgi|Nemve1|152468|e_gw.4978.2.1" "GO:0046872,GO:0004087,GO:0006543,GO:0005524,GO:0004070,GO:0004151,GO:0016597,GO:0060041,GO:0006207,GO:0070409,GO:0005951,GO:0006525,GO:0006560,GO:0006522,GO:0006531,GO:0009347,EC:6.3.4.16,EC:2.1.3.2,EC:3.5.2.3"
"jgi|Nemve1|227431|fgenesh1_kg.scaffold_262000001" "GO:0016021"
"jgi|Nemve1|128208|e_gw.247.18.1" "GO:0006511,GO:0004221,GO:0016579,EC:3.1.2.15"
"jgi|Nemve1|230938|fgenesh1_pm.scaffold_302000002" "GO:0031045,GO:0005515,GO:0051927,GO:0010975,GO:0005509,GO:0045921,GO:0005829,GO:0045211,GO:0048015,GO:0048752,GO:0030424,GO:0014069,GO:0008427,GO:0032580,GO:0030054,GO:0048471,GO:0050806,GO:0005886,GO:0006469"
"jgi|Nemve1|143998|e_gw.916.2.1" "GO:0016787"
"jgi|Nemve1|117400|e_gw.146.139.1" "GO:0003735,GO:0015934,GO:0006412,GO:0005739,GO:0042254"
"jgi|Nemve1|5820|gw.942.3.1" "GO:0006412,GO:0010608,GO:0008022,GO:0031124,GO:2000623,GO:0008143,GO:0000166,GO:0071013,GO:0000288,GO:0005737"
"jgi|Nemve1|19920|gw.4427.10.1" "GO:0046914,GO:0042221,GO:0005737,GO:0044425,GO:0015631,GO:0048523,GO:0005634,GO:0008152,GO:0032501,GO:0045298"
"jgi|Nemve1|67398|gw.39.260.1" "GO:0003676,GO:0006396,GO:0016043,GO:0050794,GO:0044446,GO:0005634"
"jgi|Nemve1|223965|fgenesh1_pg.scaffold_3629000001" "GO:0016866,GO:0008152,GO:0009792,GO:0031419"
"jgi|Nemve1|80221|e_gw.2.91.1" "GO:0006027,GO:0008449,GO:0005764,GO:0005515,EC:3.1.6.14"
"jgi|Nemve1|7919|gw.5366.4.1" "GO:0046322,GO:0050660,GO:0051289,GO:0001659,GO:0005759,GO:0090181,GO:0016401,GO:0031966,GO:0000062,GO:0033539,GO:0004466,GO:0045717,GO:0019254,GO:0042758,GO:0042413,GO:0006637,GO:0006118,EC:1.3.99.13"
"jgi|Nemve1|69041|gw.55.217.1" "GO:0007411,GO:0001764,GO:0050954,GO:0006355,GO:0009593,GO:0021516,GO:0043565,GO:0016048,GO:0003700,GO:0021559,GO:0005667,GO:0045449"
"jgi|Nemve1|215923|fgenesh1_pg.scaffold_243000017" "GO:0016021,GO:0042221,GO:0071805,GO:0005515,GO:0005267"
"jgi|Nemve1|245202|estExt_fgenesh1_pg.C_1490040" "GO:0020037"
"jgi|Nemve1|8394|gw.8.18.1" "GO:0000786,GO:0003677,GO:0006334,GO:0005634"
"jgi|Nemve1|235840|estExt_fgenesh1_pm.C_2520002" "GO:0043484,GO:0046777,GO:0018108,GO:0004674,GO:0010212,GO:0004712,GO:0016607,GO:0045721,GO:0004713,GO:0005524,GO:0005515,GO:0032526,GO:0009069,EC:2.7.11.0,EC:2.7.112.1,EC:2.7.10.0"
"jgi|Nemve1|47061|gw.1961.5.1" "GO:0003676,GO:0005634,GO:0008270"
"jgi|Nemve1|76367|gw.1146.7.1" "GO:0003676,GO:0009409,GO:0000166"
"jgi|Nemve1|124098|e_gw.206.15.1" "GO:0030126,GO:0005829,GO:0006890,GO:0005793,GO:0006891,GO:0005792,GO:0005515,GO:0048205,GO:0044419,GO:0006886,GO:0005198,GO:0005783,GO:0005886"
"jgi|Nemve1|127270|e_gw.236.63.1" "GO:0005737,GO:0005515,GO:0009987,GO:0005634"
"jgi|Nemve1|196236|fgenesh1_pg.scaffold_1000167" "GO:0009987,GO:0050896,GO:0044459,GO:0002376"
"jgi|Nemve1|240393|estExt_fgenesh1_pg.C_280072" "GO:0005743,GO:0022900,GO:0016651"
"jgi|Nemve1|94317|e_gw.35.289.1" "GO:0009987,GO:0022414"
"jgi|Nemve1|154665|e_gw.7543.16.1" "GO:0031625,GO:0031461,GO:0006511"
"jgi|Nemve1|128677|e_gw.253.13.1" "GO:0005576"
"jgi|Nemve1|102167|e_gw.63.18.1" "GO:0005261,GO:0006812"
"jgi|Nemve1|157567|e_gw.17957.3.1" "GO:0005737,GO:0009088,GO:0009089,GO:0051287,GO:0004073,GO:0003942,GO:0050661,GO:0046983,GO:0009086,GO:0009097,GO:0055114,GO:0006544,GO:0006563,GO:0000051,EC:1.2.1.11,EC:1.2.1.38"
"jgi|Nemve1|237402|estExt_fgenesh1_kg.C_2220002" "GO:0008080,GO:0042967"
"jgi|Nemve1|146403|e_gw.1670.3.1" "GO:0016740"
"jgi|Nemve1|22855|gw.102.40.1" "GO:0005737,GO:0006357,GO:0003785,GO:0003700,GO:0043565,GO:0051015,GO:0015629,GO:0015630,GO:0005667,GO:0045449"
"jgi|Nemve1|86728|e_gw.14.13.1" "GO:0005829,GO:0006750,GO:0006805,GO:0017168,GO:0000166,EC:3.5.2.9"
"jgi|Nemve1|6843|gw.4554.3.1" "GO:0003676,GO:0005622,GO:0008270"
"jgi|Nemve1|138768|e_gw.443.23.1" "GO:0016021,GO:0007186,GO:0004930"
"jgi|Nemve1|221736|fgenesh1_pg.scaffold_945000001" "GO:0008270,GO:0005622"
"jgi|Nemve1|225676|fgenesh1_pg.scaffold_10373000001" "GO:0005727"
"jgi|Nemve1|209465|fgenesh1_pg.scaffold_106000049" "GO:0004983,GO:0016021,GO:0007187,GO:0007268"
"jgi|Nemve1|88621|e_gw.18.85.1" "GO:0005737,GO:0000012,GO:0005515,GO:0003697,GO:0017005,GO:0006302,GO:0005634,GO:0003690"
"jgi|Nemve1|229338|fgenesh1_pm.scaffold_69000013" "GO:0032839,GO:0031208,GO:0032947,GO:0007420,GO:0051015,GO:0014069,GO:0043025,GO:0015629,GO:0030036"
"jgi|Nemve1|93494|e_gw.33.190.1" "GO:0045944,GO:0044212,GO:0003700,GO:0046982,GO:0042803,GO:0005667,GO:0045449"
"jgi|Nemve1|198679|fgenesh1_pg.scaffold_11000091" "GO:0008152"
"jgi|Nemve1|230412|fgenesh1_pm.scaffold_185000003" "GO:0032886,GO:0005829,GO:0042277,GO:0005634"
"jgi|Nemve1|126348|e_gw.231.7.1" "GO:0003676,GO:0005622,GO:0008270"
"jgi|Nemve1|178803|estExt_GenewiseH_1.C_80220" "GO:0007186,GO:0005057,GO:0000139,GO:0005515,GO:0016032,GO:0040010,GO:0005525,GO:0006878,GO:0006184,GO:0018996,GO:0006886,GO:0005829,GO:0040039,GO:0050690,GO:0007264,GO:0060872,GO:0009792,GO:0002009,GO:0002119,GO:0007281,GO:0006892,GO:0010171,GO:0006890,GO:0048471,GO:0003924,GO:0005886,GO:0005634,GO:0040035,GO:0048205,GO:0030017"
"jgi|Nemve1|220167|fgenesh1_pg.scaffold_482000009" "GO:0005730,GO:0006511,GO:0004221,GO:0005739,GO:0016579,EC:3.1.2.15"
"jgi|Nemve1|112689|e_gw.113.114.1" "GO:0005829,GO:0031110,GO:0008017,GO:0005876,GO:0007059,GO:0005813,GO:0051301,GO:0000940,GO:0000090,GO:0000236,GO:0045298"
"jgi|Nemve1|231439|fgenesh1_pm.scaffold_1558000001" "GO:0043983,GO:0008270,GO:0005730,GO:0006355,GO:0006260,GO:0043981,GO:0043966,GO:0005515,GO:0003700,GO:0043982,GO:0000123,GO:0004402,GO:0043984,GO:0005667,GO:0045449,GO:0042967,EC:2.3.1.48"
"jgi|Nemve1|171672|estExt_gwp.C_1850040" "GO:0016746,GO:0008152,GO:0005783"
"jgi|Nemve1|236653|estExt_fgenesh1_kg.C_340004" "GO:0044464,GO:0016020"
"jgi|Nemve1|84932|e_gw.10.245.1" "GO:0003676,GO:0005634,GO:0008270"
"jgi|Nemve1|100694|e_gw.58.64.1" "GO:0045454,GO:0006260,GO:0006916,GO:0005624,GO:0045927,GO:0030612,GO:0006888,GO:0007165,GO:0045893,GO:0008283,GO:0045321,GO:0005789,GO:0015036,GO:0006950,GO:0006118"
"jgi|Nemve1|240434|estExt_fgenesh1_pg.C_290061" "GO:0005488"
"jgi|Nemve1|209642|fgenesh1_pg.scaffold_109000020" "GO:0005509"
"jgi|Nemve1|117798|e_gw.149.18.1" "GO:0009987,GO:0044238"
"jgi|Nemve1|163667|estExt_gwp.C_430013" "GO:0005829,GO:0003723,GO:0006369,GO:0005683,GO:0000387,GO:0008334,GO:0034660,GO:0071013,GO:0005654,GO:0005689"
"jgi|Nemve1|107917|e_gw.88.172.1" "GO:0044238,GO:0034645,GO:0010467,GO:0005783"
"jgi|Nemve1|229175|fgenesh1_pm.scaffold_58000009" "GO:0006260,GO:0003677,GO:0005524,GO:0017111,EC:3.6.1.15"
"jgi|Nemve1|203054|fgenesh1_pg.scaffold_40000022" "GO:0008152,GO:0003824"
"jgi|Nemve1|167977|estExt_gwp.C_970080" "GO:0016266,GO:0035252"
"jgi|Nemve1|229767|fgenesh1_pm.scaffold_103000001" "GO:0008340,GO:0055037,GO:0005515,GO:0001881,GO:0032456,GO:0006898,GO:0006412,GO:0040018,GO:0005525,GO:0040002,GO:0015031,GO:0005794,GO:0007264,GO:0043025,GO:0009792,GO:0002009,GO:0005769,GO:0002119,GO:0040035,GO:0032940"
"jgi|Nemve1|222555|fgenesh1_pg.scaffold_1721000001" "GO:0007155"
"jgi|Nemve1|240868|estExt_fgenesh1_pg.C_350103" "GO:0007411,GO:0005829,GO:0030018,GO:0008307,GO:0005859,GO:0005509,GO:0004872,GO:0001725,GO:0006937,GO:0007165"
"jgi|Nemve1|226059|fgenesh1_pg.scaffold_17524000001" "GO:0005975,GO:0016868,EC:5.4.2.0"
"jgi|Nemve1|130292|e_gw.277.32.1" "GO:0007155"
"jgi|Nemve1|201784|fgenesh1_pg.scaffold_30000135" "GO:0045454,GO:0009055,GO:0015035,GO:0006662,GO:0006118"
"jgi|Nemve1|52838|gw.77.119.1" "GO:0042067,GO:0004871,GO:0016055,GO:0007409,GO:0005509,GO:0016021,GO:0007156"
"jgi|Nemve1|84327|e_gw.9.641.1" "GO:0007275,GO:0005576"
"jgi|Nemve1|223597|fgenesh1_pg.scaffold_3036000001" "GO:0016021,GO:0004222,EC:3.4.24.0"
"jgi|Nemve1|196586|fgenesh1_pg.scaffold_2000208" "GO:0032501"
"jgi|Nemve1|54537|gw.151.75.1" "GO:0005488"
"jgi|Nemve1|83445|e_gw.7.398.1" "GO:0001501,GO:0005515,GO:0050896,GO:0005581,GO:0009987"
"jgi|Nemve1|200356|fgenesh1_pg.scaffold_21000041" "GO:0009888,GO:0003690,GO:0005667,GO:0008301,GO:0003705,GO:0043565,GO:0008134,GO:0007389,GO:0009790,GO:0051090,GO:0006357"
"jgi|Nemve1|217514|fgenesh1_pg.scaffold_300000027" "GO:0038032,GO:0043547,GO:0005096,GO:0005737,GO:0005886"
"jgi|Nemve1|233531|fgsh_est.C_scaffold_262000004" "GO:0034875,GO:0050649,GO:0006706,GO:0070989,GO:0009822,GO:0042738,GO:0046483,GO:0016705,GO:0009055,GO:0005496,GO:0009986,GO:0019899,GO:0005792,GO:0030343,GO:0044425,GO:0070576,GO:0020037,GO:0044281,GO:0005737,GO:0016098,GO:0006118"
"jgi|Nemve1|204986|fgenesh1_pg.scaffold_55000093" "GO:0050327,GO:0004303,GO:0055114,GO:0000166,GO:0008209,GO:0008210,EC:1.1.1.63,EC:1.1.1.62"
"jgi|Nemve1|21743|gw.144.26.1" "GO:0018242,GO:0018243,GO:0016021,GO:0030145,GO:0000139,GO:0004653,GO:0043687,GO:0048471,GO:0005529,GO:0016266,EC:2.4.1.41"
"jgi|Nemve1|241917|estExt_fgenesh1_pg.C_530082" "GO:0000062"
"jgi|Nemve1|213684|fgenesh1_pg.scaffold_182000005" "GO:0005249,GO:0006813,GO:0008076"
"jgi|Nemve1|95298|e_gw.39.110.1" "GO:0005488,GO:0006665,GO:0016301,GO:0044424"
"jgi|Nemve1|200880|fgenesh1_pg.scaffold_24000094" "GO:0016020,GO:0006955,GO:0005164,GO:0007165"
"jgi|Nemve1|209463|fgenesh1_pg.scaffold_106000047" "GO:0004983,GO:0016021,GO:0007187,GO:0007268"
"jgi|Nemve1|84965|e_gw.10.178.1" "GO:0008270,GO:0005515"
"jgi|Nemve1|92241|e_gw.29.125.1" "GO:0034614,GO:0005777,GO:0016021,GO:0005743,GO:0000002,GO:0042592,GO:0048839,GO:0007605,GO:0032836,GO:2000377"
"jgi|Nemve1|16092|gw.174.11.1" "GO:0007155"
"jgi|Nemve1|176175|estExt_gwp.C_5870009" "GO:0034875,GO:0050649,GO:0006706,GO:0070989,GO:0009822,GO:0042738,GO:0046483,GO:0016705,GO:0009055,GO:0005496,GO:0009986,GO:0019899,GO:0005792,GO:0030343,GO:0044425,GO:0070576,GO:0020037,GO:0044281,GO:0005783,GO:0016098,GO:0006118"
"jgi|Nemve1|217414|fgenesh1_pg.scaffold_296000020" "GO:0042221,GO:0040011,GO:0044464,GO:0051179,GO:0007169,GO:0048522,GO:0003824,GO:0005488,GO:0032502,GO:0032501"
"jgi|Nemve1|214763|fgenesh1_pg.scaffold_209000027" "GO:0008061,GO:0005576,GO:0003824,GO:0006030"
"jgi|Nemve1|126459|e_gw.232.24.1" "GO:0003777,GO:0000910,GO:0005874,GO:0030496,GO:0090307,GO:0005524,GO:0000090,GO:0032501,GO:0016939,GO:0044444,GO:0005819,GO:0017048,GO:0010970"
"jgi|Nemve1|150332|e_gw.3411.23.1" "GO:0050660,GO:0000122,GO:0033169,GO:0008168,GO:0043426,GO:0021983,GO:0051573,GO:0034720,GO:0046592,GO:0005667,GO:0044212,GO:2000179,GO:0045654,GO:0010725,GO:0001085,GO:0045648,GO:0003700,GO:0000790,GO:0055114,GO:0045944,GO:0030851,GO:0055001,GO:0046886,GO:0019899,GO:0051572,GO:0001701,GO:2000648,GO:0045449,EC:2.1.1.0,EC:1.5.3.11"
"jgi|Nemve1|220885|fgenesh1_pg.scaffold_595000008" "GO:0007154,GO:0035091"
"jgi|Nemve1|203178|fgenesh1_pg.scaffold_41000017" "GO:0044267,GO:0008270,GO:0044424"
"jgi|Nemve1|114291|e_gw.124.61.1" "GO:0004890,GO:0045211,GO:0030054,GO:0005886,GO:0005230,GO:0016021,GO:0006821,GO:0007214"
"jgi|Nemve1|131398|e_gw.294.64.1" "GO:0005529,GO:0006355"
"jgi|Nemve1|30004|gw.102.81.1" "GO:0017111,GO:0008152,GO:0005739,GO:0000166,EC:3.6.1.15"
"jgi|Nemve1|204044|fgenesh1_pg.scaffold_47000103" "GO:0023061,GO:0006811,GO:0032940,GO:0008080,GO:0007268,GO:0044464,GO:0016020,GO:0042967"
"jgi|Nemve1|213372|fgenesh1_pg.scaffold_175000002" "GO:0016021,GO:0007186,GO:0004930"
"jgi|Nemve1|216955|fgenesh1_pg.scaffold_278000038" "GO:0046872,GO:0055114,GO:0016702,EC:1.13.11.0"
"jgi|Nemve1|23673|gw.74.54.1" "GO:0007218,GO:0016021"
"jgi|Nemve1|83261|e_gw.7.467.1" "GO:0035220"
"jgi|Nemve1|112149|e_gw.109.69.1" "GO:0016021,GO:0007186,GO:0004930"
"jgi|Nemve1|210582|fgenesh1_pg.scaffold_124000026" "GO:0044424"
"jgi|Nemve1|90908|e_gw.25.224.1" "GO:0007155"
"jgi|Nemve1|238240|estExt_fgenesh1_pg.C_40167" "GO:0048250,GO:0005381,GO:0043249,GO:0005739,GO:0016021,GO:0034755,GO:0035162"
"jgi|Nemve1|20907|gw.56.17.1" "GO:0006461,GO:2000311,GO:0017124,GO:0050885,GO:0008022,GO:0030426,GO:0014069,GO:0007420,GO:0032232,GO:0060999,GO:0008306,GO:0017146,GO:0031877,GO:0030160,GO:0097110,GO:0060076,GO:0032403,GO:0042802,GO:0045211,GO:0035418,GO:0048522,GO:0071532,GO:0060074,GO:0005624,GO:0035255,GO:0043025,GO:0060997,GO:0007616,GO:2000463"
"jgi|Nemve1|40529|gw.353.22.1" "GO:0055085,GO:0006811,GO:0016021"
"jgi|Nemve1|212485|fgenesh1_pg.scaffold_157000004" "GO:0004800,GO:0042446,GO:0016020,GO:0055114,EC:1.97.1.10"
"jgi|Nemve1|82725|e_gw.6.375.1" "GO:0004222,GO:0006508,GO:0031012,GO:0008270,EC:3.4.24.0"
"jgi|Nemve1|80232|e_gw.2.122.1" "GO:0055085,GO:0015078,GO:0005764,GO:0005302,GO:0015187,GO:0016021,GO:0015193,GO:0005280,GO:0015180,GO:0015824,GO:0015808,GO:0015816,GO:0015992,GO:0005886,GO:0015828,GO:0015846"
"jgi|Nemve1|205845|fgenesh1_pg.scaffold_63000058" "GO:0009181,GO:0016462"
"jgi|Nemve1|87917|e_gw.17.28.1" "GO:0005829,GO:0000922,GO:0005876,GO:0007052,GO:0005813,GO:0007018,GO:0003774,GO:0005515,GO:0000236,GO:0032502,GO:0007596"
"jgi|Nemve1|8293|gw.5392.2.1" "GO:0051286,GO:0005739,GO:0007264,GO:0031346,GO:0034332,GO:0031410,GO:0051461,GO:0030911,GO:0048471,GO:0015031,GO:0005525,GO:0005886"
"jgi|Nemve1|111835|e_gw.108.80.1" "GO:0005737,GO:0043005,GO:0005886,GO:0005515"
"jgi|Nemve1|88325|e_gw.18.57.1" "GO:0006351,GO:0050794"
"jgi|Nemve1|106638|e_gw.83.189.1" "GO:0005929,GO:0004835,GO:0015631,GO:0005524,GO:0018095,GO:0005932,GO:0006570,GO:0045298,EC:6.3.2.25"
"jgi|Nemve1|245730|estExt_fgenesh1_pg.C_1740008" "GO:0005622,GO:0050794"
"jgi|Nemve1|46391|gw.7260.2.1" "GO:0016021,GO:0006814,GO:0055085,GO:0005215"
"jgi|Nemve1|150572|e_gw.3568.2.1" "GO:0005625,GO:0003847,GO:0006528,GO:0004067,GO:0004622,GO:0008247,GO:0046486,GO:0006522,GO:0006531,GO:0009395,EC:3.1.1.47,EC:3.5.1.1,EC:3.1.1.5"
"jgi|Nemve1|79458|e_gw.1.533.1" "GO:0005739,GO:0046872,GO:0006091"
"jgi|Nemve1|130229|e_gw.275.25.1" "GO:0019219,GO:0005739,GO:0007420,GO:0046982"
"jgi|Nemve1|18960|gw.358.23.1" "GO:0050699,GO:0050728,GO:0004871,GO:0032713,GO:0032410,GO:0051224,GO:0006879,GO:0010629,GO:0030173,GO:0048302,GO:0031398,GO:0042130,GO:0002829,GO:0045732,GO:0048294,GO:0043123,GO:0002761,GO:0048471,GO:0045619,GO:0005938"
"jgi|Nemve1|83596|e_gw.8.99.1" "GO:0001934,GO:0008063,GO:0034142,GO:0007257,GO:0004713,GO:0034134,GO:0035666,GO:0005829,GO:0071260,GO:0004674,GO:0032839,GO:0034138,GO:0048263,GO:0008545,GO:0033267,GO:0045740,GO:0043525,GO:0002755,GO:0005634,GO:0005524,GO:0034130,GO:0031435,GO:0043204,GO:0009069,EC:2.7.10.0,EC:2.7.11.0"
"jgi|Nemve1|127054|e_gw.234.61.1" "GO:0060271,GO:0008060,GO:0032312,GO:0008270,GO:0005543,GO:0046847,GO:0005737,GO:0008093,GO:0017124"
"jgi|Nemve1|192985|estExt_GenewiseH_1.C_2680082" "GO:0010816,GO:0003100,GO:0042733,GO:0010815,GO:0017046,GO:0043583,GO:0010814,GO:0007507,GO:0005624,GO:0033093,GO:0016021,GO:0006915,GO:0001921,GO:0019229,GO:0045745,GO:0034959,GO:0031302,GO:0004222,GO:0001666,GO:0009897,GO:0005769,GO:0006508,GO:0048471,GO:0042803,EC:3.4.24.0"
"jgi|Nemve1|207039|fgenesh1_pg.scaffold_76000023" "GO:0008233"
"jgi|Nemve1|202552|fgenesh1_pg.scaffold_36000029" "GO:0016021,GO:0007186"
"jgi|Nemve1|5634|gw.1130.2.1" "GO:0004872,GO:0031210,GO:0004871,GO:0030073,GO:0044464,GO:0016020,GO:0007165"
"jgi|Nemve1|242885|estExt_fgenesh1_pg.C_740066" "GO:0008270"
"jgi|Nemve1|132320|e_gw.308.12.1" "GO:0008076,GO:0005249,GO:0034765,GO:0071805"
"jgi|Nemve1|212513|fgenesh1_pg.scaffold_157000032" "GO:0009987,GO:0005488,GO:0015630,GO:0044430"
"jgi|Nemve1|156341|e_gw.10170.1.1" "GO:0005730,GO:0030515,GO:0031118,GO:0005732"
"jgi|Nemve1|20960|gw.102.16.1" "GO:0046464,GO:0016298,GO:0044260,GO:0052689,GO:0005515,GO:0044444,GO:0008203,EC:3.1.1.0"
"jgi|Nemve1|195684|estExt_GenewiseH_1.C_11330006" "GO:0030302,GO:0005488,GO:0055085,GO:0016021,GO:0030233,GO:0005739"
"jgi|Nemve1|108687|e_gw.91.156.1" "GO:0016568,GO:0001525,GO:0000910,GO:0018991,GO:0045132,GO:0031965,GO:0046872,GO:0018996,GO:0007067,GO:0040011,GO:0005694,GO:0009792,GO:0005737,GO:0004721,GO:0006470,EC:3.1.3.16"
"jgi|Nemve1|4597|gw.4224.3.1" "GO:0007411,GO:0042067,GO:0005911,GO:0016339,GO:0048057,GO:0005057,GO:0070593,GO:0016319,GO:0035159,GO:0010646,GO:0048813,GO:0005509,GO:0016021,GO:0030111,GO:0007156,GO:0007367,GO:0004872,GO:0051963,GO:0005886,GO:0050770"
"jgi|Nemve1|224673|fgenesh1_pg.scaffold_5451000001" "GO:0016998,GO:0046872,GO:0016491,GO:0055114"
"jgi|Nemve1|106290|e_gw.81.82.1" "GO:0005794,GO:0046777,GO:0005515,GO:0005524,GO:0005634,GO:0004674,GO:0009069,EC:2.7.11.0"
"jgi|Nemve1|222375|fgenesh1_pg.scaffold_1576000001" "GO:0005524,GO:0006529,GO:0003918,GO:0004066,GO:0005694,GO:0006265,GO:0006522,GO:0006531,EC:5.99.1.3,EC:6.3.5.4"
"jgi|Nemve1|212486|fgenesh1_pg.scaffold_157000005" "GO:0006511,GO:0004221,GO:0016579,EC:3.1.2.15"
"jgi|Nemve1|124011|e_gw.205.80.1" "GO:0006281,GO:0003677"
"jgi|Nemve1|243852|estExt_fgenesh1_pg.C_1000033" "GO:0046872,GO:0005524"
"jgi|Nemve1|119805|e_gw.164.11.1" "GO:0003743,GO:0005840,GO:0006446"
"jgi|Nemve1|714|gw.635.5.1" "GO:0016874,GO:0006464,GO:0000226,GO:0005813,GO:0016021,GO:0008134,GO:0008270,GO:0005667"
"jgi|Nemve1|116808|e_gw.141.2.1" "GO:0003306,GO:0005102,GO:0048566,GO:0001947,GO:0043433,GO:0048738,GO:0005578,GO:0016015,GO:0031076"
"jgi|Nemve1|62571|gw.5.437.1" "GO:0016021,GO:0007186,GO:0004930"
"jgi|Nemve1|114785|e_gw.127.89.1" "GO:0021680,GO:0030425,GO:0016358,GO:0007628,GO:0043025,GO:0044424"
"jgi|Nemve1|79799|e_gw.2.531.1" "GO:0004721,GO:0043086,GO:0051297,GO:0019901,GO:0035507,GO:0030155,GO:0000776,GO:0007067,GO:0072357,GO:0005813,GO:0071889,GO:0045944,GO:0006470,GO:0004857,GO:0043292,GO:0019208,EC:3.1.3.16"
"jgi|Nemve1|243055|estExt_fgenesh1_pg.C_780040" "GO:0008565,GO:0005730,GO:0006890,GO:0006891,GO:0033365,GO:0050821,GO:0017119,GO:0005515,GO:0006486,GO:0006888,GO:0005801,GO:0006886,GO:0005886"
"jgi|Nemve1|159193|estExt_gwp.C_60454" "GO:0018105,GO:0005829,GO:0042277,GO:0016055,GO:0004674,GO:0005625,GO:0005730,GO:0001948,GO:0000902,GO:0016607,GO:0007507,GO:0005813,GO:0051301,GO:0005524,GO:0000287,GO:0007067,GO:0051219,GO:0000777,GO:0005847,GO:0009069,EC:2.7.11.0"
"jgi|Nemve1|242112|estExt_fgenesh1_pg.C_570041" "GO:0035556,GO:0005622"
"jgi|Nemve1|907|gw.715.1.1" "GO:0032088,GO:0007249,GO:0042110,GO:0005737"
"jgi|Nemve1|203248|fgenesh1_pg.scaffold_41000087" "GO:0005488,GO:0008080,GO:0007186,GO:0016021,GO:0006353,GO:0042967"
"jgi|Nemve1|207295|fgenesh1_pg.scaffold_79000021" "GO:0030414,GO:0010466,GO:0005576"
"jgi|Nemve1|203822|fgenesh1_pg.scaffold_46000011" "GO:0016021,GO:0007186"
"jgi|Nemve1|217123|fgenesh1_pg.scaffold_284000024" "GO:0008270,GO:0005622"
"jgi|Nemve1|57362|gw.24.182.1" "GO:0019210,GO:0032869,GO:0048518,GO:0001503,GO:0005576,GO:0051239,GO:0009966,GO:0009887,GO:0051128,GO:0007399,GO:0048523"
"jgi|Nemve1|208176|fgenesh1_pg.scaffold_89000038" "GO:0004930,GO:0007186,GO:0016021,GO:0006353"
"jgi|Nemve1|116354|e_gw.137.87.1" "GO:0016021"
"jgi|Nemve1|92816|e_gw.31.53.1" "GO:0047485,GO:0003690,GO:0006283,GO:0008340,GO:0010225,GO:0006295,GO:0000405,GO:0009650,GO:0035264,GO:0004520,GO:0003697,GO:0005675,GO:0042803,GO:0043066,GO:0006308"
"jgi|Nemve1|240172|estExt_fgenesh1_pg.C_250108" "GO:0000226,GO:0005515,GO:0043161,GO:0044424,GO:0010564,GO:0007067,GO:0007126,GO:0007346,GO:0048523,GO:0071844"
"jgi|Nemve1|136508|e_gw.376.38.1" "GO:0046872,GO:0003993,GO:0006771,GO:0019497,EC:3.1.3.2"
"jgi|Nemve1|133516|e_gw.318.15.1" "GO:0005595"
"jgi|Nemve1|241029|estExt_fgenesh1_pg.C_380081" "GO:0015833,GO:0019718,GO:0016021,GO:0004579,GO:0008250,GO:0018279,EC:2.4.1.119"
"jgi|Nemve1|101522|e_gw.61.146.1" "GO:0044446"
"jgi|Nemve1|112691|e_gw.113.70.1" "GO:0008270,GO:0003676,GO:0005622"
"jgi|Nemve1|84309|e_gw.9.536.1" "GO:0007155"
"jgi|Nemve1|232331|fgsh_est.C_scaffold_38000008" "GO:0012505,GO:0005794,GO:0006810,GO:0031090,GO:0005634,GO:0044446"
"jgi|Nemve1|160889|estExt_gwp.C_160293" "GO:0055085,GO:0005249,GO:0006813,GO:0007268,GO:0008076"
"jgi|Nemve1|85988|e_gw.12.438.1" "GO:0005829,GO:0009725,GO:0030308,GO:0007264,GO:0008285,GO:0006184,GO:0003924,GO:0016020,GO:0005634,GO:0005525"
"jgi|Nemve1|138352|e_gw.428.49.1" "GO:0005096,GO:0005856,GO:0006909"
"jgi|Nemve1|175862|estExt_gwp.C_4790017" "GO:0006367,GO:0005673,GO:0006368,GO:0005515,GO:0016032,GO:0005737"
"jgi|Nemve1|134587|e_gw.342.14.1" "GO:0008270"
"jgi|Nemve1|147735|e_gw.2118.2.1" "GO:0006505,GO:0016788,GO:0031012,GO:0006886,GO:0031227,GO:0030198"
"jgi|Nemve1|128450|e_gw.250.34.1" "GO:0030529,GO:0005739,GO:0043232"
"jgi|Nemve1|114791|e_gw.128.116.1" "GO:0003677"
"jgi|Nemve1|220897|fgenesh1_pg.scaffold_598000002" "GO:0007165,GO:0005102"
"jgi|Nemve1|241634|estExt_fgenesh1_pg.C_480078" "GO:0008270,GO:0016874,GO:0016567,GO:0005515,GO:0006897"
"jgi|Nemve1|233737|fgsh_est.C_scaffold_428000001" "GO:0012505,GO:0031090,GO:0008654,GO:0016780,GO:0005783,GO:0044425,GO:0044446,EC:2.7.8.0"
"jgi|Nemve1|224978|fgenesh1_pg.scaffold_6934000001" "GO:0005737,GO:0008276,GO:0009279,GO:0016021,GO:0006479"
"jgi|Nemve1|3486|gw.402.14.1" "GO:0005524,GO:0008134,GO:0006355,GO:0005667"
"jgi|Nemve1|213657|fgenesh1_pg.scaffold_180000049" "GO:0006468,GO:0005524,GO:0008270,GO:0004691,GO:0005952,GO:0009069,EC:2.7.11.11"
"jgi|Nemve1|234329|estExt_fgenesh1_pm.C_220004" "GO:0055085,GO:0016020,GO:0015293,GO:0006814"
"jgi|Nemve1|138627|e_gw.438.20.1" "GO:0003676,GO:0005622,GO:0008270"
"jgi|Nemve1|50359|gw.43.191.1" "GO:0016887,GO:0006200,GO:0005524,GO:0016020,EC:3.6.1.3"
"jgi|Nemve1|197133|fgenesh1_pg.scaffold_4000213" "GO:0032259,GO:0008168,EC:2.1.1.0"
"jgi|Nemve1|139255|e_gw.468.5.1" "GO:0016020,GO:0030247,GO:0005509"
"jgi|Nemve1|196111|fgenesh1_pg.scaffold_1000042" "GO:0008270"
"jgi|Nemve1|236522|estExt_fgenesh1_kg.C_200006" "GO:0060316,GO:0007186,GO:0005654,GO:0048011,GO:0030168,GO:0005980,GO:0010880,GO:0031996,GO:0031997,GO:0007202,GO:0060315,GO:0051592,GO:0005509,GO:0006936,GO:0032465,GO:0043274,GO:0017022,GO:0005576,GO:0007173,GO:0005829,GO:0019904,GO:0005813,GO:0050999,GO:0006006,GO:0031432,GO:0007268,GO:0002576,GO:0046209,GO:0005876,GO:0008543,GO:0005886,GO:0000922,GO:0016459"
"jgi|Nemve1|248535|estExt_fgenesh1_pg.C_6220005" "GO:0055085,GO:0016787,GO:0006812,GO:0016021,GO:0005261"
"jgi|Nemve1|171933|estExt_gwp.C_1940073" "GO:0003899,GO:0006468,GO:0006283,GO:0008270,GO:0006356,GO:0004672,GO:0006367,GO:0050434,GO:0006386,GO:0005665,GO:0003677,GO:0006368,GO:0006370,GO:0000398,GO:0006385,GO:0005730,GO:0006144,GO:0006206,EC:2.7.7.6"
"jgi|Nemve1|16918|gw.327.29.1" "GO:0006810,GO:0005488,GO:0009617,GO:0007155"
"jgi|Nemve1|224430|fgenesh1_pg.scaffold_4713000001" "GO:0016021,GO:0004871,GO:0007186,GO:0004872"
"jgi|Nemve1|216856|fgenesh1_pg.scaffold_274000020" "GO:0005576,GO:0030246,GO:0016837,GO:0005975,EC:4.2.2.0"
"jgi|Nemve1|214783|fgenesh1_pg.scaffold_210000003" "GO:0015629"
"jgi|Nemve1|130690|e_gw.283.23.1" "GO:0008270,GO:0005622"
"jgi|Nemve1|226067|fgenesh1_pg.scaffold_17710000001" "GO:0045893"
"jgi|Nemve1|80686|e_gw.3.456.1" "GO:0005622,GO:0031034,GO:0005488"
"jgi|Nemve1|138962|e_gw.451.16.1" "GO:0005488"
"jgi|Nemve1|192469|estExt_GenewiseH_1.C_2430020" "GO:0003700,GO:0043565,GO:0006355,GO:0005667,GO:0045449"
"jgi|Nemve1|207006|fgenesh1_pg.scaffold_75000100" "GO:0004930,GO:0007186,GO:0016021"
"jgi|Nemve1|55949|gw.82.131.1" "GO:0004519,GO:0003723,GO:0003964,GO:0006278,EC:2.7.7.49"
"jgi|Nemve1|98054|e_gw.48.238.1" "GO:0030955,GO:0004743,GO:0000287,GO:0006096,GO:0006094,GO:0006144,GO:0015976,EC:2.7.1.40"
"jgi|Nemve1|216897|fgenesh1_pg.scaffold_277000002" "GO:0005815,GO:0007020,GO:0000922"
"jgi|Nemve1|93273|e_gw.32.101.1" "GO:0005625,GO:0005509,GO:0005792,GO:0006486,GO:0006919,GO:0048306,GO:0004376,GO:0042803,GO:0005634,GO:0051592,GO:0000136"
"jgi|Nemve1|127923|e_gw.244.24.1" "GO:0005737,GO:0034227,GO:0016783,GO:0002098,EC:2.8.1.0"
"jgi|Nemve1|222487|fgenesh1_pg.scaffold_1660000001" "GO:0016021"
"jgi|Nemve1|107875|e_gw.88.80.1" "GO:0020037,GO:0016705,GO:0004497,GO:0009055,GO:0055114,GO:0006118"
"jgi|Nemve1|90224|e_gw.23.43.1" "GO:0006457,GO:0000413,GO:0000398,GO:0003755,GO:0071013,EC:5.2.1.8"
"jgi|Nemve1|1239|gw.203.13.1" "GO:0005634,GO:0007283"
"jgi|Nemve1|247701|estExt_fgenesh1_pg.C_3390014" "GO:0009987"
"jgi|Nemve1|210012|fgenesh1_pg.scaffold_115000020" "GO:0015629,GO:0044444,GO:0006936,GO:0044430"
"jgi|Nemve1|95672|e_gw.40.112.1" "GO:0004252,GO:0006508,EC:3.4.21.0"
"jgi|Nemve1|100111|e_gw.55.254.1" "GO:0005840,GO:0003735,GO:0006412,GO:0005739,GO:0042254"
"jgi|Nemve1|62053|gw.7066.1.1" "GO:0016491,GO:0032501,GO:0009055,GO:0055114,GO:0006118"
"jgi|Nemve1|139064|e_gw.456.1.1" "GO:0005737,GO:0008134,GO:0016810,GO:0005667,GO:0006807"
"jgi|Nemve1|207254|fgenesh1_pg.scaffold_78000056" "GO:0016021,GO:0007186,GO:0004930"
"jgi|Nemve1|243832|estExt_fgenesh1_pg.C_1000002" "GO:0005840,GO:0003735,GO:0006412,GO:0042254"
"jgi|Nemve1|200202|fgenesh1_pg.scaffold_20000040" "GO:0007275,GO:0005518,GO:0005581"
"jgi|Nemve1|240825|estExt_fgenesh1_pg.C_350034" "GO:0015450,GO:0005742,GO:0006626,GO:0005515,GO:0009941"
"jgi|Nemve1|93233|e_gw.32.258.1" "GO:0030170,GO:0016597,GO:0004794,GO:0006544,GO:0006563,GO:0006566,EC:4.3.1.19"
"jgi|Nemve1|203802|fgenesh1_pg.scaffold_45000101" "GO:0003714,GO:0008134,GO:0045892,GO:0005667,GO:0016481"
"jgi|Nemve1|203919|fgenesh1_pg.scaffold_46000108" "GO:0006468,GO:0035556,GO:0004672,GO:0005622,GO:0009190,GO:0016849"
"jgi|Nemve1|39881|gw.16.242.1" "GO:0030532,GO:0008270,GO:0000790,GO:0006355,GO:0016817,GO:0008380,GO:0005515,GO:0003700,GO:0005667,GO:0045449"
"jgi|Nemve1|157624|e_gw.18969.1.1" "GO:0005622,GO:0035556"
"jgi|Nemve1|89687|e_gw.22.284.1" "GO:0007155"
"jgi|Nemve1|174268|estExt_gwp.C_2960021" "GO:0016616,GO:0055114,GO:0051287,EC:1.1.1.0"
"jgi|Nemve1|169360|estExt_gwp.C_1250009" "GO:0046847,GO:0016020,GO:0005792,GO:0006916,GO:0043234,GO:0007165,GO:0042171,GO:0005504,GO:0001844,GO:0006654,GO:0042803,GO:0051084,GO:0017124,GO:0032461,GO:0005634,GO:0005739,GO:0008093,GO:0042967"
"jgi|Nemve1|94546|e_gw.36.207.1" "GO:0009792,GO:0005509,GO:0033205"
"jgi|Nemve1|240994|estExt_fgenesh1_pg.C_380020" "GO:0008270"
"jgi|Nemve1|163734|estExt_gwp.C_430165" "GO:0005198,GO:0035046,GO:0040010,GO:0045298,GO:0007052,GO:0005525,GO:0006184,GO:0005737,GO:0040039,GO:0051258,GO:0009792,GO:0002009,GO:0002119,GO:0005876,GO:0003924,GO:0030728,GO:0007018,GO:0040035,GO:0000212"
"jgi|Nemve1|219858|fgenesh1_pg.scaffold_449000001" "GO:0004725,GO:0016021,GO:0007154,GO:0035335,GO:0006570,EC:3.1.3.48"
"jgi|Nemve1|49207|gw.8167.1.1" "GO:0043812,GO:0046488,GO:0034593,GO:0004438,GO:0008219,GO:0043473,GO:0016311,GO:0007626,GO:0055037,GO:0010976,GO:0007033,GO:0010008,GO:0005794,GO:0005783,EC:3.1.3.64"
"jgi|Nemve1|139391|e_gw.471.5.1" "GO:0005794,GO:0017137"
"jgi|Nemve1|99149|e_gw.52.97.1" "GO:0005739"
"jgi|Nemve1|178890|estExt_GenewiseH_1.C_90069" "GO:0042733,GO:0008236,GO:0001822,GO:0051124,GO:0030971,GO:0005509,GO:0016021,GO:0001942,GO:0009986,GO:0003050,GO:0030178,GO:0001932,GO:0042475,GO:0016486,GO:0009953,GO:0009954,GO:0042803,GO:0005886,GO:0043113"
"jgi|Nemve1|60304|gw.4.438.1" "GO:0015385,GO:0055085,GO:0006885,GO:0016021,GO:0006814,GO:0015992"
"jgi|Nemve1|239078|estExt_fgenesh1_pg.C_110150" "GO:0007165,GO:0005102,GO:0016772"
"jgi|Nemve1|52726|gw.128.93.1" "GO:0008407,GO:0007411,GO:0070983,GO:0006911,GO:0000151,GO:0007563,GO:0004842,GO:0016567,GO:0007350,GO:0001085,GO:0030018,GO:0045893,GO:0005634,GO:0007476,EC:6.3.2.19"
"jgi|Nemve1|120739|e_gw.173.15.1" "GO:0046511,GO:0046512,GO:0004758,GO:0006686,GO:0016769,GO:0035339,GO:0005515,GO:0030170,GO:0006687,GO:0042967,EC:2.3.1.50"
"jgi|Nemve1|10066|gw.302.2.1" "GO:0016075,GO:0004525,GO:0031054,GO:0003725,GO:0005515,GO:0005654,GO:0051252,EC:3.1.26.3"
"jgi|Nemve1|11161|gw.124.10.1" "GO:0004725,GO:0005730,GO:0008138,GO:0008283,GO:0005515,GO:0007049,GO:0005819,GO:0005813,GO:0035335,GO:0051301,GO:0006570,EC:3.1.3.48"
"jgi|Nemve1|89626|e_gw.22.136.1" "GO:0005509"
"jgi|Nemve1|224114|fgenesh1_pg.scaffold_3956000001" "GO:0016020,GO:0046872,GO:0003723,GO:0008663,GO:0006144,GO:0006206,GO:0009166,EC:3.1.4.16"
"jgi|Nemve1|228353|fgenesh1_pm.scaffold_15000001" "GO:0005737,GO:0007049,GO:0005524,GO:0044430,GO:0017111,GO:0015630,EC:3.6.1.15"
"jgi|Nemve1|88040|e_gw.17.11.1" "GO:0035145,GO:0005829,GO:0031100,GO:0001889,GO:0005515,GO:0006406,GO:0048471,GO:0006986,GO:0010467,GO:0000184"
"jgi|Nemve1|85411|e_gw.11.259.1" "GO:0033334,GO:0031012,GO:0071711"
"jgi|Nemve1|59997|gw.15.189.1" "GO:0005245,GO:0043198,GO:0007626,GO:0008022,GO:0000166,GO:0008016,GO:0043679,GO:0019717,GO:0006112,GO:0033574,GO:0050796,GO:0051899,GO:0043025,GO:0014070,GO:0051925,GO:0044281,GO:0070588,GO:0001956,GO:0005891,GO:0048265,GO:0008217"
"jgi|Nemve1|53521|gw.150.93.1" "GO:0000775,GO:0005730,GO:0030496,GO:0008270"
"jgi|Nemve1|145792|e_gw.1512.4.1" "GO:0045211,GO:0030054,GO:0005886,GO:0005230,GO:0006811,GO:0016021"
"jgi|Nemve1|189992|estExt_GenewiseH_1.C_1570033" "GO:0006457,GO:0021680,GO:0004813,GO:0006400,GO:0016597,GO:0001942,GO:0005737,GO:0043200,GO:0043588,GO:0050885,GO:0002161,GO:0006419,GO:0000049,GO:0043524,GO:0030968,GO:0005524,GO:0006522,GO:0006531,EC:6.1.1.7"
"jgi|Nemve1|31243|gw.3.82.1" "GO:0005764,GO:0005903,GO:0044459,GO:0042802,GO:0030139,GO:0044437,GO:0031090,GO:0012505,GO:0008152,GO:0015031"
"jgi|Nemve1|223345|fgenesh1_pg.scaffold_2634000001" "GO:0005737,GO:0006260,GO:0008408"
"jgi|Nemve1|106759|e_gw.83.127.1" "GO:0040008,GO:0043967,GO:0008270,GO:0043968,GO:0035064,GO:0006355,GO:0032777,GO:0043065,GO:0035267,GO:0004402,GO:0042967,EC:2.3.1.48"
"jgi|Nemve1|197163|fgenesh1_pg.scaffold_4000243" "GO:0009117,GO:0009109,GO:0016787"
"jgi|Nemve1|105099|e_gw.75.15.1" "GO:0018026,GO:0018023,GO:0046975,GO:0010452,GO:0003713,GO:0045893,GO:0018027,GO:0005667,GO:0045941"
"jgi|Nemve1|35110|gw.17.120.1" "GO:0005488"
"jgi|Nemve1|118379|e_gw.153.89.1" "GO:0005743,GO:0005741,GO:0005515,GO:0044425"
"jgi|Nemve1|94316|e_gw.35.297.1" "GO:0007275,GO:0065008,GO:0046872,GO:0004784,GO:0050794,GO:0006801,GO:0055114,GO:0006979,EC:1.15.1.1"
"jgi|Nemve1|125752|e_gw.223.18.1" "GO:0005730,GO:0000209,GO:0006284,GO:0016574,GO:0006513,GO:0003677,GO:0004842,GO:0042787,GO:0005515,GO:0005737,EC:6.3.2.19"
"jgi|Nemve1|167483|estExt_gwp.C_880287" "GO:0005829,GO:0055114,GO:0006555,GO:0005730,GO:0045111,GO:0030586,GO:0050660,GO:0050661,GO:0010181,GO:0005506,GO:0006118,EC:1.16.1.8"
"jgi|Nemve1|223285|fgenesh1_pg.scaffold_2530000001" "GO:0003988,GO:0005743,GO:0042645,GO:0006635,GO:0005515,GO:0016509,GO:0006550,GO:0006552,GO:0006574,GO:0006633,GO:0006699,GO:0018874,GO:0042967,EC:2.3.1.16,EC:1.1.1.211"
"jgi|Nemve1|180659|estExt_GenewiseH_1.C_210104" "GO:0005730,GO:0005737,GO:0005515,GO:0071817,GO:0007059"
"jgi|Nemve1|217849|fgenesh1_pg.scaffold_315000001" "GO:0008270"
"jgi|Nemve1|75832|gw.4131.3.1" "GO:0051900,GO:0051409,GO:0019852,GO:0043531,GO:0046685,GO:0045892,GO:0005829,GO:0006916,GO:0046982,GO:0032436,GO:0006534,GO:0045454,GO:0016595,GO:0050662,GO:0006805,GO:0000287,GO:0017109,GO:0003723,GO:0009408,GO:0006536,GO:0031397,GO:0043524,GO:0006750,GO:0009725,GO:0050880,GO:0006979,GO:0004357,EC:6.3.2.2"
"jgi|Nemve1|246793|estExt_fgenesh1_pg.C_2420026" "GO:0004222,GO:0006508,GO:0008270,GO:0005578,EC:3.4.24.0"
"jgi|Nemve1|157286|e_gw.15528.2.1" "GO:0048856,GO:0005739,GO:0019725,GO:0032501,GO:0050660,GO:0004148,GO:0006094,GO:0006096,GO:0006099,GO:0006118,GO:0006544,GO:0006563,GO:0006566,EC:1.8.1.4"
[truncated: 1,763,374 more chars]
