# Supplementary material for: Characterization of differential transcript abundance through time during Nematostella vectensis development
Source: BMC Genomics. 2013 Apr 19;14:266. doi: 10.1186/1471-2164-14-266 (PMC3680055; doi:10.1186/1471-2164-14-266)
Supplement: Additional file 12 — GO-transcript annotations. This file contains the complete set of GO-transcript annotations as derived from the GO graph that was built by topGO. GO terms were extracted using the topGO function genesInTerm. This file is more inclusive than Additional file 11 (Blast2GO annotations file) as it also contains terms of higher ranks. This is a zipped text file. [file 1471-2164-14-266-S12.zip]

Archive with 3 entries (2 files):
- Additional_file_10_GO_transcript_annots.txt
- __MACOSX/
- __MACOSX/._Additional_file_10_GO_transcript_annots.txt
