# Supplementary material for: Characterization of differential transcript abundance through time during Nematostella vectensis development
Source: BMC Genomics. 2013 Apr 19;14:266. doi: 10.1186/1471-2164-14-266 (PMC3680055; doi:10.1186/1471-2164-14-266)
Supplement: Additional file 12 — GO-transcript annotations. This file contains the complete set of GO-transcript annotations as derived from the GO graph that was built by topGO. GO terms were extracted using the topGO function genesInTerm. This file is more inclusive than Additional file 11 (Blast2GO annotations file) as it also contains terms of higher ranks. This is a zipped text file. [file 1471-2164-14-266-S12.zip › Additional_file_10_GO_transcript_annots.txt]

"GO_ID" "transcript"
"GO:0000002" "jgi|Nemve1|120890|e_gw.175.38.1"
"GO:0000002" "jgi|Nemve1|122107|e_gw.186.100.1"
"GO:0000002" "jgi|Nemve1|123738|e_gw.203.85.1"
"GO:0000002" "jgi|Nemve1|136650|e_gw.379.18.1"
"GO:0000002" "jgi|Nemve1|147648|e_gw.2083.3.1"
"GO:0000002" "jgi|Nemve1|155067|e_gw.8112.1.1"
"GO:0000002" "jgi|Nemve1|170111|estExt_gwp.C_1400035"
"GO:0000002" "jgi|Nemve1|17185|gw.335.18.1"
"GO:0000002" "jgi|Nemve1|200323|fgenesh1_pg.scaffold_21000008"
"GO:0000002" "jgi|Nemve1|226062|fgenesh1_pg.scaffold_17588000001"
"GO:0000002" "jgi|Nemve1|226402|fgenesh1_kg.scaffold_21000001"
"GO:0000002" "jgi|Nemve1|241446|estExt_fgenesh1_pg.C_450079"
"GO:0000002" "jgi|Nemve1|243990|estExt_fgenesh1_pg.C_1030072"
"GO:0000002" "jgi|Nemve1|248027|estExt_fgenesh1_pg.C_3950015"
"GO:0000002" "jgi|Nemve1|92241|e_gw.29.125.1"
"GO:0000002" "jgi|Nemve1|94717|e_gw.37.128.1"
"GO:0000002" "jgi|Nemve1|94785|e_gw.37.108.1"
"GO:0000002" "jgi|Nemve1|97640|e_gw.46.211.1"
"GO:0000002" "jgi|Nemve1|98586|e_gw.50.20.1"
"GO:0000003" "jgi|Nemve1|100129|e_gw.55.77.1"
"GO:0000003" "jgi|Nemve1|100278|e_gw.56.102.1"
"GO:0000003" "jgi|Nemve1|101069|e_gw.59.139.1"
"GO:0000003" "jgi|Nemve1|101079|e_gw.59.142.1"
"GO:0000003" "jgi|Nemve1|10114|gw.208.2.1"
"GO:0000003" "jgi|Nemve1|101455|e_gw.61.268.1"
"GO:0000003" "jgi|Nemve1|101531|e_gw.61.256.1"
"GO:0000003" "jgi|Nemve1|101676|e_gw.61.3.1"
"GO:0000003" "jgi|Nemve1|101684|e_gw.61.216.1"
"GO:0000003" "jgi|Nemve1|101730|e_gw.61.9.1"
"GO:0000003" "jgi|Nemve1|101764|e_gw.61.314.1"
"GO:0000003" "jgi|Nemve1|101792|e_gw.62.208.1"
"GO:0000003" "jgi|Nemve1|101920|e_gw.62.67.1"
"GO:0000003" "jgi|Nemve1|102530|e_gw.65.117.1"
"GO:0000003" "jgi|Nemve1|102847|e_gw.66.116.1"
"GO:0000003" "jgi|Nemve1|103153|e_gw.67.33.1"
"GO:0000003" "jgi|Nemve1|103179|e_gw.67.150.1"
"GO:0000003" "jgi|Nemve1|103740|e_gw.69.73.1"
"GO:0000003" "jgi|Nemve1|104083|e_gw.71.100.1"
"GO:0000003" "jgi|Nemve1|104327|e_gw.72.27.1"
"GO:0000003" "jgi|Nemve1|104857|e_gw.74.213.1"
"GO:0000003" "jgi|Nemve1|105520|e_gw.77.31.1"
"GO:0000003" "jgi|Nemve1|105663|e_gw.78.44.1"
"GO:0000003" "jgi|Nemve1|105798|e_gw.79.138.1"
"GO:0000003" "jgi|Nemve1|106168|e_gw.80.85.1"
"GO:0000003" "jgi|Nemve1|106212|e_gw.80.22.1"
"GO:0000003" "jgi|Nemve1|106305|e_gw.81.98.1"
"GO:0000003" "jgi|Nemve1|106342|e_gw.81.127.1"
"GO:0000003" "jgi|Nemve1|10665|gw.115.8.1"
"GO:0000003" "jgi|Nemve1|107308|e_gw.86.238.1"
"GO:0000003" "jgi|Nemve1|108213|e_gw.89.96.1"
"GO:0000003" "jgi|Nemve1|108480|e_gw.90.110.1"
"GO:0000003" "jgi|Nemve1|108513|e_gw.90.166.1"
"GO:0000003" "jgi|Nemve1|108592|e_gw.91.65.1"
"GO:0000003" "jgi|Nemve1|108642|e_gw.91.47.1"
"GO:0000003" "jgi|Nemve1|108687|e_gw.91.156.1"
"GO:0000003" "jgi|Nemve1|108851|e_gw.92.1.1"
"GO:0000003" "jgi|Nemve1|109158|e_gw.93.3.1"
"GO:0000003" "jgi|Nemve1|109201|e_gw.93.268.1"
"GO:0000003" "jgi|Nemve1|109636|e_gw.95.30.1"
"GO:0000003" "jgi|Nemve1|109857|e_gw.97.29.1"
"GO:0000003" "jgi|Nemve1|11039|gw.216.6.1"
"GO:0000003" "jgi|Nemve1|110406|e_gw.100.76.1"
"GO:0000003" "jgi|Nemve1|110428|e_gw.100.39.1"
"GO:0000003" "jgi|Nemve1|110560|e_gw.101.81.1"
"GO:0000003" "jgi|Nemve1|110742|e_gw.102.156.1"
"GO:0000003" "jgi|Nemve1|110858|e_gw.102.51.1"
"GO:0000003" "jgi|Nemve1|110987|e_gw.103.105.1"
"GO:0000003" "jgi|Nemve1|111045|e_gw.103.86.1"
"GO:0000003" "jgi|Nemve1|111327|e_gw.104.70.1"
"GO:0000003" "jgi|Nemve1|111628|e_gw.106.4.1"
"GO:0000003" "jgi|Nemve1|112080|e_gw.109.84.1"
"GO:0000003" "jgi|Nemve1|112739|e_gw.113.23.1"
"GO:0000003" "jgi|Nemve1|112848|e_gw.114.78.1"
"GO:0000003" "jgi|Nemve1|112961|e_gw.115.68.1"
"GO:0000003" "jgi|Nemve1|113370|e_gw.117.64.1"
"GO:0000003" "jgi|Nemve1|114224|e_gw.124.44.1"
"GO:0000003" "jgi|Nemve1|114609|e_gw.127.102.1"
"GO:0000003" "jgi|Nemve1|114611|e_gw.127.23.1"
"GO:0000003" "jgi|Nemve1|115361|e_gw.131.5.1"
"GO:0000003" "jgi|Nemve1|115371|e_gw.131.49.1"
"GO:0000003" "jgi|Nemve1|115376|e_gw.131.40.1"
"GO:0000003" "jgi|Nemve1|115913|e_gw.134.65.1"
"GO:0000003" "jgi|Nemve1|115977|e_gw.135.45.1"
"GO:0000003" "jgi|Nemve1|116323|e_gw.137.142.1"
"GO:0000003" "jgi|Nemve1|116418|e_gw.138.55.1"
"GO:0000003" "jgi|Nemve1|116843|e_gw.141.96.1"
"GO:0000003" "jgi|Nemve1|116912|e_gw.142.75.1"
"GO:0000003" "jgi|Nemve1|117160|e_gw.144.46.1"
"GO:0000003" "jgi|Nemve1|117224|e_gw.145.10.1"
"GO:0000003" "jgi|Nemve1|117368|e_gw.146.12.1"
"GO:0000003" "jgi|Nemve1|117411|e_gw.146.10.1"
"GO:0000003" "jgi|Nemve1|117565|e_gw.147.31.1"
"GO:0000003" "jgi|Nemve1|117735|e_gw.148.46.1"
"GO:0000003" "jgi|Nemve1|117862|e_gw.149.35.1"
"GO:0000003" "jgi|Nemve1|117959|e_gw.150.19.1"
"GO:0000003" "jgi|Nemve1|118115|e_gw.151.22.1"
"GO:0000003" "jgi|Nemve1|118356|e_gw.153.41.1"
"GO:0000003" "jgi|Nemve1|118750|e_gw.156.100.1"
"GO:0000003" "jgi|Nemve1|118913|e_gw.157.87.1"
"GO:0000003" "jgi|Nemve1|119155|e_gw.159.23.1"
"GO:0000003" "jgi|Nemve1|119416|e_gw.161.19.1"
"GO:0000003" "jgi|Nemve1|119986|e_gw.166.72.1"
"GO:0000003" "jgi|Nemve1|120512|e_gw.171.73.1"
"GO:0000003" "jgi|Nemve1|120549|e_gw.171.51.1"
"GO:0000003" "jgi|Nemve1|121235|e_gw.177.7.1"
"GO:0000003" "jgi|Nemve1|121854|e_gw.183.30.1"
"GO:0000003" "jgi|Nemve1|121857|e_gw.183.67.1"
"GO:0000003" "jgi|Nemve1|122745|e_gw.192.58.1"
"GO:0000003" "jgi|Nemve1|122840|e_gw.193.60.1"
"GO:0000003" "jgi|Nemve1|123824|e_gw.204.31.1"
"GO:0000003" "jgi|Nemve1|1239|gw.203.13.1"
"GO:0000003" "jgi|Nemve1|124360|e_gw.210.80.1"
"GO:0000003" "jgi|Nemve1|12480|gw.525.10.1"
"GO:0000003" "jgi|Nemve1|124889|e_gw.214.46.1"
"GO:0000003" "jgi|Nemve1|125023|e_gw.216.25.1"
"GO:0000003" "jgi|Nemve1|125309|e_gw.218.76.1"
"GO:0000003" "jgi|Nemve1|126097|e_gw.228.39.1"
"GO:0000003" "jgi|Nemve1|126140|e_gw.228.32.1"
"GO:0000003" "jgi|Nemve1|126375|e_gw.231.49.1"
"GO:0000003" "jgi|Nemve1|127157|e_gw.235.48.1"
"GO:0000003" "jgi|Nemve1|127253|e_gw.236.68.1"
"GO:0000003" "jgi|Nemve1|127267|e_gw.236.7.1"
"GO:0000003" "jgi|Nemve1|127599|e_gw.240.2.1"
"GO:0000003" "jgi|Nemve1|127924|e_gw.244.16.1"
"GO:0000003" "jgi|Nemve1|128689|e_gw.253.19.1"
"GO:0000003" "jgi|Nemve1|128814|e_gw.255.21.1"
"GO:0000003" "jgi|Nemve1|128941|e_gw.258.11.1"
"GO:0000003" "jgi|Nemve1|129577|e_gw.267.67.1"
"GO:0000003" "jgi|Nemve1|129738|e_gw.269.62.1"
"GO:0000003" "jgi|Nemve1|129920|e_gw.271.63.1"
"GO:0000003" "jgi|Nemve1|129931|e_gw.271.22.1"
"GO:0000003" "jgi|Nemve1|130070|e_gw.273.50.1"
"GO:0000003" "jgi|Nemve1|130163|e_gw.274.25.1"
"GO:0000003" "jgi|Nemve1|130217|e_gw.275.46.1"
"GO:0000003" "jgi|Nemve1|130495|e_gw.280.22.1"
"GO:0000003" "jgi|Nemve1|130552|e_gw.281.33.1"
"GO:0000003" "jgi|Nemve1|130895|e_gw.287.17.1"
"GO:0000003" "jgi|Nemve1|131270|e_gw.293.11.1"
"GO:0000003" "jgi|Nemve1|131389|e_gw.294.6.1"
"GO:0000003" "jgi|Nemve1|131996|e_gw.303.22.1"
"GO:0000003" "jgi|Nemve1|132315|e_gw.308.37.1"
"GO:0000003" "jgi|Nemve1|132322|e_gw.308.1.1"
"GO:0000003" "jgi|Nemve1|132332|e_gw.308.28.1"
"GO:0000003" "jgi|Nemve1|132358|e_gw.308.59.1"
"GO:0000003" "jgi|Nemve1|132739|e_gw.311.1.1"
"GO:0000003" "jgi|Nemve1|133025|e_gw.314.46.1"
"GO:0000003" "jgi|Nemve1|133070|e_gw.315.17.1"
"GO:0000003" "jgi|Nemve1|133840|e_gw.322.10.1"
"GO:0000003" "jgi|Nemve1|133891|e_gw.323.34.1"
"GO:0000003" "jgi|Nemve1|134104|e_gw.329.36.1"
"GO:0000003" "jgi|Nemve1|134107|e_gw.329.11.1"
"GO:0000003" "jgi|Nemve1|134613|e_gw.343.31.1"
"GO:0000003" "jgi|Nemve1|135342|e_gw.355.7.1"
"GO:0000003" "jgi|Nemve1|135493|e_gw.357.18.1"
"GO:0000003" "jgi|Nemve1|135877|e_gw.363.29.1"
"GO:0000003" "jgi|Nemve1|135888|e_gw.364.31.1"
"GO:0000003" "jgi|Nemve1|136185|e_gw.370.26.1"
"GO:0000003" "jgi|Nemve1|136467|e_gw.375.14.1"
"GO:0000003" "jgi|Nemve1|1365|gw.543.6.1"
"GO:0000003" "jgi|Nemve1|136620|e_gw.378.54.1"
"GO:0000003" "jgi|Nemve1|136626|e_gw.378.56.1"
"GO:0000003" "jgi|Nemve1|13676|gw.394.3.1"
"GO:0000003" "jgi|Nemve1|137309|e_gw.394.13.1"
"GO:0000003" "jgi|Nemve1|137575|e_gw.404.20.1"
"GO:0000003" "jgi|Nemve1|138093|e_gw.422.10.1"
"GO:0000003" "jgi|Nemve1|138257|e_gw.426.9.1"
"GO:0000003" "jgi|Nemve1|138339|e_gw.428.45.1"
"GO:0000003" "jgi|Nemve1|138459|e_gw.432.23.1"
"GO:0000003" "jgi|Nemve1|139090|e_gw.457.2.1"
"GO:0000003" "jgi|Nemve1|139208|e_gw.466.3.1"
"GO:0000003" "jgi|Nemve1|139228|e_gw.467.1.1"
"GO:0000003" "jgi|Nemve1|139413|e_gw.472.24.1"
"GO:0000003" "jgi|Nemve1|140278|e_gw.511.1.1"
"GO:0000003" "jgi|Nemve1|140371|e_gw.519.5.1"
"GO:0000003" "jgi|Nemve1|140565|e_gw.529.3.1"
"GO:0000003" "jgi|Nemve1|140805|e_gw.543.1.1"
"GO:0000003" "jgi|Nemve1|141408|e_gw.576.35.1"
"GO:0000003" "jgi|Nemve1|141567|e_gw.586.9.1"
"GO:0000003" "jgi|Nemve1|141657|e_gw.594.5.1"
"GO:0000003" "jgi|Nemve1|142575|e_gw.686.3.1"
"GO:0000003" "jgi|Nemve1|142947|e_gw.725.28.1"
"GO:0000003" "jgi|Nemve1|143156|e_gw.750.1.1"
"GO:0000003" "jgi|Nemve1|144000|e_gw.917.4.1"
"GO:0000003" "jgi|Nemve1|144180|e_gw.953.5.1"
"GO:0000003" "jgi|Nemve1|144279|e_gw.986.11.1"
"GO:0000003" "jgi|Nemve1|144359|e_gw.1023.1.1"
"GO:0000003" "jgi|Nemve1|145132|e_gw.1325.2.1"
"GO:0000003" "jgi|Nemve1|145135|e_gw.1325.6.1"
"GO:0000003" "jgi|Nemve1|145699|e_gw.1486.2.1"
"GO:0000003" "jgi|Nemve1|145763|e_gw.1500.8.1"
"GO:0000003" "jgi|Nemve1|146162|e_gw.1604.2.1"
"GO:0000003" "jgi|Nemve1|146476|e_gw.1681.7.1"
"GO:0000003" "jgi|Nemve1|147480|e_gw.2018.1.1"
"GO:0000003" "jgi|Nemve1|148668|e_gw.2549.4.1"
"GO:0000003" "jgi|Nemve1|148728|e_gw.2575.1.1"
"GO:0000003" "jgi|Nemve1|148758|e_gw.2602.3.1"
"GO:0000003" "jgi|Nemve1|148786|e_gw.2616.3.1"
"GO:0000003" "jgi|Nemve1|148826|e_gw.2646.3.1"
"GO:0000003" "jgi|Nemve1|148967|e_gw.2720.1.1"
"GO:0000003" "jgi|Nemve1|149502|e_gw.3003.3.1"
"GO:0000003" "jgi|Nemve1|149719|e_gw.3127.3.1"
"GO:0000003" "jgi|Nemve1|149880|e_gw.3193.3.1"
"GO:0000003" "jgi|Nemve1|150861|e_gw.3756.2.1"
"GO:0000003" "jgi|Nemve1|151001|e_gw.3827.3.1"
"GO:0000003" "jgi|Nemve1|151057|e_gw.3860.1.1"
"GO:0000003" "jgi|Nemve1|151102|e_gw.3952.1.1"
"GO:0000003" "jgi|Nemve1|151232|e_gw.4020.1.1"
"GO:0000003" "jgi|Nemve1|151444|e_gw.4175.2.1"
"GO:0000003" "jgi|Nemve1|151545|e_gw.4231.1.1"
"GO:0000003" "jgi|Nemve1|152131|e_gw.4681.2.1"
"GO:0000003" "jgi|Nemve1|152162|e_gw.4699.3.1"
"GO:0000003" "jgi|Nemve1|152583|e_gw.5067.1.1"
"GO:0000003" "jgi|Nemve1|153129|e_gw.5782.1.1"
"GO:0000003" "jgi|Nemve1|153674|e_gw.6473.2.1"
"GO:0000003" "jgi|Nemve1|154871|e_gw.7879.2.1"
"GO:0000003" "jgi|Nemve1|155148|e_gw.8175.1.1"
"GO:0000003" "jgi|Nemve1|155187|e_gw.8226.1.1"
"GO:0000003" "jgi|Nemve1|155676|e_gw.8954.1.1"
"GO:0000003" "jgi|Nemve1|156451|e_gw.10720.3.1"
"GO:0000003" "jgi|Nemve1|156722|e_gw.12335.1.1"
"GO:0000003" "jgi|Nemve1|157211|e_gw.15036.1.1"
"GO:0000003" "jgi|Nemve1|157548|e_gw.17749.4.1"
"GO:0000003" "jgi|Nemve1|157808|estExt_gwp.C_10520"
"GO:0000003" "jgi|Nemve1|157887|estExt_gwp.C_20040"
"GO:0000003" "jgi|Nemve1|158066|estExt_gwp.C_20482"
"GO:0000003" "jgi|Nemve1|158071|estExt_gwp.C_20487"
"GO:0000003" "jgi|Nemve1|158520|estExt_gwp.C_40153"
"GO:0000003" "jgi|Nemve1|158666|estExt_gwp.C_40539"
"GO:0000003" "jgi|Nemve1|158690|estExt_gwp.C_40638"
"GO:0000003" "jgi|Nemve1|159364|estExt_gwp.C_70324"
"GO:0000003" "jgi|Nemve1|159589|estExt_gwp.C_80405"
"GO:0000003" "jgi|Nemve1|159788|estExt_gwp.C_100077"
"GO:0000003" "jgi|Nemve1|159899|estExt_gwp.C_110043"
"GO:0000003" "jgi|Nemve1|16003|gw.235.37.1"
"GO:0000003" "jgi|Nemve1|160446|estExt_gwp.C_130401"
"GO:0000003" "jgi|Nemve1|160743|estExt_gwp.C_150218"
"GO:0000003" "jgi|Nemve1|161278|estExt_gwp.C_200022"
"GO:0000003" "jgi|Nemve1|161310|estExt_gwp.C_200090"
"GO:0000003" "jgi|Nemve1|161775|estExt_gwp.C_240220"
"GO:0000003" "jgi|Nemve1|162319|estExt_gwp.C_290257"
"GO:0000003" "jgi|Nemve1|162441|estExt_gwp.C_300387"
"GO:0000003" "jgi|Nemve1|162805|estExt_gwp.C_330257"
"GO:0000003" "jgi|Nemve1|162970|estExt_gwp.C_350222"
"GO:0000003" "jgi|Nemve1|163167|estExt_gwp.C_370207"
"GO:0000003" "jgi|Nemve1|16334|gw.312.36.1"
"GO:0000003" "jgi|Nemve1|163400|estExt_gwp.C_390291"
"GO:0000003" "jgi|Nemve1|163453|estExt_gwp.C_400097"
"GO:0000003" "jgi|Nemve1|163545|estExt_gwp.C_410132"
"GO:0000003" "jgi|Nemve1|163685|estExt_gwp.C_430051"
"GO:0000003" "jgi|Nemve1|163734|estExt_gwp.C_430165"
"GO:0000003" "jgi|Nemve1|164144|estExt_gwp.C_470016"
"GO:0000003" "jgi|Nemve1|164983|estExt_gwp.C_550117"
"GO:0000003" "jgi|Nemve1|165248|estExt_gwp.C_580091"
"GO:0000003" "jgi|Nemve1|165664|estExt_gwp.C_630046"
"GO:0000003" "jgi|Nemve1|165808|estExt_gwp.C_650136"
"GO:0000003" "jgi|Nemve1|165860|estExt_gwp.C_660024"
"GO:0000003" "jgi|Nemve1|165941|estExt_gwp.C_660185"
"GO:0000003" "jgi|Nemve1|166010|estExt_gwp.C_670159"
"GO:0000003" "jgi|Nemve1|166263|estExt_gwp.C_710139"
"GO:0000003" "jgi|Nemve1|166819|estExt_gwp.C_790027"
"GO:0000003" "jgi|Nemve1|167370|estExt_gwp.C_860263"
"GO:0000003" "jgi|Nemve1|167764|estExt_gwp.C_920142"
"GO:0000003" "jgi|Nemve1|167837|estExt_gwp.C_930145"
"GO:0000003" "jgi|Nemve1|167864|estExt_gwp.C_940011"
"GO:0000003" "jgi|Nemve1|167880|estExt_gwp.C_940178"
"GO:0000003" "jgi|Nemve1|168041|estExt_gwp.C_980104"
"GO:0000003" "jgi|Nemve1|168046|estExt_gwp.C_980112"
"GO:0000003" "jgi|Nemve1|168557|estExt_gwp.C_1080095"
"GO:0000003" "jgi|Nemve1|168908|estExt_gwp.C_1160112"
"GO:0000003" "jgi|Nemve1|16959|gw.195.42.1"
"GO:0000003" "jgi|Nemve1|170199|estExt_gwp.C_1420062"
"GO:0000003" "jgi|Nemve1|170394|estExt_gwp.C_1460163"
"GO:0000003" "jgi|Nemve1|170615|estExt_gwp.C_1510092"
"GO:0000003" "jgi|Nemve1|170705|estExt_gwp.C_1540092"
"GO:0000003" "jgi|Nemve1|170851|estExt_gwp.C_1580106"
"GO:0000003" "jgi|Nemve1|171012|estExt_gwp.C_1650050"
"GO:0000003" "jgi|Nemve1|171063|estExt_gwp.C_1660097"
"GO:0000003" "jgi|Nemve1|171241|estExt_gwp.C_1710091"
"GO:0000003" "jgi|Nemve1|171280|estExt_gwp.C_1720089"
"GO:0000003" "jgi|Nemve1|171328|estExt_gwp.C_1730073"
"GO:0000003" "jgi|Nemve1|171532|estExt_gwp.C_1790038"
"GO:0000003" "jgi|Nemve1|171618|estExt_gwp.C_1820128"
"GO:0000003" "jgi|Nemve1|171640|estExt_gwp.C_1830043"
"GO:0000003" "jgi|Nemve1|171933|estExt_gwp.C_1940073"
"GO:0000003" "jgi|Nemve1|172456|estExt_gwp.C_2130078"
"GO:0000003" "jgi|Nemve1|172662|estExt_gwp.C_2190071"
"GO:0000003" "jgi|Nemve1|172911|estExt_gwp.C_2290046"
"GO:0000003" "jgi|Nemve1|173618|estExt_gwp.C_2610015"
"GO:0000003" "jgi|Nemve1|173646|estExt_gwp.C_2620006"
"GO:0000003" "jgi|Nemve1|173802|estExt_gwp.C_2700032"
"GO:0000003" "jgi|Nemve1|174147|estExt_gwp.C_2890028"
"GO:0000003" "jgi|Nemve1|174414|estExt_gwp.C_3040059"
"GO:0000003" "jgi|Nemve1|175530|estExt_gwp.C_4100014"
"GO:0000003" "jgi|Nemve1|175874|estExt_gwp.C_4800007"
"GO:0000003" "jgi|Nemve1|176307|estExt_gwp.C_6570004"
"GO:0000003" "jgi|Nemve1|176370|estExt_gwp.C_7280005"
"GO:0000003" "jgi|Nemve1|176382|estExt_gwp.C_7330011"
"GO:0000003" "jgi|Nemve1|177191|estExt_GenewiseH_1.C_20147"
"GO:0000003" "jgi|Nemve1|177276|estExt_GenewiseH_1.C_20405"
"GO:0000003" "jgi|Nemve1|177541|estExt_GenewiseH_1.C_30381"
"GO:0000003" "jgi|Nemve1|177762|estExt_GenewiseH_1.C_40135"
"GO:0000003" "jgi|Nemve1|177823|estExt_GenewiseH_1.C_40292"
"GO:0000003" "jgi|Nemve1|178089|estExt_GenewiseH_1.C_50347"
"GO:0000003" "jgi|Nemve1|178220|estExt_GenewiseH_1.C_50622"
"GO:0000003" "jgi|Nemve1|178799|estExt_GenewiseH_1.C_80206"
"GO:0000003" "jgi|Nemve1|178803|estExt_GenewiseH_1.C_80220"
"GO:0000003" "jgi|Nemve1|178940|estExt_GenewiseH_1.C_90405"
"GO:0000003" "jgi|Nemve1|179665|estExt_GenewiseH_1.C_130345"
"GO:0000003" "jgi|Nemve1|179973|estExt_GenewiseH_1.C_150189"
"GO:0000003" "jgi|Nemve1|180130|estExt_GenewiseH_1.C_160282"
"GO:0000003" "jgi|Nemve1|180131|estExt_GenewiseH_1.C_160289"
"GO:0000003" "jgi|Nemve1|180316|estExt_GenewiseH_1.C_180090"
"GO:0000003" "jgi|Nemve1|180983|estExt_GenewiseH_1.C_240117"
"GO:0000003" "jgi|Nemve1|181774|estExt_GenewiseH_1.C_310255"
"GO:0000003" "jgi|Nemve1|182272|estExt_GenewiseH_1.C_360034"
"GO:0000003" "jgi|Nemve1|182805|estExt_GenewiseH_1.C_410218"
"GO:0000003" "jgi|Nemve1|182854|estExt_GenewiseH_1.C_420109"
"GO:0000003" "jgi|Nemve1|183284|estExt_GenewiseH_1.C_460138"
"GO:0000003" "jgi|Nemve1|183365|estExt_GenewiseH_1.C_460381"
"GO:0000003" "jgi|Nemve1|183697|estExt_GenewiseH_1.C_500237"
"GO:0000003" "jgi|Nemve1|183962|estExt_GenewiseH_1.C_530042"
"GO:0000003" "jgi|Nemve1|184095|estExt_GenewiseH_1.C_540061"
"GO:0000003" "jgi|Nemve1|184113|estExt_GenewiseH_1.C_540122"
"GO:0000003" "jgi|Nemve1|184716|estExt_GenewiseH_1.C_610207"
"GO:0000003" "jgi|Nemve1|185016|estExt_GenewiseH_1.C_650041"
"GO:0000003" "jgi|Nemve1|185545|estExt_GenewiseH_1.C_720043"
"GO:0000003" "jgi|Nemve1|186039|estExt_GenewiseH_1.C_790016"
"GO:0000003" "jgi|Nemve1|186514|estExt_GenewiseH_1.C_850130"
"GO:0000003" "jgi|Nemve1|186588|estExt_GenewiseH_1.C_860258"
"GO:0000003" "jgi|Nemve1|186733|estExt_GenewiseH_1.C_890022"
"GO:0000003" "jgi|Nemve1|186829|estExt_GenewiseH_1.C_900031"
"GO:0000003" "jgi|Nemve1|187332|estExt_GenewiseH_1.C_990063"
"GO:0000003" "jgi|Nemve1|187690|estExt_GenewiseH_1.C_1050058"
"GO:0000003" "jgi|Nemve1|188073|estExt_GenewiseH_1.C_1150049"
"GO:0000003" "jgi|Nemve1|18814|gw.173.48.1"
"GO:0000003" "jgi|Nemve1|188243|estExt_GenewiseH_1.C_1180124"
"GO:0000003" "jgi|Nemve1|188356|estExt_GenewiseH_1.C_1200123"
"GO:0000003" "jgi|Nemve1|188431|estExt_GenewiseH_1.C_1220074"
"GO:0000003" "jgi|Nemve1|188861|estExt_GenewiseH_1.C_1300093"
"GO:0000003" "jgi|Nemve1|189854|estExt_GenewiseH_1.C_1530020"
"GO:0000003" "jgi|Nemve1|189883|estExt_GenewiseH_1.C_1530097"
"GO:0000003" "jgi|Nemve1|190042|estExt_GenewiseH_1.C_1580016"
"GO:0000003" "jgi|Nemve1|190101|estExt_GenewiseH_1.C_1600034"
"GO:0000003" "jgi|Nemve1|190461|estExt_GenewiseH_1.C_1720009"
"GO:0000003" "jgi|Nemve1|191580|estExt_GenewiseH_1.C_2110029"
"GO:0000003" "jgi|Nemve1|191823|estExt_GenewiseH_1.C_2180036"
"GO:0000003" "jgi|Nemve1|192160|estExt_GenewiseH_1.C_2300032"
"GO:0000003" "jgi|Nemve1|192584|estExt_GenewiseH_1.C_2480043"
"GO:0000003" "jgi|Nemve1|192610|estExt_GenewiseH_1.C_2510007"
"GO:0000003" "jgi|Nemve1|193084|estExt_GenewiseH_1.C_2720009"
"GO:0000003" "jgi|Nemve1|193215|estExt_GenewiseH_1.C_2810026"
"GO:0000003" "jgi|Nemve1|193358|estExt_GenewiseH_1.C_2890032"
"GO:0000003" "jgi|Nemve1|193548|estExt_GenewiseH_1.C_3000027"
"GO:0000003" "jgi|Nemve1|194235|estExt_GenewiseH_1.C_3510063"
"GO:0000003" "jgi|Nemve1|19443|gw.183.50.1"
"GO:0000003" "jgi|Nemve1|194445|estExt_GenewiseH_1.C_3760012"
"GO:0000003" "jgi|Nemve1|194606|estExt_GenewiseH_1.C_3870001"
"GO:0000003" "jgi|Nemve1|194639|estExt_GenewiseH_1.C_3910014"
"GO:0000003" "jgi|Nemve1|194914|estExt_GenewiseH_1.C_4440001"
"GO:0000003" "jgi|Nemve1|195244|estExt_GenewiseH_1.C_5490004"
"GO:0000003" "jgi|Nemve1|19525|gw.263.33.1"
"GO:0000003" "jgi|Nemve1|195293|estExt_GenewiseH_1.C_5660005"
"GO:0000003" "jgi|Nemve1|195416|estExt_GenewiseH_1.C_5950008"
"GO:0000003" "jgi|Nemve1|195566|estExt_GenewiseH_1.C_7280001"
"GO:0000003" "jgi|Nemve1|195585|estExt_GenewiseH_1.C_7360021"
"GO:0000003" "jgi|Nemve1|196260|fgenesh1_pg.scaffold_1000191"
"GO:0000003" "jgi|Nemve1|196402|fgenesh1_pg.scaffold_2000024"
"GO:0000003" "jgi|Nemve1|196687|fgenesh1_pg.scaffold_3000008"
"GO:0000003" "jgi|Nemve1|197956|fgenesh1_pg.scaffold_7000239"
"GO:0000003" "jgi|Nemve1|198136|fgenesh1_pg.scaffold_8000177"
"GO:0000003" "jgi|Nemve1|198525|fgenesh1_pg.scaffold_10000117"
"GO:0000003" "jgi|Nemve1|198553|fgenesh1_pg.scaffold_10000145"
"GO:0000003" "jgi|Nemve1|19862|gw.322.38.1"
"GO:0000003" "jgi|Nemve1|198861|fgenesh1_pg.scaffold_12000084"
"GO:0000003" "jgi|Nemve1|198893|fgenesh1_pg.scaffold_12000116"
"GO:0000003" "jgi|Nemve1|198971|fgenesh1_pg.scaffold_12000194"
"GO:0000003" "jgi|Nemve1|199243|fgenesh1_pg.scaffold_14000008"
"GO:0000003" "jgi|Nemve1|199410|fgenesh1_pg.scaffold_15000002"
"GO:0000003" "jgi|Nemve1|19953|gw.6153.2.1"
"GO:0000003" "jgi|Nemve1|199659|fgenesh1_pg.scaffold_16000109"
"GO:0000003" "jgi|Nemve1|199674|fgenesh1_pg.scaffold_16000124"
"GO:0000003" "jgi|Nemve1|199930|fgenesh1_pg.scaffold_18000054"
"GO:0000003" "jgi|Nemve1|199963|fgenesh1_pg.scaffold_18000087"
"GO:0000003" "jgi|Nemve1|200013|fgenesh1_pg.scaffold_19000005"
"GO:0000003" "jgi|Nemve1|200285|fgenesh1_pg.scaffold_20000123"
"GO:0000003" "jgi|Nemve1|200512|fgenesh1_pg.scaffold_22000034"
"GO:0000003" "jgi|Nemve1|200840|fgenesh1_pg.scaffold_24000054"
"GO:0000003" "jgi|Nemve1|201544|fgenesh1_pg.scaffold_29000026"
"GO:0000003" "jgi|Nemve1|201847|fgenesh1_pg.scaffold_31000007"
"GO:0000003" "jgi|Nemve1|201944|fgenesh1_pg.scaffold_31000104"
"GO:0000003" "jgi|Nemve1|201984|fgenesh1_pg.scaffold_31000144"
"GO:0000003" "jgi|Nemve1|202543|fgenesh1_pg.scaffold_36000020"
"GO:0000003" "jgi|Nemve1|202580|fgenesh1_pg.scaffold_36000057"
"GO:0000003" "jgi|Nemve1|203170|fgenesh1_pg.scaffold_41000009"
"GO:0000003" "jgi|Nemve1|203286|fgenesh1_pg.scaffold_42000001"
"GO:0000003" "jgi|Nemve1|203375|fgenesh1_pg.scaffold_42000090"
"GO:0000003" "jgi|Nemve1|203509|fgenesh1_pg.scaffold_43000092"
"GO:0000003" "jgi|Nemve1|204029|fgenesh1_pg.scaffold_47000088"
"GO:0000003" "jgi|Nemve1|204089|fgenesh1_pg.scaffold_48000009"
"GO:0000003" "jgi|Nemve1|204254|fgenesh1_pg.scaffold_49000063"
"GO:0000003" "jgi|Nemve1|204860|fgenesh1_pg.scaffold_54000057"
"GO:0000003" "jgi|Nemve1|205373|fgenesh1_pg.scaffold_58000111"
"GO:0000003" "jgi|Nemve1|205794|fgenesh1_pg.scaffold_63000007"
"GO:0000003" "jgi|Nemve1|206034|fgenesh1_pg.scaffold_65000069"
"GO:0000003" "jgi|Nemve1|206740|fgenesh1_pg.scaffold_73000035"
"GO:0000003" "jgi|Nemve1|206784|fgenesh1_pg.scaffold_73000079"
"GO:0000003" "jgi|Nemve1|207642|fgenesh1_pg.scaffold_83000003"
"GO:0000003" "jgi|Nemve1|207761|fgenesh1_pg.scaffold_84000017"
"GO:0000003" "jgi|Nemve1|207818|fgenesh1_pg.scaffold_84000074"
"GO:0000003" "jgi|Nemve1|207949|fgenesh1_pg.scaffold_86000040"
"GO:0000003" "jgi|Nemve1|208115|fgenesh1_pg.scaffold_88000080"
"GO:0000003" "jgi|Nemve1|208236|fgenesh1_pg.scaffold_90000004"
"GO:0000003" "jgi|Nemve1|208897|fgenesh1_pg.scaffold_98000061"
"GO:0000003" "jgi|Nemve1|208969|fgenesh1_pg.scaffold_99000044"
"GO:0000003" "jgi|Nemve1|209811|fgenesh1_pg.scaffold_112000001"
"GO:0000003" "jgi|Nemve1|210076|fgenesh1_pg.scaffold_116000032"
"GO:0000003" "jgi|Nemve1|210169|fgenesh1_pg.scaffold_118000001"
"GO:0000003" "jgi|Nemve1|210639|fgenesh1_pg.scaffold_125000008"
"GO:0000003" "jgi|Nemve1|210903|fgenesh1_pg.scaffold_129000029"
"GO:0000003" "jgi|Nemve1|211797|fgenesh1_pg.scaffold_144000014"
"GO:0000003" "jgi|Nemve1|211859|fgenesh1_pg.scaffold_145000021"
"GO:0000003" "jgi|Nemve1|211896|fgenesh1_pg.scaffold_145000058"
"GO:0000003" "jgi|Nemve1|212052|fgenesh1_pg.scaffold_148000051"
"GO:0000003" "jgi|Nemve1|212165|fgenesh1_pg.scaffold_150000046"
"GO:0000003" "jgi|Nemve1|212490|fgenesh1_pg.scaffold_157000009"
"GO:0000003" "jgi|Nemve1|212591|fgenesh1_pg.scaffold_158000042"
"GO:0000003" "jgi|Nemve1|213050|fgenesh1_pg.scaffold_168000013"
"GO:0000003" "jgi|Nemve1|213296|fgenesh1_pg.scaffold_173000032"
"GO:0000003" "jgi|Nemve1|213978|fgenesh1_pg.scaffold_189000004"
"GO:0000003" "jgi|Nemve1|214346|fgenesh1_pg.scaffold_197000031"
"GO:0000003" "jgi|Nemve1|214367|fgenesh1_pg.scaffold_198000018"
"GO:0000003" "jgi|Nemve1|214431|fgenesh1_pg.scaffold_200000013"
"GO:0000003" "jgi|Nemve1|215274|fgenesh1_pg.scaffold_223000012"
"GO:0000003" "jgi|Nemve1|215715|fgenesh1_pg.scaffold_236000015"
"GO:0000003" "jgi|Nemve1|216231|fgenesh1_pg.scaffold_253000012"
"GO:0000003" "jgi|Nemve1|216383|fgenesh1_pg.scaffold_259000007"
"GO:0000003" "jgi|Nemve1|216726|fgenesh1_pg.scaffold_270000001"
"GO:0000003" "jgi|Nemve1|216782|fgenesh1_pg.scaffold_272000002"
"GO:0000003" "jgi|Nemve1|216839|fgenesh1_pg.scaffold_274000003"
"GO:0000003" "jgi|Nemve1|217135|fgenesh1_pg.scaffold_286000001"
"GO:0000003" "jgi|Nemve1|217410|fgenesh1_pg.scaffold_296000016"
"GO:0000003" "jgi|Nemve1|217427|fgenesh1_pg.scaffold_297000005"
"GO:0000003" "jgi|Nemve1|217516|fgenesh1_pg.scaffold_301000002"
"GO:0000003" "jgi|Nemve1|218285|fgenesh1_pg.scaffold_339000026"
"GO:0000003" "jgi|Nemve1|218419|fgenesh1_pg.scaffold_347000001"
"GO:0000003" "jgi|Nemve1|218450|fgenesh1_pg.scaffold_348000010"
"GO:0000003" "jgi|Nemve1|219065|fgenesh1_pg.scaffold_383000014"
"GO:0000003" "jgi|Nemve1|219410|fgenesh1_pg.scaffold_408000015"
"GO:0000003" "jgi|Nemve1|219474|fgenesh1_pg.scaffold_414000001"
"GO:0000003" "jgi|Nemve1|219608|fgenesh1_pg.scaffold_424000007"
"GO:0000003" "jgi|Nemve1|219789|fgenesh1_pg.scaffold_439000002"
"GO:0000003" "jgi|Nemve1|220198|fgenesh1_pg.scaffold_485000006"
"GO:0000003" "jgi|Nemve1|220432|fgenesh1_pg.scaffold_521000006"
"GO:0000003" "jgi|Nemve1|220581|fgenesh1_pg.scaffold_543000004"
"GO:0000003" "jgi|Nemve1|221212|fgenesh1_pg.scaffold_697000006"
"GO:0000003" "jgi|Nemve1|221755|fgenesh1_pg.scaffold_959000001"
"GO:0000003" "jgi|Nemve1|222195|fgenesh1_pg.scaffold_1451000002"
"GO:0000003" "jgi|Nemve1|222761|fgenesh1_pg.scaffold_1909000003"
"GO:0000003" "jgi|Nemve1|222786|fgenesh1_pg.scaffold_1948000001"
"GO:0000003" "jgi|Nemve1|223231|fgenesh1_pg.scaffold_2451000001"
"GO:0000003" "jgi|Nemve1|223290|fgenesh1_pg.scaffold_2540000001"
"GO:0000003" "jgi|Nemve1|223320|fgenesh1_pg.scaffold_2593000001"
"GO:0000003" "jgi|Nemve1|223521|fgenesh1_pg.scaffold_2920000001"
"GO:0000003" "jgi|Nemve1|223620|fgenesh1_pg.scaffold_3071000002"
"GO:0000003" "jgi|Nemve1|223944|fgenesh1_pg.scaffold_3593000001"
"GO:0000003" "jgi|Nemve1|224004|fgenesh1_pg.scaffold_3708000001"
"GO:0000003" "jgi|Nemve1|224167|fgenesh1_pg.scaffold_4076000001"
"GO:0000003" "jgi|Nemve1|224398|fgenesh1_pg.scaffold_4625000001"
"GO:0000003" "jgi|Nemve1|224419|fgenesh1_pg.scaffold_4690000001"
"GO:0000003" "jgi|Nemve1|224534|fgenesh1_pg.scaffold_4968000001"
"GO:0000003" "jgi|Nemve1|224628|fgenesh1_pg.scaffold_5262000001"
"GO:0000003" "jgi|Nemve1|224649|fgenesh1_pg.scaffold_5332000001"
"GO:0000003" "jgi|Nemve1|224652|fgenesh1_pg.scaffold_5359000001"
"GO:0000003" "jgi|Nemve1|224737|fgenesh1_pg.scaffold_5709000001"
"GO:0000003" "jgi|Nemve1|224747|fgenesh1_pg.scaffold_5736000001"
"GO:0000003" "jgi|Nemve1|225165|fgenesh1_pg.scaffold_7489000001"
"GO:0000003" "jgi|Nemve1|225168|fgenesh1_pg.scaffold_7495000001"
"GO:0000003" "jgi|Nemve1|225258|fgenesh1_pg.scaffold_7859000001"
"GO:0000003" "jgi|Nemve1|225594|fgenesh1_pg.scaffold_9612000001"
"GO:0000003" "jgi|Nemve1|225642|fgenesh1_pg.scaffold_9980000001"
"GO:0000003" "jgi|Nemve1|2257|gw.317.6.1"
"GO:0000003" "jgi|Nemve1|225758|fgenesh1_pg.scaffold_11705000001"
"GO:0000003" "jgi|Nemve1|225916|fgenesh1_pg.scaffold_14394000001"
"GO:0000003" "jgi|Nemve1|225926|fgenesh1_pg.scaffold_14573000001"
"GO:0000003" "jgi|Nemve1|226298|fgenesh1_kg.scaffold_10000013"
"GO:0000003" "jgi|Nemve1|22641|gw.51.47.1"
"GO:0000003" "jgi|Nemve1|226489|fgenesh1_kg.scaffold_30000003"
"GO:0000003" "jgi|Nemve1|226653|fgenesh1_kg.scaffold_48000001"
"GO:0000003" "jgi|Nemve1|228171|fgenesh1_pm.scaffold_8000042"
"GO:0000003" "jgi|Nemve1|228715|fgenesh1_pm.scaffold_32000004"
"GO:0000003" "jgi|Nemve1|229018|fgenesh1_pm.scaffold_48000004"
"GO:0000003" "jgi|Nemve1|229065|fgenesh1_pm.scaffold_51000012"
"GO:0000003" "jgi|Nemve1|229337|fgenesh1_pm.scaffold_69000012"
"GO:0000003" "jgi|Nemve1|229475|fgenesh1_pm.scaffold_79000007"
"GO:0000003" "jgi|Nemve1|229643|fgenesh1_pm.scaffold_92000002"
"GO:0000003" "jgi|Nemve1|229767|fgenesh1_pm.scaffold_103000001"
"GO:0000003" "jgi|Nemve1|229989|fgenesh1_pm.scaffold_127000015"
"GO:0000003" "jgi|Nemve1|230001|fgenesh1_pm.scaffold_129000007"
"GO:0000003" "jgi|Nemve1|230011|fgenesh1_pm.scaffold_130000001"
"GO:0000003" "jgi|Nemve1|230033|fgenesh1_pm.scaffold_132000010"
"GO:0000003" "jgi|Nemve1|230057|fgenesh1_pm.scaffold_134000004"
"GO:0000003" "jgi|Nemve1|230205|fgenesh1_pm.scaffold_149000011"
"GO:0000003" "jgi|Nemve1|230404|fgenesh1_pm.scaffold_183000001"
"GO:0000003" "jgi|Nemve1|230469|fgenesh1_pm.scaffold_192000007"
"GO:0000003" "jgi|Nemve1|230697|fgenesh1_pm.scaffold_234000004"
"GO:0000003" "jgi|Nemve1|231142|fgenesh1_pm.scaffold_395000003"
"GO:0000003" "jgi|Nemve1|231164|fgenesh1_pm.scaffold_414000002"
"GO:0000003" "jgi|Nemve1|231576|fgenesh1_pm.scaffold_5048000001"
"GO:0000003" "jgi|Nemve1|232290|fgsh_est.C_scaffold_35000003"
"GO:0000003" "jgi|Nemve1|232358|fgsh_est.C_scaffold_41000005"
"GO:0000003" "jgi|Nemve1|232710|fgsh_est.C_scaffold_75000005"
"GO:0000003" "jgi|Nemve1|232792|fgsh_est.C_scaffold_82000011"
"GO:0000003" "jgi|Nemve1|234328|estExt_fgenesh1_pm.C_220003"
"GO:0000003" "jgi|Nemve1|234712|estExt_fgenesh1_pm.C_530018"
"GO:0000003" "jgi|Nemve1|234741|estExt_fgenesh1_pm.C_560012"
"GO:0000003" "jgi|Nemve1|234825|estExt_fgenesh1_pm.C_630022"
"GO:0000003" "jgi|Nemve1|234893|estExt_fgenesh1_pm.C_710008"
"GO:0000003" "jgi|Nemve1|235159|estExt_fgenesh1_pm.C_1000002"
"GO:0000003" "jgi|Nemve1|23523|gw.59.31.1"
"GO:0000003" "jgi|Nemve1|235248|estExt_fgenesh1_pm.C_1160007"
"GO:0000003" "jgi|Nemve1|235323|estExt_fgenesh1_pm.C_1270008"
"GO:0000003" "jgi|Nemve1|235335|estExt_fgenesh1_pm.C_1290009"
"GO:0000003" "jgi|Nemve1|235575|estExt_fgenesh1_pm.C_1750002"
"GO:0000003" "jgi|Nemve1|235818|estExt_fgenesh1_pm.C_2430001"
"GO:0000003" "jgi|Nemve1|236387|estExt_fgenesh1_kg.C_70005"
"GO:0000003" "jgi|Nemve1|236730|estExt_fgenesh1_kg.C_450002"
"GO:0000003" "jgi|Nemve1|236766|estExt_fgenesh1_kg.C_480012"
"GO:0000003" "jgi|Nemve1|236834|estExt_fgenesh1_kg.C_580010"
"GO:0000003" "jgi|Nemve1|236875|estExt_fgenesh1_kg.C_630008"
"GO:0000003" "jgi|Nemve1|236955|estExt_fgenesh1_kg.C_790006"
"GO:0000003" "jgi|Nemve1|237030|estExt_fgenesh1_kg.C_920007"
"GO:0000003" "jgi|Nemve1|237086|estExt_fgenesh1_kg.C_1090002"
"GO:0000003" "jgi|Nemve1|237239|estExt_fgenesh1_kg.C_1450005"
"GO:0000003" "jgi|Nemve1|237320|estExt_fgenesh1_kg.C_1760002"
"GO:0000003" "jgi|Nemve1|237358|estExt_fgenesh1_kg.C_1950001"
"GO:0000003" "jgi|Nemve1|237368|estExt_fgenesh1_kg.C_2050002"
"GO:0000003" "jgi|Nemve1|237468|estExt_fgenesh1_kg.C_2660001"
"GO:0000003" "jgi|Nemve1|237610|estExt_fgenesh1_kg.C_4440002"
"GO:0000003" "jgi|Nemve1|237657|estExt_fgenesh1_kg.C_6070001"
"GO:0000003" "jgi|Nemve1|237840|estExt_fgenesh1_pg.C_20008"
"GO:0000003" "jgi|Nemve1|237874|estExt_fgenesh1_pg.C_20072"
"GO:0000003" "jgi|Nemve1|238150|estExt_fgenesh1_pg.C_40024"
"GO:0000003" "jgi|Nemve1|238226|estExt_fgenesh1_pg.C_40144"
"GO:0000003" "jgi|Nemve1|238228|estExt_fgenesh1_pg.C_40146"
"GO:0000003" "jgi|Nemve1|238395|estExt_fgenesh1_pg.C_50175"
"GO:0000003" "jgi|Nemve1|238489|estExt_fgenesh1_pg.C_60060"
"GO:0000003" "jgi|Nemve1|238552|estExt_fgenesh1_pg.C_60151"
"GO:0000003" "jgi|Nemve1|238590|estExt_fgenesh1_pg.C_60221"
"GO:0000003" "jgi|Nemve1|238593|estExt_fgenesh1_pg.C_60224"
"GO:0000003" "jgi|Nemve1|238789|estExt_fgenesh1_pg.C_80164"
"GO:0000003" "jgi|Nemve1|239074|estExt_fgenesh1_pg.C_110144"
"GO:0000003" "jgi|Nemve1|239161|estExt_fgenesh1_pg.C_120127"
"GO:0000003" "jgi|Nemve1|239424|estExt_fgenesh1_pg.C_140156"
"GO:0000003" "jgi|Nemve1|239788|estExt_fgenesh1_pg.C_200008"
"GO:0000003" "jgi|Nemve1|240097|estExt_fgenesh1_pg.C_240111"
"GO:0000003" "jgi|Nemve1|240172|estExt_fgenesh1_pg.C_250108"
"GO:0000003" "jgi|Nemve1|240431|estExt_fgenesh1_pg.C_290057"
"GO:0000003" "jgi|Nemve1|240614|estExt_fgenesh1_pg.C_320034"
"GO:0000003" "jgi|Nemve1|240700|estExt_fgenesh1_pg.C_330021"
"GO:0000003" "jgi|Nemve1|240980|estExt_fgenesh1_pg.C_370140"
"GO:0000003" "jgi|Nemve1|241252|estExt_fgenesh1_pg.C_420103"
"GO:0000003" "jgi|Nemve1|241253|estExt_fgenesh1_pg.C_420104"
"GO:0000003" "jgi|Nemve1|241439|estExt_fgenesh1_pg.C_450067"
"GO:0000003" "jgi|Nemve1|241466|estExt_fgenesh1_pg.C_460017"
"GO:0000003" "jgi|Nemve1|241520|estExt_fgenesh1_pg.C_460121"
"GO:0000003" "jgi|Nemve1|241565|estExt_fgenesh1_pg.C_470074"
"GO:0000003" "jgi|Nemve1|241588|estExt_fgenesh1_pg.C_470119"
"GO:0000003" "jgi|Nemve1|241689|estExt_fgenesh1_pg.C_490084"
"GO:0000003" "jgi|Nemve1|241784|estExt_fgenesh1_pg.C_510073"
"GO:0000003" "jgi|Nemve1|241841|estExt_fgenesh1_pg.C_520073"
"GO:0000003" "jgi|Nemve1|241846|estExt_fgenesh1_pg.C_520084"
"GO:0000003" "jgi|Nemve1|24191|gw.137.60.1"
"GO:0000003" "jgi|Nemve1|241935|estExt_fgenesh1_pg.C_530128"
"GO:0000003" "jgi|Nemve1|241960|estExt_fgenesh1_pg.C_540030"
"GO:0000003" "jgi|Nemve1|241972|estExt_fgenesh1_pg.C_540057"
"GO:0000003" "jgi|Nemve1|242073|estExt_fgenesh1_pg.C_560048"
"GO:0000003" "jgi|Nemve1|242223|estExt_fgenesh1_pg.C_590028"
"GO:0000003" "jgi|Nemve1|242515|estExt_fgenesh1_pg.C_650066"
"GO:0000003" "jgi|Nemve1|242566|estExt_fgenesh1_pg.C_670004"
"GO:0000003" "jgi|Nemve1|242584|estExt_fgenesh1_pg.C_670032"
"GO:0000003" "jgi|Nemve1|242621|estExt_fgenesh1_pg.C_670090"
"GO:0000003" "jgi|Nemve1|242787|estExt_fgenesh1_pg.C_720021"
"GO:0000003" "jgi|Nemve1|242923|estExt_fgenesh1_pg.C_750023"
"GO:0000003" "jgi|Nemve1|243247|estExt_fgenesh1_pg.C_830039"
"GO:0000003" "jgi|Nemve1|243285|estExt_fgenesh1_pg.C_840039"
"GO:0000003" "jgi|Nemve1|243312|estExt_fgenesh1_pg.C_850014"
"GO:0000003" "jgi|Nemve1|243823|estExt_fgenesh1_pg.C_990054"
"GO:0000003" "jgi|Nemve1|244029|estExt_fgenesh1_pg.C_1050035"
"GO:0000003" "jgi|Nemve1|244032|estExt_fgenesh1_pg.C_1050038"
"GO:0000003" "jgi|Nemve1|244053|estExt_fgenesh1_pg.C_1060040"
"GO:0000003" "jgi|Nemve1|244165|estExt_fgenesh1_pg.C_1110055"
"GO:0000003" "jgi|Nemve1|244357|estExt_fgenesh1_pg.C_1190025"
"GO:0000003" "jgi|Nemve1|244531|estExt_fgenesh1_pg.C_1250004"
"GO:0000003" "jgi|Nemve1|245093|estExt_fgenesh1_pg.C_1450025"
"GO:0000003" "jgi|Nemve1|245261|estExt_fgenesh1_pg.C_1520014"
"GO:0000003" "jgi|Nemve1|245334|estExt_fgenesh1_pg.C_1560004"
"GO:0000003" "jgi|Nemve1|245417|estExt_fgenesh1_pg.C_1580044"
"GO:0000003" "jgi|Nemve1|245550|estExt_fgenesh1_pg.C_1660033"
"GO:0000003" "jgi|Nemve1|245603|estExt_fgenesh1_pg.C_1690008"
"GO:0000003" "jgi|Nemve1|245679|estExt_fgenesh1_pg.C_1720016"
"GO:0000003" "jgi|Nemve1|24582|gw.114.58.1"
"GO:0000003" "jgi|Nemve1|245907|estExt_fgenesh1_pg.C_1830045"
"GO:0000003" "jgi|Nemve1|246347|estExt_fgenesh1_pg.C_2120037"
"GO:0000003" "jgi|Nemve1|246637|estExt_fgenesh1_pg.C_2300022"
"GO:0000003" "jgi|Nemve1|246770|estExt_fgenesh1_pg.C_2410006"
"GO:0000003" "jgi|Nemve1|246818|estExt_fgenesh1_pg.C_2440010"
"GO:0000003" "jgi|Nemve1|246845|estExt_fgenesh1_pg.C_2470001"
"GO:0000003" "jgi|Nemve1|246958|estExt_fgenesh1_pg.C_2580010"
"GO:0000003" "jgi|Nemve1|246990|estExt_fgenesh1_pg.C_2610006"
"GO:0000003" "jgi|Nemve1|247149|estExt_fgenesh1_pg.C_2720022"
"GO:0000003" "jgi|Nemve1|247286|estExt_fgenesh1_pg.C_2870024"
"GO:0000003" "jgi|Nemve1|247576|estExt_fgenesh1_pg.C_3170028"
"GO:0000003" "jgi|Nemve1|247758|estExt_fgenesh1_pg.C_3480006"
"GO:0000003" "jgi|Nemve1|247877|estExt_fgenesh1_pg.C_3700004"
"GO:0000003" "jgi|Nemve1|247943|estExt_fgenesh1_pg.C_3800006"
"GO:0000003" "jgi|Nemve1|247948|estExt_fgenesh1_pg.C_3820010"
"GO:0000003" "jgi|Nemve1|248582|estExt_fgenesh1_pg.C_7050005"
"GO:0000003" "jgi|Nemve1|248668|estExt_fgenesh1_pg.C_10630003"
"GO:0000003" "jgi|Nemve1|248876|estExt_fgenesh1_pg.C_60080001"
"GO:0000003" "jgi|Nemve1|25760|gw.76.76.1"
"GO:0000003" "jgi|Nemve1|27142|gw.53.82.1"
"GO:0000003" "jgi|Nemve1|29595|gw.47.107.1"
"GO:0000003" "jgi|Nemve1|29762|gw.53.120.1"
"GO:0000003" "jgi|Nemve1|29965|gw.141.91.1"
"GO:0000003" "jgi|Nemve1|30104|gw.14.7.1"
"GO:0000003" "jgi|Nemve1|30785|gw.15.13.1"
"GO:0000003" "jgi|Nemve1|31564|gw.128.53.1"
"GO:0000003" "jgi|Nemve1|32389|gw.3.133.1"
"GO:0000003" "jgi|Nemve1|3239|gw.414.6.1"
"GO:0000003" "jgi|Nemve1|32398|gw.10.57.1"
"GO:0000003" "jgi|Nemve1|3328|gw.6903.1.1"
"GO:0000003" "jgi|Nemve1|35001|gw.91.110.1"
"GO:0000003" "jgi|Nemve1|3582|gw.43.1.1"
"GO:0000003" "jgi|Nemve1|37078|gw.31.97.1"
"GO:0000003" "jgi|Nemve1|37191|gw.2.281.1"
"GO:0000003" "jgi|Nemve1|37807|gw.15.136.1"
"GO:0000003" "jgi|Nemve1|38066|gw.39.189.1"
"GO:0000003" "jgi|Nemve1|38126|gw.2.304.1"
"GO:0000003" "jgi|Nemve1|38751|gw.118.73.1"
"GO:0000003" "jgi|Nemve1|39952|gw.57.155.1"
"GO:0000003" "jgi|Nemve1|40031|gw.22.200.1"
"GO:0000003" "jgi|Nemve1|4007|gw.1495.1.1"
"GO:0000003" "jgi|Nemve1|40410|gw.21.173.1"
"GO:0000003" "jgi|Nemve1|41445|gw.245.59.1"
"GO:0000003" "jgi|Nemve1|44036|gw.459.19.1"
"GO:0000003" "jgi|Nemve1|44263|gw.182.84.1"
"GO:0000003" "jgi|Nemve1|45192|gw.3727.2.1"
"GO:0000003" "jgi|Nemve1|46108|gw.881.7.1"
"GO:0000003" "jgi|Nemve1|46564|gw.1546.1.1"
"GO:0000003" "jgi|Nemve1|46689|gw.233.147.1"
"GO:0000003" "jgi|Nemve1|4726|gw.2493.2.1"
"GO:0000003" "jgi|Nemve1|47548|gw.3866.3.1"
"GO:0000003" "jgi|Nemve1|47772|gw.6938.3.1"
"GO:0000003" "jgi|Nemve1|47858|gw.1283.2.1"
"GO:0000003" "jgi|Nemve1|48062|gw.1844.5.1"
"GO:0000003" "jgi|Nemve1|48067|gw.140.54.1"
"GO:0000003" "jgi|Nemve1|48125|gw.1844.6.1"
"GO:0000003" "jgi|Nemve1|486|gw.449.2.1"
"GO:0000003" "jgi|Nemve1|49419|gw.7768.3.1"
"GO:0000003" "jgi|Nemve1|49557|gw.10490.3.1"
"GO:0000003" "jgi|Nemve1|49613|gw.12468.2.1"
"GO:0000003" "jgi|Nemve1|49700|gw.14923.1.1"
"GO:0000003" "jgi|Nemve1|49907|gw.13117.3.1"
"GO:0000003" "jgi|Nemve1|4998|gw.451.11.1"
"GO:0000003" "jgi|Nemve1|5001|gw.351.37.1"
"GO:0000003" "jgi|Nemve1|50013|gw.236.98.1"
"GO:0000003" "jgi|Nemve1|50047|gw.357.74.1"
"GO:0000003" "jgi|Nemve1|50292|gw.55.139.1"
"GO:0000003" "jgi|Nemve1|50325|gw.175.121.1"
"GO:0000003" "jgi|Nemve1|51000|gw.286.74.1"
"GO:0000003" "jgi|Nemve1|51603|gw.74.160.1"
"GO:0000003" "jgi|Nemve1|52170|gw.128.87.1"
"GO:0000003" "jgi|Nemve1|52544|gw.21.203.1"
"GO:0000003" "jgi|Nemve1|52909|gw.114.104.1"
"GO:0000003" "jgi|Nemve1|5295|gw.3272.2.1"
"GO:0000003" "jgi|Nemve1|54544|gw.593.2.1"
"GO:0000003" "jgi|Nemve1|54581|gw.133.186.1"
"GO:0000003" "jgi|Nemve1|55150|gw.187.53.1"
"GO:0000003" "jgi|Nemve1|55659|gw.311.29.1"
"GO:0000003" "jgi|Nemve1|56802|gw.50.234.1"
"GO:0000003" "jgi|Nemve1|57220|gw.144.89.1"
"GO:0000003" "jgi|Nemve1|57285|gw.383.43.1"
"GO:0000003" "jgi|Nemve1|59273|gw.376.36.1"
"GO:0000003" "jgi|Nemve1|59993|gw.49.149.1"
"GO:0000003" "jgi|Nemve1|61034|gw.22.245.1"
"GO:0000003" "jgi|Nemve1|62112|gw.146.149.1"
"GO:0000003" "jgi|Nemve1|63393|gw.1.550.1"
"GO:0000003" "jgi|Nemve1|64197|gw.4312.6.1"
"GO:0000003" "jgi|Nemve1|6436|gw.4954.2.1"
"GO:0000003" "jgi|Nemve1|64727|gw.38.266.1"
"GO:0000003" "jgi|Nemve1|65|gw.420.1.1"
"GO:0000003" "jgi|Nemve1|65438|gw.34.211.1"
"GO:0000003" "jgi|Nemve1|67018|gw.70.121.1"
"GO:0000003" "jgi|Nemve1|67043|gw.11.491.1"
"GO:0000003" "jgi|Nemve1|67321|gw.593.6.1"
"GO:0000003" "jgi|Nemve1|67470|gw.25.238.1"
"GO:0000003" "jgi|Nemve1|67523|gw.2780.2.1"
"GO:0000003" "jgi|Nemve1|67915|gw.1939.2.1"
"GO:0000003" "jgi|Nemve1|68174|gw.24.274.1"
"GO:0000003" "jgi|Nemve1|6862|gw.4850.1.1"
"GO:0000003" "jgi|Nemve1|6886|gw.7378.1.1"
"GO:0000003" "jgi|Nemve1|6962|gw.1085.4.1"
"GO:0000003" "jgi|Nemve1|69844|gw.12335.17.1"
"GO:0000003" "jgi|Nemve1|71074|gw.1.683.1"
"GO:0000003" "jgi|Nemve1|71203|gw.187.68.1"
"GO:0000003" "jgi|Nemve1|71696|gw.58.334.1"
"GO:0000003" "jgi|Nemve1|71944|gw.233.218.1"
"GO:0000003" "jgi|Nemve1|7198|gw.1700.1.1"
"GO:0000003" "jgi|Nemve1|72597|gw.12.456.1"
"GO:0000003" "jgi|Nemve1|73756|gw.207.64.1"
"GO:0000003" "jgi|Nemve1|74775|gw.3272.19.1"
"GO:0000003" "jgi|Nemve1|76120|gw.100.217.1"
"GO:0000003" "jgi|Nemve1|76183|gw.35.310.1"
"GO:0000003" "jgi|Nemve1|770|gw.137.1.1"
"GO:0000003" "jgi|Nemve1|77692|gw.5732.5.1"
"GO:0000003" "jgi|Nemve1|78270|gw.8516.15.1"
"GO:0000003" "jgi|Nemve1|79078|e_gw.1.90.1"
"GO:0000003" "jgi|Nemve1|79291|e_gw.1.176.1"
"GO:0000003" "jgi|Nemve1|79423|e_gw.1.44.1"
"GO:0000003" "jgi|Nemve1|79500|e_gw.1.225.1"
"GO:0000003" "jgi|Nemve1|79914|e_gw.2.436.1"
"GO:0000003" "jgi|Nemve1|80056|e_gw.2.22.1"
"GO:0000003" "jgi|Nemve1|80287|e_gw.3.566.1"
"GO:0000003" "jgi|Nemve1|80425|e_gw.3.372.1"
"GO:0000003" "jgi|Nemve1|80429|e_gw.3.3.1"
"GO:0000003" "jgi|Nemve1|80560|e_gw.3.412.1"
"GO:0000003" "jgi|Nemve1|80765|e_gw.3.600.1"
"GO:0000003" "jgi|Nemve1|81183|e_gw.4.260.1"
"GO:0000003" "jgi|Nemve1|81452|e_gw.4.522.1"
"GO:0000003" "jgi|Nemve1|81470|e_gw.4.484.1"
"GO:0000003" "jgi|Nemve1|81583|e_gw.4.639.1"
"GO:0000003" "jgi|Nemve1|81814|e_gw.5.601.1"
"GO:0000003" "jgi|Nemve1|81870|e_gw.5.116.1"
"GO:0000003" "jgi|Nemve1|82183|e_gw.5.35.1"
"GO:0000003" "jgi|Nemve1|82384|e_gw.5.156.1"
"GO:0000003" "jgi|Nemve1|82479|e_gw.6.185.1"
"GO:0000003" "jgi|Nemve1|82763|e_gw.6.279.1"
"GO:0000003" "jgi|Nemve1|8281|gw.11542.1.1"
"GO:0000003" "jgi|Nemve1|82862|e_gw.6.555.1"
"GO:0000003" "jgi|Nemve1|82906|e_gw.6.475.1"
"GO:0000003" "jgi|Nemve1|83661|e_gw.8.234.1"
"GO:0000003" "jgi|Nemve1|83866|e_gw.8.100.1"
"GO:0000003" "jgi|Nemve1|83953|e_gw.8.208.1"
"GO:0000003" "jgi|Nemve1|8436|gw.9236.2.1"
"GO:0000003" "jgi|Nemve1|84984|e_gw.10.300.1"
"GO:0000003" "jgi|Nemve1|85286|e_gw.11.168.1"
"GO:0000003" "jgi|Nemve1|85808|e_gw.12.178.1"
"GO:0000003" "jgi|Nemve1|85975|e_gw.12.352.1"
"GO:0000003" "jgi|Nemve1|86522|e_gw.13.435.1"
"GO:0000003" "jgi|Nemve1|86614|e_gw.13.217.1"
"GO:0000003" "jgi|Nemve1|86734|e_gw.14.182.1"
"GO:0000003" "jgi|Nemve1|86806|e_gw.14.191.1"
"GO:0000003" "jgi|Nemve1|87416|e_gw.16.8.1"
"GO:0000003" "jgi|Nemve1|87445|e_gw.16.43.1"
"GO:0000003" "jgi|Nemve1|87496|e_gw.16.354.1"
"GO:0000003" "jgi|Nemve1|87636|e_gw.16.262.1"
"GO:0000003" "jgi|Nemve1|8809|gw.2488.1.1"
"GO:0000003" "jgi|Nemve1|88316|e_gw.18.101.1"
"GO:0000003" "jgi|Nemve1|88446|e_gw.18.365.1"
"GO:0000003" "jgi|Nemve1|88866|e_gw.19.187.1"
"GO:0000003" "jgi|Nemve1|88882|e_gw.19.39.1"
"GO:0000003" "jgi|Nemve1|88970|e_gw.20.142.1"
"GO:0000003" "jgi|Nemve1|89058|e_gw.20.203.1"
"GO:0000003" "jgi|Nemve1|8923|gw.4546.3.1"
"GO:0000003" "jgi|Nemve1|89471|e_gw.21.77.1"
"GO:0000003" "jgi|Nemve1|89511|e_gw.21.259.1"
"GO:0000003" "jgi|Nemve1|89518|e_gw.21.136.1"
"GO:0000003" "jgi|Nemve1|89693|e_gw.22.145.1"
"GO:0000003" "jgi|Nemve1|89805|e_gw.22.77.1"
"GO:0000003" "jgi|Nemve1|89862|e_gw.22.105.1"
"GO:0000003" "jgi|Nemve1|89864|e_gw.22.223.1"
"GO:0000003" "jgi|Nemve1|90415|e_gw.24.170.1"
"GO:0000003" "jgi|Nemve1|90480|e_gw.24.55.1"
"GO:0000003" "jgi|Nemve1|90602|e_gw.24.8.1"
"GO:0000003" "jgi|Nemve1|91019|e_gw.26.127.1"
"GO:0000003" "jgi|Nemve1|91098|e_gw.26.238.1"
"GO:0000003" "jgi|Nemve1|91283|e_gw.26.316.1"
"GO:0000003" "jgi|Nemve1|92220|e_gw.29.7.1"
"GO:0000003" "jgi|Nemve1|92283|e_gw.29.155.1"
"GO:0000003" "jgi|Nemve1|9233|gw.686.4.1"
"GO:0000003" "jgi|Nemve1|92915|e_gw.31.116.1"
"GO:0000003" "jgi|Nemve1|93294|e_gw.32.34.1"
"GO:0000003" "jgi|Nemve1|93606|e_gw.33.133.1"
"GO:0000003" "jgi|Nemve1|9379|gw.4015.2.1"
"GO:0000003" "jgi|Nemve1|93844|e_gw.34.1.1"
"GO:0000003" "jgi|Nemve1|93919|e_gw.34.182.1"
"GO:0000003" "jgi|Nemve1|94148|e_gw.35.54.1"
"GO:0000003" "jgi|Nemve1|94184|e_gw.35.309.1"
"GO:0000003" "jgi|Nemve1|94213|e_gw.35.266.1"
"GO:0000003" "jgi|Nemve1|94285|e_gw.35.254.1"
"GO:0000003" "jgi|Nemve1|94317|e_gw.35.289.1"
"GO:0000003" "jgi|Nemve1|94771|e_gw.37.271.1"
"GO:0000003" "jgi|Nemve1|94930|e_gw.38.293.1"
"GO:0000003" "jgi|Nemve1|94997|e_gw.38.20.1"
"GO:0000003" "jgi|Nemve1|95413|e_gw.39.227.1"
"GO:0000003" "jgi|Nemve1|95603|e_gw.40.124.1"
"GO:0000003" "jgi|Nemve1|95659|e_gw.40.125.1"
"GO:0000003" "jgi|Nemve1|95716|e_gw.40.118.1"
"GO:0000003" "jgi|Nemve1|95776|e_gw.40.237.1"
"GO:0000003" "jgi|Nemve1|95962|e_gw.41.120.1"
"GO:0000003" "jgi|Nemve1|96056|e_gw.41.121.1"
"GO:0000003" "jgi|Nemve1|96067|e_gw.41.207.1"
"GO:0000003" "jgi|Nemve1|96522|e_gw.43.248.1"
"GO:0000003" "jgi|Nemve1|96877|e_gw.44.108.1"
"GO:0000003" "jgi|Nemve1|96883|e_gw.44.79.1"
"GO:0000003" "jgi|Nemve1|97011|e_gw.45.146.1"
"GO:0000003" "jgi|Nemve1|97137|e_gw.45.15.1"
"GO:0000003" "jgi|Nemve1|9783|gw.13277.3.1"
"GO:0000003" "jgi|Nemve1|98340|e_gw.49.196.1"
"GO:0000003" "jgi|Nemve1|98430|e_gw.49.72.1"
"GO:0000003" "jgi|Nemve1|98570|e_gw.50.142.1"
"GO:0000003" "jgi|Nemve1|98639|e_gw.50.237.1"
"GO:0000003" "jgi|Nemve1|98648|e_gw.50.232.1"
"GO:0000003" "jgi|Nemve1|98776|e_gw.51.149.1"
"GO:0000003" "jgi|Nemve1|98926|e_gw.51.98.1"
"GO:0000003" "jgi|Nemve1|99370|e_gw.53.40.1"
"GO:0000003" "jgi|Nemve1|99564|e_gw.53.178.1"
"GO:0000003" "jgi|Nemve1|99997|e_gw.55.258.1"
"GO:0000012" "jgi|Nemve1|136467|e_gw.375.14.1"
"GO:0000012" "jgi|Nemve1|204602|fgenesh1_pg.scaffold_52000067"
"GO:0000012" "jgi|Nemve1|206784|fgenesh1_pg.scaffold_73000079"
"GO:0000012" "jgi|Nemve1|230404|fgenesh1_pm.scaffold_183000001"
"GO:0000012" "jgi|Nemve1|88621|e_gw.18.85.1"
"GO:0000018" "jgi|Nemve1|105359|e_gw.76.12.1"
"GO:0000018" "jgi|Nemve1|110428|e_gw.100.39.1"
"GO:0000018" "jgi|Nemve1|112739|e_gw.113.23.1"
"GO:0000018" "jgi|Nemve1|135050|e_gw.350.1.1"
"GO:0000018" "jgi|Nemve1|139755|e_gw.485.9.1"
"GO:0000018" "jgi|Nemve1|145462|e_gw.1426.6.1"
"GO:0000018" "jgi|Nemve1|153129|e_gw.5782.1.1"
"GO:0000018" "jgi|Nemve1|168196|estExt_gwp.C_1010033"
"GO:0000018" "jgi|Nemve1|177129|estExt_GenewiseH_1.C_10741"
"GO:0000018" "jgi|Nemve1|188431|estExt_GenewiseH_1.C_1220074"
"GO:0000018" "jgi|Nemve1|18960|gw.358.23.1"
"GO:0000018" "jgi|Nemve1|195115|estExt_GenewiseH_1.C_4980003"
"GO:0000018" "jgi|Nemve1|223231|fgenesh1_pg.scaffold_2451000001"
"GO:0000018" "jgi|Nemve1|223521|fgenesh1_pg.scaffold_2920000001"
"GO:0000018" "jgi|Nemve1|224004|fgenesh1_pg.scaffold_3708000001"
"GO:0000018" "jgi|Nemve1|241050|estExt_fgenesh1_pg.C_380120"
"GO:0000018" "jgi|Nemve1|245550|estExt_fgenesh1_pg.C_1660033"
"GO:0000018" "jgi|Nemve1|247771|estExt_fgenesh1_pg.C_3490015"
"GO:0000018" "jgi|Nemve1|31928|gw.314.51.1"
"GO:0000018" "jgi|Nemve1|3328|gw.6903.1.1"
"GO:0000018" "jgi|Nemve1|40031|gw.22.200.1"
"GO:0000018" "jgi|Nemve1|44263|gw.182.84.1"
"GO:0000018" "jgi|Nemve1|58338|gw.343.51.1"
"GO:0000018" "jgi|Nemve1|76120|gw.100.217.1"
"GO:0000018" "jgi|Nemve1|95659|e_gw.40.125.1"
"GO:0000018" "jgi|Nemve1|95716|e_gw.40.118.1"
"GO:0000018" "jgi|Nemve1|95776|e_gw.40.237.1"
"GO:0000019" "jgi|Nemve1|245550|estExt_fgenesh1_pg.C_1660033"
"GO:0000019" "jgi|Nemve1|95659|e_gw.40.125.1"
"GO:0000019" "jgi|Nemve1|95716|e_gw.40.118.1"
"GO:0000019" "jgi|Nemve1|95776|e_gw.40.237.1"
"GO:0000022" "jgi|Nemve1|176351|estExt_gwp.C_7080002"
"GO:0000022" "jgi|Nemve1|1771|gw.4220.1.1"
"GO:0000022" "jgi|Nemve1|188356|estExt_GenewiseH_1.C_1200123"
"GO:0000022" "jgi|Nemve1|193454|estExt_GenewiseH_1.C_2940087"
"GO:0000022" "jgi|Nemve1|193684|estExt_GenewiseH_1.C_3080005"
"GO:0000022" "jgi|Nemve1|221258|fgenesh1_pg.scaffold_708000001"
"GO:0000022" "jgi|Nemve1|244518|estExt_fgenesh1_pg.C_1240056"
"GO:0000022" "jgi|Nemve1|82705|e_gw.6.294.1"
"GO:0000023" "jgi|Nemve1|165897|estExt_gwp.C_660110"
"GO:0000027" "jgi|Nemve1|130699|e_gw.283.35.1"
"GO:0000028" "jgi|Nemve1|165664|estExt_gwp.C_630046"
"GO:0000028" "jgi|Nemve1|178799|estExt_GenewiseH_1.C_80206"
"GO:0000028" "jgi|Nemve1|192160|estExt_GenewiseH_1.C_2300032"
"GO:0000028" "jgi|Nemve1|198553|fgenesh1_pg.scaffold_10000145"
"GO:0000028" "jgi|Nemve1|245093|estExt_fgenesh1_pg.C_1450025"
"GO:0000038" "jgi|Nemve1|160608|estExt_gwp.C_140290"
"GO:0000038" "jgi|Nemve1|167160|estExt_gwp.C_830084"
"GO:0000038" "jgi|Nemve1|179130|estExt_GenewiseH_1.C_110010"
"GO:0000038" "jgi|Nemve1|217427|fgenesh1_pg.scaffold_297000005"
"GO:0000038" "jgi|Nemve1|230573|fgenesh1_pm.scaffold_212000007"
"GO:0000038" "jgi|Nemve1|231850|fgsh_est.C_scaffold_6000005"
"GO:0000038" "jgi|Nemve1|245176|estExt_fgenesh1_pg.C_1480041"
"GO:0000038" "jgi|Nemve1|5736|gw.1544.6.1"
"GO:0000038" "jgi|Nemve1|69882|gw.13590.1.1"
"GO:0000038" "jgi|Nemve1|98096|e_gw.48.8.1"
"GO:0000040" "jgi|Nemve1|132896|e_gw.313.8.1"
"GO:0000040" "jgi|Nemve1|146474|e_gw.1681.1.1"
"GO:0000041" "jgi|Nemve1|103835|e_gw.70.97.1"
"GO:0000041" "jgi|Nemve1|104847|e_gw.74.81.1"
"GO:0000041" "jgi|Nemve1|107804|e_gw.88.68.1"
"GO:0000041" "jgi|Nemve1|114236|e_gw.124.84.1"
"GO:0000041" "jgi|Nemve1|114271|e_gw.124.5.1"
"GO:0000041" "jgi|Nemve1|118443|e_gw.153.77.1"
"GO:0000041" "jgi|Nemve1|123261|e_gw.198.82.1"
"GO:0000041" "jgi|Nemve1|125319|e_gw.218.5.1"
"GO:0000041" "jgi|Nemve1|128006|e_gw.245.22.1"
"GO:0000041" "jgi|Nemve1|13221|gw.218.28.1"
"GO:0000041" "jgi|Nemve1|132896|e_gw.313.8.1"
"GO:0000041" "jgi|Nemve1|133491|e_gw.317.5.1"
"GO:0000041" "jgi|Nemve1|145007|e_gw.1261.4.1"
"GO:0000041" "jgi|Nemve1|146474|e_gw.1681.1.1"
"GO:0000041" "jgi|Nemve1|147955|e_gw.2200.1.1"
"GO:0000041" "jgi|Nemve1|149676|e_gw.3086.5.1"
"GO:0000041" "jgi|Nemve1|149922|e_gw.3223.3.1"
"GO:0000041" "jgi|Nemve1|151550|e_gw.4232.1.1"
"GO:0000041" "jgi|Nemve1|152529|e_gw.5040.2.1"
"GO:0000041" "jgi|Nemve1|156273|e_gw.9964.1.1"
"GO:0000041" "jgi|Nemve1|156279|e_gw.9969.3.1"
"GO:0000041" "jgi|Nemve1|156325|e_gw.10143.3.1"
"GO:0000041" "jgi|Nemve1|163153|estExt_gwp.C_370127"
"GO:0000041" "jgi|Nemve1|164036|estExt_gwp.C_460030"
"GO:0000041" "jgi|Nemve1|164874|estExt_gwp.C_540098"
"GO:0000041" "jgi|Nemve1|172865|estExt_gwp.C_2280021"
"GO:0000041" "jgi|Nemve1|175341|estExt_gwp.C_3830012"
"GO:0000041" "jgi|Nemve1|175346|estExt_gwp.C_3830017"
"GO:0000041" "jgi|Nemve1|175347|estExt_gwp.C_3830018"
"GO:0000041" "jgi|Nemve1|178004|estExt_GenewiseH_1.C_50177"
"GO:0000041" "jgi|Nemve1|189433|estExt_GenewiseH_1.C_1420100"
"GO:0000041" "jgi|Nemve1|190967|estExt_GenewiseH_1.C_1870064"
"GO:0000041" "jgi|Nemve1|191126|estExt_GenewiseH_1.C_1940013"
"GO:0000041" "jgi|Nemve1|192163|estExt_GenewiseH_1.C_2300041"
"GO:0000041" "jgi|Nemve1|204316|fgenesh1_pg.scaffold_49000125"
"GO:0000041" "jgi|Nemve1|207889|fgenesh1_pg.scaffold_85000066"
"GO:0000041" "jgi|Nemve1|208427|fgenesh1_pg.scaffold_92000043"
"GO:0000041" "jgi|Nemve1|215436|fgenesh1_pg.scaffold_228000013"
"GO:0000041" "jgi|Nemve1|215446|fgenesh1_pg.scaffold_228000023"
"GO:0000041" "jgi|Nemve1|223366|fgenesh1_pg.scaffold_2660000002"
"GO:0000041" "jgi|Nemve1|227361|fgenesh1_kg.scaffold_219000002"
"GO:0000041" "jgi|Nemve1|234753|estExt_fgenesh1_pm.C_580001"
"GO:0000041" "jgi|Nemve1|235103|estExt_fgenesh1_pm.C_920011"
"GO:0000041" "jgi|Nemve1|235421|estExt_fgenesh1_pm.C_1420011"
"GO:0000041" "jgi|Nemve1|237552|estExt_fgenesh1_kg.C_3320005"
"GO:0000041" "jgi|Nemve1|238240|estExt_fgenesh1_pg.C_40167"
"GO:0000041" "jgi|Nemve1|238491|estExt_fgenesh1_pg.C_60062"
"GO:0000041" "jgi|Nemve1|241132|estExt_fgenesh1_pg.C_400042"
"GO:0000041" "jgi|Nemve1|248347|estExt_fgenesh1_pg.C_5190005"
"GO:0000041" "jgi|Nemve1|248841|estExt_fgenesh1_pg.C_36980002"
"GO:0000041" "jgi|Nemve1|28955|gw.53.116.1"
"GO:0000041" "jgi|Nemve1|3605|gw.780.4.1"
"GO:0000041" "jgi|Nemve1|39308|gw.5.333.1"
"GO:0000041" "jgi|Nemve1|49345|gw.8476.3.1"
"GO:0000041" "jgi|Nemve1|68884|gw.9505.6.1"
"GO:0000041" "jgi|Nemve1|70040|gw.48.218.1"
"GO:0000041" "jgi|Nemve1|70174|gw.5.590.1"
"GO:0000041" "jgi|Nemve1|82077|e_gw.5.339.1"
"GO:0000041" "jgi|Nemve1|83023|e_gw.6.215.1"
"GO:0000041" "jgi|Nemve1|85310|e_gw.11.126.1"
"GO:0000041" "jgi|Nemve1|85598|e_gw.11.105.1"
"GO:0000041" "jgi|Nemve1|87416|e_gw.16.8.1"
"GO:0000041" "jgi|Nemve1|92693|e_gw.31.230.1"
"GO:0000041" "jgi|Nemve1|93031|e_gw.32.226.1"
"GO:0000041" "jgi|Nemve1|97514|e_gw.46.29.1"
"GO:0000041" "jgi|Nemve1|97531|e_gw.46.126.1"
"GO:0000041" "jgi|Nemve1|99530|e_gw.53.119.1"
"GO:0000041" "jgi|Nemve1|99533|e_gw.53.245.1"
"GO:0000041" "jgi|Nemve1|99543|e_gw.53.114.1"
"GO:0000042" "jgi|Nemve1|128400|e_gw.250.2.1"
"GO:0000042" "jgi|Nemve1|176370|estExt_gwp.C_7280005"
"GO:0000042" "jgi|Nemve1|98774|e_gw.51.165.1"
"GO:0000042" "jgi|Nemve1|98868|e_gw.51.20.1"
"GO:0000045" "jgi|Nemve1|100769|e_gw.58.166.1"
"GO:0000045" "jgi|Nemve1|109358|e_gw.94.112.1"
"GO:0000045" "jgi|Nemve1|115643|e_gw.133.18.1"
"GO:0000045" "jgi|Nemve1|121733|e_gw.182.87.1"
"GO:0000045" "jgi|Nemve1|125073|e_gw.217.39.1"
"GO:0000045" "jgi|Nemve1|175084|estExt_gwp.C_3550100"
"GO:0000045" "jgi|Nemve1|1773|gw.3294.1.1"
"GO:0000045" "jgi|Nemve1|179043|estExt_GenewiseH_1.C_100117"
"GO:0000045" "jgi|Nemve1|201915|fgenesh1_pg.scaffold_31000075"
"GO:0000045" "jgi|Nemve1|21829|gw.118.13.1"
"GO:0000045" "jgi|Nemve1|223824|fgenesh1_pg.scaffold_3394000001"
"GO:0000045" "jgi|Nemve1|838|gw.2030.2.1"
"GO:0000045" "jgi|Nemve1|90498|e_gw.24.26.1"
"GO:0000045" "jgi|Nemve1|91901|e_gw.28.23.1"
"GO:0000045" "jgi|Nemve1|92892|e_gw.31.166.1"
"GO:0000045" "jgi|Nemve1|99635|e_gw.53.10.1"
"GO:0000046" "jgi|Nemve1|124861|e_gw.214.9.1"
"GO:0000046" "jgi|Nemve1|136854|e_gw.384.19.1"
"GO:0000046" "jgi|Nemve1|21829|gw.118.13.1"
"GO:0000046" "jgi|Nemve1|838|gw.2030.2.1"
"GO:0000050" "jgi|Nemve1|10511|gw.270.5.1"
"GO:0000050" "jgi|Nemve1|160795|estExt_gwp.C_160047"
"GO:0000050" "jgi|Nemve1|163805|estExt_gwp.C_440002"
"GO:0000050" "jgi|Nemve1|172052|estExt_gwp.C_1990083"
"GO:0000050" "jgi|Nemve1|173898|estExt_gwp.C_2730052"
"GO:0000050" "jgi|Nemve1|182282|estExt_GenewiseH_1.C_360049"
"GO:0000050" "jgi|Nemve1|238150|estExt_fgenesh1_pg.C_40024"
"GO:0000050" "jgi|Nemve1|241846|estExt_fgenesh1_pg.C_520084"
"GO:0000050" "jgi|Nemve1|45829|gw.9814.3.1"
"GO:0000052" "jgi|Nemve1|182282|estExt_GenewiseH_1.C_360049"
"GO:0000052" "jgi|Nemve1|238150|estExt_fgenesh1_pg.C_40024"
"GO:0000053" "jgi|Nemve1|172052|estExt_gwp.C_1990083"
"GO:0000053" "jgi|Nemve1|173898|estExt_gwp.C_2730052"
"GO:0000054" "jgi|Nemve1|11392|gw.251.7.1"
"GO:0000054" "jgi|Nemve1|144377|e_gw.1028.2.1"
"GO:0000055" "jgi|Nemve1|11392|gw.251.7.1"
"GO:0000055" "jgi|Nemve1|144377|e_gw.1028.2.1"
"GO:0000060" "jgi|Nemve1|10414|gw.226.4.1"
"GO:0000060" "jgi|Nemve1|106770|e_gw.83.175.1"
"GO:0000060" "jgi|Nemve1|113222|e_gw.116.77.1"
"GO:0000060" "jgi|Nemve1|117726|e_gw.148.59.1"
"GO:0000060" "jgi|Nemve1|136467|e_gw.375.14.1"
"GO:0000060" "jgi|Nemve1|149802|e_gw.3160.5.1"
"GO:0000060" "jgi|Nemve1|150245|e_gw.3355.5.1"
"GO:0000060" "jgi|Nemve1|158265|estExt_gwp.C_30223"
"GO:0000060" "jgi|Nemve1|172382|estExt_gwp.C_2110043"
"GO:0000060" "jgi|Nemve1|182805|estExt_GenewiseH_1.C_410218"
"GO:0000060" "jgi|Nemve1|184029|estExt_GenewiseH_1.C_530182"
"GO:0000060" "jgi|Nemve1|19937|gw.1043.2.1"
"GO:0000060" "jgi|Nemve1|200036|fgenesh1_pg.scaffold_19000028"
"GO:0000060" "jgi|Nemve1|212141|fgenesh1_pg.scaffold_150000022"
"GO:0000060" "jgi|Nemve1|224692|fgenesh1_pg.scaffold_5531000001"
"GO:0000060" "jgi|Nemve1|232723|fgsh_est.C_scaffold_76000001"
"GO:0000060" "jgi|Nemve1|237796|estExt_fgenesh1_pg.C_10239"
"GO:0000060" "jgi|Nemve1|243273|estExt_fgenesh1_pg.C_830093"
"GO:0000060" "jgi|Nemve1|84710|e_gw.10.59.1"
"GO:0000060" "jgi|Nemve1|914|gw.351.5.1"
"GO:0000066" "jgi|Nemve1|160795|estExt_gwp.C_160047"
"GO:0000070" "jgi|Nemve1|10114|gw.208.2.1"
"GO:0000070" "jgi|Nemve1|10271|gw.212.3.1"
"GO:0000070" "jgi|Nemve1|106520|e_gw.82.8.1"
"GO:0000070" "jgi|Nemve1|108595|e_gw.91.57.1"
"GO:0000070" "jgi|Nemve1|115977|e_gw.135.45.1"
"GO:0000070" "jgi|Nemve1|116843|e_gw.141.96.1"
"GO:0000070" "jgi|Nemve1|135849|e_gw.362.33.1"
"GO:0000070" "jgi|Nemve1|137132|e_gw.390.6.1"
"GO:0000070" "jgi|Nemve1|149608|e_gw.3045.4.1"
"GO:0000070" "jgi|Nemve1|150812|e_gw.3723.1.1"
"GO:0000070" "jgi|Nemve1|156067|e_gw.9656.1.1"
"GO:0000070" "jgi|Nemve1|157977|estExt_gwp.C_20278"
"GO:0000070" "jgi|Nemve1|169110|estExt_gwp.C_1200013"
"GO:0000070" "jgi|Nemve1|173335|estExt_gwp.C_2450090"
"GO:0000070" "jgi|Nemve1|174619|estExt_gwp.C_3140029"
"GO:0000070" "jgi|Nemve1|194682|estExt_GenewiseH_1.C_4000005"
"GO:0000070" "jgi|Nemve1|20182|gw.67.9.1"
"GO:0000070" "jgi|Nemve1|204335|fgenesh1_pg.scaffold_50000019"
"GO:0000070" "jgi|Nemve1|205867|fgenesh1_pg.scaffold_63000080"
"GO:0000070" "jgi|Nemve1|223290|fgenesh1_pg.scaffold_2540000001"
"GO:0000070" "jgi|Nemve1|226653|fgenesh1_kg.scaffold_48000001"
"GO:0000070" "jgi|Nemve1|233661|fgsh_est.C_scaffold_351000001"
"GO:0000070" "jgi|Nemve1|235892|estExt_fgenesh1_pm.C_2700006"
"GO:0000070" "jgi|Nemve1|237840|estExt_fgenesh1_pg.C_20008"
"GO:0000070" "jgi|Nemve1|238634|estExt_fgenesh1_pg.C_70080"
"GO:0000070" "jgi|Nemve1|247122|estExt_fgenesh1_pg.C_2700018"
"GO:0000070" "jgi|Nemve1|46765|gw.426.33.1"
"GO:0000070" "jgi|Nemve1|50013|gw.236.98.1"
"GO:0000070" "jgi|Nemve1|51000|gw.286.74.1"
"GO:0000070" "jgi|Nemve1|59717|gw.7649.2.1"
"GO:0000070" "jgi|Nemve1|60838|gw.63.174.1"
"GO:0000070" "jgi|Nemve1|79738|e_gw.2.280.1"
"GO:0000070" "jgi|Nemve1|81066|e_gw.3.719.1"
"GO:0000070" "jgi|Nemve1|81219|e_gw.4.52.1"
"GO:0000070" "jgi|Nemve1|81491|e_gw.4.72.1"
"GO:0000070" "jgi|Nemve1|89232|e_gw.20.197.1"
"GO:0000072" "jgi|Nemve1|195115|estExt_GenewiseH_1.C_4980003"
"GO:0000073" "jgi|Nemve1|109677|e_gw.95.25.1"
"GO:0000073" "jgi|Nemve1|10976|gw.176.5.1"
"GO:0000073" "jgi|Nemve1|13731|gw.266.29.1"
"GO:0000073" "jgi|Nemve1|231007|fgenesh1_pm.scaffold_339000003"
"GO:0000075" "jgi|Nemve1|100278|e_gw.56.102.1"
"GO:0000075" "jgi|Nemve1|100805|e_gw.58.108.1"
"GO:0000075" "jgi|Nemve1|10204|gw.292.16.1"
"GO:0000075" "jgi|Nemve1|103926|e_gw.70.51.1"
"GO:0000075" "jgi|Nemve1|105061|e_gw.75.12.1"
"GO:0000075" "jgi|Nemve1|108504|e_gw.90.98.1"
"GO:0000075" "jgi|Nemve1|10968|gw.159.3.1"
"GO:0000075" "jgi|Nemve1|113517|e_gw.118.11.1"
"GO:0000075" "jgi|Nemve1|114|gw.352.3.1"
"GO:0000075" "jgi|Nemve1|116745|e_gw.141.4.1"
"GO:0000075" "jgi|Nemve1|117779|e_gw.149.9.1"
"GO:0000075" "jgi|Nemve1|117792|e_gw.149.42.1"
"GO:0000075" "jgi|Nemve1|119155|e_gw.159.23.1"
"GO:0000075" "jgi|Nemve1|121396|e_gw.179.48.1"
"GO:0000075" "jgi|Nemve1|121468|e_gw.179.49.1"
"GO:0000075" "jgi|Nemve1|124792|e_gw.214.65.1"
"GO:0000075" "jgi|Nemve1|125609|e_gw.221.55.1"
"GO:0000075" "jgi|Nemve1|125757|e_gw.223.7.1"
"GO:0000075" "jgi|Nemve1|127396|e_gw.237.48.1"
"GO:0000075" "jgi|Nemve1|127871|e_gw.243.35.1"
"GO:0000075" "jgi|Nemve1|128814|e_gw.255.21.1"
"GO:0000075" "jgi|Nemve1|128941|e_gw.258.11.1"
"GO:0000075" "jgi|Nemve1|129967|e_gw.271.37.1"
"GO:0000075" "jgi|Nemve1|130205|e_gw.275.14.1"
"GO:0000075" "jgi|Nemve1|130699|e_gw.283.35.1"
"GO:0000075" "jgi|Nemve1|130907|e_gw.287.30.1"
"GO:0000075" "jgi|Nemve1|131027|e_gw.289.20.1"
"GO:0000075" "jgi|Nemve1|131609|e_gw.297.58.1"
"GO:0000075" "jgi|Nemve1|131737|e_gw.299.68.1"
"GO:0000075" "jgi|Nemve1|131857|e_gw.301.8.1"
"GO:0000075" "jgi|Nemve1|133994|e_gw.327.44.1"
"GO:0000075" "jgi|Nemve1|135050|e_gw.350.1.1"
"GO:0000075" "jgi|Nemve1|137394|e_gw.397.5.1"
"GO:0000075" "jgi|Nemve1|137694|e_gw.409.5.1"
"GO:0000075" "jgi|Nemve1|139755|e_gw.485.9.1"
"GO:0000075" "jgi|Nemve1|144180|e_gw.953.5.1"
"GO:0000075" "jgi|Nemve1|144527|e_gw.1072.1.1"
"GO:0000075" "jgi|Nemve1|145244|e_gw.1382.2.1"
"GO:0000075" "jgi|Nemve1|145330|e_gw.1400.1.1"
"GO:0000075" "jgi|Nemve1|146162|e_gw.1604.2.1"
"GO:0000075" "jgi|Nemve1|147748|e_gw.2122.1.1"
"GO:0000075" "jgi|Nemve1|148426|e_gw.2402.3.1"
"GO:0000075" "jgi|Nemve1|148758|e_gw.2602.3.1"
"GO:0000075" "jgi|Nemve1|148792|e_gw.2620.1.1"
"GO:0000075" "jgi|Nemve1|149219|e_gw.2867.2.1"
"GO:0000075" "jgi|Nemve1|149821|e_gw.3172.2.1"
"GO:0000075" "jgi|Nemve1|149889|e_gw.3201.1.1"
"GO:0000075" "jgi|Nemve1|150900|e_gw.3769.3.1"
"GO:0000075" "jgi|Nemve1|150968|e_gw.3813.2.1"
"GO:0000075" "jgi|Nemve1|151232|e_gw.4020.1.1"
"GO:0000075" "jgi|Nemve1|154013|e_gw.6854.1.1"
"GO:0000075" "jgi|Nemve1|155676|e_gw.8954.1.1"
"GO:0000075" "jgi|Nemve1|156512|e_gw.11104.1.1"
"GO:0000075" "jgi|Nemve1|158364|estExt_gwp.C_30546"
"GO:0000075" "jgi|Nemve1|158987|estExt_gwp.C_50637"
"GO:0000075" "jgi|Nemve1|159364|estExt_gwp.C_70324"
"GO:0000075" "jgi|Nemve1|161775|estExt_gwp.C_240220"
"GO:0000075" "jgi|Nemve1|161920|estExt_gwp.C_260003"
"GO:0000075" "jgi|Nemve1|162970|estExt_gwp.C_350222"
"GO:0000075" "jgi|Nemve1|163148|estExt_gwp.C_370101"
"GO:0000075" "jgi|Nemve1|163622|estExt_gwp.C_420122"
"GO:0000075" "jgi|Nemve1|166091|estExt_gwp.C_690085"
"GO:0000075" "jgi|Nemve1|166542|estExt_gwp.C_750027"
"GO:0000075" "jgi|Nemve1|166761|estExt_gwp.C_780064"
"GO:0000075" "jgi|Nemve1|166966|estExt_gwp.C_800235"
"GO:0000075" "jgi|Nemve1|167|gw.273.2.1"
"GO:0000075" "jgi|Nemve1|167719|estExt_gwp.C_920046"
"GO:0000075" "jgi|Nemve1|167736|estExt_gwp.C_920069"
"GO:0000075" "jgi|Nemve1|168163|estExt_gwp.C_1000135"
"GO:0000075" "jgi|Nemve1|171012|estExt_gwp.C_1650050"
"GO:0000075" "jgi|Nemve1|175874|estExt_gwp.C_4800007"
"GO:0000075" "jgi|Nemve1|180219|estExt_GenewiseH_1.C_170178"
"GO:0000075" "jgi|Nemve1|180316|estExt_GenewiseH_1.C_180090"
"GO:0000075" "jgi|Nemve1|180943|estExt_GenewiseH_1.C_230398"
"GO:0000075" "jgi|Nemve1|181564|estExt_GenewiseH_1.C_300075"
"GO:0000075" "jgi|Nemve1|182198|estExt_GenewiseH_1.C_350148"
"GO:0000075" "jgi|Nemve1|182319|estExt_GenewiseH_1.C_370013"
"GO:0000075" "jgi|Nemve1|182331|estExt_GenewiseH_1.C_370028"
"GO:0000075" "jgi|Nemve1|185545|estExt_GenewiseH_1.C_720043"
"GO:0000075" "jgi|Nemve1|188431|estExt_GenewiseH_1.C_1220074"
"GO:0000075" "jgi|Nemve1|188669|estExt_GenewiseH_1.C_1270079"
"GO:0000075" "jgi|Nemve1|189255|estExt_GenewiseH_1.C_1390015"
"GO:0000075" "jgi|Nemve1|190193|estExt_GenewiseH_1.C_1640011"
"GO:0000075" "jgi|Nemve1|191257|estExt_GenewiseH_1.C_1990077"
"GO:0000075" "jgi|Nemve1|191344|estExt_GenewiseH_1.C_2030019"
"GO:0000075" "jgi|Nemve1|191787|estExt_GenewiseH_1.C_2170113"
"GO:0000075" "jgi|Nemve1|192492|estExt_GenewiseH_1.C_2430074"
"GO:0000075" "jgi|Nemve1|193516|estExt_GenewiseH_1.C_2970038"
"GO:0000075" "jgi|Nemve1|193548|estExt_GenewiseH_1.C_3000027"
"GO:0000075" "jgi|Nemve1|193603|estExt_GenewiseH_1.C_3040017"
"GO:0000075" "jgi|Nemve1|194038|estExt_GenewiseH_1.C_3340029"
"GO:0000075" "jgi|Nemve1|194682|estExt_GenewiseH_1.C_4000005"
"GO:0000075" "jgi|Nemve1|195005|estExt_GenewiseH_1.C_4700004"
"GO:0000075" "jgi|Nemve1|195416|estExt_GenewiseH_1.C_5950008"
"GO:0000075" "jgi|Nemve1|195662|estExt_GenewiseH_1.C_9300003"
"GO:0000075" "jgi|Nemve1|196829|fgenesh1_pg.scaffold_3000150"
"GO:0000075" "jgi|Nemve1|198861|fgenesh1_pg.scaffold_12000084"
"GO:0000075" "jgi|Nemve1|199932|fgenesh1_pg.scaffold_18000056"
"GO:0000075" "jgi|Nemve1|204335|fgenesh1_pg.scaffold_50000019"
"GO:0000075" "jgi|Nemve1|205783|fgenesh1_pg.scaffold_62000102"
"GO:0000075" "jgi|Nemve1|207834|fgenesh1_pg.scaffold_85000011"
"GO:0000075" "jgi|Nemve1|208175|fgenesh1_pg.scaffold_89000037"
"GO:0000075" "jgi|Nemve1|209082|fgenesh1_pg.scaffold_101000009"
"GO:0000075" "jgi|Nemve1|210048|fgenesh1_pg.scaffold_116000004"
"GO:0000075" "jgi|Nemve1|212635|fgenesh1_pg.scaffold_159000029"
"GO:0000075" "jgi|Nemve1|214386|fgenesh1_pg.scaffold_199000004"
"GO:0000075" "jgi|Nemve1|215383|fgenesh1_pg.scaffold_226000033"
"GO:0000075" "jgi|Nemve1|215693|fgenesh1_pg.scaffold_235000015"
"GO:0000075" "jgi|Nemve1|216720|fgenesh1_pg.scaffold_269000023"
"GO:0000075" "jgi|Nemve1|219029|fgenesh1_pg.scaffold_381000018"
"GO:0000075" "jgi|Nemve1|219708|fgenesh1_pg.scaffold_431000009"
"GO:0000075" "jgi|Nemve1|220177|fgenesh1_pg.scaffold_483000007"
"GO:0000075" "jgi|Nemve1|222786|fgenesh1_pg.scaffold_1948000001"
"GO:0000075" "jgi|Nemve1|224001|fgenesh1_pg.scaffold_3702000001"
"GO:0000075" "jgi|Nemve1|224004|fgenesh1_pg.scaffold_3708000001"
"GO:0000075" "jgi|Nemve1|224075|fgenesh1_pg.scaffold_3838000001"
"GO:0000075" "jgi|Nemve1|225594|fgenesh1_pg.scaffold_9612000001"
"GO:0000075" "jgi|Nemve1|226653|fgenesh1_kg.scaffold_48000001"
"GO:0000075" "jgi|Nemve1|228715|fgenesh1_pm.scaffold_32000004"
"GO:0000075" "jgi|Nemve1|230033|fgenesh1_pm.scaffold_132000010"
"GO:0000075" "jgi|Nemve1|231164|fgenesh1_pm.scaffold_414000002"
"GO:0000075" "jgi|Nemve1|232080|fgsh_est.C_scaffold_19000010"
"GO:0000075" "jgi|Nemve1|233482|fgsh_est.C_scaffold_243000005"
"GO:0000075" "jgi|Nemve1|235516|estExt_fgenesh1_pm.C_1610003"
"GO:0000075" "jgi|Nemve1|235548|estExt_fgenesh1_pm.C_1700003"
"GO:0000075" "jgi|Nemve1|235892|estExt_fgenesh1_pm.C_2700006"
"GO:0000075" "jgi|Nemve1|236108|estExt_fgenesh1_pm.C_4320005"
"GO:0000075" "jgi|Nemve1|236753|estExt_fgenesh1_kg.C_470012"
"GO:0000075" "jgi|Nemve1|237019|estExt_fgenesh1_kg.C_910001"
"GO:0000075" "jgi|Nemve1|237030|estExt_fgenesh1_kg.C_920007"
"GO:0000075" "jgi|Nemve1|237165|estExt_fgenesh1_kg.C_1300002"
"GO:0000075" "jgi|Nemve1|237281|estExt_fgenesh1_kg.C_1600002"
"GO:0000075" "jgi|Nemve1|237480|estExt_fgenesh1_kg.C_2730002"
"GO:0000075" "jgi|Nemve1|237840|estExt_fgenesh1_pg.C_20008"
"GO:0000075" "jgi|Nemve1|238608|estExt_fgenesh1_pg.C_70024"
"GO:0000075" "jgi|Nemve1|238636|estExt_fgenesh1_pg.C_70083"
"GO:0000075" "jgi|Nemve1|239961|estExt_fgenesh1_pg.C_220093"
"GO:0000075" "jgi|Nemve1|240784|estExt_fgenesh1_pg.C_340048"
"GO:0000075" "jgi|Nemve1|241997|estExt_fgenesh1_pg.C_550020"
"GO:0000075" "jgi|Nemve1|242073|estExt_fgenesh1_pg.C_560048"
"GO:0000075" "jgi|Nemve1|2423|gw.2092.1.1"
"GO:0000075" "jgi|Nemve1|242707|estExt_fgenesh1_pg.C_690095"
"GO:0000075" "jgi|Nemve1|244338|estExt_fgenesh1_pg.C_1180053"
"GO:0000075" "jgi|Nemve1|244480|estExt_fgenesh1_pg.C_1230029"
"GO:0000075" "jgi|Nemve1|245093|estExt_fgenesh1_pg.C_1450025"
"GO:0000075" "jgi|Nemve1|245550|estExt_fgenesh1_pg.C_1660033"
"GO:0000075" "jgi|Nemve1|245843|estExt_fgenesh1_pg.C_1800005"
"GO:0000075" "jgi|Nemve1|246485|estExt_fgenesh1_pg.C_2200018"
"GO:0000075" "jgi|Nemve1|247481|estExt_fgenesh1_pg.C_3070010"
"GO:0000075" "jgi|Nemve1|247700|estExt_fgenesh1_pg.C_3390002"
"GO:0000075" "jgi|Nemve1|2803|gw.6708.1.1"
"GO:0000075" "jgi|Nemve1|30881|gw.44.85.1"
"GO:0000075" "jgi|Nemve1|39421|gw.23.214.1"
"GO:0000075" "jgi|Nemve1|39543|gw.23.217.1"
"GO:0000075" "jgi|Nemve1|40200|gw.479.29.1"
"GO:0000075" "jgi|Nemve1|40628|gw.25.148.1"
"GO:0000075" "jgi|Nemve1|41239|gw.171.55.1"
"GO:0000075" "jgi|Nemve1|46765|gw.426.33.1"
"GO:0000075" "jgi|Nemve1|49591|gw.11404.1.1"
"GO:0000075" "jgi|Nemve1|587|gw.365.8.1"
"GO:0000075" "jgi|Nemve1|5939|gw.783.7.1"
"GO:0000075" "jgi|Nemve1|76571|gw.7596.5.1"
"GO:0000075" "jgi|Nemve1|79078|e_gw.1.90.1"
"GO:0000075" "jgi|Nemve1|85406|e_gw.11.275.1"
"GO:0000075" "jgi|Nemve1|85975|e_gw.12.352.1"
"GO:0000075" "jgi|Nemve1|89355|e_gw.21.176.1"
"GO:0000075" "jgi|Nemve1|89666|e_gw.22.179.1"
"GO:0000075" "jgi|Nemve1|9338|gw.8184.1.1"
"GO:0000075" "jgi|Nemve1|93974|e_gw.34.167.1"
"GO:0000075" "jgi|Nemve1|94148|e_gw.35.54.1"
"GO:0000075" "jgi|Nemve1|94213|e_gw.35.266.1"
"GO:0000075" "jgi|Nemve1|95716|e_gw.40.118.1"
"GO:0000075" "jgi|Nemve1|96181|e_gw.42.43.1"
"GO:0000075" "jgi|Nemve1|96883|e_gw.44.79.1"
"GO:0000075" "jgi|Nemve1|99492|e_gw.53.42.1"
"GO:0000076" "jgi|Nemve1|125757|e_gw.223.7.1"
"GO:0000076" "jgi|Nemve1|149821|e_gw.3172.2.1"
"GO:0000076" "jgi|Nemve1|182319|estExt_GenewiseH_1.C_370013"
"GO:0000076" "jgi|Nemve1|5939|gw.783.7.1"
"GO:0000077" "jgi|Nemve1|10204|gw.292.16.1"
"GO:0000077" "jgi|Nemve1|103926|e_gw.70.51.1"
"GO:0000077" "jgi|Nemve1|108504|e_gw.90.98.1"
"GO:0000077" "jgi|Nemve1|10968|gw.159.3.1"
"GO:0000077" "jgi|Nemve1|113517|e_gw.118.11.1"
"GO:0000077" "jgi|Nemve1|116745|e_gw.141.4.1"
"GO:0000077" "jgi|Nemve1|117779|e_gw.149.9.1"
"GO:0000077" "jgi|Nemve1|119155|e_gw.159.23.1"
"GO:0000077" "jgi|Nemve1|121396|e_gw.179.48.1"
"GO:0000077" "jgi|Nemve1|121468|e_gw.179.49.1"
"GO:0000077" "jgi|Nemve1|124792|e_gw.214.65.1"
"GO:0000077" "jgi|Nemve1|125757|e_gw.223.7.1"
"GO:0000077" "jgi|Nemve1|127396|e_gw.237.48.1"
"GO:0000077" "jgi|Nemve1|128941|e_gw.258.11.1"
"GO:0000077" "jgi|Nemve1|129967|e_gw.271.37.1"
"GO:0000077" "jgi|Nemve1|130205|e_gw.275.14.1"
"GO:0000077" "jgi|Nemve1|131609|e_gw.297.58.1"
"GO:0000077" "jgi|Nemve1|135050|e_gw.350.1.1"
"GO:0000077" "jgi|Nemve1|137694|e_gw.409.5.1"
"GO:0000077" "jgi|Nemve1|139755|e_gw.485.9.1"
"GO:0000077" "jgi|Nemve1|144527|e_gw.1072.1.1"
"GO:0000077" "jgi|Nemve1|145244|e_gw.1382.2.1"
"GO:0000077" "jgi|Nemve1|145330|e_gw.1400.1.1"
"GO:0000077" "jgi|Nemve1|146162|e_gw.1604.2.1"
"GO:0000077" "jgi|Nemve1|148426|e_gw.2402.3.1"
"GO:0000077" "jgi|Nemve1|148758|e_gw.2602.3.1"
"GO:0000077" "jgi|Nemve1|148792|e_gw.2620.1.1"
"GO:0000077" "jgi|Nemve1|150900|e_gw.3769.3.1"
"GO:0000077" "jgi|Nemve1|150968|e_gw.3813.2.1"
"GO:0000077" "jgi|Nemve1|151232|e_gw.4020.1.1"
"GO:0000077" "jgi|Nemve1|156512|e_gw.11104.1.1"
"GO:0000077" "jgi|Nemve1|158364|estExt_gwp.C_30546"
"GO:0000077" "jgi|Nemve1|159364|estExt_gwp.C_70324"
"GO:0000077" "jgi|Nemve1|161920|estExt_gwp.C_260003"
"GO:0000077" "jgi|Nemve1|163148|estExt_gwp.C_370101"
"GO:0000077" "jgi|Nemve1|163622|estExt_gwp.C_420122"
"GO:0000077" "jgi|Nemve1|167|gw.273.2.1"
"GO:0000077" "jgi|Nemve1|167719|estExt_gwp.C_920046"
"GO:0000077" "jgi|Nemve1|168163|estExt_gwp.C_1000135"
"GO:0000077" "jgi|Nemve1|171012|estExt_gwp.C_1650050"
"GO:0000077" "jgi|Nemve1|180219|estExt_GenewiseH_1.C_170178"
"GO:0000077" "jgi|Nemve1|180943|estExt_GenewiseH_1.C_230398"
"GO:0000077" "jgi|Nemve1|182331|estExt_GenewiseH_1.C_370028"
"GO:0000077" "jgi|Nemve1|185545|estExt_GenewiseH_1.C_720043"
"GO:0000077" "jgi|Nemve1|188431|estExt_GenewiseH_1.C_1220074"
"GO:0000077" "jgi|Nemve1|189255|estExt_GenewiseH_1.C_1390015"
"GO:0000077" "jgi|Nemve1|190193|estExt_GenewiseH_1.C_1640011"
"GO:0000077" "jgi|Nemve1|191257|estExt_GenewiseH_1.C_1990077"
"GO:0000077" "jgi|Nemve1|191787|estExt_GenewiseH_1.C_2170113"
"GO:0000077" "jgi|Nemve1|193516|estExt_GenewiseH_1.C_2970038"
"GO:0000077" "jgi|Nemve1|193548|estExt_GenewiseH_1.C_3000027"
"GO:0000077" "jgi|Nemve1|193603|estExt_GenewiseH_1.C_3040017"
"GO:0000077" "jgi|Nemve1|195005|estExt_GenewiseH_1.C_4700004"
"GO:0000077" "jgi|Nemve1|195416|estExt_GenewiseH_1.C_5950008"
"GO:0000077" "jgi|Nemve1|195662|estExt_GenewiseH_1.C_9300003"
"GO:0000077" "jgi|Nemve1|196829|fgenesh1_pg.scaffold_3000150"
"GO:0000077" "jgi|Nemve1|199932|fgenesh1_pg.scaffold_18000056"
"GO:0000077" "jgi|Nemve1|205783|fgenesh1_pg.scaffold_62000102"
"GO:0000077" "jgi|Nemve1|207834|fgenesh1_pg.scaffold_85000011"
"GO:0000077" "jgi|Nemve1|210048|fgenesh1_pg.scaffold_116000004"
"GO:0000077" "jgi|Nemve1|212635|fgenesh1_pg.scaffold_159000029"
"GO:0000077" "jgi|Nemve1|214386|fgenesh1_pg.scaffold_199000004"
"GO:0000077" "jgi|Nemve1|215693|fgenesh1_pg.scaffold_235000015"
"GO:0000077" "jgi|Nemve1|219029|fgenesh1_pg.scaffold_381000018"
"GO:0000077" "jgi|Nemve1|220177|fgenesh1_pg.scaffold_483000007"
"GO:0000077" "jgi|Nemve1|222786|fgenesh1_pg.scaffold_1948000001"
"GO:0000077" "jgi|Nemve1|224004|fgenesh1_pg.scaffold_3708000001"
"GO:0000077" "jgi|Nemve1|225594|fgenesh1_pg.scaffold_9612000001"
"GO:0000077" "jgi|Nemve1|228715|fgenesh1_pm.scaffold_32000004"
"GO:0000077" "jgi|Nemve1|230033|fgenesh1_pm.scaffold_132000010"
"GO:0000077" "jgi|Nemve1|231164|fgenesh1_pm.scaffold_414000002"
"GO:0000077" "jgi|Nemve1|232080|fgsh_est.C_scaffold_19000010"
"GO:0000077" "jgi|Nemve1|233482|fgsh_est.C_scaffold_243000005"
"GO:0000077" "jgi|Nemve1|235516|estExt_fgenesh1_pm.C_1610003"
"GO:0000077" "jgi|Nemve1|236108|estExt_fgenesh1_pm.C_4320005"
"GO:0000077" "jgi|Nemve1|236753|estExt_fgenesh1_kg.C_470012"
"GO:0000077" "jgi|Nemve1|237030|estExt_fgenesh1_kg.C_920007"
"GO:0000077" "jgi|Nemve1|237480|estExt_fgenesh1_kg.C_2730002"
"GO:0000077" "jgi|Nemve1|238636|estExt_fgenesh1_pg.C_70083"
"GO:0000077" "jgi|Nemve1|239961|estExt_fgenesh1_pg.C_220093"
"GO:0000077" "jgi|Nemve1|240784|estExt_fgenesh1_pg.C_340048"
"GO:0000077" "jgi|Nemve1|242073|estExt_fgenesh1_pg.C_560048"
"GO:0000077" "jgi|Nemve1|2423|gw.2092.1.1"
"GO:0000077" "jgi|Nemve1|244480|estExt_fgenesh1_pg.C_1230029"
"GO:0000077" "jgi|Nemve1|245843|estExt_fgenesh1_pg.C_1800005"
"GO:0000077" "jgi|Nemve1|247700|estExt_fgenesh1_pg.C_3390002"
"GO:0000077" "jgi|Nemve1|2803|gw.6708.1.1"
"GO:0000077" "jgi|Nemve1|39543|gw.23.217.1"
"GO:0000077" "jgi|Nemve1|41239|gw.171.55.1"
"GO:0000077" "jgi|Nemve1|49591|gw.11404.1.1"
"GO:0000077" "jgi|Nemve1|587|gw.365.8.1"
"GO:0000077" "jgi|Nemve1|76571|gw.7596.5.1"
"GO:0000077" "jgi|Nemve1|79078|e_gw.1.90.1"
"GO:0000077" "jgi|Nemve1|85406|e_gw.11.275.1"
"GO:0000077" "jgi|Nemve1|85975|e_gw.12.352.1"
"GO:0000077" "jgi|Nemve1|89666|e_gw.22.179.1"
"GO:0000077" "jgi|Nemve1|93974|e_gw.34.167.1"
"GO:0000077" "jgi|Nemve1|96181|e_gw.42.43.1"
"GO:0000079" "jgi|Nemve1|112080|e_gw.109.84.1"
"GO:0000079" "jgi|Nemve1|120850|e_gw.174.22.1"
"GO:0000079" "jgi|Nemve1|124606|e_gw.212.17.1"
"GO:0000079" "jgi|Nemve1|126046|e_gw.227.54.1"
"GO:0000079" "jgi|Nemve1|1277|gw.3817.1.1"
"GO:0000079" "jgi|Nemve1|128041|e_gw.245.25.1"
"GO:0000079" "jgi|Nemve1|128941|e_gw.258.11.1"
"GO:0000079" "jgi|Nemve1|130552|e_gw.281.33.1"
"GO:0000079" "jgi|Nemve1|130907|e_gw.287.30.1"
"GO:0000079" "jgi|Nemve1|131389|e_gw.294.6.1"
"GO:0000079" "jgi|Nemve1|137041|e_gw.389.35.1"
"GO:0000079" "jgi|Nemve1|137471|e_gw.401.17.1"
"GO:0000079" "jgi|Nemve1|143837|e_gw.884.5.1"
"GO:0000079" "jgi|Nemve1|143930|e_gw.896.4.1"
"GO:0000079" "jgi|Nemve1|145462|e_gw.1426.6.1"
"GO:0000079" "jgi|Nemve1|148758|e_gw.2602.3.1"
"GO:0000079" "jgi|Nemve1|149213|e_gw.2866.1.1"
"GO:0000079" "jgi|Nemve1|151434|e_gw.4153.5.1"
"GO:0000079" "jgi|Nemve1|160849|estExt_gwp.C_160181"
"GO:0000079" "jgi|Nemve1|165424|estExt_gwp.C_600191"
"GO:0000079" "jgi|Nemve1|167568|estExt_gwp.C_890126"
"GO:0000079" "jgi|Nemve1|188880|estExt_GenewiseH_1.C_1310039"
"GO:0000079" "jgi|Nemve1|193420|estExt_GenewiseH_1.C_2940026"
"GO:0000079" "jgi|Nemve1|202514|fgenesh1_pg.scaffold_35000102"
"GO:0000079" "jgi|Nemve1|203423|fgenesh1_pg.scaffold_43000006"
"GO:0000079" "jgi|Nemve1|208415|fgenesh1_pg.scaffold_92000031"
"GO:0000079" "jgi|Nemve1|208718|fgenesh1_pg.scaffold_96000006"
"GO:0000079" "jgi|Nemve1|224942|fgenesh1_pg.scaffold_6757000001"
"GO:0000079" "jgi|Nemve1|227371|fgenesh1_kg.scaffold_227000001"
"GO:0000079" "jgi|Nemve1|228024|fgenesh1_pm.scaffold_5000012"
"GO:0000079" "jgi|Nemve1|230033|fgenesh1_pm.scaffold_132000010"
"GO:0000079" "jgi|Nemve1|232792|fgsh_est.C_scaffold_82000011"
"GO:0000079" "jgi|Nemve1|233155|fgsh_est.C_scaffold_141000002"
"GO:0000079" "jgi|Nemve1|236308|estExt_fgenesh1_kg.C_30005"
"GO:0000079" "jgi|Nemve1|237165|estExt_fgenesh1_kg.C_1300002"
"GO:0000079" "jgi|Nemve1|237657|estExt_fgenesh1_kg.C_6070001"
"GO:0000079" "jgi|Nemve1|237796|estExt_fgenesh1_pg.C_10239"
"GO:0000079" "jgi|Nemve1|238228|estExt_fgenesh1_pg.C_40146"
"GO:0000079" "jgi|Nemve1|240356|estExt_fgenesh1_pg.C_270143"
"GO:0000079" "jgi|Nemve1|241252|estExt_fgenesh1_pg.C_420103"
"GO:0000079" "jgi|Nemve1|241841|estExt_fgenesh1_pg.C_520073"
"GO:0000079" "jgi|Nemve1|242271|estExt_fgenesh1_pg.C_600043"
"GO:0000079" "jgi|Nemve1|25384|gw.52.104.1"
"GO:0000079" "jgi|Nemve1|41570|gw.308.43.1"
"GO:0000079" "jgi|Nemve1|52623|gw.128.91.1"
"GO:0000079" "jgi|Nemve1|58338|gw.343.51.1"
"GO:0000079" "jgi|Nemve1|68493|gw.725.32.1"
"GO:0000079" "jgi|Nemve1|6862|gw.4850.1.1"
"GO:0000079" "jgi|Nemve1|80476|e_gw.3.292.1"
"GO:0000079" "jgi|Nemve1|81518|e_gw.4.523.1"
"GO:0000079" "jgi|Nemve1|81999|e_gw.5.118.1"
"GO:0000079" "jgi|Nemve1|83332|e_gw.7.192.1"
"GO:0000079" "jgi|Nemve1|91756|e_gw.28.68.1"
"GO:0000079" "jgi|Nemve1|94800|e_gw.37.30.1"
"GO:0000079" "jgi|Nemve1|99661|e_gw.53.58.1"
"GO:0000080" "jgi|Nemve1|115110|e_gw.130.59.1"
"GO:0000080" "jgi|Nemve1|119155|e_gw.159.23.1"
"GO:0000080" "jgi|Nemve1|130552|e_gw.281.33.1"
"GO:0000080" "jgi|Nemve1|150900|e_gw.3769.3.1"
"GO:0000080" "jgi|Nemve1|154049|e_gw.6889.3.1"
"GO:0000080" "jgi|Nemve1|159364|estExt_gwp.C_70324"
"GO:0000080" "jgi|Nemve1|164893|estExt_gwp.C_540142"
"GO:0000080" "jgi|Nemve1|178700|estExt_GenewiseH_1.C_70539"
"GO:0000080" "jgi|Nemve1|185545|estExt_GenewiseH_1.C_720043"
"GO:0000080" "jgi|Nemve1|189228|estExt_GenewiseH_1.C_1380057"
"GO:0000080" "jgi|Nemve1|197956|fgenesh1_pg.scaffold_7000239"
"GO:0000080" "jgi|Nemve1|204335|fgenesh1_pg.scaffold_50000019"
"GO:0000080" "jgi|Nemve1|217267|fgenesh1_pg.scaffold_291000001"
"GO:0000080" "jgi|Nemve1|224252|fgenesh1_pg.scaffold_4246000001"
"GO:0000080" "jgi|Nemve1|227371|fgenesh1_kg.scaffold_227000001"
"GO:0000080" "jgi|Nemve1|231164|fgenesh1_pm.scaffold_414000002"
"GO:0000080" "jgi|Nemve1|232792|fgsh_est.C_scaffold_82000011"
"GO:0000080" "jgi|Nemve1|233898|estExt_fgenesh1_pm.C_20036"
"GO:0000080" "jgi|Nemve1|235633|estExt_fgenesh1_pm.C_1870003"
"GO:0000080" "jgi|Nemve1|239885|estExt_fgenesh1_pg.C_210065"
"GO:0000080" "jgi|Nemve1|240356|estExt_fgenesh1_pg.C_270143"
"GO:0000080" "jgi|Nemve1|241252|estExt_fgenesh1_pg.C_420103"
"GO:0000080" "jgi|Nemve1|244885|estExt_fgenesh1_pg.C_1380016"
"GO:0000080" "jgi|Nemve1|245401|estExt_fgenesh1_pg.C_1580013"
"GO:0000080" "jgi|Nemve1|6862|gw.4850.1.1"
"GO:0000080" "jgi|Nemve1|73384|gw.95.229.1"
"GO:0000080" "jgi|Nemve1|95684|e_gw.40.201.1"
"GO:0000080" "jgi|Nemve1|96966|e_gw.44.278.1"
"GO:0000082" "jgi|Nemve1|100805|e_gw.58.108.1"
"GO:0000082" "jgi|Nemve1|10204|gw.292.16.1"
"GO:0000082" "jgi|Nemve1|108175|e_gw.89.45.1"
"GO:0000082" "jgi|Nemve1|108504|e_gw.90.98.1"
"GO:0000082" "jgi|Nemve1|109363|e_gw.94.76.1"
"GO:0000082" "jgi|Nemve1|10968|gw.159.3.1"
"GO:0000082" "jgi|Nemve1|112378|e_gw.111.29.1"
"GO:0000082" "jgi|Nemve1|113806|e_gw.120.116.1"
"GO:0000082" "jgi|Nemve1|115110|e_gw.130.59.1"
"GO:0000082" "jgi|Nemve1|11543|gw.462.1.1"
"GO:0000082" "jgi|Nemve1|116745|e_gw.141.4.1"
"GO:0000082" "jgi|Nemve1|119155|e_gw.159.23.1"
"GO:0000082" "jgi|Nemve1|119951|e_gw.166.33.1"
"GO:0000082" "jgi|Nemve1|125609|e_gw.221.55.1"
"GO:0000082" "jgi|Nemve1|127396|e_gw.237.48.1"
"GO:0000082" "jgi|Nemve1|130385|e_gw.279.42.1"
"GO:0000082" "jgi|Nemve1|130552|e_gw.281.33.1"
"GO:0000082" "jgi|Nemve1|130699|e_gw.283.35.1"
"GO:0000082" "jgi|Nemve1|131389|e_gw.294.6.1"
"GO:0000082" "jgi|Nemve1|131609|e_gw.297.58.1"
"GO:0000082" "jgi|Nemve1|131857|e_gw.301.8.1"
"GO:0000082" "jgi|Nemve1|137041|e_gw.389.35.1"
"GO:0000082" "jgi|Nemve1|142804|e_gw.705.9.1"
"GO:0000082" "jgi|Nemve1|143837|e_gw.884.5.1"
"GO:0000082" "jgi|Nemve1|143930|e_gw.896.4.1"
"GO:0000082" "jgi|Nemve1|144527|e_gw.1072.1.1"
"GO:0000082" "jgi|Nemve1|145244|e_gw.1382.2.1"
"GO:0000082" "jgi|Nemve1|146670|e_gw.1745.2.1"
"GO:0000082" "jgi|Nemve1|147748|e_gw.2122.1.1"
"GO:0000082" "jgi|Nemve1|148426|e_gw.2402.3.1"
"GO:0000082" "jgi|Nemve1|148792|e_gw.2620.1.1"
"GO:0000082" "jgi|Nemve1|148817|e_gw.2644.1.1"
"GO:0000082" "jgi|Nemve1|149821|e_gw.3172.2.1"
"GO:0000082" "jgi|Nemve1|149889|e_gw.3201.1.1"
"GO:0000082" "jgi|Nemve1|149932|e_gw.3232.5.1"
"GO:0000082" "jgi|Nemve1|152277|e_gw.4822.1.1"
"GO:0000082" "jgi|Nemve1|153107|e_gw.5741.1.1"
"GO:0000082" "jgi|Nemve1|156512|e_gw.11104.1.1"
"GO:0000082" "jgi|Nemve1|157808|estExt_gwp.C_10520"
"GO:0000082" "jgi|Nemve1|158364|estExt_gwp.C_30546"
"GO:0000082" "jgi|Nemve1|159364|estExt_gwp.C_70324"
"GO:0000082" "jgi|Nemve1|160849|estExt_gwp.C_160181"
"GO:0000082" "jgi|Nemve1|161775|estExt_gwp.C_240220"
"GO:0000082" "jgi|Nemve1|161920|estExt_gwp.C_260003"
"GO:0000082" "jgi|Nemve1|162805|estExt_gwp.C_330257"
"GO:0000082" "jgi|Nemve1|164893|estExt_gwp.C_540142"
"GO:0000082" "jgi|Nemve1|165579|estExt_gwp.C_620086"
"GO:0000082" "jgi|Nemve1|167|gw.273.2.1"
"GO:0000082" "jgi|Nemve1|167553|estExt_gwp.C_890103"
"GO:0000082" "jgi|Nemve1|168163|estExt_gwp.C_1000135"
"GO:0000082" "jgi|Nemve1|168297|estExt_gwp.C_1020112"
"GO:0000082" "jgi|Nemve1|16941|gw.92.17.1"
"GO:0000082" "jgi|Nemve1|170128|estExt_gwp.C_1410003"
"GO:0000082" "jgi|Nemve1|178205|estExt_GenewiseH_1.C_50588"
"GO:0000082" "jgi|Nemve1|179624|estExt_GenewiseH_1.C_130262"
"GO:0000082" "jgi|Nemve1|180943|estExt_GenewiseH_1.C_230398"
"GO:0000082" "jgi|Nemve1|185545|estExt_GenewiseH_1.C_720043"
"GO:0000082" "jgi|Nemve1|188289|estExt_GenewiseH_1.C_1190062"
"GO:0000082" "jgi|Nemve1|189228|estExt_GenewiseH_1.C_1380057"
"GO:0000082" "jgi|Nemve1|189255|estExt_GenewiseH_1.C_1390015"
"GO:0000082" "jgi|Nemve1|190193|estExt_GenewiseH_1.C_1640011"
"GO:0000082" "jgi|Nemve1|191344|estExt_GenewiseH_1.C_2030019"
"GO:0000082" "jgi|Nemve1|191787|estExt_GenewiseH_1.C_2170113"
"GO:0000082" "jgi|Nemve1|192492|estExt_GenewiseH_1.C_2430074"
"GO:0000082" "jgi|Nemve1|193516|estExt_GenewiseH_1.C_2970038"
"GO:0000082" "jgi|Nemve1|193603|estExt_GenewiseH_1.C_3040017"
"GO:0000082" "jgi|Nemve1|194038|estExt_GenewiseH_1.C_3340029"
"GO:0000082" "jgi|Nemve1|194654|estExt_GenewiseH_1.C_3930059"
"GO:0000082" "jgi|Nemve1|195005|estExt_GenewiseH_1.C_4700004"
"GO:0000082" "jgi|Nemve1|196099|fgenesh1_pg.scaffold_1000030"
"GO:0000082" "jgi|Nemve1|196829|fgenesh1_pg.scaffold_3000150"
"GO:0000082" "jgi|Nemve1|205783|fgenesh1_pg.scaffold_62000102"
"GO:0000082" "jgi|Nemve1|210271|fgenesh1_pg.scaffold_119000033"
"GO:0000082" "jgi|Nemve1|212635|fgenesh1_pg.scaffold_159000029"
"GO:0000082" "jgi|Nemve1|215383|fgenesh1_pg.scaffold_226000033"
"GO:0000082" "jgi|Nemve1|215693|fgenesh1_pg.scaffold_235000015"
"GO:0000082" "jgi|Nemve1|216465|fgenesh1_pg.scaffold_261000031"
"GO:0000082" "jgi|Nemve1|217188|fgenesh1_pg.scaffold_288000002"
"GO:0000082" "jgi|Nemve1|219029|fgenesh1_pg.scaffold_381000018"
"GO:0000082" "jgi|Nemve1|220177|fgenesh1_pg.scaffold_483000007"
"GO:0000082" "jgi|Nemve1|220432|fgenesh1_pg.scaffold_521000006"
"GO:0000082" "jgi|Nemve1|220980|fgenesh1_pg.scaffold_617000002"
"GO:0000082" "jgi|Nemve1|224075|fgenesh1_pg.scaffold_3838000001"
"GO:0000082" "jgi|Nemve1|224820|fgenesh1_pg.scaffold_6105000001"
"GO:0000082" "jgi|Nemve1|227371|fgenesh1_kg.scaffold_227000001"
"GO:0000082" "jgi|Nemve1|231164|fgenesh1_pm.scaffold_414000002"
"GO:0000082" "jgi|Nemve1|231431|fgenesh1_pm.scaffold_1453000001"
"GO:0000082" "jgi|Nemve1|232710|fgsh_est.C_scaffold_75000005"
"GO:0000082" "jgi|Nemve1|232792|fgsh_est.C_scaffold_82000011"
"GO:0000082" "jgi|Nemve1|233482|fgsh_est.C_scaffold_243000005"
"GO:0000082" "jgi|Nemve1|235516|estExt_fgenesh1_pm.C_1610003"
"GO:0000082" "jgi|Nemve1|235633|estExt_fgenesh1_pm.C_1870003"
"GO:0000082" "jgi|Nemve1|236108|estExt_fgenesh1_pm.C_4320005"
"GO:0000082" "jgi|Nemve1|236753|estExt_fgenesh1_kg.C_470012"
"GO:0000082" "jgi|Nemve1|236860|estExt_fgenesh1_kg.C_620003"
"GO:0000082" "jgi|Nemve1|237165|estExt_fgenesh1_kg.C_1300002"
"GO:0000082" "jgi|Nemve1|237483|estExt_fgenesh1_kg.C_2750001"
"GO:0000082" "jgi|Nemve1|237657|estExt_fgenesh1_kg.C_6070001"
"GO:0000082" "jgi|Nemve1|238608|estExt_fgenesh1_pg.C_70024"
"GO:0000082" "jgi|Nemve1|238634|estExt_fgenesh1_pg.C_70080"
"GO:0000082" "jgi|Nemve1|238636|estExt_fgenesh1_pg.C_70083"
"GO:0000082" "jgi|Nemve1|239788|estExt_fgenesh1_pg.C_200008"
"GO:0000082" "jgi|Nemve1|239961|estExt_fgenesh1_pg.C_220093"
"GO:0000082" "jgi|Nemve1|240356|estExt_fgenesh1_pg.C_270143"
"GO:0000082" "jgi|Nemve1|240954|estExt_fgenesh1_pg.C_370087"
"GO:0000082" "jgi|Nemve1|241252|estExt_fgenesh1_pg.C_420103"
"GO:0000082" "jgi|Nemve1|242355|estExt_fgenesh1_pg.C_620010"
"GO:0000082" "jgi|Nemve1|244232|estExt_fgenesh1_pg.C_1140042"
"GO:0000082" "jgi|Nemve1|244480|estExt_fgenesh1_pg.C_1230029"
"GO:0000082" "jgi|Nemve1|244885|estExt_fgenesh1_pg.C_1380016"
"GO:0000082" "jgi|Nemve1|245093|estExt_fgenesh1_pg.C_1450025"
"GO:0000082" "jgi|Nemve1|245588|estExt_fgenesh1_pg.C_1680027"
"GO:0000082" "jgi|Nemve1|246094|estExt_fgenesh1_pg.C_1960032"
"GO:0000082" "jgi|Nemve1|247700|estExt_fgenesh1_pg.C_3390002"
"GO:0000082" "jgi|Nemve1|248582|estExt_fgenesh1_pg.C_7050005"
"GO:0000082" "jgi|Nemve1|24917|gw.117.71.1"
"GO:0000082" "jgi|Nemve1|25384|gw.52.104.1"
"GO:0000082" "jgi|Nemve1|2803|gw.6708.1.1"
"GO:0000082" "jgi|Nemve1|38726|gw.20.136.1"
"GO:0000082" "jgi|Nemve1|39543|gw.23.217.1"
"GO:0000082" "jgi|Nemve1|40200|gw.479.29.1"
"GO:0000082" "jgi|Nemve1|40331|gw.264.20.1"
"GO:0000082" "jgi|Nemve1|49591|gw.11404.1.1"
"GO:0000082" "jgi|Nemve1|52623|gw.128.91.1"
"GO:0000082" "jgi|Nemve1|587|gw.365.8.1"
"GO:0000082" "jgi|Nemve1|59717|gw.7649.2.1"
"GO:0000082" "jgi|Nemve1|6862|gw.4850.1.1"
"GO:0000082" "jgi|Nemve1|76571|gw.7596.5.1"
"GO:0000082" "jgi|Nemve1|79078|e_gw.1.90.1"
"GO:0000082" "jgi|Nemve1|84865|e_gw.10.207.1"
"GO:0000082" "jgi|Nemve1|85083|e_gw.10.32.1"
"GO:0000082" "jgi|Nemve1|85406|e_gw.11.275.1"
"GO:0000082" "jgi|Nemve1|9338|gw.8184.1.1"
"GO:0000082" "jgi|Nemve1|98111|e_gw.48.236.1"
"GO:0000082" "jgi|Nemve1|99492|e_gw.53.42.1"
"GO:0000083" "jgi|Nemve1|112378|e_gw.111.29.1"
"GO:0000083" "jgi|Nemve1|144527|e_gw.1072.1.1"
"GO:0000083" "jgi|Nemve1|146670|e_gw.1745.2.1"
"GO:0000083" "jgi|Nemve1|149821|e_gw.3172.2.1"
"GO:0000083" "jgi|Nemve1|152277|e_gw.4822.1.1"
"GO:0000083" "jgi|Nemve1|165579|estExt_gwp.C_620086"
"GO:0000083" "jgi|Nemve1|168297|estExt_gwp.C_1020112"
"GO:0000083" "jgi|Nemve1|210271|fgenesh1_pg.scaffold_119000033"
"GO:0000083" "jgi|Nemve1|236860|estExt_fgenesh1_kg.C_620003"
"GO:0000083" "jgi|Nemve1|242355|estExt_fgenesh1_pg.C_620010"
"GO:0000083" "jgi|Nemve1|587|gw.365.8.1"
"GO:0000084" "jgi|Nemve1|100805|e_gw.58.108.1"
"GO:0000084" "jgi|Nemve1|10204|gw.292.16.1"
"GO:0000084" "jgi|Nemve1|108175|e_gw.89.45.1"
"GO:0000084" "jgi|Nemve1|10968|gw.159.3.1"
"GO:0000084" "jgi|Nemve1|110119|e_gw.98.154.1"
"GO:0000084" "jgi|Nemve1|11039|gw.216.6.1"
"GO:0000084" "jgi|Nemve1|112080|e_gw.109.84.1"
"GO:0000084" "jgi|Nemve1|115110|e_gw.130.59.1"
"GO:0000084" "jgi|Nemve1|116745|e_gw.141.4.1"
"GO:0000084" "jgi|Nemve1|119155|e_gw.159.23.1"
"GO:0000084" "jgi|Nemve1|119951|e_gw.166.33.1"
"GO:0000084" "jgi|Nemve1|123738|e_gw.203.85.1"
"GO:0000084" "jgi|Nemve1|125609|e_gw.221.55.1"
"GO:0000084" "jgi|Nemve1|127396|e_gw.237.48.1"
"GO:0000084" "jgi|Nemve1|130552|e_gw.281.33.1"
"GO:0000084" "jgi|Nemve1|132328|e_gw.308.5.1"
"GO:0000084" "jgi|Nemve1|145244|e_gw.1382.2.1"
"GO:0000084" "jgi|Nemve1|147748|e_gw.2122.1.1"
"GO:0000084" "jgi|Nemve1|148426|e_gw.2402.3.1"
"GO:0000084" "jgi|Nemve1|149821|e_gw.3172.2.1"
"GO:0000084" "jgi|Nemve1|149889|e_gw.3201.1.1"
"GO:0000084" "jgi|Nemve1|153503|e_gw.6228.2.1"
"GO:0000084" "jgi|Nemve1|156512|e_gw.11104.1.1"
"GO:0000084" "jgi|Nemve1|159364|estExt_gwp.C_70324"
"GO:0000084" "jgi|Nemve1|160748|estExt_gwp.C_150238"
"GO:0000084" "jgi|Nemve1|161920|estExt_gwp.C_260003"
"GO:0000084" "jgi|Nemve1|164893|estExt_gwp.C_540142"
"GO:0000084" "jgi|Nemve1|166542|estExt_gwp.C_750027"
"GO:0000084" "jgi|Nemve1|166761|estExt_gwp.C_780064"
"GO:0000084" "jgi|Nemve1|166966|estExt_gwp.C_800235"
"GO:0000084" "jgi|Nemve1|168163|estExt_gwp.C_1000135"
"GO:0000084" "jgi|Nemve1|168297|estExt_gwp.C_1020112"
"GO:0000084" "jgi|Nemve1|170128|estExt_gwp.C_1410003"
"GO:0000084" "jgi|Nemve1|173306|estExt_gwp.C_2450019"
"GO:0000084" "jgi|Nemve1|173335|estExt_gwp.C_2450090"
"GO:0000084" "jgi|Nemve1|178940|estExt_GenewiseH_1.C_90405"
"GO:0000084" "jgi|Nemve1|179624|estExt_GenewiseH_1.C_130262"
"GO:0000084" "jgi|Nemve1|180943|estExt_GenewiseH_1.C_230398"
"GO:0000084" "jgi|Nemve1|185545|estExt_GenewiseH_1.C_720043"
"GO:0000084" "jgi|Nemve1|189228|estExt_GenewiseH_1.C_1380057"
"GO:0000084" "jgi|Nemve1|189255|estExt_GenewiseH_1.C_1390015"
"GO:0000084" "jgi|Nemve1|190193|estExt_GenewiseH_1.C_1640011"
"GO:0000084" "jgi|Nemve1|191344|estExt_GenewiseH_1.C_2030019"
"GO:0000084" "jgi|Nemve1|191787|estExt_GenewiseH_1.C_2170113"
"GO:0000084" "jgi|Nemve1|192492|estExt_GenewiseH_1.C_2430074"
"GO:0000084" "jgi|Nemve1|193516|estExt_GenewiseH_1.C_2970038"
"GO:0000084" "jgi|Nemve1|193603|estExt_GenewiseH_1.C_3040017"
"GO:0000084" "jgi|Nemve1|194038|estExt_GenewiseH_1.C_3340029"
"GO:0000084" "jgi|Nemve1|195005|estExt_GenewiseH_1.C_4700004"
"GO:0000084" "jgi|Nemve1|196829|fgenesh1_pg.scaffold_3000150"
"GO:0000084" "jgi|Nemve1|201054|fgenesh1_pg.scaffold_25000122"
"GO:0000084" "jgi|Nemve1|20182|gw.67.9.1"
"GO:0000084" "jgi|Nemve1|205783|fgenesh1_pg.scaffold_62000102"
"GO:0000084" "jgi|Nemve1|209082|fgenesh1_pg.scaffold_101000009"
"GO:0000084" "jgi|Nemve1|212635|fgenesh1_pg.scaffold_159000029"
"GO:0000084" "jgi|Nemve1|215383|fgenesh1_pg.scaffold_226000033"
"GO:0000084" "jgi|Nemve1|215693|fgenesh1_pg.scaffold_235000015"
"GO:0000084" "jgi|Nemve1|218204|fgenesh1_pg.scaffold_335000006"
"GO:0000084" "jgi|Nemve1|219029|fgenesh1_pg.scaffold_381000018"
"GO:0000084" "jgi|Nemve1|221960|fgenesh1_pg.scaffold_1160000004"
"GO:0000084" "jgi|Nemve1|224075|fgenesh1_pg.scaffold_3838000001"
"GO:0000084" "jgi|Nemve1|224501|fgenesh1_pg.scaffold_4893000001"
"GO:0000084" "jgi|Nemve1|227371|fgenesh1_kg.scaffold_227000001"
"GO:0000084" "jgi|Nemve1|228715|fgenesh1_pm.scaffold_32000004"
"GO:0000084" "jgi|Nemve1|231164|fgenesh1_pm.scaffold_414000002"
"GO:0000084" "jgi|Nemve1|232792|fgsh_est.C_scaffold_82000011"
"GO:0000084" "jgi|Nemve1|233482|fgsh_est.C_scaffold_243000005"
"GO:0000084" "jgi|Nemve1|233970|estExt_fgenesh1_pm.C_40029"
"GO:0000084" "jgi|Nemve1|235516|estExt_fgenesh1_pm.C_1610003"
"GO:0000084" "jgi|Nemve1|235862|estExt_fgenesh1_pm.C_2600002"
"GO:0000084" "jgi|Nemve1|235999|estExt_fgenesh1_pm.C_3320001"
"GO:0000084" "jgi|Nemve1|236108|estExt_fgenesh1_pm.C_4320005"
"GO:0000084" "jgi|Nemve1|236753|estExt_fgenesh1_kg.C_470012"
"GO:0000084" "jgi|Nemve1|237165|estExt_fgenesh1_kg.C_1300002"
"GO:0000084" "jgi|Nemve1|237188|estExt_fgenesh1_kg.C_1340001"
"GO:0000084" "jgi|Nemve1|237483|estExt_fgenesh1_kg.C_2750001"
"GO:0000084" "jgi|Nemve1|238608|estExt_fgenesh1_pg.C_70024"
"GO:0000084" "jgi|Nemve1|238636|estExt_fgenesh1_pg.C_70083"
"GO:0000084" "jgi|Nemve1|239961|estExt_fgenesh1_pg.C_220093"
"GO:0000084" "jgi|Nemve1|240356|estExt_fgenesh1_pg.C_270143"
"GO:0000084" "jgi|Nemve1|241252|estExt_fgenesh1_pg.C_420103"
"GO:0000084" "jgi|Nemve1|242073|estExt_fgenesh1_pg.C_560048"
"GO:0000084" "jgi|Nemve1|244660|estExt_fgenesh1_pg.C_1290057"
"GO:0000084" "jgi|Nemve1|2803|gw.6708.1.1"
"GO:0000084" "jgi|Nemve1|33267|gw.11.89.1"
"GO:0000084" "jgi|Nemve1|33467|gw.11.96.1"
"GO:0000084" "jgi|Nemve1|39543|gw.23.217.1"
"GO:0000084" "jgi|Nemve1|40200|gw.479.29.1"
"GO:0000084" "jgi|Nemve1|6862|gw.4850.1.1"
"GO:0000084" "jgi|Nemve1|76571|gw.7596.5.1"
"GO:0000084" "jgi|Nemve1|79078|e_gw.1.90.1"
"GO:0000084" "jgi|Nemve1|86487|e_gw.13.273.1"
"GO:0000084" "jgi|Nemve1|87358|e_gw.15.92.1"
"GO:0000084" "jgi|Nemve1|90580|e_gw.24.86.1"
"GO:0000084" "jgi|Nemve1|99492|e_gw.53.42.1"
"GO:0000085" "jgi|Nemve1|185545|estExt_GenewiseH_1.C_720043"
"GO:0000085" "jgi|Nemve1|195115|estExt_GenewiseH_1.C_4980003"
"GO:0000085" "jgi|Nemve1|240013|estExt_fgenesh1_pg.C_230038"
"GO:0000085" "jgi|Nemve1|245401|estExt_fgenesh1_pg.C_1580013"
"GO:0000085" "jgi|Nemve1|39421|gw.23.214.1"
"GO:0000085" "jgi|Nemve1|3950|gw.2603.3.1"
"GO:0000085" "jgi|Nemve1|73384|gw.95.229.1"
"GO:0000085" "jgi|Nemve1|82891|e_gw.6.263.1"
"GO:0000085" "jgi|Nemve1|96966|e_gw.44.278.1"
"GO:0000086" "jgi|Nemve1|100278|e_gw.56.102.1"
"GO:0000086" "jgi|Nemve1|10142|gw.297.2.1"
"GO:0000086" "jgi|Nemve1|104524|e_gw.73.149.1"
"GO:0000086" "jgi|Nemve1|105650|e_gw.78.103.1"
"GO:0000086" "jgi|Nemve1|105967|e_gw.80.152.1"
"GO:0000086" "jgi|Nemve1|114412|e_gw.125.39.1"
"GO:0000086" "jgi|Nemve1|116440|e_gw.138.26.1"
"GO:0000086" "jgi|Nemve1|116843|e_gw.141.96.1"
"GO:0000086" "jgi|Nemve1|118882|e_gw.157.96.1"
"GO:0000086" "jgi|Nemve1|118944|e_gw.157.113.1"
"GO:0000086" "jgi|Nemve1|120850|e_gw.174.22.1"
"GO:0000086" "jgi|Nemve1|12115|gw.214.11.1"
"GO:0000086" "jgi|Nemve1|125757|e_gw.223.7.1"
"GO:0000086" "jgi|Nemve1|126046|e_gw.227.54.1"
"GO:0000086" "jgi|Nemve1|128814|e_gw.255.21.1"
"GO:0000086" "jgi|Nemve1|128876|e_gw.257.29.1"
"GO:0000086" "jgi|Nemve1|128941|e_gw.258.11.1"
"GO:0000086" "jgi|Nemve1|129046|e_gw.259.7.1"
"GO:0000086" "jgi|Nemve1|130552|e_gw.281.33.1"
"GO:0000086" "jgi|Nemve1|135050|e_gw.350.1.1"
"GO:0000086" "jgi|Nemve1|139755|e_gw.485.9.1"
"GO:0000086" "jgi|Nemve1|143134|e_gw.748.11.1"
"GO:0000086" "jgi|Nemve1|143837|e_gw.884.5.1"
"GO:0000086" "jgi|Nemve1|144180|e_gw.953.5.1"
"GO:0000086" "jgi|Nemve1|146162|e_gw.1604.2.1"
"GO:0000086" "jgi|Nemve1|148758|e_gw.2602.3.1"
"GO:0000086" "jgi|Nemve1|148938|e_gw.2702.2.1"
"GO:0000086" "jgi|Nemve1|149821|e_gw.3172.2.1"
"GO:0000086" "jgi|Nemve1|150900|e_gw.3769.3.1"
"GO:0000086" "jgi|Nemve1|151434|e_gw.4153.5.1"
"GO:0000086" "jgi|Nemve1|153674|e_gw.6473.2.1"
"GO:0000086" "jgi|Nemve1|157610|e_gw.18736.2.1"
"GO:0000086" "jgi|Nemve1|157808|estExt_gwp.C_10520"
"GO:0000086" "jgi|Nemve1|159077|estExt_gwp.C_60216"
"GO:0000086" "jgi|Nemve1|162970|estExt_gwp.C_350222"
"GO:0000086" "jgi|Nemve1|163066|estExt_gwp.C_360163"
"GO:0000086" "jgi|Nemve1|163148|estExt_gwp.C_370101"
"GO:0000086" "jgi|Nemve1|167719|estExt_gwp.C_920046"
"GO:0000086" "jgi|Nemve1|167737|estExt_gwp.C_920070"
"GO:0000086" "jgi|Nemve1|169217|estExt_gwp.C_1220079"
"GO:0000086" "jgi|Nemve1|173802|estExt_gwp.C_2700032"
"GO:0000086" "jgi|Nemve1|178700|estExt_GenewiseH_1.C_70539"
"GO:0000086" "jgi|Nemve1|181671|estExt_GenewiseH_1.C_300371"
"GO:0000086" "jgi|Nemve1|182319|estExt_GenewiseH_1.C_370013"
"GO:0000086" "jgi|Nemve1|185545|estExt_GenewiseH_1.C_720043"
"GO:0000086" "jgi|Nemve1|188665|estExt_GenewiseH_1.C_1270075"
"GO:0000086" "jgi|Nemve1|188880|estExt_GenewiseH_1.C_1310039"
"GO:0000086" "jgi|Nemve1|195662|estExt_GenewiseH_1.C_9300003"
"GO:0000086" "jgi|Nemve1|196354|fgenesh1_pg.scaffold_1000285"
"GO:0000086" "jgi|Nemve1|197956|fgenesh1_pg.scaffold_7000239"
"GO:0000086" "jgi|Nemve1|200525|fgenesh1_pg.scaffold_22000047"
"GO:0000086" "jgi|Nemve1|20182|gw.67.9.1"
"GO:0000086" "jgi|Nemve1|20626|gw.78.22.1"
"GO:0000086" "jgi|Nemve1|208415|fgenesh1_pg.scaffold_92000031"
"GO:0000086" "jgi|Nemve1|210169|fgenesh1_pg.scaffold_118000001"
"GO:0000086" "jgi|Nemve1|210636|fgenesh1_pg.scaffold_125000005"
"GO:0000086" "jgi|Nemve1|211860|fgenesh1_pg.scaffold_145000022"
"GO:0000086" "jgi|Nemve1|213429|fgenesh1_pg.scaffold_176000012"
"GO:0000086" "jgi|Nemve1|21439|gw.142.33.1"
"GO:0000086" "jgi|Nemve1|219939|fgenesh1_pg.scaffold_457000006"
"GO:0000086" "jgi|Nemve1|220337|fgenesh1_pg.scaffold_503000007"
"GO:0000086" "jgi|Nemve1|220432|fgenesh1_pg.scaffold_521000006"
"GO:0000086" "jgi|Nemve1|223290|fgenesh1_pg.scaffold_2540000001"
"GO:0000086" "jgi|Nemve1|223984|fgenesh1_pg.scaffold_3677000001"
"GO:0000086" "jgi|Nemve1|224761|fgenesh1_pg.scaffold_5804000001"
"GO:0000086" "jgi|Nemve1|225543|fgenesh1_pg.scaffold_9300000001"
"GO:0000086" "jgi|Nemve1|228836|fgenesh1_pm.scaffold_38000002"
"GO:0000086" "jgi|Nemve1|229095|fgenesh1_pm.scaffold_53000010"
"GO:0000086" "jgi|Nemve1|230033|fgenesh1_pm.scaffold_132000010"
"GO:0000086" "jgi|Nemve1|230370|fgenesh1_pm.scaffold_176000002"
"GO:0000086" "jgi|Nemve1|237030|estExt_fgenesh1_kg.C_920007"
"GO:0000086" "jgi|Nemve1|237453|estExt_fgenesh1_kg.C_2570002"
"GO:0000086" "jgi|Nemve1|237480|estExt_fgenesh1_kg.C_2730002"
"GO:0000086" "jgi|Nemve1|237874|estExt_fgenesh1_pg.C_20072"
"GO:0000086" "jgi|Nemve1|240784|estExt_fgenesh1_pg.C_340048"
"GO:0000086" "jgi|Nemve1|241252|estExt_fgenesh1_pg.C_420103"
"GO:0000086" "jgi|Nemve1|241316|estExt_fgenesh1_pg.C_430104"
"GO:0000086" "jgi|Nemve1|242073|estExt_fgenesh1_pg.C_560048"
"GO:0000086" "jgi|Nemve1|242515|estExt_fgenesh1_pg.C_650066"
"GO:0000086" "jgi|Nemve1|244338|estExt_fgenesh1_pg.C_1180053"
"GO:0000086" "jgi|Nemve1|244590|estExt_fgenesh1_pg.C_1270032"
"GO:0000086" "jgi|Nemve1|245773|estExt_fgenesh1_pg.C_1760009"
"GO:0000086" "jgi|Nemve1|245843|estExt_fgenesh1_pg.C_1800005"
"GO:0000086" "jgi|Nemve1|246718|estExt_fgenesh1_pg.C_2360018"
"GO:0000086" "jgi|Nemve1|247466|estExt_fgenesh1_pg.C_3060006"
"GO:0000086" "jgi|Nemve1|247481|estExt_fgenesh1_pg.C_3070010"
"GO:0000086" "jgi|Nemve1|247595|estExt_fgenesh1_pg.C_3200008"
"GO:0000086" "jgi|Nemve1|27057|gw.35.26.1"
"GO:0000086" "jgi|Nemve1|30465|gw.45.89.1"
"GO:0000086" "jgi|Nemve1|34125|gw.119.97.1"
"GO:0000086" "jgi|Nemve1|35855|gw.42.105.1"
"GO:0000086" "jgi|Nemve1|39421|gw.23.214.1"
"GO:0000086" "jgi|Nemve1|41570|gw.308.43.1"
"GO:0000086" "jgi|Nemve1|5939|gw.783.7.1"
"GO:0000086" "jgi|Nemve1|68493|gw.725.32.1"
"GO:0000086" "jgi|Nemve1|6862|gw.4850.1.1"
"GO:0000086" "jgi|Nemve1|81224|e_gw.4.36.1"
"GO:0000086" "jgi|Nemve1|81870|e_gw.5.116.1"
"GO:0000086" "jgi|Nemve1|81999|e_gw.5.118.1"
"GO:0000086" "jgi|Nemve1|82183|e_gw.5.35.1"
"GO:0000086" "jgi|Nemve1|84639|e_gw.9.192.1"
"GO:0000086" "jgi|Nemve1|85975|e_gw.12.352.1"
"GO:0000086" "jgi|Nemve1|90458|e_gw.24.201.1"
"GO:0000086" "jgi|Nemve1|90789|e_gw.25.236.1"
"GO:0000086" "jgi|Nemve1|93974|e_gw.34.167.1"
"GO:0000086" "jgi|Nemve1|94148|e_gw.35.54.1"
"GO:0000086" "jgi|Nemve1|94213|e_gw.35.266.1"
"GO:0000087" "jgi|Nemve1|10114|gw.208.2.1"
"GO:0000087" "jgi|Nemve1|10271|gw.212.3.1"
"GO:0000087" "jgi|Nemve1|105061|e_gw.75.12.1"
"GO:0000087" "jgi|Nemve1|105784|e_gw.79.106.1"
"GO:0000087" "jgi|Nemve1|105967|e_gw.80.152.1"
"GO:0000087" "jgi|Nemve1|106520|e_gw.82.8.1"
"GO:0000087" "jgi|Nemve1|107214|e_gw.85.121.1"
"GO:0000087" "jgi|Nemve1|108595|e_gw.91.57.1"
"GO:0000087" "jgi|Nemve1|108687|e_gw.91.156.1"
"GO:0000087" "jgi|Nemve1|108976|e_gw.93.200.1"
"GO:0000087" "jgi|Nemve1|109048|e_gw.93.134.1"
"GO:0000087" "jgi|Nemve1|109363|e_gw.94.76.1"
"GO:0000087" "jgi|Nemve1|110916|e_gw.103.120.1"
"GO:0000087" "jgi|Nemve1|112178|e_gw.110.76.1"
"GO:0000087" "jgi|Nemve1|112689|e_gw.113.114.1"
"GO:0000087" "jgi|Nemve1|115316|e_gw.130.131.1"
"GO:0000087" "jgi|Nemve1|115977|e_gw.135.45.1"
"GO:0000087" "jgi|Nemve1|116416|e_gw.138.8.1"
"GO:0000087" "jgi|Nemve1|116843|e_gw.141.96.1"
"GO:0000087" "jgi|Nemve1|117792|e_gw.149.42.1"
"GO:0000087" "jgi|Nemve1|119350|e_gw.161.118.1"
"GO:0000087" "jgi|Nemve1|123976|e_gw.205.18.1"
"GO:0000087" "jgi|Nemve1|126362|e_gw.231.17.1"
"GO:0000087" "jgi|Nemve1|126459|e_gw.232.24.1"
"GO:0000087" "jgi|Nemve1|127871|e_gw.243.35.1"
"GO:0000087" "jgi|Nemve1|128876|e_gw.257.29.1"
"GO:0000087" "jgi|Nemve1|128941|e_gw.258.11.1"
"GO:0000087" "jgi|Nemve1|129086|e_gw.260.19.1"
"GO:0000087" "jgi|Nemve1|129967|e_gw.271.37.1"
"GO:0000087" "jgi|Nemve1|130699|e_gw.283.35.1"
"GO:0000087" "jgi|Nemve1|130720|e_gw.284.5.1"
"GO:0000087" "jgi|Nemve1|130907|e_gw.287.30.1"
"GO:0000087" "jgi|Nemve1|131027|e_gw.289.20.1"
"GO:0000087" "jgi|Nemve1|131389|e_gw.294.6.1"
"GO:0000087" "jgi|Nemve1|131737|e_gw.299.68.1"
"GO:0000087" "jgi|Nemve1|133994|e_gw.327.44.1"
"GO:0000087" "jgi|Nemve1|135050|e_gw.350.1.1"
"GO:0000087" "jgi|Nemve1|135493|e_gw.357.18.1"
"GO:0000087" "jgi|Nemve1|135849|e_gw.362.33.1"
"GO:0000087" "jgi|Nemve1|137132|e_gw.390.6.1"
"GO:0000087" "jgi|Nemve1|137394|e_gw.397.5.1"
"GO:0000087" "jgi|Nemve1|138487|e_gw.433.2.1"
"GO:0000087" "jgi|Nemve1|139755|e_gw.485.9.1"
"GO:0000087" "jgi|Nemve1|140123|e_gw.504.2.1"
"GO:0000087" "jgi|Nemve1|140474|e_gw.525.20.1"
"GO:0000087" "jgi|Nemve1|143837|e_gw.884.5.1"
"GO:0000087" "jgi|Nemve1|143930|e_gw.896.4.1"
"GO:0000087" "jgi|Nemve1|144281|e_gw.986.4.1"
"GO:0000087" "jgi|Nemve1|146162|e_gw.1604.2.1"
"GO:0000087" "jgi|Nemve1|147788|e_gw.2140.1.1"
"GO:0000087" "jgi|Nemve1|148546|e_gw.2464.1.1"
"GO:0000087" "jgi|Nemve1|148758|e_gw.2602.3.1"
"GO:0000087" "jgi|Nemve1|148857|e_gw.2654.4.1"
"GO:0000087" "jgi|Nemve1|148938|e_gw.2702.2.1"
"GO:0000087" "jgi|Nemve1|149608|e_gw.3045.4.1"
"GO:0000087" "jgi|Nemve1|149932|e_gw.3232.5.1"
"GO:0000087" "jgi|Nemve1|150375|e_gw.3426.2.1"
"GO:0000087" "jgi|Nemve1|150812|e_gw.3723.1.1"
"GO:0000087" "jgi|Nemve1|155903|e_gw.9332.2.1"
"GO:0000087" "jgi|Nemve1|156067|e_gw.9656.1.1"
"GO:0000087" "jgi|Nemve1|157610|e_gw.18736.2.1"
"GO:0000087" "jgi|Nemve1|157977|estExt_gwp.C_20278"
"GO:0000087" "jgi|Nemve1|159193|estExt_gwp.C_60454"
"GO:0000087" "jgi|Nemve1|159579|estExt_gwp.C_80378"
"GO:0000087" "jgi|Nemve1|161193|estExt_gwp.C_190120"
"GO:0000087" "jgi|Nemve1|161273|estExt_gwp.C_200014"
"GO:0000087" "jgi|Nemve1|163148|estExt_gwp.C_370101"
"GO:0000087" "jgi|Nemve1|163153|estExt_gwp.C_370127"
"GO:0000087" "jgi|Nemve1|166119|estExt_gwp.C_690171"
"GO:0000087" "jgi|Nemve1|166826|estExt_gwp.C_790037"
"GO:0000087" "jgi|Nemve1|167736|estExt_gwp.C_920069"
"GO:0000087" "jgi|Nemve1|169110|estExt_gwp.C_1200013"
"GO:0000087" "jgi|Nemve1|169881|estExt_gwp.C_1350074"
"GO:0000087" "jgi|Nemve1|170199|estExt_gwp.C_1420062"
"GO:0000087" "jgi|Nemve1|171012|estExt_gwp.C_1650050"
"GO:0000087" "jgi|Nemve1|172695|estExt_gwp.C_2210008"
"GO:0000087" "jgi|Nemve1|173335|estExt_gwp.C_2450090"
"GO:0000087" "jgi|Nemve1|174619|estExt_gwp.C_3140029"
"GO:0000087" "jgi|Nemve1|176429|estExt_gwp.C_8070002"
"GO:0000087" "jgi|Nemve1|1771|gw.4220.1.1"
"GO:0000087" "jgi|Nemve1|178238|estExt_GenewiseH_1.C_50641"
"GO:0000087" "jgi|Nemve1|178656|estExt_GenewiseH_1.C_70431"
"GO:0000087" "jgi|Nemve1|179224|estExt_GenewiseH_1.C_110316"
"GO:0000087" "jgi|Nemve1|181564|estExt_GenewiseH_1.C_300075"
"GO:0000087" "jgi|Nemve1|182198|estExt_GenewiseH_1.C_350148"
"GO:0000087" "jgi|Nemve1|182331|estExt_GenewiseH_1.C_370028"
"GO:0000087" "jgi|Nemve1|182854|estExt_GenewiseH_1.C_420109"
"GO:0000087" "jgi|Nemve1|183698|estExt_GenewiseH_1.C_500238"
"GO:0000087" "jgi|Nemve1|185023|estExt_GenewiseH_1.C_650059"
"GO:0000087" "jgi|Nemve1|185545|estExt_GenewiseH_1.C_720043"
"GO:0000087" "jgi|Nemve1|185596|estExt_GenewiseH_1.C_730118"
"GO:0000087" "jgi|Nemve1|186514|estExt_GenewiseH_1.C_850130"
"GO:0000087" "jgi|Nemve1|188669|estExt_GenewiseH_1.C_1270079"
"GO:0000087" "jgi|Nemve1|189222|estExt_GenewiseH_1.C_1380048"
"GO:0000087" "jgi|Nemve1|189251|estExt_GenewiseH_1.C_1390011"
"GO:0000087" "jgi|Nemve1|191273|estExt_GenewiseH_1.C_1990124"
"GO:0000087" "jgi|Nemve1|193454|estExt_GenewiseH_1.C_2940087"
"GO:0000087" "jgi|Nemve1|194255|estExt_GenewiseH_1.C_3530027"
"GO:0000087" "jgi|Nemve1|194682|estExt_GenewiseH_1.C_4000005"
"GO:0000087" "jgi|Nemve1|196354|fgenesh1_pg.scaffold_1000285"
"GO:0000087" "jgi|Nemve1|196813|fgenesh1_pg.scaffold_3000134"
"GO:0000087" "jgi|Nemve1|197623|fgenesh1_pg.scaffold_6000136"
"GO:0000087" "jgi|Nemve1|197992|fgenesh1_pg.scaffold_8000033"
"GO:0000087" "jgi|Nemve1|199162|fgenesh1_pg.scaffold_13000169"
"GO:0000087" "jgi|Nemve1|199937|fgenesh1_pg.scaffold_18000061"
"GO:0000087" "jgi|Nemve1|20182|gw.67.9.1"
"GO:0000087" "jgi|Nemve1|20215|gw.121.46.1"
"GO:0000087" "jgi|Nemve1|203012|fgenesh1_pg.scaffold_39000095"
"GO:0000087" "jgi|Nemve1|204335|fgenesh1_pg.scaffold_50000019"
"GO:0000087" "jgi|Nemve1|204542|fgenesh1_pg.scaffold_52000007"
"GO:0000087" "jgi|Nemve1|204547|fgenesh1_pg.scaffold_52000012"
"GO:0000087" "jgi|Nemve1|205867|fgenesh1_pg.scaffold_63000080"
"GO:0000087" "jgi|Nemve1|206172|fgenesh1_pg.scaffold_67000017"
"GO:0000087" "jgi|Nemve1|208175|fgenesh1_pg.scaffold_89000037"
"GO:0000087" "jgi|Nemve1|208897|fgenesh1_pg.scaffold_98000061"
"GO:0000087" "jgi|Nemve1|210037|fgenesh1_pg.scaffold_115000045"
"GO:0000087" "jgi|Nemve1|210048|fgenesh1_pg.scaffold_116000004"
"GO:0000087" "jgi|Nemve1|215715|fgenesh1_pg.scaffold_236000015"
"GO:0000087" "jgi|Nemve1|216548|fgenesh1_pg.scaffold_263000033"
"GO:0000087" "jgi|Nemve1|218550|fgenesh1_pg.scaffold_353000017"
"GO:0000087" "jgi|Nemve1|218953|fgenesh1_pg.scaffold_377000002"
"GO:0000087" "jgi|Nemve1|220346|fgenesh1_pg.scaffold_505000006"
"GO:0000087" "jgi|Nemve1|221284|fgenesh1_pg.scaffold_717000004"
"GO:0000087" "jgi|Nemve1|221992|fgenesh1_pg.scaffold_1212000001"
"GO:0000087" "jgi|Nemve1|222898|fgenesh1_pg.scaffold_2050000001"
"GO:0000087" "jgi|Nemve1|223290|fgenesh1_pg.scaffold_2540000001"
"GO:0000087" "jgi|Nemve1|223407|fgenesh1_pg.scaffold_2730000002"
"GO:0000087" "jgi|Nemve1|223620|fgenesh1_pg.scaffold_3071000002"
"GO:0000087" "jgi|Nemve1|225218|fgenesh1_pg.scaffold_7710000001"
"GO:0000087" "jgi|Nemve1|225297|fgenesh1_pg.scaffold_8033000001"
"GO:0000087" "jgi|Nemve1|225594|fgenesh1_pg.scaffold_9612000001"
"GO:0000087" "jgi|Nemve1|225933|fgenesh1_pg.scaffold_14697000001"
"GO:0000087" "jgi|Nemve1|226527|fgenesh1_kg.scaffold_33000007"
"GO:0000087" "jgi|Nemve1|226653|fgenesh1_kg.scaffold_48000001"
"GO:0000087" "jgi|Nemve1|228435|fgenesh1_pm.scaffold_18000002"
"GO:0000087" "jgi|Nemve1|228551|fgenesh1_pm.scaffold_23000010"
"GO:0000087" "jgi|Nemve1|228715|fgenesh1_pm.scaffold_32000004"
"GO:0000087" "jgi|Nemve1|228964|fgenesh1_pm.scaffold_45000004"
"GO:0000087" "jgi|Nemve1|230033|fgenesh1_pm.scaffold_132000010"
"GO:0000087" "jgi|Nemve1|230469|fgenesh1_pm.scaffold_192000007"
"GO:0000087" "jgi|Nemve1|233661|fgsh_est.C_scaffold_351000001"
"GO:0000087" "jgi|Nemve1|234893|estExt_fgenesh1_pm.C_710008"
"GO:0000087" "jgi|Nemve1|235548|estExt_fgenesh1_pm.C_1700003"
"GO:0000087" "jgi|Nemve1|235867|estExt_fgenesh1_pm.C_2620004"
"GO:0000087" "jgi|Nemve1|235892|estExt_fgenesh1_pm.C_2700006"
"GO:0000087" "jgi|Nemve1|236535|estExt_fgenesh1_kg.C_210010"
"GO:0000087" "jgi|Nemve1|236613|estExt_fgenesh1_kg.C_300010"
"GO:0000087" "jgi|Nemve1|236726|estExt_fgenesh1_kg.C_440008"
"GO:0000087" "jgi|Nemve1|236730|estExt_fgenesh1_kg.C_450002"
"GO:0000087" "jgi|Nemve1|236741|estExt_fgenesh1_kg.C_460009"
"GO:0000087" "jgi|Nemve1|237019|estExt_fgenesh1_kg.C_910001"
"GO:0000087" "jgi|Nemve1|237158|estExt_fgenesh1_kg.C_1270015"
"GO:0000087" "jgi|Nemve1|237281|estExt_fgenesh1_kg.C_1600002"
"GO:0000087" "jgi|Nemve1|237483|estExt_fgenesh1_kg.C_2750001"
"GO:0000087" "jgi|Nemve1|237840|estExt_fgenesh1_pg.C_20008"
"GO:0000087" "jgi|Nemve1|238203|estExt_fgenesh1_pg.C_40115"
"GO:0000087" "jgi|Nemve1|238395|estExt_fgenesh1_pg.C_50175"
"GO:0000087" "jgi|Nemve1|238634|estExt_fgenesh1_pg.C_70080"
"GO:0000087" "jgi|Nemve1|239424|estExt_fgenesh1_pg.C_140156"
"GO:0000087" "jgi|Nemve1|240172|estExt_fgenesh1_pg.C_250108"
"GO:0000087" "jgi|Nemve1|240980|estExt_fgenesh1_pg.C_370140"
"GO:0000087" "jgi|Nemve1|241520|estExt_fgenesh1_pg.C_460121"
"GO:0000087" "jgi|Nemve1|242089|estExt_fgenesh1_pg.C_560091"
"GO:0000087" "jgi|Nemve1|242304|estExt_fgenesh1_pg.C_610043"
"GO:0000087" "jgi|Nemve1|242515|estExt_fgenesh1_pg.C_650066"
"GO:0000087" "jgi|Nemve1|242763|estExt_fgenesh1_pg.C_710070"
"GO:0000087" "jgi|Nemve1|243846|estExt_fgenesh1_pg.C_1000024"
"GO:0000087" "jgi|Nemve1|244257|estExt_fgenesh1_pg.C_1150047"
"GO:0000087" "jgi|Nemve1|244338|estExt_fgenesh1_pg.C_1180053"
"GO:0000087" "jgi|Nemve1|245093|estExt_fgenesh1_pg.C_1450025"
"GO:0000087" "jgi|Nemve1|245107|estExt_fgenesh1_pg.C_1450061"
"GO:0000087" "jgi|Nemve1|246128|estExt_fgenesh1_pg.C_1980032"
"GO:0000087" "jgi|Nemve1|246560|estExt_fgenesh1_pg.C_2260031"
"GO:0000087" "jgi|Nemve1|246586|estExt_fgenesh1_pg.C_2280020"
"GO:0000087" "jgi|Nemve1|247122|estExt_fgenesh1_pg.C_2700018"
"GO:0000087" "jgi|Nemve1|247481|estExt_fgenesh1_pg.C_3070010"
"GO:0000087" "jgi|Nemve1|247595|estExt_fgenesh1_pg.C_3200008"
"GO:0000087" "jgi|Nemve1|25048|gw.130.74.1"
"GO:0000087" "jgi|Nemve1|25097|gw.45.46.1"
"GO:0000087" "jgi|Nemve1|26678|gw.103.95.1"
"GO:0000087" "jgi|Nemve1|30774|gw.34.30.1"
"GO:0000087" "jgi|Nemve1|30881|gw.44.85.1"
"GO:0000087" "jgi|Nemve1|31143|gw.4.71.1"
"GO:0000087" "jgi|Nemve1|34125|gw.119.97.1"
"GO:0000087" "jgi|Nemve1|39421|gw.23.214.1"
"GO:0000087" "jgi|Nemve1|39846|gw.2.345.1"
"GO:0000087" "jgi|Nemve1|40628|gw.25.148.1"
"GO:0000087" "jgi|Nemve1|46765|gw.426.33.1"
"GO:0000087" "jgi|Nemve1|50013|gw.236.98.1"
"GO:0000087" "jgi|Nemve1|50047|gw.357.74.1"
"GO:0000087" "jgi|Nemve1|51000|gw.286.74.1"
"GO:0000087" "jgi|Nemve1|54798|gw.162.115.1"
"GO:0000087" "jgi|Nemve1|59717|gw.7649.2.1"
"GO:0000087" "jgi|Nemve1|60838|gw.63.174.1"
"GO:0000087" "jgi|Nemve1|68493|gw.725.32.1"
"GO:0000087" "jgi|Nemve1|74441|gw.130.226.1"
"GO:0000087" "jgi|Nemve1|79738|e_gw.2.280.1"
"GO:0000087" "jgi|Nemve1|79799|e_gw.2.531.1"
"GO:0000087" "jgi|Nemve1|79897|e_gw.2.224.1"
"GO:0000087" "jgi|Nemve1|79942|e_gw.2.89.1"
"GO:0000087" "jgi|Nemve1|80906|e_gw.3.132.1"
"GO:0000087" "jgi|Nemve1|81066|e_gw.3.719.1"
"GO:0000087" "jgi|Nemve1|81219|e_gw.4.52.1"
"GO:0000087" "jgi|Nemve1|81491|e_gw.4.72.1"
"GO:0000087" "jgi|Nemve1|83438|e_gw.7.194.1"
"GO:0000087" "jgi|Nemve1|85808|e_gw.12.178.1"
"GO:0000087" "jgi|Nemve1|86522|e_gw.13.435.1"
"GO:0000087" "jgi|Nemve1|87445|e_gw.16.43.1"
"GO:0000087" "jgi|Nemve1|87565|e_gw.16.237.1"
"GO:0000087" "jgi|Nemve1|87917|e_gw.17.28.1"
"GO:0000087" "jgi|Nemve1|89125|e_gw.20.190.1"
"GO:0000087" "jgi|Nemve1|89232|e_gw.20.197.1"
"GO:0000087" "jgi|Nemve1|89335|e_gw.21.83.1"
"GO:0000087" "jgi|Nemve1|91949|e_gw.28.29.1"
"GO:0000087" "jgi|Nemve1|94089|e_gw.35.45.1"
"GO:0000087" "jgi|Nemve1|96056|e_gw.41.121.1"
"GO:0000087" "jgi|Nemve1|97011|e_gw.45.146.1"
"GO:0000087" "jgi|Nemve1|98570|e_gw.50.142.1"
"GO:0000087" "jgi|Nemve1|98639|e_gw.50.237.1"
"GO:0000087" "jgi|Nemve1|98776|e_gw.51.149.1"
"GO:0000087" "jgi|Nemve1|99284|e_gw.52.5.1"
"GO:0000087" "jgi|Nemve1|99564|e_gw.53.178.1"
"GO:0000088" "jgi|Nemve1|128941|e_gw.258.11.1"
"GO:0000088" "jgi|Nemve1|148758|e_gw.2602.3.1"
"GO:0000088" "jgi|Nemve1|230033|fgenesh1_pm.scaffold_132000010"
"GO:0000089" "jgi|Nemve1|135493|e_gw.357.18.1"
"GO:0000089" "jgi|Nemve1|194255|estExt_GenewiseH_1.C_3530027"
"GO:0000089" "jgi|Nemve1|50047|gw.357.74.1"
"GO:0000089" "jgi|Nemve1|96056|e_gw.41.121.1"
"GO:0000090" "jgi|Nemve1|112689|e_gw.113.114.1"
"GO:0000090" "jgi|Nemve1|126459|e_gw.232.24.1"
"GO:0000090" "jgi|Nemve1|128941|e_gw.258.11.1"
"GO:0000090" "jgi|Nemve1|148758|e_gw.2602.3.1"
"GO:0000090" "jgi|Nemve1|149932|e_gw.3232.5.1"
"GO:0000090" "jgi|Nemve1|166826|estExt_gwp.C_790037"
"GO:0000090" "jgi|Nemve1|191273|estExt_GenewiseH_1.C_1990124"
"GO:0000090" "jgi|Nemve1|225933|fgenesh1_pg.scaffold_14697000001"
"GO:0000090" "jgi|Nemve1|230033|fgenesh1_pm.scaffold_132000010"
"GO:0000090" "jgi|Nemve1|244338|estExt_fgenesh1_pg.C_1180053"
"GO:0000090" "jgi|Nemve1|80906|e_gw.3.132.1"
"GO:0000090" "jgi|Nemve1|99284|e_gw.52.5.1"
"GO:0000096" "jgi|Nemve1|10320|gw.229.8.1"
"GO:0000096" "jgi|Nemve1|107308|e_gw.86.238.1"
"GO:0000096" "jgi|Nemve1|107735|e_gw.87.43.1"
"GO:0000096" "jgi|Nemve1|118014|e_gw.150.89.1"
"GO:0000096" "jgi|Nemve1|121040|e_gw.176.57.1"
"GO:0000096" "jgi|Nemve1|125496|e_gw.220.1.1"
"GO:0000096" "jgi|Nemve1|126271|e_gw.229.30.1"
"GO:0000096" "jgi|Nemve1|1279|gw.2949.2.1"
"GO:0000096" "jgi|Nemve1|129931|e_gw.271.22.1"
"GO:0000096" "jgi|Nemve1|132811|e_gw.312.54.1"
"GO:0000096" "jgi|Nemve1|133695|e_gw.321.3.1"
"GO:0000096" "jgi|Nemve1|133707|e_gw.321.30.1"
"GO:0000096" "jgi|Nemve1|148225|e_gw.2316.8.1"
"GO:0000096" "jgi|Nemve1|151981|e_gw.4548.2.1"
"GO:0000096" "jgi|Nemve1|15338|gw.700.1.1"
"GO:0000096" "jgi|Nemve1|153499|e_gw.6225.2.1"
"GO:0000096" "jgi|Nemve1|1537|gw.4735.1.1"
"GO:0000096" "jgi|Nemve1|156333|e_gw.10166.3.1"
"GO:0000096" "jgi|Nemve1|156669|e_gw.12003.1.1"
"GO:0000096" "jgi|Nemve1|156733|e_gw.12355.1.1"
"GO:0000096" "jgi|Nemve1|157096|e_gw.14406.1.1"
"GO:0000096" "jgi|Nemve1|157567|e_gw.17957.3.1"
"GO:0000096" "jgi|Nemve1|157740|estExt_gwp.C_10232"
"GO:0000096" "jgi|Nemve1|158170|estExt_gwp.C_30046"
"GO:0000096" "jgi|Nemve1|159064|estExt_gwp.C_60198"
"GO:0000096" "jgi|Nemve1|163167|estExt_gwp.C_370207"
"GO:0000096" "jgi|Nemve1|163805|estExt_gwp.C_440002"
"GO:0000096" "jgi|Nemve1|165248|estExt_gwp.C_580091"
"GO:0000096" "jgi|Nemve1|166823|estExt_gwp.C_790031"
"GO:0000096" "jgi|Nemve1|167483|estExt_gwp.C_880287"
"GO:0000096" "jgi|Nemve1|173936|estExt_gwp.C_2750052"
"GO:0000096" "jgi|Nemve1|174585|estExt_gwp.C_3130027"
"GO:0000096" "jgi|Nemve1|176873|estExt_gwp.C_99570001"
"GO:0000096" "jgi|Nemve1|178461|estExt_GenewiseH_1.C_60489"
"GO:0000096" "jgi|Nemve1|180776|estExt_GenewiseH_1.C_220116"
"GO:0000096" "jgi|Nemve1|181936|estExt_GenewiseH_1.C_320343"
"GO:0000096" "jgi|Nemve1|184363|estExt_GenewiseH_1.C_570067"
"GO:0000096" "jgi|Nemve1|189804|estExt_GenewiseH_1.C_1510033"
"GO:0000096" "jgi|Nemve1|192745|estExt_GenewiseH_1.C_2580004"
"GO:0000096" "jgi|Nemve1|197093|fgenesh1_pg.scaffold_4000173"
"GO:0000096" "jgi|Nemve1|197687|fgenesh1_pg.scaffold_6000200"
"GO:0000096" "jgi|Nemve1|204029|fgenesh1_pg.scaffold_47000088"
"GO:0000096" "jgi|Nemve1|206063|fgenesh1_pg.scaffold_66000003"
"GO:0000096" "jgi|Nemve1|214799|fgenesh1_pg.scaffold_210000019"
"GO:0000096" "jgi|Nemve1|215230|fgenesh1_pg.scaffold_221000029"
"GO:0000096" "jgi|Nemve1|222453|fgenesh1_pg.scaffold_1638000001"
"GO:0000096" "jgi|Nemve1|223749|fgenesh1_pg.scaffold_3271000001"
"GO:0000096" "jgi|Nemve1|223916|fgenesh1_pg.scaffold_3542000001"
"GO:0000096" "jgi|Nemve1|225948|fgenesh1_pg.scaffold_15029000001"
"GO:0000096" "jgi|Nemve1|233095|fgsh_est.C_scaffold_132000008"
"GO:0000096" "jgi|Nemve1|234207|estExt_fgenesh1_pm.C_140005"
"GO:0000096" "jgi|Nemve1|234527|estExt_fgenesh1_pm.C_360003"
"GO:0000096" "jgi|Nemve1|234844|estExt_fgenesh1_pm.C_660001"
"GO:0000096" "jgi|Nemve1|236455|estExt_fgenesh1_kg.C_120012"
"GO:0000096" "jgi|Nemve1|236947|estExt_fgenesh1_kg.C_770008"
"GO:0000096" "jgi|Nemve1|237177|estExt_fgenesh1_kg.C_1320007"
"GO:0000096" "jgi|Nemve1|237765|estExt_fgenesh1_pg.C_10136"
"GO:0000096" "jgi|Nemve1|238554|estExt_fgenesh1_pg.C_60157"
"GO:0000096" "jgi|Nemve1|241178|estExt_fgenesh1_pg.C_410035"
"GO:0000096" "jgi|Nemve1|245922|estExt_fgenesh1_pg.C_1850026"
"GO:0000096" "jgi|Nemve1|246662|estExt_fgenesh1_pg.C_2320014"
"GO:0000096" "jgi|Nemve1|248699|estExt_fgenesh1_pg.C_14180001"
"GO:0000096" "jgi|Nemve1|42493|gw.757.7.1"
"GO:0000096" "jgi|Nemve1|63947|gw.5515.1.1"
"GO:0000096" "jgi|Nemve1|67523|gw.2780.2.1"
"GO:0000096" "jgi|Nemve1|683|gw.932.3.1"
"GO:0000096" "jgi|Nemve1|73760|gw.5330.3.1"
"GO:0000096" "jgi|Nemve1|75832|gw.4131.3.1"
"GO:0000096" "jgi|Nemve1|83002|e_gw.6.42.1"
"GO:0000096" "jgi|Nemve1|86861|e_gw.14.28.1"
"GO:0000096" "jgi|Nemve1|88712|e_gw.19.15.1"
"GO:0000096" "jgi|Nemve1|95571|e_gw.40.97.1"
"GO:0000097" "jgi|Nemve1|118014|e_gw.150.89.1"
"GO:0000097" "jgi|Nemve1|129931|e_gw.271.22.1"
"GO:0000097" "jgi|Nemve1|148225|e_gw.2316.8.1"
"GO:0000097" "jgi|Nemve1|153499|e_gw.6225.2.1"
"GO:0000097" "jgi|Nemve1|156669|e_gw.12003.1.1"
"GO:0000097" "jgi|Nemve1|157096|e_gw.14406.1.1"
"GO:0000097" "jgi|Nemve1|157567|e_gw.17957.3.1"
"GO:0000097" "jgi|Nemve1|158170|estExt_gwp.C_30046"
"GO:0000097" "jgi|Nemve1|163167|estExt_gwp.C_370207"
"GO:0000097" "jgi|Nemve1|165248|estExt_gwp.C_580091"
"GO:0000097" "jgi|Nemve1|178461|estExt_GenewiseH_1.C_60489"
"GO:0000097" "jgi|Nemve1|184363|estExt_GenewiseH_1.C_570067"
"GO:0000097" "jgi|Nemve1|197093|fgenesh1_pg.scaffold_4000173"
"GO:0000097" "jgi|Nemve1|197687|fgenesh1_pg.scaffold_6000200"
"GO:0000097" "jgi|Nemve1|204029|fgenesh1_pg.scaffold_47000088"
"GO:0000097" "jgi|Nemve1|206063|fgenesh1_pg.scaffold_66000003"
"GO:0000097" "jgi|Nemve1|214799|fgenesh1_pg.scaffold_210000019"
"GO:0000097" "jgi|Nemve1|223916|fgenesh1_pg.scaffold_3542000001"
"GO:0000097" "jgi|Nemve1|225948|fgenesh1_pg.scaffold_15029000001"
"GO:0000097" "jgi|Nemve1|234844|estExt_fgenesh1_pm.C_660001"
"GO:0000097" "jgi|Nemve1|236455|estExt_fgenesh1_kg.C_120012"
"GO:0000097" "jgi|Nemve1|237765|estExt_fgenesh1_pg.C_10136"
"GO:0000097" "jgi|Nemve1|238554|estExt_fgenesh1_pg.C_60157"
"GO:0000097" "jgi|Nemve1|245922|estExt_fgenesh1_pg.C_1850026"
"GO:0000097" "jgi|Nemve1|67523|gw.2780.2.1"
"GO:0000097" "jgi|Nemve1|83002|e_gw.6.42.1"
"GO:0000098" "jgi|Nemve1|107308|e_gw.86.238.1"
"GO:0000098" "jgi|Nemve1|126271|e_gw.229.30.1"
"GO:0000098" "jgi|Nemve1|157740|estExt_gwp.C_10232"
"GO:0000098" "jgi|Nemve1|165248|estExt_gwp.C_580091"
"GO:0000098" "jgi|Nemve1|189804|estExt_GenewiseH_1.C_1510033"
"GO:0000098" "jgi|Nemve1|204029|fgenesh1_pg.scaffold_47000088"
"GO:0000098" "jgi|Nemve1|42493|gw.757.7.1"
"GO:0000101" "jgi|Nemve1|132896|e_gw.313.8.1"
"GO:0000101" "jgi|Nemve1|146474|e_gw.1681.1.1"
"GO:0000101" "jgi|Nemve1|153144|e_gw.5824.2.1"
"GO:0000101" "jgi|Nemve1|170515|estExt_gwp.C_1490111"
"GO:0000101" "jgi|Nemve1|87884|e_gw.17.111.1"
"GO:0000103" "jgi|Nemve1|231946|fgsh_est.C_scaffold_11000006"
"GO:0000105" "jgi|Nemve1|158170|estExt_gwp.C_30046"
"GO:0000105" "jgi|Nemve1|223466|fgenesh1_pg.scaffold_2834000001"
"GO:0000105" "jgi|Nemve1|225202|fgenesh1_pg.scaffold_7629000001"
"GO:0000105" "jgi|Nemve1|235787|estExt_fgenesh1_pm.C_2300006"
"GO:0000114" "jgi|Nemve1|95684|e_gw.40.201.1"
"GO:0000115" "jgi|Nemve1|87358|e_gw.15.92.1"
"GO:0000117" "jgi|Nemve1|178700|estExt_GenewiseH_1.C_70539"
"GO:0000117" "jgi|Nemve1|197956|fgenesh1_pg.scaffold_7000239"
"GO:0000122" "jgi|Nemve1|100352|e_gw.56.19.1"
"GO:0000122" "jgi|Nemve1|100805|e_gw.58.108.1"
"GO:0000122" "jgi|Nemve1|101069|e_gw.59.139.1"
"GO:0000122" "jgi|Nemve1|10114|gw.208.2.1"
"GO:0000122" "jgi|Nemve1|101676|e_gw.61.3.1"
"GO:0000122" "jgi|Nemve1|101740|e_gw.61.4.1"
"GO:0000122" "jgi|Nemve1|102530|e_gw.65.117.1"
"GO:0000122" "jgi|Nemve1|103179|e_gw.67.150.1"
"GO:0000122" "jgi|Nemve1|104010|e_gw.71.3.1"
"GO:0000122" "jgi|Nemve1|104083|e_gw.71.100.1"
"GO:0000122" "jgi|Nemve1|105193|e_gw.76.14.1"
"GO:0000122" "jgi|Nemve1|105887|e_gw.79.61.1"
"GO:0000122" "jgi|Nemve1|105921|e_gw.79.64.1"
"GO:0000122" "jgi|Nemve1|106064|e_gw.80.213.1"
"GO:0000122" "jgi|Nemve1|106123|e_gw.80.47.1"
"GO:0000122" "jgi|Nemve1|106419|e_gw.81.2.1"
"GO:0000122" "jgi|Nemve1|108258|e_gw.89.94.1"
"GO:0000122" "jgi|Nemve1|110406|e_gw.100.76.1"
"GO:0000122" "jgi|Nemve1|111922|e_gw.108.115.1"
"GO:0000122" "jgi|Nemve1|112378|e_gw.111.29.1"
"GO:0000122" "jgi|Nemve1|112786|e_gw.114.24.1"
"GO:0000122" "jgi|Nemve1|113222|e_gw.116.77.1"
"GO:0000122" "jgi|Nemve1|114090|e_gw.122.1.1"
"GO:0000122" "jgi|Nemve1|114611|e_gw.127.23.1"
"GO:0000122" "jgi|Nemve1|115371|e_gw.131.49.1"
"GO:0000122" "jgi|Nemve1|116044|e_gw.135.38.1"
"GO:0000122" "jgi|Nemve1|116440|e_gw.138.26.1"
"GO:0000122" "jgi|Nemve1|116463|e_gw.138.41.1"
"GO:0000122" "jgi|Nemve1|117089|e_gw.144.40.1"
"GO:0000122" "jgi|Nemve1|117393|e_gw.146.31.1"
"GO:0000122" "jgi|Nemve1|117456|e_gw.146.37.1"
"GO:0000122" "jgi|Nemve1|117688|e_gw.148.32.1"
"GO:0000122" "jgi|Nemve1|118122|e_gw.151.42.1"
"GO:0000122" "jgi|Nemve1|118377|e_gw.153.52.1"
"GO:0000122" "jgi|Nemve1|118750|e_gw.156.100.1"
"GO:0000122" "jgi|Nemve1|119416|e_gw.161.19.1"
"GO:0000122" "jgi|Nemve1|119733|e_gw.164.10.1"
"GO:0000122" "jgi|Nemve1|120142|e_gw.167.65.1"
"GO:0000122" "jgi|Nemve1|121507|e_gw.180.6.1"
"GO:0000122" "jgi|Nemve1|121754|e_gw.182.53.1"
"GO:0000122" "jgi|Nemve1|121854|e_gw.183.30.1"
"GO:0000122" "jgi|Nemve1|122107|e_gw.186.100.1"
"GO:0000122" "jgi|Nemve1|123745|e_gw.203.16.1"
"GO:0000122" "jgi|Nemve1|123903|e_gw.205.1.1"
"GO:0000122" "jgi|Nemve1|124260|e_gw.208.17.1"
"GO:0000122" "jgi|Nemve1|124291|e_gw.209.47.1"
"GO:0000122" "jgi|Nemve1|124482|e_gw.211.14.1"
"GO:0000122" "jgi|Nemve1|125309|e_gw.218.76.1"
"GO:0000122" "jgi|Nemve1|126214|e_gw.229.49.1"
"GO:0000122" "jgi|Nemve1|127125|e_gw.235.45.1"
"GO:0000122" "jgi|Nemve1|127253|e_gw.236.68.1"
"GO:0000122" "jgi|Nemve1|127267|e_gw.236.7.1"
"GO:0000122" "jgi|Nemve1|128941|e_gw.258.11.1"
"GO:0000122" "jgi|Nemve1|129920|e_gw.271.63.1"
"GO:0000122" "jgi|Nemve1|130163|e_gw.274.25.1"
"GO:0000122" "jgi|Nemve1|130528|e_gw.280.45.1"
"GO:0000122" "jgi|Nemve1|13190|gw.763.1.1"
"GO:0000122" "jgi|Nemve1|132075|e_gw.304.53.1"
"GO:0000122" "jgi|Nemve1|132285|e_gw.307.43.1"
"GO:0000122" "jgi|Nemve1|132328|e_gw.308.5.1"
"GO:0000122" "jgi|Nemve1|132332|e_gw.308.28.1"
"GO:0000122" "jgi|Nemve1|133899|e_gw.323.28.1"
"GO:0000122" "jgi|Nemve1|13494|gw.319.10.1"
"GO:0000122" "jgi|Nemve1|136184|e_gw.370.17.1"
"GO:0000122" "jgi|Nemve1|136467|e_gw.375.14.1"
"GO:0000122" "jgi|Nemve1|139174|e_gw.464.8.1"
"GO:0000122" "jgi|Nemve1|141683|e_gw.595.13.1"
"GO:0000122" "jgi|Nemve1|144286|e_gw.988.2.1"
"GO:0000122" "jgi|Nemve1|147188|e_gw.1919.2.1"
"GO:0000122" "jgi|Nemve1|147359|e_gw.1969.3.1"
"GO:0000122" "jgi|Nemve1|148758|e_gw.2602.3.1"
"GO:0000122" "jgi|Nemve1|149889|e_gw.3201.1.1"
"GO:0000122" "jgi|Nemve1|150332|e_gw.3411.23.1"
"GO:0000122" "jgi|Nemve1|150900|e_gw.3769.3.1"
"GO:0000122" "jgi|Nemve1|151470|e_gw.4190.1.1"
"GO:0000122" "jgi|Nemve1|151943|e_gw.4510.2.1"
"GO:0000122" "jgi|Nemve1|152277|e_gw.4822.1.1"
"GO:0000122" "jgi|Nemve1|152620|e_gw.5130.2.1"
"GO:0000122" "jgi|Nemve1|155903|e_gw.9332.2.1"
"GO:0000122" "jgi|Nemve1|157648|estExt_gwp.C_10051"
"GO:0000122" "jgi|Nemve1|157887|estExt_gwp.C_20040"
"GO:0000122" "jgi|Nemve1|158690|estExt_gwp.C_40638"
"GO:0000122" "jgi|Nemve1|159483|estExt_gwp.C_80106"
"GO:0000122" "jgi|Nemve1|159579|estExt_gwp.C_80378"
"GO:0000122" "jgi|Nemve1|160233|estExt_gwp.C_120434"
"GO:0000122" "jgi|Nemve1|161808|estExt_gwp.C_240293"
"GO:0000122" "jgi|Nemve1|162604|estExt_gwp.C_320144"
"GO:0000122" "jgi|Nemve1|163545|estExt_gwp.C_410132"
"GO:0000122" "jgi|Nemve1|163923|estExt_gwp.C_440261"
"GO:0000122" "jgi|Nemve1|165424|estExt_gwp.C_600191"
"GO:0000122" "jgi|Nemve1|165664|estExt_gwp.C_630046"
"GO:0000122" "jgi|Nemve1|168041|estExt_gwp.C_980104"
"GO:0000122" "jgi|Nemve1|168498|estExt_gwp.C_1060080"
"GO:0000122" "jgi|Nemve1|168581|estExt_gwp.C_1090036"
"GO:0000122" "jgi|Nemve1|168908|estExt_gwp.C_1160112"
"GO:0000122" "jgi|Nemve1|169225|estExt_gwp.C_1220087"
"GO:0000122" "jgi|Nemve1|169753|estExt_gwp.C_1320094"
"GO:0000122" "jgi|Nemve1|169781|estExt_gwp.C_1330035"
"GO:0000122" "jgi|Nemve1|170111|estExt_gwp.C_1400035"
"GO:0000122" "jgi|Nemve1|171618|estExt_gwp.C_1820128"
"GO:0000122" "jgi|Nemve1|17370|gw.235.44.1"
"GO:0000122" "jgi|Nemve1|174238|estExt_gwp.C_2940071"
"GO:0000122" "jgi|Nemve1|176124|estExt_gwp.C_5680015"
"GO:0000122" "jgi|Nemve1|178940|estExt_GenewiseH_1.C_90405"
"GO:0000122" "jgi|Nemve1|180478|estExt_GenewiseH_1.C_190189"
"GO:0000122" "jgi|Nemve1|182068|estExt_GenewiseH_1.C_340005"
"GO:0000122" "jgi|Nemve1|182854|estExt_GenewiseH_1.C_420109"
"GO:0000122" "jgi|Nemve1|18367|gw.428.31.1"
"GO:0000122" "jgi|Nemve1|183768|estExt_GenewiseH_1.C_510132"
"GO:0000122" "jgi|Nemve1|183813|estExt_GenewiseH_1.C_510233"
"GO:0000122" "jgi|Nemve1|184640|estExt_GenewiseH_1.C_600171"
"GO:0000122" "jgi|Nemve1|185016|estExt_GenewiseH_1.C_650041"
"GO:0000122" "jgi|Nemve1|186024|estExt_GenewiseH_1.C_780120"
"GO:0000122" "jgi|Nemve1|18805|gw.376.19.1"
"GO:0000122" "jgi|Nemve1|189134|estExt_GenewiseH_1.C_1360001"
"GO:0000122" "jgi|Nemve1|190860|estExt_GenewiseH_1.C_1830056"
"GO:0000122" "jgi|Nemve1|193539|estExt_GenewiseH_1.C_3000013"
"GO:0000122" "jgi|Nemve1|194898|estExt_GenewiseH_1.C_4380019"
"GO:0000122" "jgi|Nemve1|194914|estExt_GenewiseH_1.C_4440001"
"GO:0000122" "jgi|Nemve1|194939|estExt_GenewiseH_1.C_4510014"
"GO:0000122" "jgi|Nemve1|195312|estExt_GenewiseH_1.C_5680002"
"GO:0000122" "jgi|Nemve1|196738|fgenesh1_pg.scaffold_3000059"
"GO:0000122" "jgi|Nemve1|197064|fgenesh1_pg.scaffold_4000144"
"GO:0000122" "jgi|Nemve1|197493|fgenesh1_pg.scaffold_6000006"
"GO:0000122" "jgi|Nemve1|19937|gw.1043.2.1"
"GO:0000122" "jgi|Nemve1|200081|fgenesh1_pg.scaffold_19000073"
"GO:0000122" "jgi|Nemve1|202149|fgenesh1_pg.scaffold_32000161"
"GO:0000122" "jgi|Nemve1|202232|fgenesh1_pg.scaffold_33000076"
"GO:0000122" "jgi|Nemve1|202514|fgenesh1_pg.scaffold_35000102"
"GO:0000122" "jgi|Nemve1|203127|fgenesh1_pg.scaffold_40000095"
"GO:0000122" "jgi|Nemve1|203423|fgenesh1_pg.scaffold_43000006"
"GO:0000122" "jgi|Nemve1|208236|fgenesh1_pg.scaffold_90000004"
"GO:0000122" "jgi|Nemve1|208353|fgenesh1_pg.scaffold_91000054"
"GO:0000122" "jgi|Nemve1|209987|fgenesh1_pg.scaffold_114000059"
"GO:0000122" "jgi|Nemve1|210540|fgenesh1_pg.scaffold_123000040"
"GO:0000122" "jgi|Nemve1|212137|fgenesh1_pg.scaffold_150000018"
"GO:0000122" "jgi|Nemve1|212609|fgenesh1_pg.scaffold_159000003"
"GO:0000122" "jgi|Nemve1|212845|fgenesh1_pg.scaffold_164000006"
"GO:0000122" "jgi|Nemve1|214798|fgenesh1_pg.scaffold_210000018"
"GO:0000122" "jgi|Nemve1|215973|fgenesh1_pg.scaffold_245000009"
"GO:0000122" "jgi|Nemve1|217532|fgenesh1_pg.scaffold_301000018"
"GO:0000122" "jgi|Nemve1|220036|fgenesh1_pg.scaffold_469000012"
"GO:0000122" "jgi|Nemve1|221254|fgenesh1_pg.scaffold_706000004"
"GO:0000122" "jgi|Nemve1|222682|fgenesh1_pg.scaffold_1840000001"
"GO:0000122" "jgi|Nemve1|223275|fgenesh1_pg.scaffold_2518000001"
"GO:0000122" "jgi|Nemve1|223944|fgenesh1_pg.scaffold_3593000001"
"GO:0000122" "jgi|Nemve1|224093|fgenesh1_pg.scaffold_3879000001"
"GO:0000122" "jgi|Nemve1|225284|fgenesh1_pg.scaffold_7977000001"
"GO:0000122" "jgi|Nemve1|225606|fgenesh1_pg.scaffold_9728000001"
"GO:0000122" "jgi|Nemve1|228271|fgenesh1_pm.scaffold_12000017"
"GO:0000122" "jgi|Nemve1|229475|fgenesh1_pm.scaffold_79000007"
"GO:0000122" "jgi|Nemve1|230033|fgenesh1_pm.scaffold_132000010"
"GO:0000122" "jgi|Nemve1|230810|fgenesh1_pm.scaffold_265000001"
"GO:0000122" "jgi|Nemve1|230851|fgenesh1_pm.scaffold_274000003"
"GO:0000122" "jgi|Nemve1|232832|fgsh_est.C_scaffold_88000003"
"GO:0000122" "jgi|Nemve1|235967|estExt_fgenesh1_pm.C_3060001"
"GO:0000122" "jgi|Nemve1|236308|estExt_fgenesh1_kg.C_30005"
"GO:0000122" "jgi|Nemve1|237320|estExt_fgenesh1_kg.C_1760002"
"GO:0000122" "jgi|Nemve1|238312|estExt_fgenesh1_pg.C_50024"
"GO:0000122" "jgi|Nemve1|238416|estExt_fgenesh1_pg.C_50207"
"GO:0000122" "jgi|Nemve1|238789|estExt_fgenesh1_pg.C_80164"
"GO:0000122" "jgi|Nemve1|239130|estExt_fgenesh1_pg.C_120063"
"GO:0000122" "jgi|Nemve1|239885|estExt_fgenesh1_pg.C_210065"
"GO:0000122" "jgi|Nemve1|240231|estExt_fgenesh1_pg.C_260066"
"GO:0000122" "jgi|Nemve1|240784|estExt_fgenesh1_pg.C_340048"
"GO:0000122" "jgi|Nemve1|240802|estExt_fgenesh1_pg.C_340097"
"GO:0000122" "jgi|Nemve1|240954|estExt_fgenesh1_pg.C_370087"
"GO:0000122" "jgi|Nemve1|241356|estExt_fgenesh1_pg.C_440035"
"GO:0000122" "jgi|Nemve1|241656|estExt_fgenesh1_pg.C_490008"
"GO:0000122" "jgi|Nemve1|241841|estExt_fgenesh1_pg.C_520073"
"GO:0000122" "jgi|Nemve1|242002|estExt_fgenesh1_pg.C_550028"
"GO:0000122" "jgi|Nemve1|242071|estExt_fgenesh1_pg.C_560045"
"GO:0000122" "jgi|Nemve1|242073|estExt_fgenesh1_pg.C_560048"
"GO:0000122" "jgi|Nemve1|242271|estExt_fgenesh1_pg.C_600043"
"GO:0000122" "jgi|Nemve1|242584|estExt_fgenesh1_pg.C_670032"
"GO:0000122" "jgi|Nemve1|242817|estExt_fgenesh1_pg.C_730037"
"GO:0000122" "jgi|Nemve1|242923|estExt_fgenesh1_pg.C_750023"
"GO:0000122" "jgi|Nemve1|242962|estExt_fgenesh1_pg.C_760015"
"GO:0000122" "jgi|Nemve1|243341|estExt_fgenesh1_pg.C_850085"
"GO:0000122" "jgi|Nemve1|243415|estExt_fgenesh1_pg.C_880055"
"GO:0000122" "jgi|Nemve1|245334|estExt_fgenesh1_pg.C_1560004"
"GO:0000122" "jgi|Nemve1|245474|estExt_fgenesh1_pg.C_1620010"
"GO:0000122" "jgi|Nemve1|246114|estExt_fgenesh1_pg.C_1970028"
"GO:0000122" "jgi|Nemve1|247517|estExt_fgenesh1_pg.C_3120007"
"GO:0000122" "jgi|Nemve1|247547|estExt_fgenesh1_pg.C_3140010"
"GO:0000122" "jgi|Nemve1|248687|estExt_fgenesh1_pg.C_13160001"
"GO:0000122" "jgi|Nemve1|248876|estExt_fgenesh1_pg.C_60080001"
"GO:0000122" "jgi|Nemve1|26326|gw.66.90.1"
"GO:0000122" "jgi|Nemve1|26800|gw.101.75.1"
"GO:0000122" "jgi|Nemve1|27142|gw.53.82.1"
"GO:0000122" "jgi|Nemve1|2886|gw.3704.3.1"
"GO:0000122" "jgi|Nemve1|28948|gw.58.85.1"
"GO:0000122" "jgi|Nemve1|29743|gw.107.72.1"
"GO:0000122" "jgi|Nemve1|3068|gw.6218.1.1"
"GO:0000122" "jgi|Nemve1|30928|gw.23.25.1"
"GO:0000122" "jgi|Nemve1|31143|gw.4.71.1"
"GO:0000122" "jgi|Nemve1|328|gw.665.3.1"
"GO:0000122" "jgi|Nemve1|37078|gw.31.97.1"
"GO:0000122" "jgi|Nemve1|37191|gw.2.281.1"
"GO:0000122" "jgi|Nemve1|37793|gw.32.191.1"
"GO:0000122" "jgi|Nemve1|38726|gw.20.136.1"
"GO:0000122" "jgi|Nemve1|39632|gw.32.224.1"
"GO:0000122" "jgi|Nemve1|39891|gw.12.267.1"
"GO:0000122" "jgi|Nemve1|40279|gw.926.5.1"
"GO:0000122" "jgi|Nemve1|43780|gw.175.98.1"
"GO:0000122" "jgi|Nemve1|47054|gw.201.93.1"
"GO:0000122" "jgi|Nemve1|47437|gw.74.150.1"
"GO:0000122" "jgi|Nemve1|5244|gw.1840.1.1"
"GO:0000122" "jgi|Nemve1|53046|gw.131.80.1"
"GO:0000122" "jgi|Nemve1|57075|gw.518.27.1"
"GO:0000122" "jgi|Nemve1|5943|gw.47.2.1"
"GO:0000122" "jgi|Nemve1|65438|gw.34.211.1"
"GO:0000122" "jgi|Nemve1|67328|gw.49.191.1"
"GO:0000122" "jgi|Nemve1|683|gw.932.3.1"
"GO:0000122" "jgi|Nemve1|7672|gw.2334.1.1"
"GO:0000122" "jgi|Nemve1|79056|e_gw.1.407.1"
"GO:0000122" "jgi|Nemve1|79092|e_gw.1.123.1"
"GO:0000122" "jgi|Nemve1|79707|e_gw.2.564.1"
"GO:0000122" "jgi|Nemve1|79914|e_gw.2.436.1"
"GO:0000122" "jgi|Nemve1|80187|e_gw.2.561.1"
"GO:0000122" "jgi|Nemve1|81516|e_gw.4.388.1"
"GO:0000122" "jgi|Nemve1|82785|e_gw.6.245.1"
"GO:0000122" "jgi|Nemve1|82891|e_gw.6.263.1"
"GO:0000122" "jgi|Nemve1|83462|e_gw.7.46.1"
"GO:0000122" "jgi|Nemve1|83807|e_gw.8.396.1"
"GO:0000122" "jgi|Nemve1|84424|e_gw.9.8.1"
"GO:0000122" "jgi|Nemve1|8492|gw.696.4.1"
"GO:0000122" "jgi|Nemve1|86614|e_gw.13.217.1"
"GO:0000122" "jgi|Nemve1|87445|e_gw.16.43.1"
"GO:0000122" "jgi|Nemve1|88753|e_gw.19.61.1"
"GO:0000122" "jgi|Nemve1|89029|e_gw.20.135.1"
"GO:0000122" "jgi|Nemve1|89434|e_gw.21.42.1"
"GO:0000122" "jgi|Nemve1|90352|e_gw.23.7.1"
"GO:0000122" "jgi|Nemve1|90512|e_gw.24.100.1"
"GO:0000122" "jgi|Nemve1|91283|e_gw.26.316.1"
"GO:0000122" "jgi|Nemve1|91286|e_gw.26.201.1"
"GO:0000122" "jgi|Nemve1|91847|e_gw.28.14.1"
"GO:0000122" "jgi|Nemve1|92220|e_gw.29.7.1"
"GO:0000122" "jgi|Nemve1|92283|e_gw.29.155.1"
"GO:0000122" "jgi|Nemve1|93177|e_gw.32.228.1"
"GO:0000122" "jgi|Nemve1|93956|e_gw.34.111.1"
"GO:0000122" "jgi|Nemve1|93994|e_gw.34.133.1"
"GO:0000122" "jgi|Nemve1|94229|e_gw.35.237.1"
"GO:0000122" "jgi|Nemve1|94673|e_gw.37.38.1"
"GO:0000122" "jgi|Nemve1|94800|e_gw.37.30.1"
"GO:0000122" "jgi|Nemve1|94880|e_gw.38.58.1"
"GO:0000122" "jgi|Nemve1|94997|e_gw.38.20.1"
"GO:0000122" "jgi|Nemve1|95059|e_gw.38.18.1"
"GO:0000122" "jgi|Nemve1|95177|e_gw.38.49.1"
"GO:0000122" "jgi|Nemve1|95178|e_gw.38.6.1"
"GO:0000122" "jgi|Nemve1|95684|e_gw.40.201.1"
"GO:0000122" "jgi|Nemve1|97222|e_gw.45.83.1"
"GO:0000122" "jgi|Nemve1|97430|e_gw.46.162.1"
"GO:0000122" "jgi|Nemve1|97494|e_gw.46.176.1"
"GO:0000122" "jgi|Nemve1|97563|e_gw.46.202.1"
"GO:0000122" "jgi|Nemve1|97743|e_gw.47.106.1"
"GO:0000122" "jgi|Nemve1|98450|e_gw.49.35.1"
"GO:0000122" "jgi|Nemve1|98570|e_gw.50.142.1"
"GO:0000122" "jgi|Nemve1|99040|e_gw.52.66.1"
"GO:0000122" "jgi|Nemve1|99425|e_gw.53.38.1"
"GO:0000132" "jgi|Nemve1|10117|gw.267.1.1"
"GO:0000132" "jgi|Nemve1|105798|e_gw.79.138.1"
"GO:0000132" "jgi|Nemve1|116873|e_gw.142.6.1"
"GO:0000132" "jgi|Nemve1|133025|e_gw.314.46.1"
"GO:0000132" "jgi|Nemve1|146855|e_gw.1803.2.1"
"GO:0000132" "jgi|Nemve1|208897|fgenesh1_pg.scaffold_98000061"
"GO:0000132" "jgi|Nemve1|220143|fgenesh1_pg.scaffold_480000009"
"GO:0000132" "jgi|Nemve1|222913|fgenesh1_pg.scaffold_2060000001"
"GO:0000132" "jgi|Nemve1|223620|fgenesh1_pg.scaffold_3071000002"
"GO:0000132" "jgi|Nemve1|230011|fgenesh1_pm.scaffold_130000001"
"GO:0000132" "jgi|Nemve1|238150|estExt_fgenesh1_pg.C_40024"
"GO:0000132" "jgi|Nemve1|242515|estExt_fgenesh1_pg.C_650066"
"GO:0000154" "jgi|Nemve1|150110|e_gw.3295.1.1"
"GO:0000154" "jgi|Nemve1|156341|e_gw.10170.1.1"
"GO:0000154" "jgi|Nemve1|166546|estExt_gwp.C_750031"
"GO:0000154" "jgi|Nemve1|174677|estExt_gwp.C_3180056"
"GO:0000154" "jgi|Nemve1|185596|estExt_GenewiseH_1.C_730118"
"GO:0000154" "jgi|Nemve1|225754|fgenesh1_pg.scaffold_11620000001"
"GO:0000154" "jgi|Nemve1|225810|fgenesh1_pg.scaffold_12505000001"
"GO:0000154" "jgi|Nemve1|234038|estExt_fgenesh1_pm.C_60007"
"GO:0000154" "jgi|Nemve1|241083|estExt_fgenesh1_pg.C_390062"
"GO:0000154" "jgi|Nemve1|246432|estExt_fgenesh1_pg.C_2170026"
"GO:0000154" "jgi|Nemve1|92827|e_gw.31.40.1"
"GO:0000160" "jgi|Nemve1|118813|e_gw.156.2.1"
"GO:0000160" "jgi|Nemve1|134535|e_gw.341.5.1"
"GO:0000160" "jgi|Nemve1|144964|e_gw.1244.3.1"
"GO:0000160" "jgi|Nemve1|148716|e_gw.2574.7.1"
"GO:0000160" "jgi|Nemve1|152409|e_gw.4926.4.1"
"GO:0000160" "jgi|Nemve1|155900|e_gw.9323.2.1"
"GO:0000160" "jgi|Nemve1|157137|e_gw.14546.2.1"
"GO:0000160" "jgi|Nemve1|157522|e_gw.17422.1.1"
"GO:0000160" "jgi|Nemve1|217995|fgenesh1_pg.scaffold_322000004"
"GO:0000160" "jgi|Nemve1|220711|fgenesh1_pg.scaffold_565000007"
"GO:0000160" "jgi|Nemve1|221767|fgenesh1_pg.scaffold_975000001"
"GO:0000160" "jgi|Nemve1|222006|fgenesh1_pg.scaffold_1240000002"
"GO:0000160" "jgi|Nemve1|222012|fgenesh1_pg.scaffold_1250000001"
"GO:0000160" "jgi|Nemve1|222029|fgenesh1_pg.scaffold_1270000001"
"GO:0000160" "jgi|Nemve1|223048|fgenesh1_pg.scaffold_2206000001"
"GO:0000160" "jgi|Nemve1|223078|fgenesh1_pg.scaffold_2242000002"
"GO:0000160" "jgi|Nemve1|223166|fgenesh1_pg.scaffold_2345000001"
"GO:0000160" "jgi|Nemve1|224332|fgenesh1_pg.scaffold_4429000001"
"GO:0000160" "jgi|Nemve1|224544|fgenesh1_pg.scaffold_4991000001"
"GO:0000160" "jgi|Nemve1|224709|fgenesh1_pg.scaffold_5594000001"
"GO:0000160" "jgi|Nemve1|225007|fgenesh1_pg.scaffold_7091000001"
"GO:0000160" "jgi|Nemve1|225494|fgenesh1_pg.scaffold_8991000001"
"GO:0000160" "jgi|Nemve1|225564|fgenesh1_pg.scaffold_9416000001"
"GO:0000160" "jgi|Nemve1|225734|fgenesh1_pg.scaffold_11313000001"
"GO:0000160" "jgi|Nemve1|225838|fgenesh1_pg.scaffold_12934000001"
"GO:0000160" "jgi|Nemve1|225865|fgenesh1_pg.scaffold_13409000001"
"GO:0000160" "jgi|Nemve1|225972|fgenesh1_pg.scaffold_15555000001"
"GO:0000160" "jgi|Nemve1|225977|fgenesh1_pg.scaffold_15604000001"
"GO:0000160" "jgi|Nemve1|226094|fgenesh1_pg.scaffold_18450000001"
"GO:0000160" "jgi|Nemve1|227127|fgenesh1_kg.scaffold_133000001"
"GO:0000160" "jgi|Nemve1|232588|fgsh_est.C_scaffold_61000004"
"GO:0000160" "jgi|Nemve1|236199|estExt_fgenesh1_pm.C_6220002"
"GO:0000160" "jgi|Nemve1|66793|gw.6024.3.1"
"GO:0000160" "jgi|Nemve1|68529|gw.1228.1.1"
"GO:0000160" "jgi|Nemve1|78379|gw.9759.5.1"
"GO:0000160" "jgi|Nemve1|89580|e_gw.21.153.1"
"GO:0000160" "jgi|Nemve1|91046|e_gw.26.50.1"
"GO:0000162" "jgi|Nemve1|108939|e_gw.92.91.1"
"GO:0000162" "jgi|Nemve1|145157|e_gw.1345.6.1"
"GO:0000162" "jgi|Nemve1|148969|e_gw.2723.1.1"
"GO:0000162" "jgi|Nemve1|152185|e_gw.4716.3.1"
"GO:0000162" "jgi|Nemve1|152188|e_gw.4716.9.1"
"GO:0000162" "jgi|Nemve1|152485|e_gw.5003.1.1"
"GO:0000162" "jgi|Nemve1|157208|e_gw.15006.1.1"
"GO:0000162" "jgi|Nemve1|157233|e_gw.15148.1.1"
"GO:0000162" "jgi|Nemve1|159029|estExt_gwp.C_60146"
"GO:0000162" "jgi|Nemve1|172762|estExt_gwp.C_2230042"
"GO:0000162" "jgi|Nemve1|188942|estExt_GenewiseH_1.C_1320060"
"GO:0000162" "jgi|Nemve1|207788|fgenesh1_pg.scaffold_84000044"
"GO:0000162" "jgi|Nemve1|215414|fgenesh1_pg.scaffold_227000025"
"GO:0000162" "jgi|Nemve1|217910|fgenesh1_pg.scaffold_318000002"
"GO:0000162" "jgi|Nemve1|223774|fgenesh1_pg.scaffold_3300000003"
"GO:0000162" "jgi|Nemve1|224098|fgenesh1_pg.scaffold_3904000001"
"GO:0000162" "jgi|Nemve1|229475|fgenesh1_pm.scaffold_79000007"
"GO:0000162" "jgi|Nemve1|237576|estExt_fgenesh1_kg.C_3700001"
"GO:0000162" "jgi|Nemve1|238485|estExt_fgenesh1_pg.C_60054"
"GO:0000162" "jgi|Nemve1|238606|estExt_fgenesh1_pg.C_70022"
"GO:0000162" "jgi|Nemve1|240292|estExt_fgenesh1_pg.C_270008"
"GO:0000162" "jgi|Nemve1|246662|estExt_fgenesh1_pg.C_2320014"
"GO:0000162" "jgi|Nemve1|62604|gw.3395.2.1"
"GO:0000162" "jgi|Nemve1|70416|gw.85.189.1"
"GO:0000162" "jgi|Nemve1|75942|gw.9175.3.1"
"GO:0000162" "jgi|Nemve1|76192|gw.4716.6.1"
"GO:0000162" "jgi|Nemve1|86861|e_gw.14.28.1"
"GO:0000162" "jgi|Nemve1|91541|e_gw.27.81.1"
"GO:0000165" "jgi|Nemve1|101975|e_gw.62.163.1"
"GO:0000165" "jgi|Nemve1|103179|e_gw.67.150.1"
"GO:0000165" "jgi|Nemve1|105663|e_gw.78.44.1"
"GO:0000165" "jgi|Nemve1|105673|e_gw.78.31.1"
"GO:0000165" "jgi|Nemve1|106241|e_gw.80.229.1"
"GO:0000165" "jgi|Nemve1|106419|e_gw.81.2.1"
"GO:0000165" "jgi|Nemve1|106787|e_gw.83.18.1"
"GO:0000165" "jgi|Nemve1|109586|e_gw.95.24.1"
"GO:0000165" "jgi|Nemve1|110348|e_gw.100.120.1"
"GO:0000165" "jgi|Nemve1|111564|e_gw.106.70.1"
"GO:0000165" "jgi|Nemve1|111922|e_gw.108.115.1"
"GO:0000165" "jgi|Nemve1|112354|e_gw.111.79.1"
"GO:0000165" "jgi|Nemve1|112390|e_gw.111.16.1"
"GO:0000165" "jgi|Nemve1|11279|gw.164.9.1"
"GO:0000165" "jgi|Nemve1|113133|e_gw.116.97.1"
"GO:0000165" "jgi|Nemve1|1139|gw.239.8.1"
"GO:0000165" "jgi|Nemve1|113928|e_gw.121.14.1"
"GO:0000165" "jgi|Nemve1|115285|e_gw.130.149.1"
"GO:0000165" "jgi|Nemve1|115371|e_gw.131.49.1"
"GO:0000165" "jgi|Nemve1|116420|e_gw.138.47.1"
"GO:0000165" "jgi|Nemve1|116440|e_gw.138.26.1"
"GO:0000165" "jgi|Nemve1|116697|e_gw.140.24.1"
"GO:0000165" "jgi|Nemve1|116802|e_gw.141.77.1"
"GO:0000165" "jgi|Nemve1|117565|e_gw.147.31.1"
"GO:0000165" "jgi|Nemve1|117570|e_gw.147.51.1"
"GO:0000165" "jgi|Nemve1|117981|e_gw.150.54.1"
"GO:0000165" "jgi|Nemve1|118591|e_gw.154.4.1"
"GO:0000165" "jgi|Nemve1|119155|e_gw.159.23.1"
"GO:0000165" "jgi|Nemve1|119350|e_gw.161.118.1"
"GO:0000165" "jgi|Nemve1|120496|e_gw.171.13.1"
"GO:0000165" "jgi|Nemve1|120549|e_gw.171.51.1"
"GO:0000165" "jgi|Nemve1|121854|e_gw.183.30.1"
"GO:0000165" "jgi|Nemve1|122107|e_gw.186.100.1"
"GO:0000165" "jgi|Nemve1|122473|e_gw.190.114.1"
"GO:0000165" "jgi|Nemve1|122684|e_gw.192.89.1"
"GO:0000165" "jgi|Nemve1|122799|e_gw.193.14.1"
"GO:0000165" "jgi|Nemve1|124231|e_gw.208.47.1"
"GO:0000165" "jgi|Nemve1|124302|e_gw.209.34.1"
"GO:0000165" "jgi|Nemve1|12570|gw.254.22.1"
"GO:0000165" "jgi|Nemve1|127426|e_gw.237.46.1"
"GO:0000165" "jgi|Nemve1|128523|e_gw.251.29.1"
"GO:0000165" "jgi|Nemve1|128719|e_gw.254.16.1"
"GO:0000165" "jgi|Nemve1|128738|e_gw.254.27.1"
"GO:0000165" "jgi|Nemve1|128742|e_gw.254.10.1"
"GO:0000165" "jgi|Nemve1|129231|e_gw.262.50.1"
"GO:0000165" "jgi|Nemve1|129920|e_gw.271.63.1"
"GO:0000165" "jgi|Nemve1|132322|e_gw.308.1.1"
"GO:0000165" "jgi|Nemve1|135493|e_gw.357.18.1"
"GO:0000165" "jgi|Nemve1|136840|e_gw.384.4.1"
"GO:0000165" "jgi|Nemve1|139208|e_gw.466.3.1"
"GO:0000165" "jgi|Nemve1|143743|e_gw.859.10.1"
"GO:0000165" "jgi|Nemve1|144733|e_gw.1148.2.1"
"GO:0000165" "jgi|Nemve1|146109|e_gw.1585.1.1"
"GO:0000165" "jgi|Nemve1|146932|e_gw.1823.1.1"
"GO:0000165" "jgi|Nemve1|149546|e_gw.3028.3.1"
"GO:0000165" "jgi|Nemve1|150265|e_gw.3368.1.1"
"GO:0000165" "jgi|Nemve1|151849|e_gw.4442.3.1"
"GO:0000165" "jgi|Nemve1|151852|e_gw.4442.4.1"
"GO:0000165" "jgi|Nemve1|156582|e_gw.11610.5.1"
"GO:0000165" "jgi|Nemve1|157887|estExt_gwp.C_20040"
"GO:0000165" "jgi|Nemve1|158493|estExt_gwp.C_40076"
"GO:0000165" "jgi|Nemve1|158852|estExt_gwp.C_50377"
"GO:0000165" "jgi|Nemve1|159364|estExt_gwp.C_70324"
"GO:0000165" "jgi|Nemve1|159793|estExt_gwp.C_100098"
"GO:0000165" "jgi|Nemve1|160849|estExt_gwp.C_160181"
"GO:0000165" "jgi|Nemve1|1620|gw.470.9.1"
"GO:0000165" "jgi|Nemve1|163204|estExt_gwp.C_380062"
"GO:0000165" "jgi|Nemve1|165248|estExt_gwp.C_580091"
"GO:0000165" "jgi|Nemve1|168237|estExt_gwp.C_1010116"
"GO:0000165" "jgi|Nemve1|168924|estExt_gwp.C_1170009"
"GO:0000165" "jgi|Nemve1|170111|estExt_gwp.C_1400035"
"GO:0000165" "jgi|Nemve1|170998|estExt_gwp.C_1640060"
"GO:0000165" "jgi|Nemve1|171300|estExt_gwp.C_1730003"
"GO:0000165" "jgi|Nemve1|171810|estExt_gwp.C_1900081"
"GO:0000165" "jgi|Nemve1|17263|gw.254.28.1"
"GO:0000165" "jgi|Nemve1|173481|estExt_gwp.C_2540048"
"GO:0000165" "jgi|Nemve1|174728|estExt_gwp.C_3200038"
"GO:0000165" "jgi|Nemve1|178259|estExt_GenewiseH_1.C_60065"
"GO:0000165" "jgi|Nemve1|178649|estExt_GenewiseH_1.C_70422"
"GO:0000165" "jgi|Nemve1|180219|estExt_GenewiseH_1.C_170178"
"GO:0000165" "jgi|Nemve1|182113|estExt_GenewiseH_1.C_340142"
"GO:0000165" "jgi|Nemve1|182331|estExt_GenewiseH_1.C_370028"
"GO:0000165" "jgi|Nemve1|182399|estExt_GenewiseH_1.C_370173"
"GO:0000165" "jgi|Nemve1|184113|estExt_GenewiseH_1.C_540122"
"GO:0000165" "jgi|Nemve1|18805|gw.376.19.1"
"GO:0000165" "jgi|Nemve1|188590|estExt_GenewiseH_1.C_1260020"
"GO:0000165" "jgi|Nemve1|188980|estExt_GenewiseH_1.C_1330007"
"GO:0000165" "jgi|Nemve1|189251|estExt_GenewiseH_1.C_1390011"
"GO:0000165" "jgi|Nemve1|189928|estExt_GenewiseH_1.C_1540105"
"GO:0000165" "jgi|Nemve1|195002|estExt_GenewiseH_1.C_4690040"
"GO:0000165" "jgi|Nemve1|195585|estExt_GenewiseH_1.C_7360021"
"GO:0000165" "jgi|Nemve1|195662|estExt_GenewiseH_1.C_9300003"
"GO:0000165" "jgi|Nemve1|19598|gw.4431.2.1"
"GO:0000165" "jgi|Nemve1|20131|gw.101.20.1"
"GO:0000165" "jgi|Nemve1|204029|fgenesh1_pg.scaffold_47000088"
"GO:0000165" "jgi|Nemve1|207834|fgenesh1_pg.scaffold_85000011"
"GO:0000165" "jgi|Nemve1|210076|fgenesh1_pg.scaffold_116000032"
"GO:0000165" "jgi|Nemve1|211073|fgenesh1_pg.scaffold_132000009"
"GO:0000165" "jgi|Nemve1|211927|fgenesh1_pg.scaffold_146000026"
"GO:0000165" "jgi|Nemve1|212165|fgenesh1_pg.scaffold_150000046"
"GO:0000165" "jgi|Nemve1|214570|fgenesh1_pg.scaffold_203000031"
"GO:0000165" "jgi|Nemve1|214571|fgenesh1_pg.scaffold_203000032"
"GO:0000165" "jgi|Nemve1|216329|fgenesh1_pg.scaffold_257000012"
"GO:0000165" "jgi|Nemve1|217516|fgenesh1_pg.scaffold_301000002"
"GO:0000165" "jgi|Nemve1|21900|gw.133.48.1"
"GO:0000165" "jgi|Nemve1|220345|fgenesh1_pg.scaffold_505000005"
"GO:0000165" "jgi|Nemve1|221153|fgenesh1_pg.scaffold_677000003"
"GO:0000165" "jgi|Nemve1|222388|fgenesh1_pg.scaffold_1585000001"
"GO:0000165" "jgi|Nemve1|223498|fgenesh1_pg.scaffold_2889000001"
"GO:0000165" "jgi|Nemve1|22387|gw.102.35.1"
"GO:0000165" "jgi|Nemve1|224093|fgenesh1_pg.scaffold_3879000001"
"GO:0000165" "jgi|Nemve1|225374|fgenesh1_pg.scaffold_8350000001"
"GO:0000165" "jgi|Nemve1|228796|fgenesh1_pm.scaffold_35000004"
"GO:0000165" "jgi|Nemve1|229025|fgenesh1_pm.scaffold_48000011"
"GO:0000165" "jgi|Nemve1|229989|fgenesh1_pm.scaffold_127000015"
"GO:0000165" "jgi|Nemve1|231164|fgenesh1_pm.scaffold_414000002"
"GO:0000165" "jgi|Nemve1|233772|fgsh_est.C_scaffold_525000001"
"GO:0000165" "jgi|Nemve1|234961|estExt_fgenesh1_pm.C_770008"
"GO:0000165" "jgi|Nemve1|235248|estExt_fgenesh1_pm.C_1160007"
"GO:0000165" "jgi|Nemve1|235960|estExt_fgenesh1_pm.C_3010001"
"GO:0000165" "jgi|Nemve1|237148|estExt_fgenesh1_kg.C_1270004"
"GO:0000165" "jgi|Nemve1|237453|estExt_fgenesh1_kg.C_2570002"
"GO:0000165" "jgi|Nemve1|237860|estExt_fgenesh1_pg.C_20038"
"GO:0000165" "jgi|Nemve1|238312|estExt_fgenesh1_pg.C_50024"
"GO:0000165" "jgi|Nemve1|238834|estExt_fgenesh1_pg.C_90003"
"GO:0000165" "jgi|Nemve1|241841|estExt_fgenesh1_pg.C_520073"
"GO:0000165" "jgi|Nemve1|241948|estExt_fgenesh1_pg.C_540015"
"GO:0000165" "jgi|Nemve1|242260|estExt_fgenesh1_pg.C_600018"
"GO:0000165" "jgi|Nemve1|243879|estExt_fgenesh1_pg.C_1010017"
"GO:0000165" "jgi|Nemve1|245479|estExt_fgenesh1_pg.C_1620020"
"GO:0000165" "jgi|Nemve1|245970|estExt_fgenesh1_pg.C_1880016"
"GO:0000165" "jgi|Nemve1|247341|estExt_fgenesh1_pg.C_2940007"
"GO:0000165" "jgi|Nemve1|25148|gw.81.26.1"
"GO:0000165" "jgi|Nemve1|28213|gw.156.95.1"
"GO:0000165" "jgi|Nemve1|29671|gw.51.137.1"
"GO:0000165" "jgi|Nemve1|29735|gw.59.84.1"
"GO:0000165" "jgi|Nemve1|3109|gw.2589.1.1"
"GO:0000165" "jgi|Nemve1|31143|gw.4.71.1"
"GO:0000165" "jgi|Nemve1|31638|gw.2.85.1"
"GO:0000165" "jgi|Nemve1|34679|gw.58.119.1"
"GO:0000165" "jgi|Nemve1|41034|gw.235.55.1"
"GO:0000165" "jgi|Nemve1|4250|gw.1455.7.1"
"GO:0000165" "jgi|Nemve1|46133|gw.437.16.1"
"GO:0000165" "jgi|Nemve1|47573|gw.30.231.1"
"GO:0000165" "jgi|Nemve1|47772|gw.6938.3.1"
"GO:0000165" "jgi|Nemve1|5001|gw.351.37.1"
"GO:0000165" "jgi|Nemve1|50047|gw.357.74.1"
"GO:0000165" "jgi|Nemve1|50431|gw.98.139.1"
"GO:0000165" "jgi|Nemve1|52979|gw.135.117.1"
"GO:0000165" "jgi|Nemve1|55373|gw.275.80.1"
"GO:0000165" "jgi|Nemve1|5659|gw.1739.1.1"
"GO:0000165" "jgi|Nemve1|566|gw.206.1.1"
"GO:0000165" "jgi|Nemve1|60034|gw.13.293.1"
"GO:0000165" "jgi|Nemve1|60102|gw.16.267.1"
"GO:0000165" "jgi|Nemve1|65476|gw.3.658.1"
"GO:0000165" "jgi|Nemve1|78652|gw.17049.2.1"
"GO:0000165" "jgi|Nemve1|81124|e_gw.4.112.1"
"GO:0000165" "jgi|Nemve1|81258|e_gw.4.95.1"
"GO:0000165" "jgi|Nemve1|82163|e_gw.5.187.1"
"GO:0000165" "jgi|Nemve1|82891|e_gw.6.263.1"
"GO:0000165" "jgi|Nemve1|83048|e_gw.7.112.1"
"GO:0000165" "jgi|Nemve1|83596|e_gw.8.99.1"
"GO:0000165" "jgi|Nemve1|83656|e_gw.8.28.1"
"GO:0000165" "jgi|Nemve1|8471|gw.5058.1.1"
"GO:0000165" "jgi|Nemve1|85808|e_gw.12.178.1"
"GO:0000165" "jgi|Nemve1|863|gw.1658.2.1"
"GO:0000165" "jgi|Nemve1|87118|e_gw.15.56.1"
"GO:0000165" "jgi|Nemve1|87445|e_gw.16.43.1"
"GO:0000165" "jgi|Nemve1|87486|e_gw.16.118.1"
"GO:0000165" "jgi|Nemve1|88290|e_gw.18.245.1"
"GO:0000165" "jgi|Nemve1|88712|e_gw.19.15.1"
"GO:0000165" "jgi|Nemve1|90331|e_gw.23.227.1"
"GO:0000165" "jgi|Nemve1|91543|e_gw.27.73.1"
"GO:0000165" "jgi|Nemve1|91822|e_gw.28.3.1"
"GO:0000165" "jgi|Nemve1|91949|e_gw.28.29.1"
"GO:0000165" "jgi|Nemve1|92175|e_gw.29.1.1"
"GO:0000165" "jgi|Nemve1|92609|e_gw.30.273.1"
"GO:0000165" "jgi|Nemve1|9338|gw.8184.1.1"
"GO:0000165" "jgi|Nemve1|9381|gw.4616.1.1"
"GO:0000165" "jgi|Nemve1|93932|e_gw.34.42.1"
"GO:0000165" "jgi|Nemve1|94990|e_gw.38.17.1"
"GO:0000165" "jgi|Nemve1|94997|e_gw.38.20.1"
"GO:0000165" "jgi|Nemve1|9504|gw.5662.5.1"
"GO:0000165" "jgi|Nemve1|95374|e_gw.39.200.1"
"GO:0000165" "jgi|Nemve1|9673|gw.5341.3.1"
"GO:0000165" "jgi|Nemve1|97113|e_gw.45.49.1"
"GO:0000165" "jgi|Nemve1|97252|e_gw.45.145.1"
"GO:0000165" "jgi|Nemve1|98570|e_gw.50.142.1"
"GO:0000165" "jgi|Nemve1|98616|e_gw.50.148.1"
"GO:0000183" "jgi|Nemve1|136467|e_gw.375.14.1"
"GO:0000183" "jgi|Nemve1|153107|e_gw.5741.1.1"
"GO:0000183" "jgi|Nemve1|226879|fgenesh1_kg.scaffold_80000004"
"GO:0000183" "jgi|Nemve1|228435|fgenesh1_pm.scaffold_18000002"
"GO:0000184" "jgi|Nemve1|109201|e_gw.93.268.1"
"GO:0000184" "jgi|Nemve1|115210|e_gw.130.135.1"
"GO:0000184" "jgi|Nemve1|124889|e_gw.214.46.1"
"GO:0000184" "jgi|Nemve1|129645|e_gw.268.10.1"
"GO:0000184" "jgi|Nemve1|133968|e_gw.325.22.1"
"GO:0000184" "jgi|Nemve1|136497|e_gw.376.24.1"
"GO:0000184" "jgi|Nemve1|1365|gw.543.6.1"
"GO:0000184" "jgi|Nemve1|142947|e_gw.725.28.1"
"GO:0000184" "jgi|Nemve1|143243|e_gw.760.8.1"
"GO:0000184" "jgi|Nemve1|149719|e_gw.3127.3.1"
"GO:0000184" "jgi|Nemve1|152657|e_gw.5165.1.1"
"GO:0000184" "jgi|Nemve1|158071|estExt_gwp.C_20487"
"GO:0000184" "jgi|Nemve1|159364|estExt_gwp.C_70324"
"GO:0000184" "jgi|Nemve1|159589|estExt_gwp.C_80405"
"GO:0000184" "jgi|Nemve1|159600|estExt_gwp.C_80425"
"GO:0000184" "jgi|Nemve1|160446|estExt_gwp.C_130401"
"GO:0000184" "jgi|Nemve1|160743|estExt_gwp.C_150218"
"GO:0000184" "jgi|Nemve1|163400|estExt_gwp.C_390291"
"GO:0000184" "jgi|Nemve1|163572|estExt_gwp.C_410224"
"GO:0000184" "jgi|Nemve1|165664|estExt_gwp.C_630046"
"GO:0000184" "jgi|Nemve1|167764|estExt_gwp.C_920142"
"GO:0000184" "jgi|Nemve1|16941|gw.92.17.1"
"GO:0000184" "jgi|Nemve1|171532|estExt_gwp.C_1790038"
"GO:0000184" "jgi|Nemve1|173646|estExt_gwp.C_2620006"
"GO:0000184" "jgi|Nemve1|177191|estExt_GenewiseH_1.C_20147"
"GO:0000184" "jgi|Nemve1|178799|estExt_GenewiseH_1.C_80206"
"GO:0000184" "jgi|Nemve1|179973|estExt_GenewiseH_1.C_150189"
"GO:0000184" "jgi|Nemve1|186829|estExt_GenewiseH_1.C_900031"
"GO:0000184" "jgi|Nemve1|187690|estExt_GenewiseH_1.C_1050058"
"GO:0000184" "jgi|Nemve1|191823|estExt_GenewiseH_1.C_2180036"
"GO:0000184" "jgi|Nemve1|192160|estExt_GenewiseH_1.C_2300032"
"GO:0000184" "jgi|Nemve1|192352|estExt_GenewiseH_1.C_2360080"
"GO:0000184" "jgi|Nemve1|193215|estExt_GenewiseH_1.C_2810026"
"GO:0000184" "jgi|Nemve1|194235|estExt_GenewiseH_1.C_3510063"
"GO:0000184" "jgi|Nemve1|198553|fgenesh1_pg.scaffold_10000145"
"GO:0000184" "jgi|Nemve1|200013|fgenesh1_pg.scaffold_19000005"
"GO:0000184" "jgi|Nemve1|205373|fgenesh1_pg.scaffold_58000111"
"GO:0000184" "jgi|Nemve1|222291|fgenesh1_pg.scaffold_1508000001"
"GO:0000184" "jgi|Nemve1|223968|fgenesh1_pg.scaffold_3633000001"
"GO:0000184" "jgi|Nemve1|225165|fgenesh1_pg.scaffold_7489000001"
"GO:0000184" "jgi|Nemve1|225168|fgenesh1_pg.scaffold_7495000001"
"GO:0000184" "jgi|Nemve1|226298|fgenesh1_kg.scaffold_10000013"
"GO:0000184" "jgi|Nemve1|234712|estExt_fgenesh1_pm.C_530018"
"GO:0000184" "jgi|Nemve1|234893|estExt_fgenesh1_pm.C_710008"
"GO:0000184" "jgi|Nemve1|235818|estExt_fgenesh1_pm.C_2430001"
"GO:0000184" "jgi|Nemve1|236834|estExt_fgenesh1_kg.C_580010"
"GO:0000184" "jgi|Nemve1|237086|estExt_fgenesh1_kg.C_1090002"
"GO:0000184" "jgi|Nemve1|237453|estExt_fgenesh1_kg.C_2570002"
"GO:0000184" "jgi|Nemve1|237468|estExt_fgenesh1_kg.C_2660001"
"GO:0000184" "jgi|Nemve1|237610|estExt_fgenesh1_kg.C_4440002"
"GO:0000184" "jgi|Nemve1|239074|estExt_fgenesh1_pg.C_110144"
"GO:0000184" "jgi|Nemve1|239161|estExt_fgenesh1_pg.C_120127"
"GO:0000184" "jgi|Nemve1|241791|estExt_fgenesh1_pg.C_510082"
"GO:0000184" "jgi|Nemve1|242566|estExt_fgenesh1_pg.C_670004"
"GO:0000184" "jgi|Nemve1|242621|estExt_fgenesh1_pg.C_670090"
"GO:0000184" "jgi|Nemve1|245093|estExt_fgenesh1_pg.C_1450025"
"GO:0000184" "jgi|Nemve1|245261|estExt_fgenesh1_pg.C_1520014"
"GO:0000184" "jgi|Nemve1|246818|estExt_fgenesh1_pg.C_2440010"
"GO:0000184" "jgi|Nemve1|33275|gw.12.115.1"
"GO:0000184" "jgi|Nemve1|33715|gw.60.118.1"
"GO:0000184" "jgi|Nemve1|38262|gw.10.199.1"
"GO:0000184" "jgi|Nemve1|48062|gw.1844.5.1"
"GO:0000184" "jgi|Nemve1|48125|gw.1844.6.1"
"GO:0000184" "jgi|Nemve1|49632|gw.15222.3.1"
"GO:0000184" "jgi|Nemve1|5094|gw.7190.1.1"
"GO:0000184" "jgi|Nemve1|56293|gw.617.10.1"
"GO:0000184" "jgi|Nemve1|5820|gw.942.3.1"
"GO:0000184" "jgi|Nemve1|84865|e_gw.10.207.1"
"GO:0000184" "jgi|Nemve1|85083|e_gw.10.32.1"
"GO:0000184" "jgi|Nemve1|88040|e_gw.17.11.1"
"GO:0000184" "jgi|Nemve1|91495|e_gw.27.177.1"
"GO:0000184" "jgi|Nemve1|91657|e_gw.27.40.1"
"GO:0000184" "jgi|Nemve1|93902|e_gw.34.217.1"
"GO:0000184" "jgi|Nemve1|94285|e_gw.35.254.1"
"GO:0000185" "jgi|Nemve1|105663|e_gw.78.44.1"
"GO:0000185" "jgi|Nemve1|159793|estExt_gwp.C_100098"
"GO:0000185" "jgi|Nemve1|47772|gw.6938.3.1"
"GO:0000185" "jgi|Nemve1|83705|e_gw.8.302.1"
"GO:0000186" "jgi|Nemve1|110360|e_gw.100.25.1"
"GO:0000186" "jgi|Nemve1|11279|gw.164.9.1"
"GO:0000186" "jgi|Nemve1|116420|e_gw.138.47.1"
"GO:0000186" "jgi|Nemve1|116697|e_gw.140.24.1"
"GO:0000186" "jgi|Nemve1|118591|e_gw.154.4.1"
"GO:0000186" "jgi|Nemve1|120549|e_gw.171.51.1"
"GO:0000186" "jgi|Nemve1|140805|e_gw.543.1.1"
"GO:0000186" "jgi|Nemve1|170998|estExt_gwp.C_1640060"
"GO:0000186" "jgi|Nemve1|184113|estExt_GenewiseH_1.C_540122"
"GO:0000186" "jgi|Nemve1|187791|estExt_GenewiseH_1.C_1080165"
"GO:0000186" "jgi|Nemve1|211073|fgenesh1_pg.scaffold_132000009"
"GO:0000186" "jgi|Nemve1|216329|fgenesh1_pg.scaffold_257000012"
"GO:0000186" "jgi|Nemve1|233061|fgsh_est.C_scaffold_127000003"
"GO:0000186" "jgi|Nemve1|24063|gw.195.63.1"
"GO:0000186" "jgi|Nemve1|247341|estExt_fgenesh1_pg.C_2940007"
"GO:0000186" "jgi|Nemve1|60102|gw.16.267.1"
"GO:0000186" "jgi|Nemve1|83048|e_gw.7.112.1"
"GO:0000186" "jgi|Nemve1|83656|e_gw.8.28.1"
"GO:0000186" "jgi|Nemve1|8471|gw.5058.1.1"
"GO:0000186" "jgi|Nemve1|85671|e_gw.11.538.1"
"GO:0000186" "jgi|Nemve1|863|gw.1658.2.1"
"GO:0000186" "jgi|Nemve1|87118|e_gw.15.56.1"
"GO:0000186" "jgi|Nemve1|91949|e_gw.28.29.1"
"GO:0000186" "jgi|Nemve1|9338|gw.8184.1.1"
"GO:0000186" "jgi|Nemve1|9504|gw.5662.5.1"
"GO:0000186" "jgi|Nemve1|9673|gw.5341.3.1"
"GO:0000187" "jgi|Nemve1|103153|e_gw.67.33.1"
"GO:0000187" "jgi|Nemve1|106419|e_gw.81.2.1"
"GO:0000187" "jgi|Nemve1|11279|gw.164.9.1"
"GO:0000187" "jgi|Nemve1|113133|e_gw.116.97.1"
"GO:0000187" "jgi|Nemve1|116697|e_gw.140.24.1"
"GO:0000187" "jgi|Nemve1|119155|e_gw.159.23.1"
"GO:0000187" "jgi|Nemve1|119602|e_gw.163.39.1"
"GO:0000187" "jgi|Nemve1|120549|e_gw.171.51.1"
"GO:0000187" "jgi|Nemve1|128523|e_gw.251.29.1"
"GO:0000187" "jgi|Nemve1|144733|e_gw.1148.2.1"
"GO:0000187" "jgi|Nemve1|146328|e_gw.1644.6.1"
"GO:0000187" "jgi|Nemve1|148395|e_gw.2388.1.1"
"GO:0000187" "jgi|Nemve1|159364|estExt_gwp.C_70324"
"GO:0000187" "jgi|Nemve1|168237|estExt_gwp.C_1010116"
"GO:0000187" "jgi|Nemve1|180219|estExt_GenewiseH_1.C_170178"
"GO:0000187" "jgi|Nemve1|207834|fgenesh1_pg.scaffold_85000011"
"GO:0000187" "jgi|Nemve1|216329|fgenesh1_pg.scaffold_257000012"
"GO:0000187" "jgi|Nemve1|217964|fgenesh1_pg.scaffold_320000009"
"GO:0000187" "jgi|Nemve1|21900|gw.133.48.1"
"GO:0000187" "jgi|Nemve1|22035|gw.62.57.1"
"GO:0000187" "jgi|Nemve1|223498|fgenesh1_pg.scaffold_2889000001"
"GO:0000187" "jgi|Nemve1|224897|fgenesh1_pg.scaffold_6530000001"
"GO:0000187" "jgi|Nemve1|229025|fgenesh1_pm.scaffold_48000011"
"GO:0000187" "jgi|Nemve1|231164|fgenesh1_pm.scaffold_414000002"
"GO:0000187" "jgi|Nemve1|234825|estExt_fgenesh1_pm.C_630022"
"GO:0000187" "jgi|Nemve1|235248|estExt_fgenesh1_pm.C_1160007"
"GO:0000187" "jgi|Nemve1|237148|estExt_fgenesh1_kg.C_1270004"
"GO:0000187" "jgi|Nemve1|242402|estExt_fgenesh1_pg.C_630011"
"GO:0000187" "jgi|Nemve1|3109|gw.2589.1.1"
"GO:0000187" "jgi|Nemve1|39497|gw.1.415.1"
"GO:0000187" "jgi|Nemve1|50745|gw.109.132.1"
"GO:0000187" "jgi|Nemve1|78652|gw.17049.2.1"
"GO:0000187" "jgi|Nemve1|81157|e_gw.4.35.1"
"GO:0000187" "jgi|Nemve1|83596|e_gw.8.99.1"
"GO:0000187" "jgi|Nemve1|83656|e_gw.8.28.1"
"GO:0000187" "jgi|Nemve1|85808|e_gw.12.178.1"
"GO:0000187" "jgi|Nemve1|88028|e_gw.17.171.1"
"GO:0000187" "jgi|Nemve1|91286|e_gw.26.201.1"
"GO:0000187" "jgi|Nemve1|91822|e_gw.28.3.1"
"GO:0000187" "jgi|Nemve1|91949|e_gw.28.29.1"
"GO:0000187" "jgi|Nemve1|9504|gw.5662.5.1"
"GO:0000187" "jgi|Nemve1|9673|gw.5341.3.1"
"GO:0000188" "jgi|Nemve1|103179|e_gw.67.150.1"
"GO:0000188" "jgi|Nemve1|117981|e_gw.150.54.1"
"GO:0000188" "jgi|Nemve1|122684|e_gw.192.89.1"
"GO:0000188" "jgi|Nemve1|124302|e_gw.209.34.1"
"GO:0000188" "jgi|Nemve1|129920|e_gw.271.63.1"
"GO:0000188" "jgi|Nemve1|143743|e_gw.859.10.1"
"GO:0000188" "jgi|Nemve1|156582|e_gw.11610.5.1"
"GO:0000188" "jgi|Nemve1|189928|estExt_GenewiseH_1.C_1540105"
"GO:0000188" "jgi|Nemve1|237453|estExt_fgenesh1_kg.C_2570002"
"GO:0000188" "jgi|Nemve1|5659|gw.1739.1.1"
"GO:0000188" "jgi|Nemve1|93932|e_gw.34.42.1"
"GO:0000188" "jgi|Nemve1|97113|e_gw.45.49.1"
"GO:0000189" "jgi|Nemve1|116697|e_gw.140.24.1"
"GO:0000209" "jgi|Nemve1|10204|gw.292.16.1"
"GO:0000209" "jgi|Nemve1|102520|e_gw.65.186.1"
"GO:0000209" "jgi|Nemve1|10414|gw.226.4.1"
"GO:0000209" "jgi|Nemve1|105061|e_gw.75.12.1"
"GO:0000209" "jgi|Nemve1|105618|e_gw.78.14.1"
"GO:0000209" "jgi|Nemve1|10968|gw.159.3.1"
"GO:0000209" "jgi|Nemve1|112390|e_gw.111.16.1"
"GO:0000209" "jgi|Nemve1|115386|e_gw.131.52.1"
"GO:0000209" "jgi|Nemve1|116745|e_gw.141.4.1"
"GO:0000209" "jgi|Nemve1|117726|e_gw.148.59.1"
"GO:0000209" "jgi|Nemve1|119155|e_gw.159.23.1"
"GO:0000209" "jgi|Nemve1|119262|e_gw.160.48.1"
"GO:0000209" "jgi|Nemve1|119845|e_gw.165.13.1"
"GO:0000209" "jgi|Nemve1|120549|e_gw.171.51.1"
"GO:0000209" "jgi|Nemve1|125608|e_gw.221.6.1"
"GO:0000209" "jgi|Nemve1|125752|e_gw.223.18.1"
"GO:0000209" "jgi|Nemve1|126045|e_gw.227.7.1"
"GO:0000209" "jgi|Nemve1|127396|e_gw.237.48.1"
"GO:0000209" "jgi|Nemve1|127871|e_gw.243.35.1"
"GO:0000209" "jgi|Nemve1|130907|e_gw.287.30.1"
"GO:0000209" "jgi|Nemve1|131737|e_gw.299.68.1"
"GO:0000209" "jgi|Nemve1|137658|e_gw.408.40.1"
"GO:0000209" "jgi|Nemve1|140123|e_gw.504.2.1"
"GO:0000209" "jgi|Nemve1|141134|e_gw.558.7.1"
"GO:0000209" "jgi|Nemve1|142266|e_gw.657.16.1"
"GO:0000209" "jgi|Nemve1|145244|e_gw.1382.2.1"
"GO:0000209" "jgi|Nemve1|147961|e_gw.2203.2.1"
"GO:0000209" "jgi|Nemve1|148426|e_gw.2402.3.1"
"GO:0000209" "jgi|Nemve1|155259|e_gw.8326.3.1"
"GO:0000209" "jgi|Nemve1|156512|e_gw.11104.1.1"
"GO:0000209" "jgi|Nemve1|15679|gw.408.30.1"
"GO:0000209" "jgi|Nemve1|158326|estExt_gwp.C_30462"
"GO:0000209" "jgi|Nemve1|158690|estExt_gwp.C_40638"
"GO:0000209" "jgi|Nemve1|159210|estExt_gwp.C_60482"
"GO:0000209" "jgi|Nemve1|159364|estExt_gwp.C_70324"
"GO:0000209" "jgi|Nemve1|160496|estExt_gwp.C_140018"
"GO:0000209" "jgi|Nemve1|161920|estExt_gwp.C_260003"
"GO:0000209" "jgi|Nemve1|166242|estExt_gwp.C_710065"
"GO:0000209" "jgi|Nemve1|167818|estExt_gwp.C_930087"
"GO:0000209" "jgi|Nemve1|168163|estExt_gwp.C_1000135"
"GO:0000209" "jgi|Nemve1|174994|estExt_gwp.C_3490026"
"GO:0000209" "jgi|Nemve1|176183|estExt_gwp.C_5910004"
"GO:0000209" "jgi|Nemve1|178088|estExt_GenewiseH_1.C_50346"
"GO:0000209" "jgi|Nemve1|178259|estExt_GenewiseH_1.C_60065"
"GO:0000209" "jgi|Nemve1|180943|estExt_GenewiseH_1.C_230398"
"GO:0000209" "jgi|Nemve1|181564|estExt_GenewiseH_1.C_300075"
"GO:0000209" "jgi|Nemve1|189255|estExt_GenewiseH_1.C_1390015"
"GO:0000209" "jgi|Nemve1|190193|estExt_GenewiseH_1.C_1640011"
"GO:0000209" "jgi|Nemve1|191787|estExt_GenewiseH_1.C_2170113"
"GO:0000209" "jgi|Nemve1|192499|estExt_GenewiseH_1.C_2430088"
"GO:0000209" "jgi|Nemve1|193516|estExt_GenewiseH_1.C_2970038"
"GO:0000209" "jgi|Nemve1|193603|estExt_GenewiseH_1.C_3040017"
"GO:0000209" "jgi|Nemve1|194815|estExt_GenewiseH_1.C_4220017"
"GO:0000209" "jgi|Nemve1|195005|estExt_GenewiseH_1.C_4700004"
"GO:0000209" "jgi|Nemve1|195236|estExt_GenewiseH_1.C_5450006"
"GO:0000209" "jgi|Nemve1|196829|fgenesh1_pg.scaffold_3000150"
"GO:0000209" "jgi|Nemve1|199033|fgenesh1_pg.scaffold_13000040"
"GO:0000209" "jgi|Nemve1|204335|fgenesh1_pg.scaffold_50000019"
"GO:0000209" "jgi|Nemve1|205783|fgenesh1_pg.scaffold_62000102"
"GO:0000209" "jgi|Nemve1|208175|fgenesh1_pg.scaffold_89000037"
"GO:0000209" "jgi|Nemve1|212635|fgenesh1_pg.scaffold_159000029"
"GO:0000209" "jgi|Nemve1|215693|fgenesh1_pg.scaffold_235000015"
"GO:0000209" "jgi|Nemve1|219029|fgenesh1_pg.scaffold_381000018"
"GO:0000209" "jgi|Nemve1|222092|fgenesh1_pg.scaffold_1385000002"
"GO:0000209" "jgi|Nemve1|222249|fgenesh1_pg.scaffold_1482000001"
"GO:0000209" "jgi|Nemve1|224093|fgenesh1_pg.scaffold_3879000001"
"GO:0000209" "jgi|Nemve1|228088|fgenesh1_pm.scaffold_6000019"
"GO:0000209" "jgi|Nemve1|228186|fgenesh1_pm.scaffold_9000010"
"GO:0000209" "jgi|Nemve1|228715|fgenesh1_pm.scaffold_32000004"
"GO:0000209" "jgi|Nemve1|231164|fgenesh1_pm.scaffold_414000002"
"GO:0000209" "jgi|Nemve1|233482|fgsh_est.C_scaffold_243000005"
"GO:0000209" "jgi|Nemve1|235155|estExt_fgenesh1_pm.C_990002"
"GO:0000209" "jgi|Nemve1|235198|estExt_fgenesh1_pm.C_1040006"
"GO:0000209" "jgi|Nemve1|235516|estExt_fgenesh1_pm.C_1610003"
"GO:0000209" "jgi|Nemve1|235548|estExt_fgenesh1_pm.C_1700003"
"GO:0000209" "jgi|Nemve1|235862|estExt_fgenesh1_pm.C_2600002"
"GO:0000209" "jgi|Nemve1|236108|estExt_fgenesh1_pm.C_4320005"
"GO:0000209" "jgi|Nemve1|236441|estExt_fgenesh1_kg.C_110010"
"GO:0000209" "jgi|Nemve1|236730|estExt_fgenesh1_kg.C_450002"
"GO:0000209" "jgi|Nemve1|236753|estExt_fgenesh1_kg.C_470012"
"GO:0000209" "jgi|Nemve1|236976|estExt_fgenesh1_kg.C_830003"
"GO:0000209" "jgi|Nemve1|237158|estExt_fgenesh1_kg.C_1270015"
"GO:0000209" "jgi|Nemve1|237281|estExt_fgenesh1_kg.C_1600002"
"GO:0000209" "jgi|Nemve1|237358|estExt_fgenesh1_kg.C_1950001"
"GO:0000209" "jgi|Nemve1|238636|estExt_fgenesh1_pg.C_70083"
"GO:0000209" "jgi|Nemve1|239961|estExt_fgenesh1_pg.C_220093"
"GO:0000209" "jgi|Nemve1|239997|estExt_fgenesh1_pg.C_230001"
"GO:0000209" "jgi|Nemve1|240852|estExt_fgenesh1_pg.C_350083"
"GO:0000209" "jgi|Nemve1|2423|gw.2092.1.1"
"GO:0000209" "jgi|Nemve1|242991|estExt_fgenesh1_pg.C_760086"
"GO:0000209" "jgi|Nemve1|243312|estExt_fgenesh1_pg.C_850014"
"GO:0000209" "jgi|Nemve1|244007|estExt_fgenesh1_pg.C_1040028"
"GO:0000209" "jgi|Nemve1|244232|estExt_fgenesh1_pg.C_1140042"
"GO:0000209" "jgi|Nemve1|244338|estExt_fgenesh1_pg.C_1180053"
"GO:0000209" "jgi|Nemve1|248427|estExt_fgenesh1_pg.C_5580004"
"GO:0000209" "jgi|Nemve1|248658|estExt_fgenesh1_pg.C_9570002"
"GO:0000209" "jgi|Nemve1|2803|gw.6708.1.1"
"GO:0000209" "jgi|Nemve1|30016|gw.39.113.1"
"GO:0000209" "jgi|Nemve1|30881|gw.44.85.1"
"GO:0000209" "jgi|Nemve1|39202|gw.5.329.1"
"GO:0000209" "jgi|Nemve1|39543|gw.23.217.1"
"GO:0000209" "jgi|Nemve1|648|gw.1550.1.1"
"GO:0000209" "jgi|Nemve1|76571|gw.7596.5.1"
"GO:0000209" "jgi|Nemve1|79078|e_gw.1.90.1"
"GO:0000209" "jgi|Nemve1|82359|e_gw.5.317.1"
"GO:0000209" "jgi|Nemve1|82695|e_gw.6.189.1"
"GO:0000209" "jgi|Nemve1|84489|e_gw.9.9.1"
"GO:0000209" "jgi|Nemve1|86594|e_gw.13.66.1"
"GO:0000209" "jgi|Nemve1|89378|e_gw.21.20.1"
"GO:0000209" "jgi|Nemve1|96181|e_gw.42.43.1"
"GO:0000209" "jgi|Nemve1|97011|e_gw.45.146.1"
"GO:0000212" "jgi|Nemve1|163734|estExt_gwp.C_430165"
"GO:0000212" "jgi|Nemve1|173802|estExt_gwp.C_2700032"
"GO:0000212" "jgi|Nemve1|174147|estExt_gwp.C_2890028"
"GO:0000212" "jgi|Nemve1|193358|estExt_GenewiseH_1.C_2890032"
"GO:0000212" "jgi|Nemve1|204254|fgenesh1_pg.scaffold_49000063"
"GO:0000212" "jgi|Nemve1|49557|gw.10490.3.1"
"GO:0000216" "jgi|Nemve1|100805|e_gw.58.108.1"
"GO:0000216" "jgi|Nemve1|10204|gw.292.16.1"
"GO:0000216" "jgi|Nemve1|108175|e_gw.89.45.1"
"GO:0000216" "jgi|Nemve1|10968|gw.159.3.1"
"GO:0000216" "jgi|Nemve1|116745|e_gw.141.4.1"
"GO:0000216" "jgi|Nemve1|119155|e_gw.159.23.1"
"GO:0000216" "jgi|Nemve1|119951|e_gw.166.33.1"
"GO:0000216" "jgi|Nemve1|125609|e_gw.221.55.1"
"GO:0000216" "jgi|Nemve1|127396|e_gw.237.48.1"
"GO:0000216" "jgi|Nemve1|131857|e_gw.301.8.1"
"GO:0000216" "jgi|Nemve1|145244|e_gw.1382.2.1"
"GO:0000216" "jgi|Nemve1|147748|e_gw.2122.1.1"
"GO:0000216" "jgi|Nemve1|148426|e_gw.2402.3.1"
"GO:0000216" "jgi|Nemve1|149821|e_gw.3172.2.1"
"GO:0000216" "jgi|Nemve1|149889|e_gw.3201.1.1"
"GO:0000216" "jgi|Nemve1|156512|e_gw.11104.1.1"
"GO:0000216" "jgi|Nemve1|159364|estExt_gwp.C_70324"
"GO:0000216" "jgi|Nemve1|161920|estExt_gwp.C_260003"
"GO:0000216" "jgi|Nemve1|168163|estExt_gwp.C_1000135"
"GO:0000216" "jgi|Nemve1|168297|estExt_gwp.C_1020112"
"GO:0000216" "jgi|Nemve1|170128|estExt_gwp.C_1410003"
"GO:0000216" "jgi|Nemve1|179624|estExt_GenewiseH_1.C_130262"
"GO:0000216" "jgi|Nemve1|180943|estExt_GenewiseH_1.C_230398"
"GO:0000216" "jgi|Nemve1|185545|estExt_GenewiseH_1.C_720043"
"GO:0000216" "jgi|Nemve1|189255|estExt_GenewiseH_1.C_1390015"
"GO:0000216" "jgi|Nemve1|190193|estExt_GenewiseH_1.C_1640011"
"GO:0000216" "jgi|Nemve1|191344|estExt_GenewiseH_1.C_2030019"
"GO:0000216" "jgi|Nemve1|191787|estExt_GenewiseH_1.C_2170113"
"GO:0000216" "jgi|Nemve1|192492|estExt_GenewiseH_1.C_2430074"
"GO:0000216" "jgi|Nemve1|193516|estExt_GenewiseH_1.C_2970038"
"GO:0000216" "jgi|Nemve1|193603|estExt_GenewiseH_1.C_3040017"
"GO:0000216" "jgi|Nemve1|194038|estExt_GenewiseH_1.C_3340029"
"GO:0000216" "jgi|Nemve1|195005|estExt_GenewiseH_1.C_4700004"
"GO:0000216" "jgi|Nemve1|196829|fgenesh1_pg.scaffold_3000150"
"GO:0000216" "jgi|Nemve1|205783|fgenesh1_pg.scaffold_62000102"
"GO:0000216" "jgi|Nemve1|212635|fgenesh1_pg.scaffold_159000029"
"GO:0000216" "jgi|Nemve1|215383|fgenesh1_pg.scaffold_226000033"
"GO:0000216" "jgi|Nemve1|215693|fgenesh1_pg.scaffold_235000015"
"GO:0000216" "jgi|Nemve1|219029|fgenesh1_pg.scaffold_381000018"
"GO:0000216" "jgi|Nemve1|224075|fgenesh1_pg.scaffold_3838000001"
"GO:0000216" "jgi|Nemve1|231164|fgenesh1_pm.scaffold_414000002"
"GO:0000216" "jgi|Nemve1|233482|fgsh_est.C_scaffold_243000005"
"GO:0000216" "jgi|Nemve1|235516|estExt_fgenesh1_pm.C_1610003"
"GO:0000216" "jgi|Nemve1|236108|estExt_fgenesh1_pm.C_4320005"
"GO:0000216" "jgi|Nemve1|236753|estExt_fgenesh1_kg.C_470012"
"GO:0000216" "jgi|Nemve1|237165|estExt_fgenesh1_kg.C_1300002"
"GO:0000216" "jgi|Nemve1|238608|estExt_fgenesh1_pg.C_70024"
"GO:0000216" "jgi|Nemve1|238636|estExt_fgenesh1_pg.C_70083"
"GO:0000216" "jgi|Nemve1|239961|estExt_fgenesh1_pg.C_220093"
"GO:0000216" "jgi|Nemve1|2803|gw.6708.1.1"
"GO:0000216" "jgi|Nemve1|39543|gw.23.217.1"
"GO:0000216" "jgi|Nemve1|40200|gw.479.29.1"
"GO:0000216" "jgi|Nemve1|76571|gw.7596.5.1"
"GO:0000216" "jgi|Nemve1|79078|e_gw.1.90.1"
"GO:0000216" "jgi|Nemve1|99492|e_gw.53.42.1"
"GO:0000226" "jgi|Nemve1|100030|e_gw.55.76.1"
"GO:0000226" "jgi|Nemve1|10117|gw.267.1.1"
"GO:0000226" "jgi|Nemve1|102256|e_gw.63.112.1"
"GO:0000226" "jgi|Nemve1|102295|e_gw.64.20.1"
"GO:0000226" "jgi|Nemve1|104524|e_gw.73.149.1"
"GO:0000226" "jgi|Nemve1|105798|e_gw.79.138.1"
"GO:0000226" "jgi|Nemve1|105967|e_gw.80.152.1"
"GO:0000226" "jgi|Nemve1|109677|e_gw.95.25.1"
"GO:0000226" "jgi|Nemve1|10976|gw.176.5.1"
"GO:0000226" "jgi|Nemve1|11039|gw.216.6.1"
"GO:0000226" "jgi|Nemve1|110406|e_gw.100.76.1"
"GO:0000226" "jgi|Nemve1|111922|e_gw.108.115.1"
"GO:0000226" "jgi|Nemve1|112689|e_gw.113.114.1"
"GO:0000226" "jgi|Nemve1|113171|e_gw.116.120.1"
"GO:0000226" "jgi|Nemve1|114023|e_gw.122.67.1"
"GO:0000226" "jgi|Nemve1|115232|e_gw.130.42.1"
"GO:0000226" "jgi|Nemve1|115285|e_gw.130.149.1"
"GO:0000226" "jgi|Nemve1|115630|e_gw.133.50.1"
"GO:0000226" "jgi|Nemve1|116171|e_gw.136.15.1"
"GO:0000226" "jgi|Nemve1|116843|e_gw.141.96.1"
"GO:0000226" "jgi|Nemve1|116873|e_gw.142.6.1"
"GO:0000226" "jgi|Nemve1|116976|e_gw.142.10.1"
"GO:0000226" "jgi|Nemve1|118882|e_gw.157.96.1"
"GO:0000226" "jgi|Nemve1|118944|e_gw.157.113.1"
"GO:0000226" "jgi|Nemve1|119416|e_gw.161.19.1"
"GO:0000226" "jgi|Nemve1|120147|e_gw.168.11.1"
"GO:0000226" "jgi|Nemve1|120766|e_gw.173.22.1"
"GO:0000226" "jgi|Nemve1|12115|gw.214.11.1"
"GO:0000226" "jgi|Nemve1|121854|e_gw.183.30.1"
"GO:0000226" "jgi|Nemve1|123254|e_gw.198.26.1"
"GO:0000226" "jgi|Nemve1|123924|e_gw.205.4.1"
"GO:0000226" "jgi|Nemve1|124800|e_gw.214.85.1"
"GO:0000226" "jgi|Nemve1|125185|e_gw.217.41.1"
"GO:0000226" "jgi|Nemve1|126074|e_gw.227.49.1"
"GO:0000226" "jgi|Nemve1|126459|e_gw.232.24.1"
"GO:0000226" "jgi|Nemve1|127202|e_gw.236.61.1"
"GO:0000226" "jgi|Nemve1|128523|e_gw.251.29.1"
"GO:0000226" "jgi|Nemve1|128941|e_gw.258.11.1"
"GO:0000226" "jgi|Nemve1|129046|e_gw.259.7.1"
"GO:0000226" "jgi|Nemve1|129086|e_gw.260.19.1"
"GO:0000226" "jgi|Nemve1|130738|e_gw.284.14.1"
"GO:0000226" "jgi|Nemve1|130809|e_gw.286.1.1"
"GO:0000226" "jgi|Nemve1|131042|e_gw.289.36.1"
"GO:0000226" "jgi|Nemve1|131912|e_gw.302.24.1"
"GO:0000226" "jgi|Nemve1|133025|e_gw.314.46.1"
"GO:0000226" "jgi|Nemve1|133468|e_gw.317.26.1"
"GO:0000226" "jgi|Nemve1|134601|e_gw.342.9.1"
"GO:0000226" "jgi|Nemve1|134994|e_gw.349.24.1"
"GO:0000226" "jgi|Nemve1|135000|e_gw.349.26.1"
"GO:0000226" "jgi|Nemve1|135050|e_gw.350.1.1"
"GO:0000226" "jgi|Nemve1|135849|e_gw.362.33.1"
"GO:0000226" "jgi|Nemve1|136852|e_gw.384.53.1"
"GO:0000226" "jgi|Nemve1|13731|gw.266.29.1"
"GO:0000226" "jgi|Nemve1|137471|e_gw.401.17.1"
"GO:0000226" "jgi|Nemve1|139755|e_gw.485.9.1"
"GO:0000226" "jgi|Nemve1|140887|e_gw.549.7.1"
"GO:0000226" "jgi|Nemve1|144095|e_gw.936.3.1"
"GO:0000226" "jgi|Nemve1|144359|e_gw.1023.1.1"
"GO:0000226" "jgi|Nemve1|146162|e_gw.1604.2.1"
"GO:0000226" "jgi|Nemve1|146855|e_gw.1803.2.1"
"GO:0000226" "jgi|Nemve1|148758|e_gw.2602.3.1"
"GO:0000226" "jgi|Nemve1|148960|e_gw.2711.1.1"
"GO:0000226" "jgi|Nemve1|149996|e_gw.3254.3.1"
"GO:0000226" "jgi|Nemve1|152620|e_gw.5130.2.1"
"GO:0000226" "jgi|Nemve1|153674|e_gw.6473.2.1"
"GO:0000226" "jgi|Nemve1|155145|e_gw.8170.2.1"
"GO:0000226" "jgi|Nemve1|156816|e_gw.12711.3.1"
"GO:0000226" "jgi|Nemve1|157211|e_gw.15036.1.1"
"GO:0000226" "jgi|Nemve1|157610|e_gw.18736.2.1"
"GO:0000226" "jgi|Nemve1|159278|estExt_gwp.C_70073"
"GO:0000226" "jgi|Nemve1|160849|estExt_gwp.C_160181"
"GO:0000226" "jgi|Nemve1|161841|estExt_gwp.C_250064"
"GO:0000226" "jgi|Nemve1|163148|estExt_gwp.C_370101"
"GO:0000226" "jgi|Nemve1|163153|estExt_gwp.C_370127"
"GO:0000226" "jgi|Nemve1|163734|estExt_gwp.C_430165"
"GO:0000226" "jgi|Nemve1|165338|estExt_gwp.C_590022"
"GO:0000226" "jgi|Nemve1|165346|estExt_gwp.C_590038"
"GO:0000226" "jgi|Nemve1|166826|estExt_gwp.C_790037"
"GO:0000226" "jgi|Nemve1|167737|estExt_gwp.C_920070"
"GO:0000226" "jgi|Nemve1|170199|estExt_gwp.C_1420062"
"GO:0000226" "jgi|Nemve1|17054|gw.164.38.1"
"GO:0000226" "jgi|Nemve1|17158|gw.139.16.1"
"GO:0000226" "jgi|Nemve1|173802|estExt_gwp.C_2700032"
"GO:0000226" "jgi|Nemve1|174147|estExt_gwp.C_2890028"
"GO:0000226" "jgi|Nemve1|176351|estExt_gwp.C_7080002"
"GO:0000226" "jgi|Nemve1|176370|estExt_gwp.C_7280005"
"GO:0000226" "jgi|Nemve1|1771|gw.4220.1.1"
"GO:0000226" "jgi|Nemve1|177129|estExt_GenewiseH_1.C_10741"
"GO:0000226" "jgi|Nemve1|17995|gw.366.4.1"
"GO:0000226" "jgi|Nemve1|182198|estExt_GenewiseH_1.C_350148"
"GO:0000226" "jgi|Nemve1|182854|estExt_GenewiseH_1.C_420109"
"GO:0000226" "jgi|Nemve1|183698|estExt_GenewiseH_1.C_500238"
"GO:0000226" "jgi|Nemve1|184113|estExt_GenewiseH_1.C_540122"
"GO:0000226" "jgi|Nemve1|185023|estExt_GenewiseH_1.C_650059"
"GO:0000226" "jgi|Nemve1|185545|estExt_GenewiseH_1.C_720043"
"GO:0000226" "jgi|Nemve1|185596|estExt_GenewiseH_1.C_730118"
"GO:0000226" "jgi|Nemve1|186039|estExt_GenewiseH_1.C_790016"
"GO:0000226" "jgi|Nemve1|186929|estExt_GenewiseH_1.C_920029"
"GO:0000226" "jgi|Nemve1|188356|estExt_GenewiseH_1.C_1200123"
"GO:0000226" "jgi|Nemve1|188665|estExt_GenewiseH_1.C_1270075"
"GO:0000226" "jgi|Nemve1|188669|estExt_GenewiseH_1.C_1270079"
"GO:0000226" "jgi|Nemve1|189121|estExt_GenewiseH_1.C_1350134"
"GO:0000226" "jgi|Nemve1|189251|estExt_GenewiseH_1.C_1390011"
"GO:0000226" "jgi|Nemve1|193358|estExt_GenewiseH_1.C_2890032"
"GO:0000226" "jgi|Nemve1|193454|estExt_GenewiseH_1.C_2940087"
"GO:0000226" "jgi|Nemve1|193684|estExt_GenewiseH_1.C_3080005"
"GO:0000226" "jgi|Nemve1|194682|estExt_GenewiseH_1.C_4000005"
"GO:0000226" "jgi|Nemve1|195162|estExt_GenewiseH_1.C_5180010"
"GO:0000226" "jgi|Nemve1|196354|fgenesh1_pg.scaffold_1000285"
"GO:0000226" "jgi|Nemve1|200036|fgenesh1_pg.scaffold_19000028"
"GO:0000226" "jgi|Nemve1|200525|fgenesh1_pg.scaffold_22000047"
"GO:0000226" "jgi|Nemve1|203012|fgenesh1_pg.scaffold_39000095"
"GO:0000226" "jgi|Nemve1|204254|fgenesh1_pg.scaffold_49000063"
"GO:0000226" "jgi|Nemve1|206132|fgenesh1_pg.scaffold_66000072"
"GO:0000226" "jgi|Nemve1|206981|fgenesh1_pg.scaffold_75000075"
"GO:0000226" "jgi|Nemve1|208897|fgenesh1_pg.scaffold_98000061"
"GO:0000226" "jgi|Nemve1|210037|fgenesh1_pg.scaffold_115000045"
"GO:0000226" "jgi|Nemve1|210903|fgenesh1_pg.scaffold_129000029"
"GO:0000226" "jgi|Nemve1|211860|fgenesh1_pg.scaffold_145000022"
"GO:0000226" "jgi|Nemve1|212949|fgenesh1_pg.scaffold_166000020"
"GO:0000226" "jgi|Nemve1|213429|fgenesh1_pg.scaffold_176000012"
"GO:0000226" "jgi|Nemve1|214386|fgenesh1_pg.scaffold_199000004"
"GO:0000226" "jgi|Nemve1|215715|fgenesh1_pg.scaffold_236000015"
"GO:0000226" "jgi|Nemve1|216548|fgenesh1_pg.scaffold_263000033"
"GO:0000226" "jgi|Nemve1|216897|fgenesh1_pg.scaffold_277000002"
"GO:0000226" "jgi|Nemve1|219395|fgenesh1_pg.scaffold_407000010"
"GO:0000226" "jgi|Nemve1|219682|fgenesh1_pg.scaffold_429000002"
"GO:0000226" "jgi|Nemve1|219939|fgenesh1_pg.scaffold_457000006"
"GO:0000226" "jgi|Nemve1|220143|fgenesh1_pg.scaffold_480000009"
"GO:0000226" "jgi|Nemve1|220376|fgenesh1_pg.scaffold_508000011"
"GO:0000226" "jgi|Nemve1|221212|fgenesh1_pg.scaffold_697000006"
"GO:0000226" "jgi|Nemve1|221258|fgenesh1_pg.scaffold_708000001"
"GO:0000226" "jgi|Nemve1|222913|fgenesh1_pg.scaffold_2060000001"
"GO:0000226" "jgi|Nemve1|222993|fgenesh1_pg.scaffold_2142000001"
"GO:0000226" "jgi|Nemve1|223321|fgenesh1_pg.scaffold_2594000001"
"GO:0000226" "jgi|Nemve1|223620|fgenesh1_pg.scaffold_3071000002"
"GO:0000226" "jgi|Nemve1|223919|fgenesh1_pg.scaffold_3548000001"
"GO:0000226" "jgi|Nemve1|225218|fgenesh1_pg.scaffold_7710000001"
"GO:0000226" "jgi|Nemve1|225356|fgenesh1_pg.scaffold_8255000001"
"GO:0000226" "jgi|Nemve1|225423|fgenesh1_pg.scaffold_8596000001"
"GO:0000226" "jgi|Nemve1|225495|fgenesh1_pg.scaffold_8992000001"
"GO:0000226" "jgi|Nemve1|225543|fgenesh1_pg.scaffold_9300000001"
"GO:0000226" "jgi|Nemve1|226527|fgenesh1_kg.scaffold_33000007"
"GO:0000226" "jgi|Nemve1|226653|fgenesh1_kg.scaffold_48000001"
"GO:0000226" "jgi|Nemve1|228836|fgenesh1_pm.scaffold_38000002"
"GO:0000226" "jgi|Nemve1|229095|fgenesh1_pm.scaffold_53000010"
"GO:0000226" "jgi|Nemve1|229523|fgenesh1_pm.scaffold_82000008"
"GO:0000226" "jgi|Nemve1|230011|fgenesh1_pm.scaffold_130000001"
"GO:0000226" "jgi|Nemve1|230033|fgenesh1_pm.scaffold_132000010"
"GO:0000226" "jgi|Nemve1|230370|fgenesh1_pm.scaffold_176000002"
"GO:0000226" "jgi|Nemve1|230469|fgenesh1_pm.scaffold_192000007"
"GO:0000226" "jgi|Nemve1|231007|fgenesh1_pm.scaffold_339000003"
"GO:0000226" "jgi|Nemve1|232290|fgsh_est.C_scaffold_35000003"
"GO:0000226" "jgi|Nemve1|232297|fgsh_est.C_scaffold_35000010"
"GO:0000226" "jgi|Nemve1|232574|fgsh_est.C_scaffold_59000003"
"GO:0000226" "jgi|Nemve1|232723|fgsh_est.C_scaffold_76000001"
"GO:0000226" "jgi|Nemve1|232792|fgsh_est.C_scaffold_82000011"
"GO:0000226" "jgi|Nemve1|233042|fgsh_est.C_scaffold_122000002"
"GO:0000226" "jgi|Nemve1|235159|estExt_fgenesh1_pm.C_1000002"
"GO:0000226" "jgi|Nemve1|237281|estExt_fgenesh1_kg.C_1600002"
"GO:0000226" "jgi|Nemve1|237483|estExt_fgenesh1_kg.C_2750001"
"GO:0000226" "jgi|Nemve1|237840|estExt_fgenesh1_pg.C_20008"
"GO:0000226" "jgi|Nemve1|237861|estExt_fgenesh1_pg.C_20039"
"GO:0000226" "jgi|Nemve1|238150|estExt_fgenesh1_pg.C_40024"
"GO:0000226" "jgi|Nemve1|238203|estExt_fgenesh1_pg.C_40115"
"GO:0000226" "jgi|Nemve1|238395|estExt_fgenesh1_pg.C_50175"
"GO:0000226" "jgi|Nemve1|238629|estExt_fgenesh1_pg.C_70062"
"GO:0000226" "jgi|Nemve1|238634|estExt_fgenesh1_pg.C_70080"
"GO:0000226" "jgi|Nemve1|239047|estExt_fgenesh1_pg.C_110093"
"GO:0000226" "jgi|Nemve1|239375|estExt_fgenesh1_pg.C_140058"
"GO:0000226" "jgi|Nemve1|239788|estExt_fgenesh1_pg.C_200008"
"GO:0000226" "jgi|Nemve1|239997|estExt_fgenesh1_pg.C_230001"
"GO:0000226" "jgi|Nemve1|240172|estExt_fgenesh1_pg.C_250108"
"GO:0000226" "jgi|Nemve1|241|gw.194.6.1"
"GO:0000226" "jgi|Nemve1|241086|estExt_fgenesh1_pg.C_390066"
"GO:0000226" "jgi|Nemve1|241316|estExt_fgenesh1_pg.C_430104"
"GO:0000226" "jgi|Nemve1|241352|estExt_fgenesh1_pg.C_440031"
"GO:0000226" "jgi|Nemve1|242304|estExt_fgenesh1_pg.C_610043"
"GO:0000226" "jgi|Nemve1|242515|estExt_fgenesh1_pg.C_650066"
"GO:0000226" "jgi|Nemve1|243989|estExt_fgenesh1_pg.C_1030071"
"GO:0000226" "jgi|Nemve1|244087|estExt_fgenesh1_pg.C_1080041"
"GO:0000226" "jgi|Nemve1|244257|estExt_fgenesh1_pg.C_1150047"
"GO:0000226" "jgi|Nemve1|244518|estExt_fgenesh1_pg.C_1240056"
"GO:0000226" "jgi|Nemve1|244590|estExt_fgenesh1_pg.C_1270032"
"GO:0000226" "jgi|Nemve1|245773|estExt_fgenesh1_pg.C_1760009"
"GO:0000226" "jgi|Nemve1|246408|estExt_fgenesh1_pg.C_2160034"
"GO:0000226" "jgi|Nemve1|246496|estExt_fgenesh1_pg.C_2210012"
"GO:0000226" "jgi|Nemve1|246784|estExt_fgenesh1_pg.C_2420006"
"GO:0000226" "jgi|Nemve1|246972|estExt_fgenesh1_pg.C_2590012"
"GO:0000226" "jgi|Nemve1|247187|estExt_fgenesh1_pg.C_2750020"
"GO:0000226" "jgi|Nemve1|247481|estExt_fgenesh1_pg.C_3070010"
"GO:0000226" "jgi|Nemve1|247992|estExt_fgenesh1_pg.C_3860012"
"GO:0000226" "jgi|Nemve1|25276|gw.98.76.1"
"GO:0000226" "jgi|Nemve1|29907|gw.125.42.1"
"GO:0000226" "jgi|Nemve1|34645|gw.14.110.1"
"GO:0000226" "jgi|Nemve1|40410|gw.21.173.1"
"GO:0000226" "jgi|Nemve1|45593|gw.76.125.1"
"GO:0000226" "jgi|Nemve1|46133|gw.437.16.1"
"GO:0000226" "jgi|Nemve1|47413|gw.597.22.1"
"GO:0000226" "jgi|Nemve1|4745|gw.1484.2.1"
"GO:0000226" "jgi|Nemve1|49557|gw.10490.3.1"
"GO:0000226" "jgi|Nemve1|50013|gw.236.98.1"
"GO:0000226" "jgi|Nemve1|50292|gw.55.139.1"
"GO:0000226" "jgi|Nemve1|50431|gw.98.139.1"
"GO:0000226" "jgi|Nemve1|5059|gw.307.11.1"
"GO:0000226" "jgi|Nemve1|51000|gw.286.74.1"
"GO:0000226" "jgi|Nemve1|59717|gw.7649.2.1"
"GO:0000226" "jgi|Nemve1|60034|gw.13.293.1"
"GO:0000226" "jgi|Nemve1|6605|gw.5409.1.1"
"GO:0000226" "jgi|Nemve1|6759|gw.3461.1.1"
"GO:0000226" "jgi|Nemve1|68174|gw.24.274.1"
"GO:0000226" "jgi|Nemve1|714|gw.635.5.1"
"GO:0000226" "jgi|Nemve1|79799|e_gw.2.531.1"
"GO:0000226" "jgi|Nemve1|80052|e_gw.2.666.1"
"GO:0000226" "jgi|Nemve1|80476|e_gw.3.292.1"
"GO:0000226" "jgi|Nemve1|81491|e_gw.4.72.1"
"GO:0000226" "jgi|Nemve1|82705|e_gw.6.294.1"
"GO:0000226" "jgi|Nemve1|83640|e_gw.8.255.1"
"GO:0000226" "jgi|Nemve1|86522|e_gw.13.435.1"
"GO:0000226" "jgi|Nemve1|87917|e_gw.17.28.1"
"GO:0000226" "jgi|Nemve1|8814|gw.9468.1.1"
"GO:0000226" "jgi|Nemve1|88970|e_gw.20.142.1"
"GO:0000226" "jgi|Nemve1|89335|e_gw.21.83.1"
"GO:0000226" "jgi|Nemve1|89613|e_gw.22.45.1"
"GO:0000226" "jgi|Nemve1|90458|e_gw.24.201.1"
"GO:0000226" "jgi|Nemve1|91019|e_gw.26.127.1"
"GO:0000226" "jgi|Nemve1|92175|e_gw.29.1.1"
"GO:0000226" "jgi|Nemve1|93180|e_gw.32.354.1"
"GO:0000226" "jgi|Nemve1|9379|gw.4015.2.1"
"GO:0000226" "jgi|Nemve1|94089|e_gw.35.45.1"
"GO:0000226" "jgi|Nemve1|95252|e_gw.39.24.1"
"GO:0000226" "jgi|Nemve1|95856|e_gw.41.49.1"
"GO:0000226" "jgi|Nemve1|97030|e_gw.45.98.1"
"GO:0000226" "jgi|Nemve1|98270|e_gw.49.54.1"
"GO:0000226" "jgi|Nemve1|98639|e_gw.50.237.1"
"GO:0000226" "jgi|Nemve1|99329|e_gw.52.197.1"
"GO:0000236" "jgi|Nemve1|110916|e_gw.103.120.1"
"GO:0000236" "jgi|Nemve1|112689|e_gw.113.114.1"
"GO:0000236" "jgi|Nemve1|115316|e_gw.130.131.1"
"GO:0000236" "jgi|Nemve1|126362|e_gw.231.17.1"
"GO:0000236" "jgi|Nemve1|128941|e_gw.258.11.1"
"GO:0000236" "jgi|Nemve1|129086|e_gw.260.19.1"
"GO:0000236" "jgi|Nemve1|131027|e_gw.289.20.1"
"GO:0000236" "jgi|Nemve1|133994|e_gw.327.44.1"
"GO:0000236" "jgi|Nemve1|135849|e_gw.362.33.1"
"GO:0000236" "jgi|Nemve1|137394|e_gw.397.5.1"
"GO:0000236" "jgi|Nemve1|148758|e_gw.2602.3.1"
"GO:0000236" "jgi|Nemve1|179224|estExt_GenewiseH_1.C_110316"
"GO:0000236" "jgi|Nemve1|182331|estExt_GenewiseH_1.C_370028"
"GO:0000236" "jgi|Nemve1|182854|estExt_GenewiseH_1.C_420109"
"GO:0000236" "jgi|Nemve1|196354|fgenesh1_pg.scaffold_1000285"
"GO:0000236" "jgi|Nemve1|199937|fgenesh1_pg.scaffold_18000061"
"GO:0000236" "jgi|Nemve1|20215|gw.121.46.1"
"GO:0000236" "jgi|Nemve1|206172|fgenesh1_pg.scaffold_67000017"
"GO:0000236" "jgi|Nemve1|215715|fgenesh1_pg.scaffold_236000015"
"GO:0000236" "jgi|Nemve1|218953|fgenesh1_pg.scaffold_377000002"
"GO:0000236" "jgi|Nemve1|225297|fgenesh1_pg.scaffold_8033000001"
"GO:0000236" "jgi|Nemve1|226653|fgenesh1_kg.scaffold_48000001"
"GO:0000236" "jgi|Nemve1|230033|fgenesh1_pm.scaffold_132000010"
"GO:0000236" "jgi|Nemve1|234893|estExt_fgenesh1_pm.C_710008"
"GO:0000236" "jgi|Nemve1|235892|estExt_fgenesh1_pm.C_2700006"
"GO:0000236" "jgi|Nemve1|237840|estExt_fgenesh1_pg.C_20008"
"GO:0000236" "jgi|Nemve1|239424|estExt_fgenesh1_pg.C_140156"
"GO:0000236" "jgi|Nemve1|242515|estExt_fgenesh1_pg.C_650066"
"GO:0000236" "jgi|Nemve1|243846|estExt_fgenesh1_pg.C_1000024"
"GO:0000236" "jgi|Nemve1|25048|gw.130.74.1"
"GO:0000236" "jgi|Nemve1|30774|gw.34.30.1"
"GO:0000236" "jgi|Nemve1|39421|gw.23.214.1"
"GO:0000236" "jgi|Nemve1|50013|gw.236.98.1"
"GO:0000236" "jgi|Nemve1|74441|gw.130.226.1"
"GO:0000236" "jgi|Nemve1|87917|e_gw.17.28.1"
"GO:0000236" "jgi|Nemve1|94089|e_gw.35.45.1"
"GO:0000238" "jgi|Nemve1|203170|fgenesh1_pg.scaffold_41000009"
"GO:0000239" "jgi|Nemve1|139090|e_gw.457.2.1"
"GO:0000239" "jgi|Nemve1|146476|e_gw.1681.7.1"
"GO:0000239" "jgi|Nemve1|232358|fgsh_est.C_scaffold_41000005"
"GO:0000244" "jgi|Nemve1|130381|e_gw.279.5.1"
"GO:0000244" "jgi|Nemve1|172574|estExt_gwp.C_2170108"
"GO:0000244" "jgi|Nemve1|193135|estExt_GenewiseH_1.C_2750031"
"GO:0000244" "jgi|Nemve1|222596|fgenesh1_pg.scaffold_1758000001"
"GO:0000244" "jgi|Nemve1|30928|gw.23.25.1"
"GO:0000244" "jgi|Nemve1|81449|e_gw.4.387.1"
"GO:0000245" "jgi|Nemve1|102575|e_gw.65.82.1"
"GO:0000245" "jgi|Nemve1|108976|e_gw.93.200.1"
"GO:0000245" "jgi|Nemve1|1291|gw.1620.2.1"
"GO:0000245" "jgi|Nemve1|130381|e_gw.279.5.1"
"GO:0000245" "jgi|Nemve1|142815|e_gw.706.5.1"
"GO:0000245" "jgi|Nemve1|144256|e_gw.982.9.1"
"GO:0000245" "jgi|Nemve1|147823|e_gw.2151.1.1"
"GO:0000245" "jgi|Nemve1|154871|e_gw.7879.2.1"
"GO:0000245" "jgi|Nemve1|156989|e_gw.13776.1.1"
"GO:0000245" "jgi|Nemve1|158557|estExt_gwp.C_40244"
"GO:0000245" "jgi|Nemve1|162041|estExt_gwp.C_260280"
"GO:0000245" "jgi|Nemve1|162319|estExt_gwp.C_290257"
"GO:0000245" "jgi|Nemve1|185596|estExt_GenewiseH_1.C_730118"
"GO:0000245" "jgi|Nemve1|187696|estExt_GenewiseH_1.C_1050072"
"GO:0000245" "jgi|Nemve1|189386|estExt_GenewiseH_1.C_1420010"
"GO:0000245" "jgi|Nemve1|197614|fgenesh1_pg.scaffold_6000127"
"GO:0000245" "jgi|Nemve1|199033|fgenesh1_pg.scaffold_13000040"
"GO:0000245" "jgi|Nemve1|199162|fgenesh1_pg.scaffold_13000169"
"GO:0000245" "jgi|Nemve1|202761|fgenesh1_pg.scaffold_37000136"
"GO:0000245" "jgi|Nemve1|209929|fgenesh1_pg.scaffold_114000001"
"GO:0000245" "jgi|Nemve1|219049|fgenesh1_pg.scaffold_382000016"
"GO:0000245" "jgi|Nemve1|221212|fgenesh1_pg.scaffold_697000006"
"GO:0000245" "jgi|Nemve1|223956|fgenesh1_pg.scaffold_3611000001"
"GO:0000245" "jgi|Nemve1|228991|fgenesh1_pm.scaffold_46000018"
"GO:0000245" "jgi|Nemve1|233857|estExt_fgenesh1_pm.C_10004"
"GO:0000245" "jgi|Nemve1|235585|estExt_fgenesh1_pm.C_1760005"
"GO:0000245" "jgi|Nemve1|235960|estExt_fgenesh1_pm.C_3010001"
"GO:0000245" "jgi|Nemve1|236766|estExt_fgenesh1_kg.C_480012"
"GO:0000245" "jgi|Nemve1|238540|estExt_fgenesh1_pg.C_60132"
"GO:0000245" "jgi|Nemve1|243113|estExt_fgenesh1_pg.C_790079"
"GO:0000245" "jgi|Nemve1|26678|gw.103.95.1"
"GO:0000245" "jgi|Nemve1|27281|gw.54.75.1"
"GO:0000245" "jgi|Nemve1|46922|gw.5833.1.1"
"GO:0000245" "jgi|Nemve1|81449|e_gw.4.387.1"
"GO:0000245" "jgi|Nemve1|93567|e_gw.33.70.1"
"GO:0000245" "jgi|Nemve1|99823|e_gw.54.71.1"
"GO:0000255" "jgi|Nemve1|113190|e_gw.116.136.1"
"GO:0000255" "jgi|Nemve1|158591|estExt_gwp.C_40319"
"GO:0000255" "jgi|Nemve1|97884|e_gw.47.159.1"
"GO:0000256" "jgi|Nemve1|158591|estExt_gwp.C_40319"
"GO:0000266" "jgi|Nemve1|100129|e_gw.55.77.1"
"GO:0000266" "jgi|Nemve1|151102|e_gw.3952.1.1"
"GO:0000266" "jgi|Nemve1|168237|estExt_gwp.C_1010116"
"GO:0000266" "jgi|Nemve1|171857|estExt_gwp.C_1920020"
"GO:0000266" "jgi|Nemve1|191557|estExt_GenewiseH_1.C_2100055"
"GO:0000266" "jgi|Nemve1|214369|fgenesh1_pg.scaffold_198000020"
"GO:0000266" "jgi|Nemve1|222175|fgenesh1_pg.scaffold_1438000003"
"GO:0000266" "jgi|Nemve1|242931|estExt_fgenesh1_pg.C_750031"
"GO:0000266" "jgi|Nemve1|82695|e_gw.6.189.1"
"GO:0000266" "jgi|Nemve1|92892|e_gw.31.166.1"
"GO:0000270" "jgi|Nemve1|165907|estExt_gwp.C_660128"
"GO:0000270" "jgi|Nemve1|195992|estExt_GenewiseH_1.C_40510002"
"GO:0000270" "jgi|Nemve1|203764|fgenesh1_pg.scaffold_45000063"
"GO:0000270" "jgi|Nemve1|221372|fgenesh1_pg.scaffold_741000004"
"GO:0000270" "jgi|Nemve1|224310|fgenesh1_pg.scaffold_4379000001"
"GO:0000270" "jgi|Nemve1|224311|fgenesh1_pg.scaffold_4379000002"
"GO:0000270" "jgi|Nemve1|225623|fgenesh1_pg.scaffold_9862000001"
"GO:0000270" "jgi|Nemve1|225824|fgenesh1_pg.scaffold_12656000001"
"GO:0000270" "jgi|Nemve1|243257|estExt_fgenesh1_pg.C_830058"
"GO:0000270" "jgi|Nemve1|247774|estExt_fgenesh1_pg.C_3500012"
"GO:0000270" "jgi|Nemve1|42359|gw.485.39.1"
"GO:0000270" "jgi|Nemve1|46382|gw.9892.1.1"
"GO:0000271" "jgi|Nemve1|113472|e_gw.118.7.1"
"GO:0000271" "jgi|Nemve1|117504|e_gw.147.6.1"
"GO:0000271" "jgi|Nemve1|118618|e_gw.154.7.1"
"GO:0000271" "jgi|Nemve1|123568|e_gw.201.4.1"
"GO:0000271" "jgi|Nemve1|129041|e_gw.259.14.1"
"GO:0000271" "jgi|Nemve1|135228|e_gw.352.40.1"
"GO:0000271" "jgi|Nemve1|138093|e_gw.422.10.1"
"GO:0000271" "jgi|Nemve1|138857|e_gw.448.4.1"
"GO:0000271" "jgi|Nemve1|140211|e_gw.508.52.1"
"GO:0000271" "jgi|Nemve1|140241|e_gw.508.75.1"
"GO:0000271" "jgi|Nemve1|140376|e_gw.519.18.1"
"GO:0000271" "jgi|Nemve1|143488|e_gw.825.1.1"
"GO:0000271" "jgi|Nemve1|153502|e_gw.6228.4.1"
"GO:0000271" "jgi|Nemve1|154825|e_gw.7814.1.1"
"GO:0000271" "jgi|Nemve1|155125|e_gw.8154.1.1"
"GO:0000271" "jgi|Nemve1|155958|e_gw.9490.1.1"
"GO:0000271" "jgi|Nemve1|156347|e_gw.10268.2.1"
"GO:0000271" "jgi|Nemve1|162805|estExt_gwp.C_330257"
"GO:0000271" "jgi|Nemve1|164114|estExt_gwp.C_460331"
"GO:0000271" "jgi|Nemve1|164483|estExt_gwp.C_500279"
"GO:0000271" "jgi|Nemve1|165393|estExt_gwp.C_590202"
"GO:0000271" "jgi|Nemve1|165907|estExt_gwp.C_660128"
"GO:0000271" "jgi|Nemve1|167691|estExt_gwp.C_920014"
"GO:0000271" "jgi|Nemve1|168451|estExt_gwp.C_1050019"
"GO:0000271" "jgi|Nemve1|173450|estExt_gwp.C_2520045"
"GO:0000271" "jgi|Nemve1|174238|estExt_gwp.C_2940071"
"GO:0000271" "jgi|Nemve1|175439|estExt_gwp.C_3920001"
"GO:0000271" "jgi|Nemve1|175792|estExt_gwp.C_4690025"
"GO:0000271" "jgi|Nemve1|177601|estExt_GenewiseH_1.C_30511"
"GO:0000271" "jgi|Nemve1|178554|estExt_GenewiseH_1.C_70110"
"GO:0000271" "jgi|Nemve1|18790|gw.519.13.1"
"GO:0000271" "jgi|Nemve1|190252|estExt_GenewiseH_1.C_1660051"
"GO:0000271" "jgi|Nemve1|191320|estExt_GenewiseH_1.C_2020001"
"GO:0000271" "jgi|Nemve1|195992|estExt_GenewiseH_1.C_40510002"
"GO:0000271" "jgi|Nemve1|199897|fgenesh1_pg.scaffold_18000021"
"GO:0000271" "jgi|Nemve1|200667|fgenesh1_pg.scaffold_23000032"
"GO:0000271" "jgi|Nemve1|203764|fgenesh1_pg.scaffold_45000063"
"GO:0000271" "jgi|Nemve1|212177|fgenesh1_pg.scaffold_151000001"
"GO:0000271" "jgi|Nemve1|221372|fgenesh1_pg.scaffold_741000004"
"GO:0000271" "jgi|Nemve1|224310|fgenesh1_pg.scaffold_4379000001"
"GO:0000271" "jgi|Nemve1|224311|fgenesh1_pg.scaffold_4379000002"
"GO:0000271" "jgi|Nemve1|224653|fgenesh1_pg.scaffold_5366000001"
"GO:0000271" "jgi|Nemve1|224743|fgenesh1_pg.scaffold_5729000001"
"GO:0000271" "jgi|Nemve1|225824|fgenesh1_pg.scaffold_12656000001"
"GO:0000271" "jgi|Nemve1|226019|fgenesh1_pg.scaffold_16520000001"
"GO:0000271" "jgi|Nemve1|229027|fgenesh1_pm.scaffold_48000013"
"GO:0000271" "jgi|Nemve1|231483|fgenesh1_pm.scaffold_2345000002"
"GO:0000271" "jgi|Nemve1|235307|estExt_fgenesh1_pm.C_1240005"
"GO:0000271" "jgi|Nemve1|235881|estExt_fgenesh1_pm.C_2670002"
"GO:0000271" "jgi|Nemve1|237501|estExt_fgenesh1_kg.C_2880001"
"GO:0000271" "jgi|Nemve1|238307|estExt_fgenesh1_pg.C_50015"
"GO:0000271" "jgi|Nemve1|239723|estExt_fgenesh1_pg.C_190001"
"GO:0000271" "jgi|Nemve1|240106|estExt_fgenesh1_pg.C_240129"
"GO:0000271" "jgi|Nemve1|243257|estExt_fgenesh1_pg.C_830058"
"GO:0000271" "jgi|Nemve1|24654|gw.80.67.1"
"GO:0000271" "jgi|Nemve1|247774|estExt_fgenesh1_pg.C_3500012"
"GO:0000271" "jgi|Nemve1|248168|estExt_fgenesh1_pg.C_4370010"
"GO:0000271" "jgi|Nemve1|2578|gw.1400.4.1"
"GO:0000271" "jgi|Nemve1|33267|gw.11.89.1"
"GO:0000271" "jgi|Nemve1|33467|gw.11.96.1"
"GO:0000271" "jgi|Nemve1|42359|gw.485.39.1"
"GO:0000271" "jgi|Nemve1|46382|gw.9892.1.1"
"GO:0000271" "jgi|Nemve1|77476|gw.2345.7.1"
"GO:0000271" "jgi|Nemve1|77598|gw.4569.4.1"
"GO:0000271" "jgi|Nemve1|77943|gw.4569.5.1"
"GO:0000271" "jgi|Nemve1|82559|e_gw.6.136.1"
"GO:0000271" "jgi|Nemve1|85640|e_gw.11.40.1"
"GO:0000271" "jgi|Nemve1|85808|e_gw.12.178.1"
"GO:0000271" "jgi|Nemve1|8728|gw.2559.1.1"
"GO:0000271" "jgi|Nemve1|93663|e_gw.33.34.1"
"GO:0000271" "jgi|Nemve1|94804|e_gw.37.196.1"
"GO:0000271" "jgi|Nemve1|98682|e_gw.50.56.1"
"GO:0000271" "jgi|Nemve1|98778|e_gw.51.82.1"
"GO:0000272" "jgi|Nemve1|10515|gw.408.1.1"
"GO:0000272" "jgi|Nemve1|106556|e_gw.82.12.1"
"GO:0000272" "jgi|Nemve1|107265|e_gw.85.2.1"
"GO:0000272" "jgi|Nemve1|122944|e_gw.195.13.1"
"GO:0000272" "jgi|Nemve1|127067|e_gw.234.32.1"
"GO:0000272" "jgi|Nemve1|127721|e_gw.241.7.1"
"GO:0000272" "jgi|Nemve1|127730|e_gw.241.15.1"
"GO:0000272" "jgi|Nemve1|129041|e_gw.259.14.1"
"GO:0000272" "jgi|Nemve1|149999|e_gw.3254.4.1"
"GO:0000272" "jgi|Nemve1|153502|e_gw.6228.4.1"
"GO:0000272" "jgi|Nemve1|154558|e_gw.7443.3.1"
"GO:0000272" "jgi|Nemve1|161675|estExt_gwp.C_230338"
"GO:0000272" "jgi|Nemve1|163145|estExt_gwp.C_370098"
"GO:0000272" "jgi|Nemve1|163805|estExt_gwp.C_440002"
"GO:0000272" "jgi|Nemve1|165897|estExt_gwp.C_660110"
"GO:0000272" "jgi|Nemve1|166263|estExt_gwp.C_710139"
"GO:0000272" "jgi|Nemve1|167821|estExt_gwp.C_930093"
"GO:0000272" "jgi|Nemve1|171613|estExt_gwp.C_1820123"
"GO:0000272" "jgi|Nemve1|17263|gw.254.28.1"
"GO:0000272" "jgi|Nemve1|177213|estExt_GenewiseH_1.C_20251"
"GO:0000272" "jgi|Nemve1|178268|estExt_GenewiseH_1.C_60103"
"GO:0000272" "jgi|Nemve1|191111|estExt_GenewiseH_1.C_1930036"
"GO:0000272" "jgi|Nemve1|200451|fgenesh1_pg.scaffold_21000136"
"GO:0000272" "jgi|Nemve1|20089|gw.57.6.1"
"GO:0000272" "jgi|Nemve1|201552|fgenesh1_pg.scaffold_29000034"
"GO:0000272" "jgi|Nemve1|203764|fgenesh1_pg.scaffold_45000063"
"GO:0000272" "jgi|Nemve1|207417|fgenesh1_pg.scaffold_80000040"
"GO:0000272" "jgi|Nemve1|207879|fgenesh1_pg.scaffold_85000056"
"GO:0000272" "jgi|Nemve1|212847|fgenesh1_pg.scaffold_164000008"
"GO:0000272" "jgi|Nemve1|216465|fgenesh1_pg.scaffold_261000031"
"GO:0000272" "jgi|Nemve1|217587|fgenesh1_pg.scaffold_303000017"
"GO:0000272" "jgi|Nemve1|221372|fgenesh1_pg.scaffold_741000004"
"GO:0000272" "jgi|Nemve1|222283|fgenesh1_pg.scaffold_1504000001"
"GO:0000272" "jgi|Nemve1|223299|fgenesh1_pg.scaffold_2551000001"
"GO:0000272" "jgi|Nemve1|224747|fgenesh1_pg.scaffold_5736000001"
"GO:0000272" "jgi|Nemve1|225623|fgenesh1_pg.scaffold_9862000001"
"GO:0000272" "jgi|Nemve1|228777|fgenesh1_pm.scaffold_34000005"
"GO:0000272" "jgi|Nemve1|230697|fgenesh1_pm.scaffold_234000004"
"GO:0000272" "jgi|Nemve1|235307|estExt_fgenesh1_pm.C_1240005"
"GO:0000272" "jgi|Nemve1|236522|estExt_fgenesh1_kg.C_200006"
"GO:0000272" "jgi|Nemve1|237718|estExt_fgenesh1_pg.C_10058"
"GO:0000272" "jgi|Nemve1|237939|estExt_fgenesh1_pg.C_20197"
"GO:0000272" "jgi|Nemve1|239788|estExt_fgenesh1_pg.C_200008"
"GO:0000272" "jgi|Nemve1|241973|estExt_fgenesh1_pg.C_540058"
"GO:0000272" "jgi|Nemve1|247953|estExt_fgenesh1_pg.C_3820017"
"GO:0000272" "jgi|Nemve1|248668|estExt_fgenesh1_pg.C_10630003"
"GO:0000272" "jgi|Nemve1|30997|gw.93.88.1"
"GO:0000272" "jgi|Nemve1|33267|gw.11.89.1"
"GO:0000272" "jgi|Nemve1|33467|gw.11.96.1"
"GO:0000272" "jgi|Nemve1|38327|gw.16.223.1"
"GO:0000272" "jgi|Nemve1|38826|gw.24.124.1"
"GO:0000272" "jgi|Nemve1|38827|gw.24.125.1"
"GO:0000272" "jgi|Nemve1|6962|gw.1085.4.1"
"GO:0000272" "jgi|Nemve1|80063|e_gw.2.1.1"
"GO:0000272" "jgi|Nemve1|80221|e_gw.2.91.1"
"GO:0000272" "jgi|Nemve1|90615|e_gw.24.123.1"
"GO:0000272" "jgi|Nemve1|93841|e_gw.34.245.1"
"GO:0000272" "jgi|Nemve1|98290|e_gw.49.17.1"
"GO:0000278" "jgi|Nemve1|100129|e_gw.55.77.1"
"GO:0000278" "jgi|Nemve1|100278|e_gw.56.102.1"
"GO:0000278" "jgi|Nemve1|100473|e_gw.57.21.1"
"GO:0000278" "jgi|Nemve1|100805|e_gw.58.108.1"
"GO:0000278" "jgi|Nemve1|10114|gw.208.2.1"
"GO:0000278" "jgi|Nemve1|10117|gw.267.1.1"
"GO:0000278" "jgi|Nemve1|10142|gw.297.2.1"
"GO:0000278" "jgi|Nemve1|101547|e_gw.61.120.1"
"GO:0000278" "jgi|Nemve1|10204|gw.292.16.1"
"GO:0000278" "jgi|Nemve1|102520|e_gw.65.186.1"
"GO:0000278" "jgi|Nemve1|10271|gw.212.3.1"
"GO:0000278" "jgi|Nemve1|103213|e_gw.67.215.1"
"GO:0000278" "jgi|Nemve1|103714|e_gw.69.140.1"
"GO:0000278" "jgi|Nemve1|104010|e_gw.71.3.1"
"GO:0000278" "jgi|Nemve1|104344|e_gw.72.59.1"
"GO:0000278" "jgi|Nemve1|104524|e_gw.73.149.1"
"GO:0000278" "jgi|Nemve1|105061|e_gw.75.12.1"
"GO:0000278" "jgi|Nemve1|105650|e_gw.78.103.1"
"GO:0000278" "jgi|Nemve1|105739|e_gw.78.24.1"
"GO:0000278" "jgi|Nemve1|105784|e_gw.79.106.1"
"GO:0000278" "jgi|Nemve1|105798|e_gw.79.138.1"
"GO:0000278" "jgi|Nemve1|105967|e_gw.80.152.1"
"GO:0000278" "jgi|Nemve1|106520|e_gw.82.8.1"
"GO:0000278" "jgi|Nemve1|107214|e_gw.85.121.1"
"GO:0000278" "jgi|Nemve1|108175|e_gw.89.45.1"
"GO:0000278" "jgi|Nemve1|108504|e_gw.90.98.1"
"GO:0000278" "jgi|Nemve1|108595|e_gw.91.57.1"
"GO:0000278" "jgi|Nemve1|108687|e_gw.91.156.1"
"GO:0000278" "jgi|Nemve1|108976|e_gw.93.200.1"
"GO:0000278" "jgi|Nemve1|109048|e_gw.93.134.1"
"GO:0000278" "jgi|Nemve1|109363|e_gw.94.76.1"
"GO:0000278" "jgi|Nemve1|10968|gw.159.3.1"
"GO:0000278" "jgi|Nemve1|110119|e_gw.98.154.1"
"GO:0000278" "jgi|Nemve1|11039|gw.216.6.1"
"GO:0000278" "jgi|Nemve1|110916|e_gw.103.120.1"
"GO:0000278" "jgi|Nemve1|111922|e_gw.108.115.1"
"GO:0000278" "jgi|Nemve1|112080|e_gw.109.84.1"
"GO:0000278" "jgi|Nemve1|112178|e_gw.110.76.1"
"GO:0000278" "jgi|Nemve1|112378|e_gw.111.29.1"
"GO:0000278" "jgi|Nemve1|112689|e_gw.113.114.1"
"GO:0000278" "jgi|Nemve1|113806|e_gw.120.116.1"
"GO:0000278" "jgi|Nemve1|114412|e_gw.125.39.1"
"GO:0000278" "jgi|Nemve1|115110|e_gw.130.59.1"
"GO:0000278" "jgi|Nemve1|115316|e_gw.130.131.1"
"GO:0000278" "jgi|Nemve1|115361|e_gw.131.5.1"
"GO:0000278" "jgi|Nemve1|11543|gw.462.1.1"
"GO:0000278" "jgi|Nemve1|115977|e_gw.135.45.1"
"GO:0000278" "jgi|Nemve1|116416|e_gw.138.8.1"
"GO:0000278" "jgi|Nemve1|116440|e_gw.138.26.1"
"GO:0000278" "jgi|Nemve1|116658|e_gw.140.13.1"
"GO:0000278" "jgi|Nemve1|116745|e_gw.141.4.1"
"GO:0000278" "jgi|Nemve1|116843|e_gw.141.96.1"
"GO:0000278" "jgi|Nemve1|116873|e_gw.142.6.1"
"GO:0000278" "jgi|Nemve1|117792|e_gw.149.42.1"
"GO:0000278" "jgi|Nemve1|118882|e_gw.157.96.1"
"GO:0000278" "jgi|Nemve1|118944|e_gw.157.113.1"
"GO:0000278" "jgi|Nemve1|119155|e_gw.159.23.1"
"GO:0000278" "jgi|Nemve1|119350|e_gw.161.118.1"
"GO:0000278" "jgi|Nemve1|119951|e_gw.166.33.1"
"GO:0000278" "jgi|Nemve1|120766|e_gw.173.22.1"
"GO:0000278" "jgi|Nemve1|120850|e_gw.174.22.1"
"GO:0000278" "jgi|Nemve1|12115|gw.214.11.1"
"GO:0000278" "jgi|Nemve1|123738|e_gw.203.85.1"
"GO:0000278" "jgi|Nemve1|123976|e_gw.205.18.1"
"GO:0000278" "jgi|Nemve1|124482|e_gw.211.14.1"
"GO:0000278" "jgi|Nemve1|125185|e_gw.217.41.1"
"GO:0000278" "jgi|Nemve1|125609|e_gw.221.55.1"
"GO:0000278" "jgi|Nemve1|125757|e_gw.223.7.1"
"GO:0000278" "jgi|Nemve1|126046|e_gw.227.54.1"
"GO:0000278" "jgi|Nemve1|126362|e_gw.231.17.1"
"GO:0000278" "jgi|Nemve1|126459|e_gw.232.24.1"
"GO:0000278" "jgi|Nemve1|127396|e_gw.237.48.1"
"GO:0000278" "jgi|Nemve1|127871|e_gw.243.35.1"
"GO:0000278" "jgi|Nemve1|128814|e_gw.255.21.1"
"GO:0000278" "jgi|Nemve1|128876|e_gw.257.29.1"
"GO:0000278" "jgi|Nemve1|128941|e_gw.258.11.1"
"GO:0000278" "jgi|Nemve1|129046|e_gw.259.7.1"
"GO:0000278" "jgi|Nemve1|129086|e_gw.260.19.1"
"GO:0000278" "jgi|Nemve1|129967|e_gw.271.37.1"
"GO:0000278" "jgi|Nemve1|130385|e_gw.279.42.1"
"GO:0000278" "jgi|Nemve1|130552|e_gw.281.33.1"
"GO:0000278" "jgi|Nemve1|130699|e_gw.283.35.1"
"GO:0000278" "jgi|Nemve1|130720|e_gw.284.5.1"
"GO:0000278" "jgi|Nemve1|130907|e_gw.287.30.1"
"GO:0000278" "jgi|Nemve1|131027|e_gw.289.20.1"
"GO:0000278" "jgi|Nemve1|131389|e_gw.294.6.1"
"GO:0000278" "jgi|Nemve1|131609|e_gw.297.58.1"
"GO:0000278" "jgi|Nemve1|131737|e_gw.299.68.1"
"GO:0000278" "jgi|Nemve1|131857|e_gw.301.8.1"
"GO:0000278" "jgi|Nemve1|132328|e_gw.308.5.1"
"GO:0000278" "jgi|Nemve1|133025|e_gw.314.46.1"
"GO:0000278" "jgi|Nemve1|133994|e_gw.327.44.1"
"GO:0000278" "jgi|Nemve1|135050|e_gw.350.1.1"
"GO:0000278" "jgi|Nemve1|135493|e_gw.357.18.1"
"GO:0000278" "jgi|Nemve1|135849|e_gw.362.33.1"
"GO:0000278" "jgi|Nemve1|136467|e_gw.375.14.1"
"GO:0000278" "jgi|Nemve1|137041|e_gw.389.35.1"
"GO:0000278" "jgi|Nemve1|137132|e_gw.390.6.1"
"GO:0000278" "jgi|Nemve1|137394|e_gw.397.5.1"
"GO:0000278" "jgi|Nemve1|138487|e_gw.433.2.1"
"GO:0000278" "jgi|Nemve1|139755|e_gw.485.9.1"
"GO:0000278" "jgi|Nemve1|140123|e_gw.504.2.1"
"GO:0000278" "jgi|Nemve1|140474|e_gw.525.20.1"
"GO:0000278" "jgi|Nemve1|142804|e_gw.705.9.1"
"GO:0000278" "jgi|Nemve1|143134|e_gw.748.11.1"
"GO:0000278" "jgi|Nemve1|143743|e_gw.859.10.1"
"GO:0000278" "jgi|Nemve1|143837|e_gw.884.5.1"
"GO:0000278" "jgi|Nemve1|143930|e_gw.896.4.1"
"GO:0000278" "jgi|Nemve1|144180|e_gw.953.5.1"
"GO:0000278" "jgi|Nemve1|144281|e_gw.986.4.1"
"GO:0000278" "jgi|Nemve1|144359|e_gw.1023.1.1"
"GO:0000278" "jgi|Nemve1|144527|e_gw.1072.1.1"
"GO:0000278" "jgi|Nemve1|145244|e_gw.1382.2.1"
"GO:0000278" "jgi|Nemve1|146162|e_gw.1604.2.1"
"GO:0000278" "jgi|Nemve1|146670|e_gw.1745.2.1"
"GO:0000278" "jgi|Nemve1|146855|e_gw.1803.2.1"
"GO:0000278" "jgi|Nemve1|147188|e_gw.1919.2.1"
"GO:0000278" "jgi|Nemve1|147748|e_gw.2122.1.1"
"GO:0000278" "jgi|Nemve1|147788|e_gw.2140.1.1"
"GO:0000278" "jgi|Nemve1|148426|e_gw.2402.3.1"
"GO:0000278" "jgi|Nemve1|148546|e_gw.2464.1.1"
"GO:0000278" "jgi|Nemve1|148758|e_gw.2602.3.1"
"GO:0000278" "jgi|Nemve1|148792|e_gw.2620.1.1"
"GO:0000278" "jgi|Nemve1|148817|e_gw.2644.1.1"
"GO:0000278" "jgi|Nemve1|148857|e_gw.2654.4.1"
"GO:0000278" "jgi|Nemve1|148938|e_gw.2702.2.1"
"GO:0000278" "jgi|Nemve1|149608|e_gw.3045.4.1"
"GO:0000278" "jgi|Nemve1|149821|e_gw.3172.2.1"
"GO:0000278" "jgi|Nemve1|149889|e_gw.3201.1.1"
"GO:0000278" "jgi|Nemve1|149932|e_gw.3232.5.1"
"GO:0000278" "jgi|Nemve1|150375|e_gw.3426.2.1"
"GO:0000278" "jgi|Nemve1|150812|e_gw.3723.1.1"
"GO:0000278" "jgi|Nemve1|150900|e_gw.3769.3.1"
"GO:0000278" "jgi|Nemve1|151434|e_gw.4153.5.1"
"GO:0000278" "jgi|Nemve1|152277|e_gw.4822.1.1"
"GO:0000278" "jgi|Nemve1|153107|e_gw.5741.1.1"
"GO:0000278" "jgi|Nemve1|153503|e_gw.6228.2.1"
"GO:0000278" "jgi|Nemve1|153674|e_gw.6473.2.1"
"GO:0000278" "jgi|Nemve1|154013|e_gw.6854.1.1"
"GO:0000278" "jgi|Nemve1|154049|e_gw.6889.3.1"
"GO:0000278" "jgi|Nemve1|155903|e_gw.9332.2.1"
"GO:0000278" "jgi|Nemve1|156067|e_gw.9656.1.1"
"GO:0000278" "jgi|Nemve1|156512|e_gw.11104.1.1"
"GO:0000278" "jgi|Nemve1|157211|e_gw.15036.1.1"
"GO:0000278" "jgi|Nemve1|157610|e_gw.18736.2.1"
"GO:0000278" "jgi|Nemve1|157648|estExt_gwp.C_10051"
"GO:0000278" "jgi|Nemve1|157808|estExt_gwp.C_10520"
"GO:0000278" "jgi|Nemve1|157977|estExt_gwp.C_20278"
"GO:0000278" "jgi|Nemve1|158066|estExt_gwp.C_20482"
"GO:0000278" "jgi|Nemve1|158364|estExt_gwp.C_30546"
"GO:0000278" "jgi|Nemve1|159077|estExt_gwp.C_60216"
"GO:0000278" "jgi|Nemve1|159193|estExt_gwp.C_60454"
"GO:0000278" "jgi|Nemve1|159364|estExt_gwp.C_70324"
"GO:0000278" "jgi|Nemve1|159579|estExt_gwp.C_80378"
"GO:0000278" "jgi|Nemve1|160748|estExt_gwp.C_150238"
"GO:0000278" "jgi|Nemve1|160849|estExt_gwp.C_160181"
"GO:0000278" "jgi|Nemve1|161193|estExt_gwp.C_190120"
"GO:0000278" "jgi|Nemve1|161273|estExt_gwp.C_200014"
"GO:0000278" "jgi|Nemve1|161775|estExt_gwp.C_240220"
"GO:0000278" "jgi|Nemve1|161920|estExt_gwp.C_260003"
"GO:0000278" "jgi|Nemve1|162805|estExt_gwp.C_330257"
"GO:0000278" "jgi|Nemve1|162970|estExt_gwp.C_350222"
"GO:0000278" "jgi|Nemve1|163066|estExt_gwp.C_360163"
"GO:0000278" "jgi|Nemve1|163148|estExt_gwp.C_370101"
"GO:0000278" "jgi|Nemve1|163153|estExt_gwp.C_370127"
"GO:0000278" "jgi|Nemve1|163734|estExt_gwp.C_430165"
"GO:0000278" "jgi|Nemve1|163815|estExt_gwp.C_440014"
"GO:0000278" "jgi|Nemve1|164893|estExt_gwp.C_540142"
"GO:0000278" "jgi|Nemve1|165579|estExt_gwp.C_620086"
"GO:0000278" "jgi|Nemve1|166091|estExt_gwp.C_690085"
"GO:0000278" "jgi|Nemve1|166119|estExt_gwp.C_690171"
"GO:0000278" "jgi|Nemve1|166478|estExt_gwp.C_740154"
"GO:0000278" "jgi|Nemve1|166542|estExt_gwp.C_750027"
"GO:0000278" "jgi|Nemve1|166761|estExt_gwp.C_780064"
"GO:0000278" "jgi|Nemve1|166826|estExt_gwp.C_790037"
"GO:0000278" "jgi|Nemve1|166966|estExt_gwp.C_800235"
"GO:0000278" "jgi|Nemve1|167|gw.273.2.1"
"GO:0000278" "jgi|Nemve1|167553|estExt_gwp.C_890103"
"GO:0000278" "jgi|Nemve1|167719|estExt_gwp.C_920046"
"GO:0000278" "jgi|Nemve1|167736|estExt_gwp.C_920069"
"GO:0000278" "jgi|Nemve1|167737|estExt_gwp.C_920070"
"GO:0000278" "jgi|Nemve1|167874|estExt_gwp.C_940143"
"GO:0000278" "jgi|Nemve1|168041|estExt_gwp.C_980104"
"GO:0000278" "jgi|Nemve1|168133|estExt_gwp.C_1000070"
"GO:0000278" "jgi|Nemve1|168163|estExt_gwp.C_1000135"
"GO:0000278" "jgi|Nemve1|168185|estExt_gwp.C_1000202"
"GO:0000278" "jgi|Nemve1|168297|estExt_gwp.C_1020112"
"GO:0000278" "jgi|Nemve1|169110|estExt_gwp.C_1200013"
"GO:0000278" "jgi|Nemve1|169217|estExt_gwp.C_1220079"
"GO:0000278" "jgi|Nemve1|16941|gw.92.17.1"
"GO:0000278" "jgi|Nemve1|169881|estExt_gwp.C_1350074"
"GO:0000278" "jgi|Nemve1|170128|estExt_gwp.C_1410003"
"GO:0000278" "jgi|Nemve1|170199|estExt_gwp.C_1420062"
"GO:0000278" "jgi|Nemve1|171012|estExt_gwp.C_1650050"
"GO:0000278" "jgi|Nemve1|172695|estExt_gwp.C_2210008"
"GO:0000278" "jgi|Nemve1|173306|estExt_gwp.C_2450019"
"GO:0000278" "jgi|Nemve1|173335|estExt_gwp.C_2450090"
"GO:0000278" "jgi|Nemve1|173802|estExt_gwp.C_2700032"
"GO:0000278" "jgi|Nemve1|174619|estExt_gwp.C_3140029"
"GO:0000278" "jgi|Nemve1|175874|estExt_gwp.C_4800007"
"GO:0000278" "jgi|Nemve1|176351|estExt_gwp.C_7080002"
"GO:0000278" "jgi|Nemve1|176429|estExt_gwp.C_8070002"
"GO:0000278" "jgi|Nemve1|1771|gw.4220.1.1"
"GO:0000278" "jgi|Nemve1|178205|estExt_GenewiseH_1.C_50588"
"GO:0000278" "jgi|Nemve1|178238|estExt_GenewiseH_1.C_50641"
"GO:0000278" "jgi|Nemve1|178656|estExt_GenewiseH_1.C_70431"
"GO:0000278" "jgi|Nemve1|178700|estExt_GenewiseH_1.C_70539"
"GO:0000278" "jgi|Nemve1|178940|estExt_GenewiseH_1.C_90405"
"GO:0000278" "jgi|Nemve1|179224|estExt_GenewiseH_1.C_110316"
"GO:0000278" "jgi|Nemve1|179624|estExt_GenewiseH_1.C_130262"
"GO:0000278" "jgi|Nemve1|180174|estExt_GenewiseH_1.C_170002"
"GO:0000278" "jgi|Nemve1|180943|estExt_GenewiseH_1.C_230398"
"GO:0000278" "jgi|Nemve1|181564|estExt_GenewiseH_1.C_300075"
"GO:0000278" "jgi|Nemve1|181671|estExt_GenewiseH_1.C_300371"
"GO:0000278" "jgi|Nemve1|182198|estExt_GenewiseH_1.C_350148"
"GO:0000278" "jgi|Nemve1|182236|estExt_GenewiseH_1.C_350272"
"GO:0000278" "jgi|Nemve1|182319|estExt_GenewiseH_1.C_370013"
"GO:0000278" "jgi|Nemve1|182331|estExt_GenewiseH_1.C_370028"
"GO:0000278" "jgi|Nemve1|182854|estExt_GenewiseH_1.C_420109"
"GO:0000278" "jgi|Nemve1|183698|estExt_GenewiseH_1.C_500238"
"GO:0000278" "jgi|Nemve1|184113|estExt_GenewiseH_1.C_540122"
"GO:0000278" "jgi|Nemve1|185023|estExt_GenewiseH_1.C_650059"
"GO:0000278" "jgi|Nemve1|185545|estExt_GenewiseH_1.C_720043"
"GO:0000278" "jgi|Nemve1|185596|estExt_GenewiseH_1.C_730118"
"GO:0000278" "jgi|Nemve1|186514|estExt_GenewiseH_1.C_850130"
"GO:0000278" "jgi|Nemve1|188289|estExt_GenewiseH_1.C_1190062"
"GO:0000278" "jgi|Nemve1|188356|estExt_GenewiseH_1.C_1200123"
"GO:0000278" "jgi|Nemve1|188665|estExt_GenewiseH_1.C_1270075"
"GO:0000278" "jgi|Nemve1|188669|estExt_GenewiseH_1.C_1270079"
"GO:0000278" "jgi|Nemve1|188880|estExt_GenewiseH_1.C_1310039"
"GO:0000278" "jgi|Nemve1|189222|estExt_GenewiseH_1.C_1380048"
"GO:0000278" "jgi|Nemve1|189228|estExt_GenewiseH_1.C_1380057"
"GO:0000278" "jgi|Nemve1|189251|estExt_GenewiseH_1.C_1390011"
"GO:0000278" "jgi|Nemve1|189255|estExt_GenewiseH_1.C_1390015"
"GO:0000278" "jgi|Nemve1|190193|estExt_GenewiseH_1.C_1640011"
"GO:0000278" "jgi|Nemve1|191273|estExt_GenewiseH_1.C_1990124"
"GO:0000278" "jgi|Nemve1|191344|estExt_GenewiseH_1.C_2030019"
"GO:0000278" "jgi|Nemve1|191787|estExt_GenewiseH_1.C_2170113"
"GO:0000278" "jgi|Nemve1|192492|estExt_GenewiseH_1.C_2430074"
"GO:0000278" "jgi|Nemve1|193454|estExt_GenewiseH_1.C_2940087"
"GO:0000278" "jgi|Nemve1|193516|estExt_GenewiseH_1.C_2970038"
"GO:0000278" "jgi|Nemve1|193603|estExt_GenewiseH_1.C_3040017"
"GO:0000278" "jgi|Nemve1|193684|estExt_GenewiseH_1.C_3080005"
"GO:0000278" "jgi|Nemve1|194038|estExt_GenewiseH_1.C_3340029"
"GO:0000278" "jgi|Nemve1|194255|estExt_GenewiseH_1.C_3530027"
"GO:0000278" "jgi|Nemve1|194411|estExt_GenewiseH_1.C_3730015"
"GO:0000278" "jgi|Nemve1|194654|estExt_GenewiseH_1.C_3930059"
"GO:0000278" "jgi|Nemve1|194682|estExt_GenewiseH_1.C_4000005"
"GO:0000278" "jgi|Nemve1|195005|estExt_GenewiseH_1.C_4700004"
"GO:0000278" "jgi|Nemve1|195115|estExt_GenewiseH_1.C_4980003"
"GO:0000278" "jgi|Nemve1|195662|estExt_GenewiseH_1.C_9300003"
"GO:0000278" "jgi|Nemve1|196099|fgenesh1_pg.scaffold_1000030"
"GO:0000278" "jgi|Nemve1|196354|fgenesh1_pg.scaffold_1000285"
"GO:0000278" "jgi|Nemve1|196813|fgenesh1_pg.scaffold_3000134"
"GO:0000278" "jgi|Nemve1|196829|fgenesh1_pg.scaffold_3000150"
"GO:0000278" "jgi|Nemve1|197623|fgenesh1_pg.scaffold_6000136"
"GO:0000278" "jgi|Nemve1|197956|fgenesh1_pg.scaffold_7000239"
"GO:0000278" "jgi|Nemve1|197992|fgenesh1_pg.scaffold_8000033"
"GO:0000278" "jgi|Nemve1|199162|fgenesh1_pg.scaffold_13000169"
"GO:0000278" "jgi|Nemve1|199937|fgenesh1_pg.scaffold_18000061"
"GO:0000278" "jgi|Nemve1|200525|fgenesh1_pg.scaffold_22000047"
"GO:0000278" "jgi|Nemve1|201054|fgenesh1_pg.scaffold_25000122"
"GO:0000278" "jgi|Nemve1|20182|gw.67.9.1"
"GO:0000278" "jgi|Nemve1|20215|gw.121.46.1"
"GO:0000278" "jgi|Nemve1|203012|fgenesh1_pg.scaffold_39000095"
"GO:0000278" "jgi|Nemve1|204335|fgenesh1_pg.scaffold_50000019"
"GO:0000278" "jgi|Nemve1|204542|fgenesh1_pg.scaffold_52000007"
"GO:0000278" "jgi|Nemve1|204547|fgenesh1_pg.scaffold_52000012"
"GO:0000278" "jgi|Nemve1|204856|fgenesh1_pg.scaffold_54000053"
"GO:0000278" "jgi|Nemve1|205783|fgenesh1_pg.scaffold_62000102"
"GO:0000278" "jgi|Nemve1|205867|fgenesh1_pg.scaffold_63000080"
"GO:0000278" "jgi|Nemve1|206172|fgenesh1_pg.scaffold_67000017"
"GO:0000278" "jgi|Nemve1|20626|gw.78.22.1"
"GO:0000278" "jgi|Nemve1|208175|fgenesh1_pg.scaffold_89000037"
"GO:0000278" "jgi|Nemve1|208177|fgenesh1_pg.scaffold_89000039"
"GO:0000278" "jgi|Nemve1|208415|fgenesh1_pg.scaffold_92000031"
"GO:0000278" "jgi|Nemve1|208897|fgenesh1_pg.scaffold_98000061"
"GO:0000278" "jgi|Nemve1|20898|gw.31.1.1"
"GO:0000278" "jgi|Nemve1|209082|fgenesh1_pg.scaffold_101000009"
"GO:0000278" "jgi|Nemve1|210037|fgenesh1_pg.scaffold_115000045"
"GO:0000278" "jgi|Nemve1|210048|fgenesh1_pg.scaffold_116000004"
"GO:0000278" "jgi|Nemve1|210169|fgenesh1_pg.scaffold_118000001"
"GO:0000278" "jgi|Nemve1|210271|fgenesh1_pg.scaffold_119000033"
"GO:0000278" "jgi|Nemve1|210636|fgenesh1_pg.scaffold_125000005"
"GO:0000278" "jgi|Nemve1|210715|fgenesh1_pg.scaffold_126000041"
"GO:0000278" "jgi|Nemve1|211860|fgenesh1_pg.scaffold_145000022"
"GO:0000278" "jgi|Nemve1|212635|fgenesh1_pg.scaffold_159000029"
"GO:0000278" "jgi|Nemve1|213429|fgenesh1_pg.scaffold_176000012"
"GO:0000278" "jgi|Nemve1|21439|gw.142.33.1"
"GO:0000278" "jgi|Nemve1|215383|fgenesh1_pg.scaffold_226000033"
"GO:0000278" "jgi|Nemve1|215693|fgenesh1_pg.scaffold_235000015"
"GO:0000278" "jgi|Nemve1|215715|fgenesh1_pg.scaffold_236000015"
"GO:0000278" "jgi|Nemve1|216080|fgenesh1_pg.scaffold_248000008"
"GO:0000278" "jgi|Nemve1|216465|fgenesh1_pg.scaffold_261000031"
"GO:0000278" "jgi|Nemve1|216548|fgenesh1_pg.scaffold_263000033"
"GO:0000278" "jgi|Nemve1|217188|fgenesh1_pg.scaffold_288000002"
"GO:0000278" "jgi|Nemve1|217267|fgenesh1_pg.scaffold_291000001"
"GO:0000278" "jgi|Nemve1|217532|fgenesh1_pg.scaffold_301000018"
"GO:0000278" "jgi|Nemve1|217538|fgenesh1_pg.scaffold_301000024"
"GO:0000278" "jgi|Nemve1|218204|fgenesh1_pg.scaffold_335000006"
"GO:0000278" "jgi|Nemve1|218550|fgenesh1_pg.scaffold_353000017"
"GO:0000278" "jgi|Nemve1|218953|fgenesh1_pg.scaffold_377000002"
"GO:0000278" "jgi|Nemve1|219029|fgenesh1_pg.scaffold_381000018"
"GO:0000278" "jgi|Nemve1|219395|fgenesh1_pg.scaffold_407000010"
"GO:0000278" "jgi|Nemve1|219939|fgenesh1_pg.scaffold_457000006"
"GO:0000278" "jgi|Nemve1|220143|fgenesh1_pg.scaffold_480000009"
"GO:0000278" "jgi|Nemve1|220177|fgenesh1_pg.scaffold_483000007"
"GO:0000278" "jgi|Nemve1|220337|fgenesh1_pg.scaffold_503000007"
"GO:0000278" "jgi|Nemve1|220346|fgenesh1_pg.scaffold_505000006"
"GO:0000278" "jgi|Nemve1|220432|fgenesh1_pg.scaffold_521000006"
"GO:0000278" "jgi|Nemve1|220980|fgenesh1_pg.scaffold_617000002"
"GO:0000278" "jgi|Nemve1|221212|fgenesh1_pg.scaffold_697000006"
"GO:0000278" "jgi|Nemve1|221258|fgenesh1_pg.scaffold_708000001"
"GO:0000278" "jgi|Nemve1|221284|fgenesh1_pg.scaffold_717000004"
"GO:0000278" "jgi|Nemve1|221960|fgenesh1_pg.scaffold_1160000004"
"GO:0000278" "jgi|Nemve1|221992|fgenesh1_pg.scaffold_1212000001"
"GO:0000278" "jgi|Nemve1|222898|fgenesh1_pg.scaffold_2050000001"
"GO:0000278" "jgi|Nemve1|222913|fgenesh1_pg.scaffold_2060000001"
"GO:0000278" "jgi|Nemve1|223039|fgenesh1_pg.scaffold_2194000001"
"GO:0000278" "jgi|Nemve1|223290|fgenesh1_pg.scaffold_2540000001"
"GO:0000278" "jgi|Nemve1|223407|fgenesh1_pg.scaffold_2730000002"
"GO:0000278" "jgi|Nemve1|223620|fgenesh1_pg.scaffold_3071000002"
"GO:0000278" "jgi|Nemve1|223974|fgenesh1_pg.scaffold_3641000001"
"GO:0000278" "jgi|Nemve1|223984|fgenesh1_pg.scaffold_3677000001"
"GO:0000278" "jgi|Nemve1|224001|fgenesh1_pg.scaffold_3702000001"
"GO:0000278" "jgi|Nemve1|224075|fgenesh1_pg.scaffold_3838000001"
"GO:0000278" "jgi|Nemve1|224186|fgenesh1_pg.scaffold_4115000001"
"GO:0000278" "jgi|Nemve1|224214|fgenesh1_pg.scaffold_4179000001"
"GO:0000278" "jgi|Nemve1|224252|fgenesh1_pg.scaffold_4246000001"
"GO:0000278" "jgi|Nemve1|224501|fgenesh1_pg.scaffold_4893000001"
"GO:0000278" "jgi|Nemve1|224761|fgenesh1_pg.scaffold_5804000001"
"GO:0000278" "jgi|Nemve1|224820|fgenesh1_pg.scaffold_6105000001"
"GO:0000278" "jgi|Nemve1|225005|fgenesh1_pg.scaffold_7072000001"
"GO:0000278" "jgi|Nemve1|225218|fgenesh1_pg.scaffold_7710000001"
"GO:0000278" "jgi|Nemve1|225297|fgenesh1_pg.scaffold_8033000001"
"GO:0000278" "jgi|Nemve1|225356|fgenesh1_pg.scaffold_8255000001"
"GO:0000278" "jgi|Nemve1|225543|fgenesh1_pg.scaffold_9300000001"
"GO:0000278" "jgi|Nemve1|225594|fgenesh1_pg.scaffold_9612000001"
"GO:0000278" "jgi|Nemve1|225933|fgenesh1_pg.scaffold_14697000001"
"GO:0000278" "jgi|Nemve1|226527|fgenesh1_kg.scaffold_33000007"
"GO:0000278" "jgi|Nemve1|226653|fgenesh1_kg.scaffold_48000001"
"GO:0000278" "jgi|Nemve1|227371|fgenesh1_kg.scaffold_227000001"
"GO:0000278" "jgi|Nemve1|228088|fgenesh1_pm.scaffold_6000019"
"GO:0000278" "jgi|Nemve1|228435|fgenesh1_pm.scaffold_18000002"
"GO:0000278" "jgi|Nemve1|228551|fgenesh1_pm.scaffold_23000010"
"GO:0000278" "jgi|Nemve1|228715|fgenesh1_pm.scaffold_32000004"
"GO:0000278" "jgi|Nemve1|228836|fgenesh1_pm.scaffold_38000002"
"GO:0000278" "jgi|Nemve1|228964|fgenesh1_pm.scaffold_45000004"
"GO:0000278" "jgi|Nemve1|229095|fgenesh1_pm.scaffold_53000010"
"GO:0000278" "jgi|Nemve1|229139|fgenesh1_pm.scaffold_56000002"
"GO:0000278" "jgi|Nemve1|230011|fgenesh1_pm.scaffold_130000001"
"GO:0000278" "jgi|Nemve1|230033|fgenesh1_pm.scaffold_132000010"
"GO:0000278" "jgi|Nemve1|230370|fgenesh1_pm.scaffold_176000002"
"GO:0000278" "jgi|Nemve1|230469|fgenesh1_pm.scaffold_192000007"
"GO:0000278" "jgi|Nemve1|231164|fgenesh1_pm.scaffold_414000002"
"GO:0000278" "jgi|Nemve1|231431|fgenesh1_pm.scaffold_1453000001"
"GO:0000278" "jgi|Nemve1|232710|fgsh_est.C_scaffold_75000005"
"GO:0000278" "jgi|Nemve1|232792|fgsh_est.C_scaffold_82000011"
"GO:0000278" "jgi|Nemve1|233482|fgsh_est.C_scaffold_243000005"
"GO:0000278" "jgi|Nemve1|233661|fgsh_est.C_scaffold_351000001"
"GO:0000278" "jgi|Nemve1|233898|estExt_fgenesh1_pm.C_20036"
"GO:0000278" "jgi|Nemve1|233970|estExt_fgenesh1_pm.C_40029"
"GO:0000278" "jgi|Nemve1|234893|estExt_fgenesh1_pm.C_710008"
"GO:0000278" "jgi|Nemve1|235516|estExt_fgenesh1_pm.C_1610003"
"GO:0000278" "jgi|Nemve1|235548|estExt_fgenesh1_pm.C_1700003"
"GO:0000278" "jgi|Nemve1|235633|estExt_fgenesh1_pm.C_1870003"
"GO:0000278" "jgi|Nemve1|235730|estExt_fgenesh1_pm.C_2160005"
"GO:0000278" "jgi|Nemve1|235862|estExt_fgenesh1_pm.C_2600002"
"GO:0000278" "jgi|Nemve1|235867|estExt_fgenesh1_pm.C_2620004"
"GO:0000278" "jgi|Nemve1|235892|estExt_fgenesh1_pm.C_2700006"
"GO:0000278" "jgi|Nemve1|235999|estExt_fgenesh1_pm.C_3320001"
"GO:0000278" "jgi|Nemve1|236108|estExt_fgenesh1_pm.C_4320005"
"GO:0000278" "jgi|Nemve1|236535|estExt_fgenesh1_kg.C_210010"
"GO:0000278" "jgi|Nemve1|236613|estExt_fgenesh1_kg.C_300010"
"GO:0000278" "jgi|Nemve1|236726|estExt_fgenesh1_kg.C_440008"
"GO:0000278" "jgi|Nemve1|236730|estExt_fgenesh1_kg.C_450002"
"GO:0000278" "jgi|Nemve1|236741|estExt_fgenesh1_kg.C_460009"
"GO:0000278" "jgi|Nemve1|236753|estExt_fgenesh1_kg.C_470012"
"GO:0000278" "jgi|Nemve1|236860|estExt_fgenesh1_kg.C_620003"
"GO:0000278" "jgi|Nemve1|237019|estExt_fgenesh1_kg.C_910001"
"GO:0000278" "jgi|Nemve1|237030|estExt_fgenesh1_kg.C_920007"
"GO:0000278" "jgi|Nemve1|237158|estExt_fgenesh1_kg.C_1270015"
"GO:0000278" "jgi|Nemve1|237165|estExt_fgenesh1_kg.C_1300002"
"GO:0000278" "jgi|Nemve1|237188|estExt_fgenesh1_kg.C_1340001"
"GO:0000278" "jgi|Nemve1|237281|estExt_fgenesh1_kg.C_1600002"
"GO:0000278" "jgi|Nemve1|237453|estExt_fgenesh1_kg.C_2570002"
"GO:0000278" "jgi|Nemve1|237480|estExt_fgenesh1_kg.C_2730002"
"GO:0000278" "jgi|Nemve1|237483|estExt_fgenesh1_kg.C_2750001"
"GO:0000278" "jgi|Nemve1|237657|estExt_fgenesh1_kg.C_6070001"
"GO:0000278" "jgi|Nemve1|237796|estExt_fgenesh1_pg.C_10239"
"GO:0000278" "jgi|Nemve1|237840|estExt_fgenesh1_pg.C_20008"
"GO:0000278" "jgi|Nemve1|237874|estExt_fgenesh1_pg.C_20072"
"GO:0000278" "jgi|Nemve1|238117|estExt_fgenesh1_pg.C_30209"
"GO:0000278" "jgi|Nemve1|238150|estExt_fgenesh1_pg.C_40024"
"GO:0000278" "jgi|Nemve1|238203|estExt_fgenesh1_pg.C_40115"
"GO:0000278" "jgi|Nemve1|238395|estExt_fgenesh1_pg.C_50175"
"GO:0000278" "jgi|Nemve1|238608|estExt_fgenesh1_pg.C_70024"
"GO:0000278" "jgi|Nemve1|238634|estExt_fgenesh1_pg.C_70080"
"GO:0000278" "jgi|Nemve1|238636|estExt_fgenesh1_pg.C_70083"
"GO:0000278" "jgi|Nemve1|239424|estExt_fgenesh1_pg.C_140156"
"GO:0000278" "jgi|Nemve1|239788|estExt_fgenesh1_pg.C_200008"
"GO:0000278" "jgi|Nemve1|239885|estExt_fgenesh1_pg.C_210065"
"GO:0000278" "jgi|Nemve1|239961|estExt_fgenesh1_pg.C_220093"
"GO:0000278" "jgi|Nemve1|240013|estExt_fgenesh1_pg.C_230038"
"GO:0000278" "jgi|Nemve1|240172|estExt_fgenesh1_pg.C_250108"
"GO:0000278" "jgi|Nemve1|240356|estExt_fgenesh1_pg.C_270143"
"GO:0000278" "jgi|Nemve1|240784|estExt_fgenesh1_pg.C_340048"
"GO:0000278" "jgi|Nemve1|240954|estExt_fgenesh1_pg.C_370087"
"GO:0000278" "jgi|Nemve1|240980|estExt_fgenesh1_pg.C_370140"
"GO:0000278" "jgi|Nemve1|241150|estExt_fgenesh1_pg.C_400093"
"GO:0000278" "jgi|Nemve1|241252|estExt_fgenesh1_pg.C_420103"
"GO:0000278" "jgi|Nemve1|241316|estExt_fgenesh1_pg.C_430104"
"GO:0000278" "jgi|Nemve1|241520|estExt_fgenesh1_pg.C_460121"
"GO:0000278" "jgi|Nemve1|241565|estExt_fgenesh1_pg.C_470074"
"GO:0000278" "jgi|Nemve1|242073|estExt_fgenesh1_pg.C_560048"
"GO:0000278" "jgi|Nemve1|242089|estExt_fgenesh1_pg.C_560091"
"GO:0000278" "jgi|Nemve1|242304|estExt_fgenesh1_pg.C_610043"
"GO:0000278" "jgi|Nemve1|242355|estExt_fgenesh1_pg.C_620010"
"GO:0000278" "jgi|Nemve1|242515|estExt_fgenesh1_pg.C_650066"
"GO:0000278" "jgi|Nemve1|242763|estExt_fgenesh1_pg.C_710070"
"GO:0000278" "jgi|Nemve1|242878|estExt_fgenesh1_pg.C_740052"
"GO:0000278" "jgi|Nemve1|243846|estExt_fgenesh1_pg.C_1000024"
"GO:0000278" "jgi|Nemve1|244232|estExt_fgenesh1_pg.C_1140042"
"GO:0000278" "jgi|Nemve1|244257|estExt_fgenesh1_pg.C_1150047"
"GO:0000278" "jgi|Nemve1|244338|estExt_fgenesh1_pg.C_1180053"
"GO:0000278" "jgi|Nemve1|244480|estExt_fgenesh1_pg.C_1230029"
"GO:0000278" "jgi|Nemve1|244518|estExt_fgenesh1_pg.C_1240056"
"GO:0000278" "jgi|Nemve1|244590|estExt_fgenesh1_pg.C_1270032"
"GO:0000278" "jgi|Nemve1|244660|estExt_fgenesh1_pg.C_1290057"
"GO:0000278" "jgi|Nemve1|244724|estExt_fgenesh1_pg.C_1320026"
"GO:0000278" "jgi|Nemve1|244885|estExt_fgenesh1_pg.C_1380016"
"GO:0000278" "jgi|Nemve1|245093|estExt_fgenesh1_pg.C_1450025"
"GO:0000278" "jgi|Nemve1|245107|estExt_fgenesh1_pg.C_1450061"
"GO:0000278" "jgi|Nemve1|245401|estExt_fgenesh1_pg.C_1580013"
"GO:0000278" "jgi|Nemve1|245588|estExt_fgenesh1_pg.C_1680027"
"GO:0000278" "jgi|Nemve1|245642|estExt_fgenesh1_pg.C_1710003"
"GO:0000278" "jgi|Nemve1|245773|estExt_fgenesh1_pg.C_1760009"
"GO:0000278" "jgi|Nemve1|245843|estExt_fgenesh1_pg.C_1800005"
"GO:0000278" "jgi|Nemve1|246094|estExt_fgenesh1_pg.C_1960032"
"GO:0000278" "jgi|Nemve1|246128|estExt_fgenesh1_pg.C_1980032"
"GO:0000278" "jgi|Nemve1|246485|estExt_fgenesh1_pg.C_2200018"
"GO:0000278" "jgi|Nemve1|246560|estExt_fgenesh1_pg.C_2260031"
"GO:0000278" "jgi|Nemve1|246586|estExt_fgenesh1_pg.C_2280020"
"GO:0000278" "jgi|Nemve1|246718|estExt_fgenesh1_pg.C_2360018"
"GO:0000278" "jgi|Nemve1|246928|estExt_fgenesh1_pg.C_2550018"
"GO:0000278" "jgi|Nemve1|247122|estExt_fgenesh1_pg.C_2700018"
"GO:0000278" "jgi|Nemve1|247466|estExt_fgenesh1_pg.C_3060006"
"GO:0000278" "jgi|Nemve1|247481|estExt_fgenesh1_pg.C_3070010"
"GO:0000278" "jgi|Nemve1|247595|estExt_fgenesh1_pg.C_3200008"
"GO:0000278" "jgi|Nemve1|247612|estExt_fgenesh1_pg.C_3230001"
"GO:0000278" "jgi|Nemve1|247700|estExt_fgenesh1_pg.C_3390002"
"GO:0000278" "jgi|Nemve1|248582|estExt_fgenesh1_pg.C_7050005"
"GO:0000278" "jgi|Nemve1|248638|estExt_fgenesh1_pg.C_8500004"
"GO:0000278" "jgi|Nemve1|24917|gw.117.71.1"
"GO:0000278" "jgi|Nemve1|25048|gw.130.74.1"
"GO:0000278" "jgi|Nemve1|25097|gw.45.46.1"
"GO:0000278" "jgi|Nemve1|25384|gw.52.104.1"
"GO:0000278" "jgi|Nemve1|26678|gw.103.95.1"
"GO:0000278" "jgi|Nemve1|27057|gw.35.26.1"
"GO:0000278" "jgi|Nemve1|2803|gw.6708.1.1"
"GO:0000278" "jgi|Nemve1|30465|gw.45.89.1"
"GO:0000278" "jgi|Nemve1|30774|gw.34.30.1"
"GO:0000278" "jgi|Nemve1|30881|gw.44.85.1"
"GO:0000278" "jgi|Nemve1|31143|gw.4.71.1"
"GO:0000278" "jgi|Nemve1|33267|gw.11.89.1"
"GO:0000278" "jgi|Nemve1|33270|gw.3.179.1"
"GO:0000278" "jgi|Nemve1|33467|gw.11.96.1"
"GO:0000278" "jgi|Nemve1|34125|gw.119.97.1"
"GO:0000278" "jgi|Nemve1|35855|gw.42.105.1"
"GO:0000278" "jgi|Nemve1|37191|gw.2.281.1"
"GO:0000278" "jgi|Nemve1|38726|gw.20.136.1"
"GO:0000278" "jgi|Nemve1|39421|gw.23.214.1"
"GO:0000278" "jgi|Nemve1|3950|gw.2603.3.1"
"GO:0000278" "jgi|Nemve1|39543|gw.23.217.1"
"GO:0000278" "jgi|Nemve1|39846|gw.2.345.1"
"GO:0000278" "jgi|Nemve1|40200|gw.479.29.1"
"GO:0000278" "jgi|Nemve1|40331|gw.264.20.1"
"GO:0000278" "jgi|Nemve1|40628|gw.25.148.1"
"GO:0000278" "jgi|Nemve1|41570|gw.308.43.1"
"GO:0000278" "jgi|Nemve1|46765|gw.426.33.1"
"GO:0000278" "jgi|Nemve1|49557|gw.10490.3.1"
"GO:0000278" "jgi|Nemve1|49591|gw.11404.1.1"
"GO:0000278" "jgi|Nemve1|50004|gw.48.139.1"
"GO:0000278" "jgi|Nemve1|50013|gw.236.98.1"
"GO:0000278" "jgi|Nemve1|50047|gw.357.74.1"
"GO:0000278" "jgi|Nemve1|51000|gw.286.74.1"
"GO:0000278" "jgi|Nemve1|52623|gw.128.91.1"
"GO:0000278" "jgi|Nemve1|54798|gw.162.115.1"
"GO:0000278" "jgi|Nemve1|5659|gw.1739.1.1"
"GO:0000278" "jgi|Nemve1|587|gw.365.8.1"
"GO:0000278" "jgi|Nemve1|5939|gw.783.7.1"
"GO:0000278" "jgi|Nemve1|59717|gw.7649.2.1"
"GO:0000278" "jgi|Nemve1|60838|gw.63.174.1"
"GO:0000278" "jgi|Nemve1|6439|gw.1803.3.1"
"GO:0000278" "jgi|Nemve1|68493|gw.725.32.1"
"GO:0000278" "jgi|Nemve1|6862|gw.4850.1.1"
"GO:0000278" "jgi|Nemve1|73384|gw.95.229.1"
"GO:0000278" "jgi|Nemve1|74441|gw.130.226.1"
"GO:0000278" "jgi|Nemve1|76571|gw.7596.5.1"
"GO:0000278" "jgi|Nemve1|79078|e_gw.1.90.1"
"GO:0000278" "jgi|Nemve1|79738|e_gw.2.280.1"
"GO:0000278" "jgi|Nemve1|79799|e_gw.2.531.1"
"GO:0000278" "jgi|Nemve1|79897|e_gw.2.224.1"
"GO:0000278" "jgi|Nemve1|79942|e_gw.2.89.1"
"GO:0000278" "jgi|Nemve1|80906|e_gw.3.132.1"
"GO:0000278" "jgi|Nemve1|81041|e_gw.3.388.1"
"GO:0000278" "jgi|Nemve1|81066|e_gw.3.719.1"
"GO:0000278" "jgi|Nemve1|81219|e_gw.4.52.1"
"GO:0000278" "jgi|Nemve1|81224|e_gw.4.36.1"
"GO:0000278" "jgi|Nemve1|81491|e_gw.4.72.1"
"GO:0000278" "jgi|Nemve1|81870|e_gw.5.116.1"
"GO:0000278" "jgi|Nemve1|81999|e_gw.5.118.1"
"GO:0000278" "jgi|Nemve1|82183|e_gw.5.35.1"
"GO:0000278" "jgi|Nemve1|82705|e_gw.6.294.1"
"GO:0000278" "jgi|Nemve1|82891|e_gw.6.263.1"
"GO:0000278" "jgi|Nemve1|83438|e_gw.7.194.1"
"GO:0000278" "jgi|Nemve1|84424|e_gw.9.8.1"
"GO:0000278" "jgi|Nemve1|84639|e_gw.9.192.1"
"GO:0000278" "jgi|Nemve1|84865|e_gw.10.207.1"
"GO:0000278" "jgi|Nemve1|85083|e_gw.10.32.1"
"GO:0000278" "jgi|Nemve1|85406|e_gw.11.275.1"
"GO:0000278" "jgi|Nemve1|85808|e_gw.12.178.1"
"GO:0000278" "jgi|Nemve1|85975|e_gw.12.352.1"
"GO:0000278" "jgi|Nemve1|86487|e_gw.13.273.1"
"GO:0000278" "jgi|Nemve1|86522|e_gw.13.435.1"
"GO:0000278" "jgi|Nemve1|87358|e_gw.15.92.1"
"GO:0000278" "jgi|Nemve1|87445|e_gw.16.43.1"
"GO:0000278" "jgi|Nemve1|87496|e_gw.16.354.1"
"GO:0000278" "jgi|Nemve1|87565|e_gw.16.237.1"
"GO:0000278" "jgi|Nemve1|87917|e_gw.17.28.1"
"GO:0000278" "jgi|Nemve1|88970|e_gw.20.142.1"
"GO:0000278" "jgi|Nemve1|89125|e_gw.20.190.1"
"GO:0000278" "jgi|Nemve1|89232|e_gw.20.197.1"
"GO:0000278" "jgi|Nemve1|89335|e_gw.21.83.1"
"GO:0000278" "jgi|Nemve1|90352|e_gw.23.7.1"
"GO:0000278" "jgi|Nemve1|90458|e_gw.24.201.1"
"GO:0000278" "jgi|Nemve1|90580|e_gw.24.86.1"
"GO:0000278" "jgi|Nemve1|90789|e_gw.25.236.1"
"GO:0000278" "jgi|Nemve1|91286|e_gw.26.201.1"
"GO:0000278" "jgi|Nemve1|91949|e_gw.28.29.1"
"GO:0000278" "jgi|Nemve1|9338|gw.8184.1.1"
"GO:0000278" "jgi|Nemve1|93932|e_gw.34.42.1"
"GO:0000278" "jgi|Nemve1|93974|e_gw.34.167.1"
"GO:0000278" "jgi|Nemve1|94089|e_gw.35.45.1"
"GO:0000278" "jgi|Nemve1|94148|e_gw.35.54.1"
"GO:0000278" "jgi|Nemve1|94213|e_gw.35.266.1"
"GO:0000278" "jgi|Nemve1|94785|e_gw.37.108.1"
"GO:0000278" "jgi|Nemve1|95684|e_gw.40.201.1"
"GO:0000278" "jgi|Nemve1|95856|e_gw.41.49.1"
"GO:0000278" "jgi|Nemve1|96056|e_gw.41.121.1"
"GO:0000278" "jgi|Nemve1|96863|e_gw.44.145.1"
"GO:0000278" "jgi|Nemve1|96966|e_gw.44.278.1"
"GO:0000278" "jgi|Nemve1|97011|e_gw.45.146.1"
"GO:0000278" "jgi|Nemve1|98111|e_gw.48.236.1"
"GO:0000278" "jgi|Nemve1|98367|e_gw.49.42.1"
"GO:0000278" "jgi|Nemve1|98570|e_gw.50.142.1"
"GO:0000278" "jgi|Nemve1|98639|e_gw.50.237.1"
"GO:0000278" "jgi|Nemve1|98776|e_gw.51.149.1"
"GO:0000278" "jgi|Nemve1|99284|e_gw.52.5.1"
"GO:0000278" "jgi|Nemve1|99492|e_gw.53.42.1"
"GO:0000278" "jgi|Nemve1|99564|e_gw.53.178.1"
"GO:0000279" "jgi|Nemve1|10114|gw.208.2.1"
"GO:0000279" "jgi|Nemve1|10271|gw.212.3.1"
"GO:0000279" "jgi|Nemve1|10353|gw.269.1.1"
"GO:0000279" "jgi|Nemve1|104524|e_gw.73.149.1"
"GO:0000279" "jgi|Nemve1|105061|e_gw.75.12.1"
"GO:0000279" "jgi|Nemve1|105784|e_gw.79.106.1"
"GO:0000279" "jgi|Nemve1|105967|e_gw.80.152.1"
"GO:0000279" "jgi|Nemve1|106520|e_gw.82.8.1"
"GO:0000279" "jgi|Nemve1|107214|e_gw.85.121.1"
"GO:0000279" "jgi|Nemve1|108595|e_gw.91.57.1"
"GO:0000279" "jgi|Nemve1|108642|e_gw.91.47.1"
"GO:0000279" "jgi|Nemve1|108687|e_gw.91.156.1"
"GO:0000279" "jgi|Nemve1|108976|e_gw.93.200.1"
"GO:0000279" "jgi|Nemve1|109048|e_gw.93.134.1"
"GO:0000279" "jgi|Nemve1|109363|e_gw.94.76.1"
"GO:0000279" "jgi|Nemve1|11039|gw.216.6.1"
"GO:0000279" "jgi|Nemve1|110406|e_gw.100.76.1"
"GO:0000279" "jgi|Nemve1|110916|e_gw.103.120.1"
"GO:0000279" "jgi|Nemve1|111327|e_gw.104.70.1"
"GO:0000279" "jgi|Nemve1|111922|e_gw.108.115.1"
"GO:0000279" "jgi|Nemve1|112178|e_gw.110.76.1"
"GO:0000279" "jgi|Nemve1|112689|e_gw.113.114.1"
"GO:0000279" "jgi|Nemve1|112739|e_gw.113.23.1"
"GO:0000279" "jgi|Nemve1|114023|e_gw.122.67.1"
"GO:0000279" "jgi|Nemve1|115316|e_gw.130.131.1"
"GO:0000279" "jgi|Nemve1|115977|e_gw.135.45.1"
"GO:0000279" "jgi|Nemve1|116171|e_gw.136.15.1"
"GO:0000279" "jgi|Nemve1|116416|e_gw.138.8.1"
"GO:0000279" "jgi|Nemve1|116843|e_gw.141.96.1"
"GO:0000279" "jgi|Nemve1|117792|e_gw.149.42.1"
"GO:0000279" "jgi|Nemve1|118356|e_gw.153.41.1"
"GO:0000279" "jgi|Nemve1|118882|e_gw.157.96.1"
"GO:0000279" "jgi|Nemve1|118944|e_gw.157.113.1"
"GO:0000279" "jgi|Nemve1|119350|e_gw.161.118.1"
"GO:0000279" "jgi|Nemve1|119416|e_gw.161.19.1"
"GO:0000279" "jgi|Nemve1|12115|gw.214.11.1"
"GO:0000279" "jgi|Nemve1|123976|e_gw.205.18.1"
"GO:0000279" "jgi|Nemve1|125185|e_gw.217.41.1"
"GO:0000279" "jgi|Nemve1|126362|e_gw.231.17.1"
"GO:0000279" "jgi|Nemve1|126459|e_gw.232.24.1"
"GO:0000279" "jgi|Nemve1|127599|e_gw.240.2.1"
"GO:0000279" "jgi|Nemve1|127871|e_gw.243.35.1"
"GO:0000279" "jgi|Nemve1|128876|e_gw.257.29.1"
"GO:0000279" "jgi|Nemve1|128941|e_gw.258.11.1"
"GO:0000279" "jgi|Nemve1|129086|e_gw.260.19.1"
"GO:0000279" "jgi|Nemve1|129738|e_gw.269.62.1"
"GO:0000279" "jgi|Nemve1|129967|e_gw.271.37.1"
"GO:0000279" "jgi|Nemve1|130070|e_gw.273.50.1"
"GO:0000279" "jgi|Nemve1|130495|e_gw.280.22.1"
"GO:0000279" "jgi|Nemve1|130699|e_gw.283.35.1"
"GO:0000279" "jgi|Nemve1|130720|e_gw.284.5.1"
"GO:0000279" "jgi|Nemve1|130907|e_gw.287.30.1"
"GO:0000279" "jgi|Nemve1|131027|e_gw.289.20.1"
"GO:0000279" "jgi|Nemve1|131389|e_gw.294.6.1"
"GO:0000279" "jgi|Nemve1|131737|e_gw.299.68.1"
"GO:0000279" "jgi|Nemve1|131996|e_gw.303.22.1"
"GO:0000279" "jgi|Nemve1|133025|e_gw.314.46.1"
"GO:0000279" "jgi|Nemve1|133840|e_gw.322.10.1"
"GO:0000279" "jgi|Nemve1|133994|e_gw.327.44.1"
"GO:0000279" "jgi|Nemve1|135050|e_gw.350.1.1"
"GO:0000279" "jgi|Nemve1|135493|e_gw.357.18.1"
"GO:0000279" "jgi|Nemve1|135849|e_gw.362.33.1"
"GO:0000279" "jgi|Nemve1|135888|e_gw.364.31.1"
"GO:0000279" "jgi|Nemve1|137132|e_gw.390.6.1"
"GO:0000279" "jgi|Nemve1|137394|e_gw.397.5.1"
"GO:0000279" "jgi|Nemve1|137471|e_gw.401.17.1"
"GO:0000279" "jgi|Nemve1|138487|e_gw.433.2.1"
"GO:0000279" "jgi|Nemve1|139090|e_gw.457.2.1"
"GO:0000279" "jgi|Nemve1|139755|e_gw.485.9.1"
"GO:0000279" "jgi|Nemve1|140123|e_gw.504.2.1"
"GO:0000279" "jgi|Nemve1|140474|e_gw.525.20.1"
"GO:0000279" "jgi|Nemve1|143837|e_gw.884.5.1"
"GO:0000279" "jgi|Nemve1|143930|e_gw.896.4.1"
"GO:0000279" "jgi|Nemve1|144180|e_gw.953.5.1"
"GO:0000279" "jgi|Nemve1|144281|e_gw.986.4.1"
"GO:0000279" "jgi|Nemve1|144359|e_gw.1023.1.1"
"GO:0000279" "jgi|Nemve1|146162|e_gw.1604.2.1"
"GO:0000279" "jgi|Nemve1|146476|e_gw.1681.7.1"
"GO:0000279" "jgi|Nemve1|147788|e_gw.2140.1.1"
"GO:0000279" "jgi|Nemve1|148546|e_gw.2464.1.1"
"GO:0000279" "jgi|Nemve1|148758|e_gw.2602.3.1"
"GO:0000279" "jgi|Nemve1|148857|e_gw.2654.4.1"
"GO:0000279" "jgi|Nemve1|148938|e_gw.2702.2.1"
"GO:0000279" "jgi|Nemve1|149608|e_gw.3045.4.1"
"GO:0000279" "jgi|Nemve1|149932|e_gw.3232.5.1"
"GO:0000279" "jgi|Nemve1|150375|e_gw.3426.2.1"
"GO:0000279" "jgi|Nemve1|150812|e_gw.3723.1.1"
"GO:0000279" "jgi|Nemve1|153129|e_gw.5782.1.1"
"GO:0000279" "jgi|Nemve1|155903|e_gw.9332.2.1"
"GO:0000279" "jgi|Nemve1|156067|e_gw.9656.1.1"
"GO:0000279" "jgi|Nemve1|156451|e_gw.10720.3.1"
"GO:0000279" "jgi|Nemve1|157211|e_gw.15036.1.1"
"GO:0000279" "jgi|Nemve1|157610|e_gw.18736.2.1"
"GO:0000279" "jgi|Nemve1|157977|estExt_gwp.C_20278"
"GO:0000279" "jgi|Nemve1|159193|estExt_gwp.C_60454"
"GO:0000279" "jgi|Nemve1|159579|estExt_gwp.C_80378"
"GO:0000279" "jgi|Nemve1|161193|estExt_gwp.C_190120"
"GO:0000279" "jgi|Nemve1|161273|estExt_gwp.C_200014"
"GO:0000279" "jgi|Nemve1|161310|estExt_gwp.C_200090"
"GO:0000279" "jgi|Nemve1|161841|estExt_gwp.C_250064"
"GO:0000279" "jgi|Nemve1|162970|estExt_gwp.C_350222"
"GO:0000279" "jgi|Nemve1|163148|estExt_gwp.C_370101"
"GO:0000279" "jgi|Nemve1|163153|estExt_gwp.C_370127"
"GO:0000279" "jgi|Nemve1|163734|estExt_gwp.C_430165"
"GO:0000279" "jgi|Nemve1|166119|estExt_gwp.C_690171"
"GO:0000279" "jgi|Nemve1|166826|estExt_gwp.C_790037"
"GO:0000279" "jgi|Nemve1|167736|estExt_gwp.C_920069"
"GO:0000279" "jgi|Nemve1|167737|estExt_gwp.C_920070"
"GO:0000279" "jgi|Nemve1|167864|estExt_gwp.C_940011"
"GO:0000279" "jgi|Nemve1|168557|estExt_gwp.C_1080095"
"GO:0000279" "jgi|Nemve1|169110|estExt_gwp.C_1200013"
"GO:0000279" "jgi|Nemve1|16959|gw.195.42.1"
"GO:0000279" "jgi|Nemve1|169881|estExt_gwp.C_1350074"
"GO:0000279" "jgi|Nemve1|170199|estExt_gwp.C_1420062"
"GO:0000279" "jgi|Nemve1|171012|estExt_gwp.C_1650050"
"GO:0000279" "jgi|Nemve1|171280|estExt_gwp.C_1720089"
"GO:0000279" "jgi|Nemve1|171328|estExt_gwp.C_1730073"
"GO:0000279" "jgi|Nemve1|172695|estExt_gwp.C_2210008"
"GO:0000279" "jgi|Nemve1|173335|estExt_gwp.C_2450090"
"GO:0000279" "jgi|Nemve1|173802|estExt_gwp.C_2700032"
"GO:0000279" "jgi|Nemve1|174147|estExt_gwp.C_2890028"
"GO:0000279" "jgi|Nemve1|174619|estExt_gwp.C_3140029"
"GO:0000279" "jgi|Nemve1|175874|estExt_gwp.C_4800007"
"GO:0000279" "jgi|Nemve1|176351|estExt_gwp.C_7080002"
"GO:0000279" "jgi|Nemve1|176429|estExt_gwp.C_8070002"
"GO:0000279" "jgi|Nemve1|1771|gw.4220.1.1"
"GO:0000279" "jgi|Nemve1|178238|estExt_GenewiseH_1.C_50641"
"GO:0000279" "jgi|Nemve1|178656|estExt_GenewiseH_1.C_70431"
"GO:0000279" "jgi|Nemve1|179224|estExt_GenewiseH_1.C_110316"
"GO:0000279" "jgi|Nemve1|179665|estExt_GenewiseH_1.C_130345"
"GO:0000279" "jgi|Nemve1|180983|estExt_GenewiseH_1.C_240117"
"GO:0000279" "jgi|Nemve1|181564|estExt_GenewiseH_1.C_300075"
"GO:0000279" "jgi|Nemve1|182198|estExt_GenewiseH_1.C_350148"
"GO:0000279" "jgi|Nemve1|182331|estExt_GenewiseH_1.C_370028"
"GO:0000279" "jgi|Nemve1|182854|estExt_GenewiseH_1.C_420109"
"GO:0000279" "jgi|Nemve1|183698|estExt_GenewiseH_1.C_500238"
"GO:0000279" "jgi|Nemve1|185023|estExt_GenewiseH_1.C_650059"
"GO:0000279" "jgi|Nemve1|185545|estExt_GenewiseH_1.C_720043"
"GO:0000279" "jgi|Nemve1|185596|estExt_GenewiseH_1.C_730118"
"GO:0000279" "jgi|Nemve1|186514|estExt_GenewiseH_1.C_850130"
"GO:0000279" "jgi|Nemve1|188243|estExt_GenewiseH_1.C_1180124"
"GO:0000279" "jgi|Nemve1|188356|estExt_GenewiseH_1.C_1200123"
"GO:0000279" "jgi|Nemve1|188431|estExt_GenewiseH_1.C_1220074"
"GO:0000279" "jgi|Nemve1|188669|estExt_GenewiseH_1.C_1270079"
"GO:0000279" "jgi|Nemve1|189222|estExt_GenewiseH_1.C_1380048"
"GO:0000279" "jgi|Nemve1|189251|estExt_GenewiseH_1.C_1390011"
"GO:0000279" "jgi|Nemve1|191273|estExt_GenewiseH_1.C_1990124"
"GO:0000279" "jgi|Nemve1|193358|estExt_GenewiseH_1.C_2890032"
"GO:0000279" "jgi|Nemve1|193454|estExt_GenewiseH_1.C_2940087"
"GO:0000279" "jgi|Nemve1|193548|estExt_GenewiseH_1.C_3000027"
"GO:0000279" "jgi|Nemve1|193684|estExt_GenewiseH_1.C_3080005"
"GO:0000279" "jgi|Nemve1|194255|estExt_GenewiseH_1.C_3530027"
"GO:0000279" "jgi|Nemve1|194445|estExt_GenewiseH_1.C_3760012"
"GO:0000279" "jgi|Nemve1|194682|estExt_GenewiseH_1.C_4000005"
"GO:0000279" "jgi|Nemve1|194914|estExt_GenewiseH_1.C_4440001"
"GO:0000279" "jgi|Nemve1|195115|estExt_GenewiseH_1.C_4980003"
"GO:0000279" "jgi|Nemve1|195585|estExt_GenewiseH_1.C_7360021"
"GO:0000279" "jgi|Nemve1|196354|fgenesh1_pg.scaffold_1000285"
"GO:0000279" "jgi|Nemve1|196813|fgenesh1_pg.scaffold_3000134"
"GO:0000279" "jgi|Nemve1|197623|fgenesh1_pg.scaffold_6000136"
"GO:0000279" "jgi|Nemve1|197992|fgenesh1_pg.scaffold_8000033"
"GO:0000279" "jgi|Nemve1|198136|fgenesh1_pg.scaffold_8000177"
"GO:0000279" "jgi|Nemve1|198861|fgenesh1_pg.scaffold_12000084"
"GO:0000279" "jgi|Nemve1|199162|fgenesh1_pg.scaffold_13000169"
"GO:0000279" "jgi|Nemve1|199930|fgenesh1_pg.scaffold_18000054"
"GO:0000279" "jgi|Nemve1|199937|fgenesh1_pg.scaffold_18000061"
"GO:0000279" "jgi|Nemve1|201544|fgenesh1_pg.scaffold_29000026"
"GO:0000279" "jgi|Nemve1|20182|gw.67.9.1"
"GO:0000279" "jgi|Nemve1|201847|fgenesh1_pg.scaffold_31000007"
"GO:0000279" "jgi|Nemve1|20215|gw.121.46.1"
"GO:0000279" "jgi|Nemve1|203012|fgenesh1_pg.scaffold_39000095"
"GO:0000279" "jgi|Nemve1|203170|fgenesh1_pg.scaffold_41000009"
"GO:0000279" "jgi|Nemve1|204254|fgenesh1_pg.scaffold_49000063"
"GO:0000279" "jgi|Nemve1|204335|fgenesh1_pg.scaffold_50000019"
"GO:0000279" "jgi|Nemve1|204542|fgenesh1_pg.scaffold_52000007"
"GO:0000279" "jgi|Nemve1|204547|fgenesh1_pg.scaffold_52000012"
"GO:0000279" "jgi|Nemve1|204860|fgenesh1_pg.scaffold_54000057"
"GO:0000279" "jgi|Nemve1|205867|fgenesh1_pg.scaffold_63000080"
"GO:0000279" "jgi|Nemve1|206172|fgenesh1_pg.scaffold_67000017"
"GO:0000279" "jgi|Nemve1|206981|fgenesh1_pg.scaffold_75000075"
"GO:0000279" "jgi|Nemve1|207642|fgenesh1_pg.scaffold_83000003"
"GO:0000279" "jgi|Nemve1|208115|fgenesh1_pg.scaffold_88000080"
"GO:0000279" "jgi|Nemve1|208175|fgenesh1_pg.scaffold_89000037"
"GO:0000279" "jgi|Nemve1|208897|fgenesh1_pg.scaffold_98000061"
"GO:0000279" "jgi|Nemve1|210037|fgenesh1_pg.scaffold_115000045"
"GO:0000279" "jgi|Nemve1|210048|fgenesh1_pg.scaffold_116000004"
"GO:0000279" "jgi|Nemve1|210715|fgenesh1_pg.scaffold_126000041"
"GO:0000279" "jgi|Nemve1|213296|fgenesh1_pg.scaffold_173000032"
"GO:0000279" "jgi|Nemve1|213429|fgenesh1_pg.scaffold_176000012"
"GO:0000279" "jgi|Nemve1|214346|fgenesh1_pg.scaffold_197000031"
"GO:0000279" "jgi|Nemve1|214386|fgenesh1_pg.scaffold_199000004"
"GO:0000279" "jgi|Nemve1|215715|fgenesh1_pg.scaffold_236000015"
"GO:0000279" "jgi|Nemve1|216548|fgenesh1_pg.scaffold_263000033"
"GO:0000279" "jgi|Nemve1|218550|fgenesh1_pg.scaffold_353000017"
"GO:0000279" "jgi|Nemve1|218953|fgenesh1_pg.scaffold_377000002"
"GO:0000279" "jgi|Nemve1|219065|fgenesh1_pg.scaffold_383000014"
"GO:0000279" "jgi|Nemve1|219395|fgenesh1_pg.scaffold_407000010"
"GO:0000279" "jgi|Nemve1|220346|fgenesh1_pg.scaffold_505000006"
"GO:0000279" "jgi|Nemve1|221212|fgenesh1_pg.scaffold_697000006"
"GO:0000279" "jgi|Nemve1|221258|fgenesh1_pg.scaffold_708000001"
"GO:0000279" "jgi|Nemve1|221284|fgenesh1_pg.scaffold_717000004"
"GO:0000279" "jgi|Nemve1|221992|fgenesh1_pg.scaffold_1212000001"
"GO:0000279" "jgi|Nemve1|222786|fgenesh1_pg.scaffold_1948000001"
"GO:0000279" "jgi|Nemve1|222898|fgenesh1_pg.scaffold_2050000001"
"GO:0000279" "jgi|Nemve1|223039|fgenesh1_pg.scaffold_2194000001"
"GO:0000279" "jgi|Nemve1|223231|fgenesh1_pg.scaffold_2451000001"
"GO:0000279" "jgi|Nemve1|223290|fgenesh1_pg.scaffold_2540000001"
"GO:0000279" "jgi|Nemve1|223407|fgenesh1_pg.scaffold_2730000002"
"GO:0000279" "jgi|Nemve1|223521|fgenesh1_pg.scaffold_2920000001"
"GO:0000279" "jgi|Nemve1|223620|fgenesh1_pg.scaffold_3071000002"
"GO:0000279" "jgi|Nemve1|223919|fgenesh1_pg.scaffold_3548000001"
"GO:0000279" "jgi|Nemve1|224004|fgenesh1_pg.scaffold_3708000001"
"GO:0000279" "jgi|Nemve1|224186|fgenesh1_pg.scaffold_4115000001"
"GO:0000279" "jgi|Nemve1|225005|fgenesh1_pg.scaffold_7072000001"
"GO:0000279" "jgi|Nemve1|225218|fgenesh1_pg.scaffold_7710000001"
"GO:0000279" "jgi|Nemve1|225297|fgenesh1_pg.scaffold_8033000001"
"GO:0000279" "jgi|Nemve1|225543|fgenesh1_pg.scaffold_9300000001"
"GO:0000279" "jgi|Nemve1|225594|fgenesh1_pg.scaffold_9612000001"
"GO:0000279" "jgi|Nemve1|225758|fgenesh1_pg.scaffold_11705000001"
"GO:0000279" "jgi|Nemve1|225933|fgenesh1_pg.scaffold_14697000001"
"GO:0000279" "jgi|Nemve1|226527|fgenesh1_kg.scaffold_33000007"
"GO:0000279" "jgi|Nemve1|226653|fgenesh1_kg.scaffold_48000001"
"GO:0000279" "jgi|Nemve1|228435|fgenesh1_pm.scaffold_18000002"
"GO:0000279" "jgi|Nemve1|228551|fgenesh1_pm.scaffold_23000010"
"GO:0000279" "jgi|Nemve1|228715|fgenesh1_pm.scaffold_32000004"
"GO:0000279" "jgi|Nemve1|228964|fgenesh1_pm.scaffold_45000004"
"GO:0000279" "jgi|Nemve1|229095|fgenesh1_pm.scaffold_53000010"
"GO:0000279" "jgi|Nemve1|229989|fgenesh1_pm.scaffold_127000015"
"GO:0000279" "jgi|Nemve1|230001|fgenesh1_pm.scaffold_129000007"
"GO:0000279" "jgi|Nemve1|230033|fgenesh1_pm.scaffold_132000010"
"GO:0000279" "jgi|Nemve1|230370|fgenesh1_pm.scaffold_176000002"
"GO:0000279" "jgi|Nemve1|230469|fgenesh1_pm.scaffold_192000007"
"GO:0000279" "jgi|Nemve1|231142|fgenesh1_pm.scaffold_395000003"
"GO:0000279" "jgi|Nemve1|232358|fgsh_est.C_scaffold_41000005"
"GO:0000279" "jgi|Nemve1|232792|fgsh_est.C_scaffold_82000011"
"GO:0000279" "jgi|Nemve1|233661|fgsh_est.C_scaffold_351000001"
"GO:0000279" "jgi|Nemve1|234893|estExt_fgenesh1_pm.C_710008"
"GO:0000279" "jgi|Nemve1|235248|estExt_fgenesh1_pm.C_1160007"
"GO:0000279" "jgi|Nemve1|235548|estExt_fgenesh1_pm.C_1700003"
"GO:0000279" "jgi|Nemve1|235867|estExt_fgenesh1_pm.C_2620004"
"GO:0000279" "jgi|Nemve1|235892|estExt_fgenesh1_pm.C_2700006"
"GO:0000279" "jgi|Nemve1|236535|estExt_fgenesh1_kg.C_210010"
"GO:0000279" "jgi|Nemve1|236613|estExt_fgenesh1_kg.C_300010"
"GO:0000279" "jgi|Nemve1|236726|estExt_fgenesh1_kg.C_440008"
"GO:0000279" "jgi|Nemve1|236730|estExt_fgenesh1_kg.C_450002"
"GO:0000279" "jgi|Nemve1|236741|estExt_fgenesh1_kg.C_460009"
"GO:0000279" "jgi|Nemve1|237019|estExt_fgenesh1_kg.C_910001"
"GO:0000279" "jgi|Nemve1|237158|estExt_fgenesh1_kg.C_1270015"
"GO:0000279" "jgi|Nemve1|237281|estExt_fgenesh1_kg.C_1600002"
"GO:0000279" "jgi|Nemve1|237483|estExt_fgenesh1_kg.C_2750001"
"GO:0000279" "jgi|Nemve1|237840|estExt_fgenesh1_pg.C_20008"
"GO:0000279" "jgi|Nemve1|238203|estExt_fgenesh1_pg.C_40115"
"GO:0000279" "jgi|Nemve1|238395|estExt_fgenesh1_pg.C_50175"
"GO:0000279" "jgi|Nemve1|238590|estExt_fgenesh1_pg.C_60221"
"GO:0000279" "jgi|Nemve1|238629|estExt_fgenesh1_pg.C_70062"
"GO:0000279" "jgi|Nemve1|238634|estExt_fgenesh1_pg.C_70080"
"GO:0000279" "jgi|Nemve1|239424|estExt_fgenesh1_pg.C_140156"
"GO:0000279" "jgi|Nemve1|239788|estExt_fgenesh1_pg.C_200008"
"GO:0000279" "jgi|Nemve1|240172|estExt_fgenesh1_pg.C_250108"
"GO:0000279" "jgi|Nemve1|240980|estExt_fgenesh1_pg.C_370140"
"GO:0000279" "jgi|Nemve1|241253|estExt_fgenesh1_pg.C_420104"
"GO:0000279" "jgi|Nemve1|241316|estExt_fgenesh1_pg.C_430104"
"GO:0000279" "jgi|Nemve1|241520|estExt_fgenesh1_pg.C_460121"
"GO:0000279" "jgi|Nemve1|241960|estExt_fgenesh1_pg.C_540030"
"GO:0000279" "jgi|Nemve1|241972|estExt_fgenesh1_pg.C_540057"
"GO:0000279" "jgi|Nemve1|242089|estExt_fgenesh1_pg.C_560091"
"GO:0000279" "jgi|Nemve1|242304|estExt_fgenesh1_pg.C_610043"
"GO:0000279" "jgi|Nemve1|242515|estExt_fgenesh1_pg.C_650066"
"GO:0000279" "jgi|Nemve1|242763|estExt_fgenesh1_pg.C_710070"
"GO:0000279" "jgi|Nemve1|243846|estExt_fgenesh1_pg.C_1000024"
"GO:0000279" "jgi|Nemve1|244257|estExt_fgenesh1_pg.C_1150047"
"GO:0000279" "jgi|Nemve1|244338|estExt_fgenesh1_pg.C_1180053"
"GO:0000279" "jgi|Nemve1|244518|estExt_fgenesh1_pg.C_1240056"
"GO:0000279" "jgi|Nemve1|244724|estExt_fgenesh1_pg.C_1320026"
"GO:0000279" "jgi|Nemve1|245093|estExt_fgenesh1_pg.C_1450025"
"GO:0000279" "jgi|Nemve1|245107|estExt_fgenesh1_pg.C_1450061"
"GO:0000279" "jgi|Nemve1|245550|estExt_fgenesh1_pg.C_1660033"
"GO:0000279" "jgi|Nemve1|245773|estExt_fgenesh1_pg.C_1760009"
"GO:0000279" "jgi|Nemve1|246128|estExt_fgenesh1_pg.C_1980032"
"GO:0000279" "jgi|Nemve1|246560|estExt_fgenesh1_pg.C_2260031"
"GO:0000279" "jgi|Nemve1|246586|estExt_fgenesh1_pg.C_2280020"
"GO:0000279" "jgi|Nemve1|246770|estExt_fgenesh1_pg.C_2410006"
"GO:0000279" "jgi|Nemve1|247122|estExt_fgenesh1_pg.C_2700018"
"GO:0000279" "jgi|Nemve1|247286|estExt_fgenesh1_pg.C_2870024"
"GO:0000279" "jgi|Nemve1|247481|estExt_fgenesh1_pg.C_3070010"
"GO:0000279" "jgi|Nemve1|247595|estExt_fgenesh1_pg.C_3200008"
"GO:0000279" "jgi|Nemve1|25048|gw.130.74.1"
"GO:0000279" "jgi|Nemve1|25097|gw.45.46.1"
"GO:0000279" "jgi|Nemve1|25276|gw.98.76.1"
"GO:0000279" "jgi|Nemve1|26678|gw.103.95.1"
"GO:0000279" "jgi|Nemve1|30774|gw.34.30.1"
"GO:0000279" "jgi|Nemve1|30881|gw.44.85.1"
"GO:0000279" "jgi|Nemve1|31143|gw.4.71.1"
"GO:0000279" "jgi|Nemve1|32398|gw.10.57.1"
"GO:0000279" "jgi|Nemve1|3328|gw.6903.1.1"
"GO:0000279" "jgi|Nemve1|34125|gw.119.97.1"
"GO:0000279" "jgi|Nemve1|38126|gw.2.304.1"
"GO:0000279" "jgi|Nemve1|39421|gw.23.214.1"
"GO:0000279" "jgi|Nemve1|39846|gw.2.345.1"
"GO:0000279" "jgi|Nemve1|40031|gw.22.200.1"
"GO:0000279" "jgi|Nemve1|40628|gw.25.148.1"
"GO:0000279" "jgi|Nemve1|44263|gw.182.84.1"
"GO:0000279" "jgi|Nemve1|46765|gw.426.33.1"
"GO:0000279" "jgi|Nemve1|486|gw.449.2.1"
"GO:0000279" "jgi|Nemve1|49557|gw.10490.3.1"
"GO:0000279" "jgi|Nemve1|50013|gw.236.98.1"
"GO:0000279" "jgi|Nemve1|50047|gw.357.74.1"
"GO:0000279" "jgi|Nemve1|51000|gw.286.74.1"
"GO:0000279" "jgi|Nemve1|54798|gw.162.115.1"
"GO:0000279" "jgi|Nemve1|56802|gw.50.234.1"
"GO:0000279" "jgi|Nemve1|59717|gw.7649.2.1"
"GO:0000279" "jgi|Nemve1|60838|gw.63.174.1"
"GO:0000279" "jgi|Nemve1|67470|gw.25.238.1"
"GO:0000279" "jgi|Nemve1|68493|gw.725.32.1"
"GO:0000279" "jgi|Nemve1|72597|gw.12.456.1"
"GO:0000279" "jgi|Nemve1|73756|gw.207.64.1"
"GO:0000279" "jgi|Nemve1|74441|gw.130.226.1"
"GO:0000279" "jgi|Nemve1|76120|gw.100.217.1"
"GO:0000279" "jgi|Nemve1|79078|e_gw.1.90.1"
"GO:0000279" "jgi|Nemve1|79738|e_gw.2.280.1"
"GO:0000279" "jgi|Nemve1|79799|e_gw.2.531.1"
"GO:0000279" "jgi|Nemve1|79897|e_gw.2.224.1"
"GO:0000279" "jgi|Nemve1|79942|e_gw.2.89.1"
"GO:0000279" "jgi|Nemve1|80906|e_gw.3.132.1"
"GO:0000279" "jgi|Nemve1|81066|e_gw.3.719.1"
"GO:0000279" "jgi|Nemve1|81219|e_gw.4.52.1"
"GO:0000279" "jgi|Nemve1|81491|e_gw.4.72.1"
"GO:0000279" "jgi|Nemve1|82384|e_gw.5.156.1"
"GO:0000279" "jgi|Nemve1|82705|e_gw.6.294.1"
"GO:0000279" "jgi|Nemve1|82862|e_gw.6.555.1"
"GO:0000279" "jgi|Nemve1|83438|e_gw.7.194.1"
"GO:0000279" "jgi|Nemve1|83866|e_gw.8.100.1"
"GO:0000279" "jgi|Nemve1|85808|e_gw.12.178.1"
"GO:0000279" "jgi|Nemve1|85975|e_gw.12.352.1"
"GO:0000279" "jgi|Nemve1|86522|e_gw.13.435.1"
"GO:0000279" "jgi|Nemve1|87445|e_gw.16.43.1"
"GO:0000279" "jgi|Nemve1|87565|e_gw.16.237.1"
"GO:0000279" "jgi|Nemve1|87917|e_gw.17.28.1"
"GO:0000279" "jgi|Nemve1|8809|gw.2488.1.1"
"GO:0000279" "jgi|Nemve1|8814|gw.9468.1.1"
"GO:0000279" "jgi|Nemve1|88316|e_gw.18.101.1"
"GO:0000279" "jgi|Nemve1|88446|e_gw.18.365.1"
"GO:0000279" "jgi|Nemve1|88970|e_gw.20.142.1"
"GO:0000279" "jgi|Nemve1|89125|e_gw.20.190.1"
"GO:0000279" "jgi|Nemve1|89232|e_gw.20.197.1"
"GO:0000279" "jgi|Nemve1|89335|e_gw.21.83.1"
"GO:0000279" "jgi|Nemve1|91019|e_gw.26.127.1"
"GO:0000279" "jgi|Nemve1|91949|e_gw.28.29.1"
"GO:0000279" "jgi|Nemve1|93606|e_gw.33.133.1"
"GO:0000279" "jgi|Nemve1|94089|e_gw.35.45.1"
"GO:0000279" "jgi|Nemve1|94148|e_gw.35.54.1"
"GO:0000279" "jgi|Nemve1|94213|e_gw.35.266.1"
"GO:0000279" "jgi|Nemve1|95659|e_gw.40.125.1"
"GO:0000279" "jgi|Nemve1|95716|e_gw.40.118.1"
"GO:0000279" "jgi|Nemve1|95776|e_gw.40.237.1"
"GO:0000279" "jgi|Nemve1|95856|e_gw.41.49.1"
"GO:0000279" "jgi|Nemve1|96056|e_gw.41.121.1"
"GO:0000279" "jgi|Nemve1|97011|e_gw.45.146.1"
"GO:0000279" "jgi|Nemve1|97137|e_gw.45.15.1"
"GO:0000279" "jgi|Nemve1|98570|e_gw.50.142.1"
"GO:0000279" "jgi|Nemve1|98639|e_gw.50.237.1"
"GO:0000279" "jgi|Nemve1|98648|e_gw.50.232.1"
"GO:0000279" "jgi|Nemve1|98776|e_gw.51.149.1"
"GO:0000279" "jgi|Nemve1|99284|e_gw.52.5.1"
"GO:0000279" "jgi|Nemve1|99370|e_gw.53.40.1"
"GO:0000279" "jgi|Nemve1|99564|e_gw.53.178.1"
"GO:0000280" "jgi|Nemve1|10114|gw.208.2.1"
"GO:0000280" "jgi|Nemve1|10271|gw.212.3.1"
"GO:0000280" "jgi|Nemve1|105061|e_gw.75.12.1"
"GO:0000280" "jgi|Nemve1|105784|e_gw.79.106.1"
"GO:0000280" "jgi|Nemve1|105967|e_gw.80.152.1"
"GO:0000280" "jgi|Nemve1|106520|e_gw.82.8.1"
"GO:0000280" "jgi|Nemve1|107214|e_gw.85.121.1"
"GO:0000280" "jgi|Nemve1|108595|e_gw.91.57.1"
"GO:0000280" "jgi|Nemve1|108687|e_gw.91.156.1"
"GO:0000280" "jgi|Nemve1|108976|e_gw.93.200.1"
"GO:0000280" "jgi|Nemve1|109048|e_gw.93.134.1"
"GO:0000280" "jgi|Nemve1|110916|e_gw.103.120.1"
"GO:0000280" "jgi|Nemve1|112178|e_gw.110.76.1"
"GO:0000280" "jgi|Nemve1|112689|e_gw.113.114.1"
"GO:0000280" "jgi|Nemve1|115316|e_gw.130.131.1"
"GO:0000280" "jgi|Nemve1|115977|e_gw.135.45.1"
"GO:0000280" "jgi|Nemve1|116843|e_gw.141.96.1"
"GO:0000280" "jgi|Nemve1|117792|e_gw.149.42.1"
"GO:0000280" "jgi|Nemve1|119350|e_gw.161.118.1"
"GO:0000280" "jgi|Nemve1|126362|e_gw.231.17.1"
"GO:0000280" "jgi|Nemve1|126459|e_gw.232.24.1"
"GO:0000280" "jgi|Nemve1|127871|e_gw.243.35.1"
"GO:0000280" "jgi|Nemve1|128876|e_gw.257.29.1"
"GO:0000280" "jgi|Nemve1|128941|e_gw.258.11.1"
"GO:0000280" "jgi|Nemve1|129086|e_gw.260.19.1"
"GO:0000280" "jgi|Nemve1|129967|e_gw.271.37.1"
"GO:0000280" "jgi|Nemve1|130720|e_gw.284.5.1"
"GO:0000280" "jgi|Nemve1|130907|e_gw.287.30.1"
"GO:0000280" "jgi|Nemve1|131027|e_gw.289.20.1"
"GO:0000280" "jgi|Nemve1|131389|e_gw.294.6.1"
"GO:0000280" "jgi|Nemve1|131737|e_gw.299.68.1"
"GO:0000280" "jgi|Nemve1|133994|e_gw.327.44.1"
"GO:0000280" "jgi|Nemve1|135050|e_gw.350.1.1"
"GO:0000280" "jgi|Nemve1|135493|e_gw.357.18.1"
"GO:0000280" "jgi|Nemve1|135849|e_gw.362.33.1"
"GO:0000280" "jgi|Nemve1|137132|e_gw.390.6.1"
"GO:0000280" "jgi|Nemve1|137394|e_gw.397.5.1"
"GO:0000280" "jgi|Nemve1|138487|e_gw.433.2.1"
"GO:0000280" "jgi|Nemve1|139755|e_gw.485.9.1"
"GO:0000280" "jgi|Nemve1|140123|e_gw.504.2.1"
"GO:0000280" "jgi|Nemve1|140474|e_gw.525.20.1"
"GO:0000280" "jgi|Nemve1|143837|e_gw.884.5.1"
"GO:0000280" "jgi|Nemve1|143930|e_gw.896.4.1"
"GO:0000280" "jgi|Nemve1|144281|e_gw.986.4.1"
"GO:0000280" "jgi|Nemve1|146162|e_gw.1604.2.1"
"GO:0000280" "jgi|Nemve1|147788|e_gw.2140.1.1"
"GO:0000280" "jgi|Nemve1|148546|e_gw.2464.1.1"
"GO:0000280" "jgi|Nemve1|148758|e_gw.2602.3.1"
"GO:0000280" "jgi|Nemve1|148857|e_gw.2654.4.1"
"GO:0000280" "jgi|Nemve1|148938|e_gw.2702.2.1"
"GO:0000280" "jgi|Nemve1|149608|e_gw.3045.4.1"
"GO:0000280" "jgi|Nemve1|149932|e_gw.3232.5.1"
"GO:0000280" "jgi|Nemve1|150375|e_gw.3426.2.1"
"GO:0000280" "jgi|Nemve1|150812|e_gw.3723.1.1"
"GO:0000280" "jgi|Nemve1|155903|e_gw.9332.2.1"
"GO:0000280" "jgi|Nemve1|156067|e_gw.9656.1.1"
"GO:0000280" "jgi|Nemve1|157610|e_gw.18736.2.1"
"GO:0000280" "jgi|Nemve1|157977|estExt_gwp.C_20278"
"GO:0000280" "jgi|Nemve1|159193|estExt_gwp.C_60454"
"GO:0000280" "jgi|Nemve1|159579|estExt_gwp.C_80378"
"GO:0000280" "jgi|Nemve1|161193|estExt_gwp.C_190120"
"GO:0000280" "jgi|Nemve1|161273|estExt_gwp.C_200014"
"GO:0000280" "jgi|Nemve1|163148|estExt_gwp.C_370101"
"GO:0000280" "jgi|Nemve1|163153|estExt_gwp.C_370127"
"GO:0000280" "jgi|Nemve1|166119|estExt_gwp.C_690171"
"GO:0000280" "jgi|Nemve1|166826|estExt_gwp.C_790037"
"GO:0000280" "jgi|Nemve1|167736|estExt_gwp.C_920069"
"GO:0000280" "jgi|Nemve1|169110|estExt_gwp.C_1200013"
"GO:0000280" "jgi|Nemve1|169881|estExt_gwp.C_1350074"
"GO:0000280" "jgi|Nemve1|170199|estExt_gwp.C_1420062"
"GO:0000280" "jgi|Nemve1|171012|estExt_gwp.C_1650050"
"GO:0000280" "jgi|Nemve1|172695|estExt_gwp.C_2210008"
"GO:0000280" "jgi|Nemve1|173335|estExt_gwp.C_2450090"
"GO:0000280" "jgi|Nemve1|174619|estExt_gwp.C_3140029"
"GO:0000280" "jgi|Nemve1|1771|gw.4220.1.1"
"GO:0000280" "jgi|Nemve1|179224|estExt_GenewiseH_1.C_110316"
"GO:0000280" "jgi|Nemve1|181564|estExt_GenewiseH_1.C_300075"
"GO:0000280" "jgi|Nemve1|182198|estExt_GenewiseH_1.C_350148"
"GO:0000280" "jgi|Nemve1|182331|estExt_GenewiseH_1.C_370028"
"GO:0000280" "jgi|Nemve1|182854|estExt_GenewiseH_1.C_420109"
"GO:0000280" "jgi|Nemve1|185023|estExt_GenewiseH_1.C_650059"
"GO:0000280" "jgi|Nemve1|185545|estExt_GenewiseH_1.C_720043"
"GO:0000280" "jgi|Nemve1|185596|estExt_GenewiseH_1.C_730118"
"GO:0000280" "jgi|Nemve1|186514|estExt_GenewiseH_1.C_850130"
"GO:0000280" "jgi|Nemve1|188669|estExt_GenewiseH_1.C_1270079"
"GO:0000280" "jgi|Nemve1|189222|estExt_GenewiseH_1.C_1380048"
"GO:0000280" "jgi|Nemve1|189251|estExt_GenewiseH_1.C_1390011"
"GO:0000280" "jgi|Nemve1|191273|estExt_GenewiseH_1.C_1990124"
"GO:0000280" "jgi|Nemve1|193454|estExt_GenewiseH_1.C_2940087"
"GO:0000280" "jgi|Nemve1|194255|estExt_GenewiseH_1.C_3530027"
"GO:0000280" "jgi|Nemve1|194682|estExt_GenewiseH_1.C_4000005"
"GO:0000280" "jgi|Nemve1|196354|fgenesh1_pg.scaffold_1000285"
"GO:0000280" "jgi|Nemve1|196813|fgenesh1_pg.scaffold_3000134"
"GO:0000280" "jgi|Nemve1|197623|fgenesh1_pg.scaffold_6000136"
"GO:0000280" "jgi|Nemve1|197992|fgenesh1_pg.scaffold_8000033"
"GO:0000280" "jgi|Nemve1|199162|fgenesh1_pg.scaffold_13000169"
"GO:0000280" "jgi|Nemve1|199937|fgenesh1_pg.scaffold_18000061"
"GO:0000280" "jgi|Nemve1|20182|gw.67.9.1"
"GO:0000280" "jgi|Nemve1|20215|gw.121.46.1"
"GO:0000280" "jgi|Nemve1|203012|fgenesh1_pg.scaffold_39000095"
"GO:0000280" "jgi|Nemve1|204335|fgenesh1_pg.scaffold_50000019"
"GO:0000280" "jgi|Nemve1|205867|fgenesh1_pg.scaffold_63000080"
"GO:0000280" "jgi|Nemve1|206172|fgenesh1_pg.scaffold_67000017"
"GO:0000280" "jgi|Nemve1|208175|fgenesh1_pg.scaffold_89000037"
"GO:0000280" "jgi|Nemve1|208897|fgenesh1_pg.scaffold_98000061"
"GO:0000280" "jgi|Nemve1|210037|fgenesh1_pg.scaffold_115000045"
"GO:0000280" "jgi|Nemve1|210048|fgenesh1_pg.scaffold_116000004"
"GO:0000280" "jgi|Nemve1|215715|fgenesh1_pg.scaffold_236000015"
"GO:0000280" "jgi|Nemve1|216548|fgenesh1_pg.scaffold_263000033"
"GO:0000280" "jgi|Nemve1|218953|fgenesh1_pg.scaffold_377000002"
"GO:0000280" "jgi|Nemve1|220346|fgenesh1_pg.scaffold_505000006"
"GO:0000280" "jgi|Nemve1|221284|fgenesh1_pg.scaffold_717000004"
"GO:0000280" "jgi|Nemve1|221992|fgenesh1_pg.scaffold_1212000001"
"GO:0000280" "jgi|Nemve1|223290|fgenesh1_pg.scaffold_2540000001"
"GO:0000280" "jgi|Nemve1|223407|fgenesh1_pg.scaffold_2730000002"
"GO:0000280" "jgi|Nemve1|223620|fgenesh1_pg.scaffold_3071000002"
"GO:0000280" "jgi|Nemve1|225218|fgenesh1_pg.scaffold_7710000001"
"GO:0000280" "jgi|Nemve1|225297|fgenesh1_pg.scaffold_8033000001"
"GO:0000280" "jgi|Nemve1|225594|fgenesh1_pg.scaffold_9612000001"
"GO:0000280" "jgi|Nemve1|225933|fgenesh1_pg.scaffold_14697000001"
"GO:0000280" "jgi|Nemve1|226527|fgenesh1_kg.scaffold_33000007"
"GO:0000280" "jgi|Nemve1|226653|fgenesh1_kg.scaffold_48000001"
"GO:0000280" "jgi|Nemve1|228551|fgenesh1_pm.scaffold_23000010"
"GO:0000280" "jgi|Nemve1|228715|fgenesh1_pm.scaffold_32000004"
"GO:0000280" "jgi|Nemve1|228964|fgenesh1_pm.scaffold_45000004"
"GO:0000280" "jgi|Nemve1|230033|fgenesh1_pm.scaffold_132000010"
"GO:0000280" "jgi|Nemve1|230469|fgenesh1_pm.scaffold_192000007"
"GO:0000280" "jgi|Nemve1|233661|fgsh_est.C_scaffold_351000001"
"GO:0000280" "jgi|Nemve1|234893|estExt_fgenesh1_pm.C_710008"
"GO:0000280" "jgi|Nemve1|235548|estExt_fgenesh1_pm.C_1700003"
"GO:0000280" "jgi|Nemve1|235867|estExt_fgenesh1_pm.C_2620004"
"GO:0000280" "jgi|Nemve1|235892|estExt_fgenesh1_pm.C_2700006"
"GO:0000280" "jgi|Nemve1|236535|estExt_fgenesh1_kg.C_210010"
"GO:0000280" "jgi|Nemve1|236613|estExt_fgenesh1_kg.C_300010"
"GO:0000280" "jgi|Nemve1|236730|estExt_fgenesh1_kg.C_450002"
"GO:0000280" "jgi|Nemve1|236741|estExt_fgenesh1_kg.C_460009"
"GO:0000280" "jgi|Nemve1|237019|estExt_fgenesh1_kg.C_910001"
"GO:0000280" "jgi|Nemve1|237281|estExt_fgenesh1_kg.C_1600002"
"GO:0000280" "jgi|Nemve1|237483|estExt_fgenesh1_kg.C_2750001"
"GO:0000280" "jgi|Nemve1|237840|estExt_fgenesh1_pg.C_20008"
"GO:0000280" "jgi|Nemve1|238203|estExt_fgenesh1_pg.C_40115"
"GO:0000280" "jgi|Nemve1|238395|estExt_fgenesh1_pg.C_50175"
"GO:0000280" "jgi|Nemve1|238634|estExt_fgenesh1_pg.C_70080"
"GO:0000280" "jgi|Nemve1|239424|estExt_fgenesh1_pg.C_140156"
"GO:0000280" "jgi|Nemve1|240172|estExt_fgenesh1_pg.C_250108"
"GO:0000280" "jgi|Nemve1|240980|estExt_fgenesh1_pg.C_370140"
"GO:0000280" "jgi|Nemve1|241520|estExt_fgenesh1_pg.C_460121"
"GO:0000280" "jgi|Nemve1|242304|estExt_fgenesh1_pg.C_610043"
"GO:0000280" "jgi|Nemve1|242515|estExt_fgenesh1_pg.C_650066"
"GO:0000280" "jgi|Nemve1|242763|estExt_fgenesh1_pg.C_710070"
"GO:0000280" "jgi|Nemve1|243846|estExt_fgenesh1_pg.C_1000024"
"GO:0000280" "jgi|Nemve1|244257|estExt_fgenesh1_pg.C_1150047"
"GO:0000280" "jgi|Nemve1|244338|estExt_fgenesh1_pg.C_1180053"
"GO:0000280" "jgi|Nemve1|245093|estExt_fgenesh1_pg.C_1450025"
"GO:0000280" "jgi|Nemve1|245107|estExt_fgenesh1_pg.C_1450061"
"GO:0000280" "jgi|Nemve1|246128|estExt_fgenesh1_pg.C_1980032"
"GO:0000280" "jgi|Nemve1|246560|estExt_fgenesh1_pg.C_2260031"
"GO:0000280" "jgi|Nemve1|246586|estExt_fgenesh1_pg.C_2280020"
"GO:0000280" "jgi|Nemve1|247122|estExt_fgenesh1_pg.C_2700018"
"GO:0000280" "jgi|Nemve1|247595|estExt_fgenesh1_pg.C_3200008"
"GO:0000280" "jgi|Nemve1|25048|gw.130.74.1"
"GO:0000280" "jgi|Nemve1|25097|gw.45.46.1"
"GO:0000280" "jgi|Nemve1|26678|gw.103.95.1"
"GO:0000280" "jgi|Nemve1|30774|gw.34.30.1"
"GO:0000280" "jgi|Nemve1|30881|gw.44.85.1"
"GO:0000280" "jgi|Nemve1|31143|gw.4.71.1"
"GO:0000280" "jgi|Nemve1|34125|gw.119.97.1"
"GO:0000280" "jgi|Nemve1|39421|gw.23.214.1"
"GO:0000280" "jgi|Nemve1|39846|gw.2.345.1"
"GO:0000280" "jgi|Nemve1|40628|gw.25.148.1"
"GO:0000280" "jgi|Nemve1|46765|gw.426.33.1"
"GO:0000280" "jgi|Nemve1|50013|gw.236.98.1"
"GO:0000280" "jgi|Nemve1|50047|gw.357.74.1"
"GO:0000280" "jgi|Nemve1|51000|gw.286.74.1"
"GO:0000280" "jgi|Nemve1|54798|gw.162.115.1"
"GO:0000280" "jgi|Nemve1|59717|gw.7649.2.1"
"GO:0000280" "jgi|Nemve1|60838|gw.63.174.1"
"GO:0000280" "jgi|Nemve1|68493|gw.725.32.1"
"GO:0000280" "jgi|Nemve1|74441|gw.130.226.1"
"GO:0000280" "jgi|Nemve1|79738|e_gw.2.280.1"
"GO:0000280" "jgi|Nemve1|79799|e_gw.2.531.1"
"GO:0000280" "jgi|Nemve1|79897|e_gw.2.224.1"
"GO:0000280" "jgi|Nemve1|79942|e_gw.2.89.1"
"GO:0000280" "jgi|Nemve1|80906|e_gw.3.132.1"
"GO:0000280" "jgi|Nemve1|81066|e_gw.3.719.1"
"GO:0000280" "jgi|Nemve1|81219|e_gw.4.52.1"
"GO:0000280" "jgi|Nemve1|81491|e_gw.4.72.1"
"GO:0000280" "jgi|Nemve1|83438|e_gw.7.194.1"
"GO:0000280" "jgi|Nemve1|85808|e_gw.12.178.1"
"GO:0000280" "jgi|Nemve1|86522|e_gw.13.435.1"
"GO:0000280" "jgi|Nemve1|87445|e_gw.16.43.1"
"GO:0000280" "jgi|Nemve1|87565|e_gw.16.237.1"
"GO:0000280" "jgi|Nemve1|87917|e_gw.17.28.1"
"GO:0000280" "jgi|Nemve1|89125|e_gw.20.190.1"
"GO:0000280" "jgi|Nemve1|89232|e_gw.20.197.1"
"GO:0000280" "jgi|Nemve1|89335|e_gw.21.83.1"
"GO:0000280" "jgi|Nemve1|91949|e_gw.28.29.1"
"GO:0000280" "jgi|Nemve1|94089|e_gw.35.45.1"
"GO:0000280" "jgi|Nemve1|96056|e_gw.41.121.1"
"GO:0000280" "jgi|Nemve1|97011|e_gw.45.146.1"
"GO:0000280" "jgi|Nemve1|98570|e_gw.50.142.1"
"GO:0000280" "jgi|Nemve1|98639|e_gw.50.237.1"
"GO:0000280" "jgi|Nemve1|98776|e_gw.51.149.1"
"GO:0000280" "jgi|Nemve1|99284|e_gw.52.5.1"
"GO:0000280" "jgi|Nemve1|99564|e_gw.53.178.1"
"GO:0000281" "jgi|Nemve1|118073|e_gw.151.44.1"
"GO:0000281" "jgi|Nemve1|188243|estExt_GenewiseH_1.C_1180124"
"GO:0000288" "jgi|Nemve1|104011|e_gw.71.47.1"
"GO:0000288" "jgi|Nemve1|10544|gw.129.26.1"
"GO:0000288" "jgi|Nemve1|106193|e_gw.80.51.1"
"GO:0000288" "jgi|Nemve1|108233|e_gw.89.67.1"
"GO:0000288" "jgi|Nemve1|114480|e_gw.126.42.1"
"GO:0000288" "jgi|Nemve1|122610|e_gw.191.77.1"
"GO:0000288" "jgi|Nemve1|124306|e_gw.209.18.1"
"GO:0000288" "jgi|Nemve1|127111|e_gw.235.21.1"
"GO:0000288" "jgi|Nemve1|133968|e_gw.325.22.1"
"GO:0000288" "jgi|Nemve1|134833|e_gw.346.37.1"
"GO:0000288" "jgi|Nemve1|1365|gw.543.6.1"
"GO:0000288" "jgi|Nemve1|140836|e_gw.545.3.1"
"GO:0000288" "jgi|Nemve1|147404|e_gw.1988.3.1"
"GO:0000288" "jgi|Nemve1|148833|e_gw.2651.3.1"
"GO:0000288" "jgi|Nemve1|152657|e_gw.5165.1.1"
"GO:0000288" "jgi|Nemve1|161349|estExt_gwp.C_200215"
"GO:0000288" "jgi|Nemve1|165257|estExt_gwp.C_580120"
"GO:0000288" "jgi|Nemve1|169387|estExt_gwp.C_1260070"
"GO:0000288" "jgi|Nemve1|172093|estExt_gwp.C_2010013"
"GO:0000288" "jgi|Nemve1|172115|estExt_gwp.C_2020009"
"GO:0000288" "jgi|Nemve1|172574|estExt_gwp.C_2170108"
"GO:0000288" "jgi|Nemve1|173618|estExt_gwp.C_2610015"
"GO:0000288" "jgi|Nemve1|188136|estExt_GenewiseH_1.C_1160138"
"GO:0000288" "jgi|Nemve1|192292|estExt_GenewiseH_1.C_2350023"
"GO:0000288" "jgi|Nemve1|193817|estExt_GenewiseH_1.C_3140022"
"GO:0000288" "jgi|Nemve1|195293|estExt_GenewiseH_1.C_5660005"
"GO:0000288" "jgi|Nemve1|196099|fgenesh1_pg.scaffold_1000030"
"GO:0000288" "jgi|Nemve1|199770|fgenesh1_pg.scaffold_17000059"
"GO:0000288" "jgi|Nemve1|205373|fgenesh1_pg.scaffold_58000111"
"GO:0000288" "jgi|Nemve1|210225|fgenesh1_pg.scaffold_118000057"
"GO:0000288" "jgi|Nemve1|212749|fgenesh1_pg.scaffold_162000012"
"GO:0000288" "jgi|Nemve1|220915|fgenesh1_pg.scaffold_602000002"
"GO:0000288" "jgi|Nemve1|223683|fgenesh1_pg.scaffold_3174000001"
"GO:0000288" "jgi|Nemve1|223921|fgenesh1_pg.scaffold_3551000001"
"GO:0000288" "jgi|Nemve1|224252|fgenesh1_pg.scaffold_4246000001"
"GO:0000288" "jgi|Nemve1|224820|fgenesh1_pg.scaffold_6105000001"
"GO:0000288" "jgi|Nemve1|225439|fgenesh1_pg.scaffold_8676000001"
"GO:0000288" "jgi|Nemve1|226211|fgenesh1_kg.scaffold_5000012"
"GO:0000288" "jgi|Nemve1|228717|fgenesh1_pm.scaffold_32000006"
"GO:0000288" "jgi|Nemve1|229512|fgenesh1_pm.scaffold_81000003"
"GO:0000288" "jgi|Nemve1|230812|fgenesh1_pm.scaffold_265000003"
"GO:0000288" "jgi|Nemve1|236625|estExt_fgenesh1_kg.C_310004"
"GO:0000288" "jgi|Nemve1|238196|estExt_fgenesh1_pg.C_40102"
"GO:0000288" "jgi|Nemve1|241591|estExt_fgenesh1_pg.C_470123"
"GO:0000288" "jgi|Nemve1|243106|estExt_fgenesh1_pg.C_790071"
"GO:0000288" "jgi|Nemve1|246171|estExt_fgenesh1_pg.C_2010010"
"GO:0000288" "jgi|Nemve1|33275|gw.12.115.1"
"GO:0000288" "jgi|Nemve1|52028|gw.601.2.1"
"GO:0000288" "jgi|Nemve1|5820|gw.942.3.1"
"GO:0000288" "jgi|Nemve1|85947|e_gw.12.44.1"
"GO:0000288" "jgi|Nemve1|90783|e_gw.25.7.1"
"GO:0000288" "jgi|Nemve1|99151|e_gw.52.89.1"
"GO:0000289" "jgi|Nemve1|104011|e_gw.71.47.1"
"GO:0000289" "jgi|Nemve1|122610|e_gw.191.77.1"
"GO:0000289" "jgi|Nemve1|133968|e_gw.325.22.1"
"GO:0000289" "jgi|Nemve1|1365|gw.543.6.1"
"GO:0000289" "jgi|Nemve1|148833|e_gw.2651.3.1"
"GO:0000289" "jgi|Nemve1|161349|estExt_gwp.C_200215"
"GO:0000289" "jgi|Nemve1|172093|estExt_gwp.C_2010013"
"GO:0000289" "jgi|Nemve1|173618|estExt_gwp.C_2610015"
"GO:0000289" "jgi|Nemve1|188136|estExt_GenewiseH_1.C_1160138"
"GO:0000289" "jgi|Nemve1|195293|estExt_GenewiseH_1.C_5660005"
"GO:0000289" "jgi|Nemve1|196099|fgenesh1_pg.scaffold_1000030"
"GO:0000289" "jgi|Nemve1|205373|fgenesh1_pg.scaffold_58000111"
"GO:0000289" "jgi|Nemve1|210225|fgenesh1_pg.scaffold_118000057"
"GO:0000289" "jgi|Nemve1|220915|fgenesh1_pg.scaffold_602000002"
"GO:0000289" "jgi|Nemve1|223683|fgenesh1_pg.scaffold_3174000001"
"GO:0000289" "jgi|Nemve1|223921|fgenesh1_pg.scaffold_3551000001"
"GO:0000289" "jgi|Nemve1|224252|fgenesh1_pg.scaffold_4246000001"
"GO:0000289" "jgi|Nemve1|224820|fgenesh1_pg.scaffold_6105000001"
"GO:0000289" "jgi|Nemve1|229512|fgenesh1_pm.scaffold_81000003"
"GO:0000289" "jgi|Nemve1|236625|estExt_fgenesh1_kg.C_310004"
"GO:0000289" "jgi|Nemve1|246171|estExt_fgenesh1_pg.C_2010010"
"GO:0000289" "jgi|Nemve1|52028|gw.601.2.1"
"GO:0000289" "jgi|Nemve1|85947|e_gw.12.44.1"
"GO:0000289" "jgi|Nemve1|90783|e_gw.25.7.1"
"GO:0000290" "jgi|Nemve1|152657|e_gw.5165.1.1"
"GO:0000290" "jgi|Nemve1|243106|estExt_fgenesh1_pg.C_790071"
"GO:0000291" "jgi|Nemve1|10544|gw.129.26.1"
"GO:0000291" "jgi|Nemve1|106193|e_gw.80.51.1"
"GO:0000291" "jgi|Nemve1|108233|e_gw.89.67.1"
"GO:0000291" "jgi|Nemve1|124306|e_gw.209.18.1"
"GO:0000291" "jgi|Nemve1|127111|e_gw.235.21.1"
"GO:0000291" "jgi|Nemve1|165257|estExt_gwp.C_580120"
"GO:0000291" "jgi|Nemve1|172115|estExt_gwp.C_2020009"
"GO:0000291" "jgi|Nemve1|172574|estExt_gwp.C_2170108"
"GO:0000291" "jgi|Nemve1|192292|estExt_GenewiseH_1.C_2350023"
"GO:0000291" "jgi|Nemve1|193817|estExt_GenewiseH_1.C_3140022"
"GO:0000291" "jgi|Nemve1|199770|fgenesh1_pg.scaffold_17000059"
"GO:0000291" "jgi|Nemve1|224252|fgenesh1_pg.scaffold_4246000001"
"GO:0000291" "jgi|Nemve1|225439|fgenesh1_pg.scaffold_8676000001"
"GO:0000291" "jgi|Nemve1|226211|fgenesh1_kg.scaffold_5000012"
"GO:0000291" "jgi|Nemve1|228717|fgenesh1_pm.scaffold_32000006"
"GO:0000291" "jgi|Nemve1|238196|estExt_fgenesh1_pg.C_40102"
"GO:0000291" "jgi|Nemve1|241591|estExt_fgenesh1_pg.C_470123"
"GO:0000291" "jgi|Nemve1|33275|gw.12.115.1"
"GO:0000291" "jgi|Nemve1|99151|e_gw.52.89.1"
"GO:0000301" "jgi|Nemve1|128400|e_gw.250.2.1"
"GO:0000301" "jgi|Nemve1|176370|estExt_gwp.C_7280005"
"GO:0000301" "jgi|Nemve1|193539|estExt_GenewiseH_1.C_3000013"
"GO:0000301" "jgi|Nemve1|223275|fgenesh1_pg.scaffold_2518000001"
"GO:0000301" "jgi|Nemve1|40279|gw.926.5.1"
"GO:0000301" "jgi|Nemve1|98774|e_gw.51.165.1"
"GO:0000301" "jgi|Nemve1|98868|e_gw.51.20.1"
"GO:0000302" "jgi|Nemve1|103289|e_gw.68.204.1"
"GO:0000302" "jgi|Nemve1|103340|e_gw.68.111.1"
"GO:0000302" "jgi|Nemve1|106211|e_gw.80.30.1"
"GO:0000302" "jgi|Nemve1|108592|e_gw.91.65.1"
"GO:0000302" "jgi|Nemve1|110667|e_gw.101.32.1"
"GO:0000302" "jgi|Nemve1|114609|e_gw.127.102.1"
"GO:0000302" "jgi|Nemve1|120351|e_gw.170.68.1"
"GO:0000302" "jgi|Nemve1|124231|e_gw.208.47.1"
"GO:0000302" "jgi|Nemve1|124290|e_gw.209.10.1"
"GO:0000302" "jgi|Nemve1|128430|e_gw.250.71.1"
"GO:0000302" "jgi|Nemve1|128523|e_gw.251.29.1"
"GO:0000302" "jgi|Nemve1|128814|e_gw.255.21.1"
"GO:0000302" "jgi|Nemve1|130895|e_gw.287.17.1"
"GO:0000302" "jgi|Nemve1|136467|e_gw.375.14.1"
"GO:0000302" "jgi|Nemve1|138872|e_gw.449.6.1"
"GO:0000302" "jgi|Nemve1|140021|e_gw.499.11.1"
"GO:0000302" "jgi|Nemve1|142575|e_gw.686.3.1"
"GO:0000302" "jgi|Nemve1|147648|e_gw.2083.3.1"
"GO:0000302" "jgi|Nemve1|152400|e_gw.4916.2.1"
"GO:0000302" "jgi|Nemve1|160849|estExt_gwp.C_160181"
"GO:0000302" "jgi|Nemve1|164013|estExt_gwp.C_450295"
"GO:0000302" "jgi|Nemve1|165732|estExt_gwp.C_630198"
"GO:0000302" "jgi|Nemve1|184029|estExt_GenewiseH_1.C_530182"
"GO:0000302" "jgi|Nemve1|190290|estExt_GenewiseH_1.C_1670087"
"GO:0000302" "jgi|Nemve1|195622|estExt_GenewiseH_1.C_7950002"
"GO:0000302" "jgi|Nemve1|196260|fgenesh1_pg.scaffold_1000191"
"GO:0000302" "jgi|Nemve1|199410|fgenesh1_pg.scaffold_15000002"
"GO:0000302" "jgi|Nemve1|2016|gw.449.7.1"
"GO:0000302" "jgi|Nemve1|2091|gw.887.1.1"
"GO:0000302" "jgi|Nemve1|211830|fgenesh1_pg.scaffold_144000047"
"GO:0000302" "jgi|Nemve1|227361|fgenesh1_kg.scaffold_219000002"
"GO:0000302" "jgi|Nemve1|231554|fgenesh1_pm.scaffold_4357000001"
"GO:0000302" "jgi|Nemve1|233863|estExt_fgenesh1_pm.C_10011"
"GO:0000302" "jgi|Nemve1|234825|estExt_fgenesh1_pm.C_630022"
"GO:0000302" "jgi|Nemve1|236054|estExt_fgenesh1_pm.C_3780001"
"GO:0000302" "jgi|Nemve1|236349|estExt_fgenesh1_kg.C_50005"
"GO:0000302" "jgi|Nemve1|237532|estExt_fgenesh1_kg.C_3130003"
"GO:0000302" "jgi|Nemve1|238222|estExt_fgenesh1_pg.C_40138"
"GO:0000302" "jgi|Nemve1|239137|estExt_fgenesh1_pg.C_120078"
"GO:0000302" "jgi|Nemve1|239709|estExt_fgenesh1_pg.C_180103"
"GO:0000302" "jgi|Nemve1|241|gw.194.6.1"
"GO:0000302" "jgi|Nemve1|244702|estExt_fgenesh1_pg.C_1310048"
"GO:0000302" "jgi|Nemve1|24582|gw.114.58.1"
"GO:0000302" "jgi|Nemve1|30785|gw.15.13.1"
"GO:0000302" "jgi|Nemve1|33267|gw.11.89.1"
"GO:0000302" "jgi|Nemve1|33467|gw.11.96.1"
"GO:0000302" "jgi|Nemve1|3582|gw.43.1.1"
"GO:0000302" "jgi|Nemve1|78652|gw.17049.2.1"
"GO:0000302" "jgi|Nemve1|81388|e_gw.4.263.1"
"GO:0000302" "jgi|Nemve1|83656|e_gw.8.28.1"
"GO:0000302" "jgi|Nemve1|87416|e_gw.16.8.1"
"GO:0000302" "jgi|Nemve1|88076|e_gw.17.456.1"
"GO:0000302" "jgi|Nemve1|88954|e_gw.20.31.1"
"GO:0000302" "jgi|Nemve1|89054|e_gw.20.101.1"
"GO:0000302" "jgi|Nemve1|90698|e_gw.25.120.1"
"GO:0000302" "jgi|Nemve1|92175|e_gw.29.1.1"
"GO:0000302" "jgi|Nemve1|92241|e_gw.29.125.1"
"GO:0000302" "jgi|Nemve1|9233|gw.686.4.1"
"GO:0000302" "jgi|Nemve1|93932|e_gw.34.42.1"
"GO:0000303" "jgi|Nemve1|165732|estExt_gwp.C_630198"
"GO:0000303" "jgi|Nemve1|227361|fgenesh1_kg.scaffold_219000002"
"GO:0000303" "jgi|Nemve1|233863|estExt_fgenesh1_pm.C_10011"
"GO:0000303" "jgi|Nemve1|234825|estExt_fgenesh1_pm.C_630022"
"GO:0000303" "jgi|Nemve1|236349|estExt_fgenesh1_kg.C_50005"
"GO:0000303" "jgi|Nemve1|3582|gw.43.1.1"
"GO:0000303" "jgi|Nemve1|78652|gw.17049.2.1"
"GO:0000303" "jgi|Nemve1|83656|e_gw.8.28.1"
"GO:0000303" "jgi|Nemve1|87416|e_gw.16.8.1"
"GO:0000305" "jgi|Nemve1|165732|estExt_gwp.C_630198"
"GO:0000305" "jgi|Nemve1|227361|fgenesh1_kg.scaffold_219000002"
"GO:0000305" "jgi|Nemve1|233863|estExt_fgenesh1_pm.C_10011"
"GO:0000305" "jgi|Nemve1|234825|estExt_fgenesh1_pm.C_630022"
"GO:0000305" "jgi|Nemve1|236349|estExt_fgenesh1_kg.C_50005"
"GO:0000305" "jgi|Nemve1|3582|gw.43.1.1"
"GO:0000305" "jgi|Nemve1|78652|gw.17049.2.1"
"GO:0000305" "jgi|Nemve1|83656|e_gw.8.28.1"
"GO:0000305" "jgi|Nemve1|87416|e_gw.16.8.1"
"GO:0000305" "jgi|Nemve1|88954|e_gw.20.31.1"
"GO:0000305" "jgi|Nemve1|89054|e_gw.20.101.1"
"GO:0000320" "jgi|Nemve1|118377|e_gw.153.52.1"
"GO:0000320" "jgi|Nemve1|124800|e_gw.214.85.1"
"GO:0000320" "jgi|Nemve1|190252|estExt_GenewiseH_1.C_1660051"
"GO:0000338" "jgi|Nemve1|11167|gw.337.2.1"
"GO:0000338" "jgi|Nemve1|122914|e_gw.194.11.1"
"GO:0000338" "jgi|Nemve1|160233|estExt_gwp.C_120434"
"GO:0000338" "jgi|Nemve1|182399|estExt_GenewiseH_1.C_370173"
"GO:0000338" "jgi|Nemve1|189928|estExt_GenewiseH_1.C_1540105"
"GO:0000338" "jgi|Nemve1|208153|fgenesh1_pg.scaffold_89000015"
"GO:0000338" "jgi|Nemve1|211829|fgenesh1_pg.scaffold_144000046"
"GO:0000338" "jgi|Nemve1|244366|estExt_fgenesh1_pg.C_1190041"
"GO:0000354" "jgi|Nemve1|158557|estExt_gwp.C_40244"
"GO:0000354" "jgi|Nemve1|228991|fgenesh1_pm.scaffold_46000018"
"GO:0000354" "jgi|Nemve1|46922|gw.5833.1.1"
"GO:0000375" "jgi|Nemve1|102575|e_gw.65.82.1"
"GO:0000375" "jgi|Nemve1|105746|e_gw.78.64.1"
"GO:0000375" "jgi|Nemve1|108976|e_gw.93.200.1"
"GO:0000375" "jgi|Nemve1|109913|e_gw.97.161.1"
"GO:0000375" "jgi|Nemve1|110259|e_gw.99.10.1"
"GO:0000375" "jgi|Nemve1|110276|e_gw.99.42.1"
"GO:0000375" "jgi|Nemve1|110465|e_gw.100.140.1"
"GO:0000375" "jgi|Nemve1|112507|e_gw.112.29.1"
"GO:0000375" "jgi|Nemve1|112847|e_gw.114.41.1"
"GO:0000375" "jgi|Nemve1|113937|e_gw.121.26.1"
"GO:0000375" "jgi|Nemve1|114224|e_gw.124.44.1"
"GO:0000375" "jgi|Nemve1|114611|e_gw.127.23.1"
"GO:0000375" "jgi|Nemve1|115210|e_gw.130.135.1"
"GO:0000375" "jgi|Nemve1|116995|e_gw.143.5.1"
"GO:0000375" "jgi|Nemve1|117224|e_gw.145.10.1"
"GO:0000375" "jgi|Nemve1|117471|e_gw.146.24.1"
"GO:0000375" "jgi|Nemve1|118365|e_gw.153.81.1"
"GO:0000375" "jgi|Nemve1|118934|e_gw.157.13.1"
"GO:0000375" "jgi|Nemve1|119986|e_gw.166.72.1"
"GO:0000375" "jgi|Nemve1|121518|e_gw.180.1.1"
"GO:0000375" "jgi|Nemve1|122407|e_gw.190.15.1"
"GO:0000375" "jgi|Nemve1|12306|gw.314.2.1"
"GO:0000375" "jgi|Nemve1|124375|e_gw.210.15.1"
"GO:0000375" "jgi|Nemve1|128358|e_gw.249.4.1"
"GO:0000375" "jgi|Nemve1|1291|gw.1620.2.1"
"GO:0000375" "jgi|Nemve1|130381|e_gw.279.5.1"
"GO:0000375" "jgi|Nemve1|130825|e_gw.286.9.1"
"GO:0000375" "jgi|Nemve1|132044|e_gw.304.10.1"
"GO:0000375" "jgi|Nemve1|132358|e_gw.308.59.1"
"GO:0000375" "jgi|Nemve1|132837|e_gw.312.37.1"
"GO:0000375" "jgi|Nemve1|132864|e_gw.312.28.1"
"GO:0000375" "jgi|Nemve1|133070|e_gw.315.17.1"
"GO:0000375" "jgi|Nemve1|134867|e_gw.346.13.1"
"GO:0000375" "jgi|Nemve1|136664|e_gw.379.15.1"
"GO:0000375" "jgi|Nemve1|137713|e_gw.410.40.1"
"GO:0000375" "jgi|Nemve1|137721|e_gw.410.34.1"
"GO:0000375" "jgi|Nemve1|139133|e_gw.462.4.1"
"GO:0000375" "jgi|Nemve1|140278|e_gw.511.1.1"
"GO:0000375" "jgi|Nemve1|141804|e_gw.609.4.1"
"GO:0000375" "jgi|Nemve1|142815|e_gw.706.5.1"
"GO:0000375" "jgi|Nemve1|143243|e_gw.760.8.1"
"GO:0000375" "jgi|Nemve1|14347|gw.136.9.1"
"GO:0000375" "jgi|Nemve1|144256|e_gw.982.9.1"
"GO:0000375" "jgi|Nemve1|145248|e_gw.1384.8.1"
"GO:0000375" "jgi|Nemve1|146419|e_gw.1675.1.1"
"GO:0000375" "jgi|Nemve1|147788|e_gw.2140.1.1"
"GO:0000375" "jgi|Nemve1|147823|e_gw.2151.1.1"
"GO:0000375" "jgi|Nemve1|154871|e_gw.7879.2.1"
"GO:0000375" "jgi|Nemve1|155362|e_gw.8481.2.1"
"GO:0000375" "jgi|Nemve1|155716|e_gw.8997.2.1"
"GO:0000375" "jgi|Nemve1|156989|e_gw.13776.1.1"
"GO:0000375" "jgi|Nemve1|158380|estExt_gwp.C_30659"
"GO:0000375" "jgi|Nemve1|158435|estExt_gwp.C_30781"
"GO:0000375" "jgi|Nemve1|158506|estExt_gwp.C_40124"
"GO:0000375" "jgi|Nemve1|158557|estExt_gwp.C_40244"
"GO:0000375" "jgi|Nemve1|162041|estExt_gwp.C_260280"
"GO:0000375" "jgi|Nemve1|162319|estExt_gwp.C_290257"
"GO:0000375" "jgi|Nemve1|162359|estExt_gwp.C_300226"
"GO:0000375" "jgi|Nemve1|163667|estExt_gwp.C_430013"
"GO:0000375" "jgi|Nemve1|165372|estExt_gwp.C_590165"
"GO:0000375" "jgi|Nemve1|166119|estExt_gwp.C_690171"
"GO:0000375" "jgi|Nemve1|166819|estExt_gwp.C_790027"
"GO:0000375" "jgi|Nemve1|167764|estExt_gwp.C_920142"
"GO:0000375" "jgi|Nemve1|168072|estExt_gwp.C_980186"
"GO:0000375" "jgi|Nemve1|168739|estExt_gwp.C_1120091"
"GO:0000375" "jgi|Nemve1|168774|estExt_gwp.C_1130042"
"GO:0000375" "jgi|Nemve1|169217|estExt_gwp.C_1220079"
"GO:0000375" "jgi|Nemve1|170326|estExt_gwp.C_1450035"
"GO:0000375" "jgi|Nemve1|171933|estExt_gwp.C_1940073"
"GO:0000375" "jgi|Nemve1|172247|estExt_gwp.C_2080008"
"GO:0000375" "jgi|Nemve1|172574|estExt_gwp.C_2170108"
"GO:0000375" "jgi|Nemve1|174858|estExt_gwp.C_3380009"
"GO:0000375" "jgi|Nemve1|175530|estExt_gwp.C_4100014"
"GO:0000375" "jgi|Nemve1|176237|estExt_gwp.C_6000013"
"GO:0000375" "jgi|Nemve1|176602|estExt_gwp.C_16730003"
"GO:0000375" "jgi|Nemve1|177626|estExt_GenewiseH_1.C_30656"
"GO:0000375" "jgi|Nemve1|178614|estExt_GenewiseH_1.C_70337"
"GO:0000375" "jgi|Nemve1|178884|estExt_GenewiseH_1.C_90063"
"GO:0000375" "jgi|Nemve1|185061|estExt_GenewiseH_1.C_650172"
"GO:0000375" "jgi|Nemve1|185596|estExt_GenewiseH_1.C_730118"
"GO:0000375" "jgi|Nemve1|185932|estExt_GenewiseH_1.C_770061"
"GO:0000375" "jgi|Nemve1|186287|estExt_GenewiseH_1.C_810149"
"GO:0000375" "jgi|Nemve1|186750|estExt_GenewiseH_1.C_890051"
"GO:0000375" "jgi|Nemve1|187696|estExt_GenewiseH_1.C_1050072"
"GO:0000375" "jgi|Nemve1|187918|estExt_GenewiseH_1.C_1120011"
"GO:0000375" "jgi|Nemve1|189222|estExt_GenewiseH_1.C_1380048"
"GO:0000375" "jgi|Nemve1|189386|estExt_GenewiseH_1.C_1420010"
"GO:0000375" "jgi|Nemve1|189775|estExt_GenewiseH_1.C_1500045"
"GO:0000375" "jgi|Nemve1|189883|estExt_GenewiseH_1.C_1530097"
"GO:0000375" "jgi|Nemve1|190|gw.545.2.1"
"GO:0000375" "jgi|Nemve1|190101|estExt_GenewiseH_1.C_1600034"
"GO:0000375" "jgi|Nemve1|191927|estExt_GenewiseH_1.C_2210064"
"GO:0000375" "jgi|Nemve1|193135|estExt_GenewiseH_1.C_2750031"
"GO:0000375" "jgi|Nemve1|193215|estExt_GenewiseH_1.C_2810026"
"GO:0000375" "jgi|Nemve1|197614|fgenesh1_pg.scaffold_6000127"
"GO:0000375" "jgi|Nemve1|199033|fgenesh1_pg.scaffold_13000040"
"GO:0000375" "jgi|Nemve1|199162|fgenesh1_pg.scaffold_13000169"
"GO:0000375" "jgi|Nemve1|199770|fgenesh1_pg.scaffold_17000059"
"GO:0000375" "jgi|Nemve1|200013|fgenesh1_pg.scaffold_19000005"
"GO:0000375" "jgi|Nemve1|202761|fgenesh1_pg.scaffold_37000136"
"GO:0000375" "jgi|Nemve1|209929|fgenesh1_pg.scaffold_114000001"
"GO:0000375" "jgi|Nemve1|209974|fgenesh1_pg.scaffold_114000046"
"GO:0000375" "jgi|Nemve1|211029|fgenesh1_pg.scaffold_131000028"
"GO:0000375" "jgi|Nemve1|211919|fgenesh1_pg.scaffold_146000018"
"GO:0000375" "jgi|Nemve1|213912|fgenesh1_pg.scaffold_187000013"
"GO:0000375" "jgi|Nemve1|217670|fgenesh1_pg.scaffold_307000001"
"GO:0000375" "jgi|Nemve1|218593|fgenesh1_pg.scaffold_355000013"
"GO:0000375" "jgi|Nemve1|219049|fgenesh1_pg.scaffold_382000016"
"GO:0000375" "jgi|Nemve1|220137|fgenesh1_pg.scaffold_480000003"
"GO:0000375" "jgi|Nemve1|221212|fgenesh1_pg.scaffold_697000006"
"GO:0000375" "jgi|Nemve1|222152|fgenesh1_pg.scaffold_1418000002"
"GO:0000375" "jgi|Nemve1|222211|fgenesh1_pg.scaffold_1459000001"
"GO:0000375" "jgi|Nemve1|222359|fgenesh1_pg.scaffold_1560000001"
"GO:0000375" "jgi|Nemve1|222596|fgenesh1_pg.scaffold_1758000001"
"GO:0000375" "jgi|Nemve1|223038|fgenesh1_pg.scaffold_2193000002"
"GO:0000375" "jgi|Nemve1|223217|fgenesh1_pg.scaffold_2428000001"
"GO:0000375" "jgi|Nemve1|223956|fgenesh1_pg.scaffold_3611000001"
"GO:0000375" "jgi|Nemve1|223981|fgenesh1_pg.scaffold_3668000001"
"GO:0000375" "jgi|Nemve1|224034|fgenesh1_pg.scaffold_3762000001"
"GO:0000375" "jgi|Nemve1|225572|fgenesh1_pg.scaffold_9457000001"
"GO:0000375" "jgi|Nemve1|228171|fgenesh1_pm.scaffold_8000042"
"GO:0000375" "jgi|Nemve1|228551|fgenesh1_pm.scaffold_23000010"
"GO:0000375" "jgi|Nemve1|228991|fgenesh1_pm.scaffold_46000018"
"GO:0000375" "jgi|Nemve1|229643|fgenesh1_pm.scaffold_92000002"
"GO:0000375" "jgi|Nemve1|230437|fgenesh1_pm.scaffold_187000002"
"GO:0000375" "jgi|Nemve1|230447|fgenesh1_pm.scaffold_189000003"
"GO:0000375" "jgi|Nemve1|230980|fgenesh1_pm.scaffold_318000001"
"GO:0000375" "jgi|Nemve1|232373|fgsh_est.C_scaffold_42000008"
"GO:0000375" "jgi|Nemve1|232984|fgsh_est.C_scaffold_111000005"
"GO:0000375" "jgi|Nemve1|233857|estExt_fgenesh1_pm.C_10004"
"GO:0000375" "jgi|Nemve1|234599|estExt_fgenesh1_pm.C_430006"
"GO:0000375" "jgi|Nemve1|235197|estExt_fgenesh1_pm.C_1040003"
"GO:0000375" "jgi|Nemve1|235575|estExt_fgenesh1_pm.C_1750002"
"GO:0000375" "jgi|Nemve1|235585|estExt_fgenesh1_pm.C_1760005"
"GO:0000375" "jgi|Nemve1|235960|estExt_fgenesh1_pm.C_3010001"
"GO:0000375" "jgi|Nemve1|236308|estExt_fgenesh1_kg.C_30005"
"GO:0000375" "jgi|Nemve1|236381|estExt_fgenesh1_kg.C_60014"
"GO:0000375" "jgi|Nemve1|236387|estExt_fgenesh1_kg.C_70005"
"GO:0000375" "jgi|Nemve1|236630|estExt_fgenesh1_kg.C_320004"
"GO:0000375" "jgi|Nemve1|236711|estExt_fgenesh1_kg.C_420004"
"GO:0000375" "jgi|Nemve1|236766|estExt_fgenesh1_kg.C_480012"
"GO:0000375" "jgi|Nemve1|237030|estExt_fgenesh1_kg.C_920007"
"GO:0000375" "jgi|Nemve1|237113|estExt_fgenesh1_kg.C_1180004"
"GO:0000375" "jgi|Nemve1|237806|estExt_fgenesh1_pg.C_10266"
"GO:0000375" "jgi|Nemve1|237840|estExt_fgenesh1_pg.C_20008"
"GO:0000375" "jgi|Nemve1|238290|estExt_fgenesh1_pg.C_40257"
"GO:0000375" "jgi|Nemve1|238540|estExt_fgenesh1_pg.C_60132"
"GO:0000375" "jgi|Nemve1|239937|estExt_fgenesh1_pg.C_220044"
"GO:0000375" "jgi|Nemve1|240335|estExt_fgenesh1_pg.C_270103"
"GO:0000375" "jgi|Nemve1|241591|estExt_fgenesh1_pg.C_470123"
"GO:0000375" "jgi|Nemve1|241701|estExt_fgenesh1_pg.C_490112"
"GO:0000375" "jgi|Nemve1|241911|estExt_fgenesh1_pg.C_530074"
"GO:0000375" "jgi|Nemve1|243034|estExt_fgenesh1_pg.C_770072"
"GO:0000375" "jgi|Nemve1|243113|estExt_fgenesh1_pg.C_790079"
"GO:0000375" "jgi|Nemve1|243279|estExt_fgenesh1_pg.C_840026"
"GO:0000375" "jgi|Nemve1|243769|estExt_fgenesh1_pg.C_980027"
"GO:0000375" "jgi|Nemve1|244053|estExt_fgenesh1_pg.C_1060040"
"GO:0000375" "jgi|Nemve1|244745|estExt_fgenesh1_pg.C_1320055"
"GO:0000375" "jgi|Nemve1|245421|estExt_fgenesh1_pg.C_1580052"
"GO:0000375" "jgi|Nemve1|245560|estExt_fgenesh1_pg.C_1660048"
"GO:0000375" "jgi|Nemve1|245850|estExt_fgenesh1_pg.C_1800024"
"GO:0000375" "jgi|Nemve1|246464|estExt_fgenesh1_pg.C_2180048"
"GO:0000375" "jgi|Nemve1|247948|estExt_fgenesh1_pg.C_3820010"
"GO:0000375" "jgi|Nemve1|248877|estExt_fgenesh1_pg.C_62900001"
"GO:0000375" "jgi|Nemve1|26678|gw.103.95.1"
"GO:0000375" "jgi|Nemve1|27281|gw.54.75.1"
"GO:0000375" "jgi|Nemve1|30928|gw.23.25.1"
"GO:0000375" "jgi|Nemve1|39219|gw.34.129.1"
"GO:0000375" "jgi|Nemve1|42383|gw.177.75.1"
"GO:0000375" "jgi|Nemve1|46922|gw.5833.1.1"
"GO:0000375" "jgi|Nemve1|47988|gw.829.8.1"
"GO:0000375" "jgi|Nemve1|54798|gw.162.115.1"
"GO:0000375" "jgi|Nemve1|64382|gw.1558.29.1"
"GO:0000375" "jgi|Nemve1|64727|gw.38.266.1"
"GO:0000375" "jgi|Nemve1|71203|gw.187.68.1"
"GO:0000375" "jgi|Nemve1|7308|gw.3281.2.1"
"GO:0000375" "jgi|Nemve1|7544|gw.2512.2.1"
"GO:0000375" "jgi|Nemve1|81449|e_gw.4.387.1"
"GO:0000375" "jgi|Nemve1|82479|e_gw.6.185.1"
"GO:0000375" "jgi|Nemve1|82906|e_gw.6.475.1"
"GO:0000375" "jgi|Nemve1|85286|e_gw.11.168.1"
"GO:0000375" "jgi|Nemve1|85456|e_gw.11.292.1"
"GO:0000375" "jgi|Nemve1|86522|e_gw.13.435.1"
"GO:0000375" "jgi|Nemve1|86706|e_gw.14.50.1"
"GO:0000375" "jgi|Nemve1|86836|e_gw.14.141.1"
"GO:0000375" "jgi|Nemve1|89357|e_gw.21.168.1"
"GO:0000375" "jgi|Nemve1|89518|e_gw.21.136.1"
"GO:0000375" "jgi|Nemve1|90224|e_gw.23.43.1"
"GO:0000375" "jgi|Nemve1|91100|e_gw.26.64.1"
"GO:0000375" "jgi|Nemve1|914|gw.351.5.1"
"GO:0000375" "jgi|Nemve1|91495|e_gw.27.177.1"
"GO:0000375" "jgi|Nemve1|93567|e_gw.33.70.1"
"GO:0000375" "jgi|Nemve1|93902|e_gw.34.217.1"
"GO:0000375" "jgi|Nemve1|94276|e_gw.35.152.1"
"GO:0000375" "jgi|Nemve1|96464|e_gw.43.116.1"
"GO:0000375" "jgi|Nemve1|9975|gw.15965.3.1"
"GO:0000375" "jgi|Nemve1|99823|e_gw.54.71.1"
"GO:0000377" "jgi|Nemve1|102575|e_gw.65.82.1"
"GO:0000377" "jgi|Nemve1|105746|e_gw.78.64.1"
"GO:0000377" "jgi|Nemve1|108976|e_gw.93.200.1"
"GO:0000377" "jgi|Nemve1|109913|e_gw.97.161.1"
"GO:0000377" "jgi|Nemve1|110259|e_gw.99.10.1"
"GO:0000377" "jgi|Nemve1|110276|e_gw.99.42.1"
"GO:0000377" "jgi|Nemve1|112507|e_gw.112.29.1"
"GO:0000377" "jgi|Nemve1|112847|e_gw.114.41.1"
"GO:0000377" "jgi|Nemve1|113937|e_gw.121.26.1"
"GO:0000377" "jgi|Nemve1|114224|e_gw.124.44.1"
"GO:0000377" "jgi|Nemve1|114611|e_gw.127.23.1"
"GO:0000377" "jgi|Nemve1|115210|e_gw.130.135.1"
"GO:0000377" "jgi|Nemve1|116995|e_gw.143.5.1"
"GO:0000377" "jgi|Nemve1|117224|e_gw.145.10.1"
"GO:0000377" "jgi|Nemve1|117471|e_gw.146.24.1"
"GO:0000377" "jgi|Nemve1|118365|e_gw.153.81.1"
"GO:0000377" "jgi|Nemve1|118934|e_gw.157.13.1"
"GO:0000377" "jgi|Nemve1|119986|e_gw.166.72.1"
"GO:0000377" "jgi|Nemve1|121518|e_gw.180.1.1"
"GO:0000377" "jgi|Nemve1|122407|e_gw.190.15.1"
"GO:0000377" "jgi|Nemve1|124375|e_gw.210.15.1"
"GO:0000377" "jgi|Nemve1|128358|e_gw.249.4.1"
"GO:0000377" "jgi|Nemve1|1291|gw.1620.2.1"
"GO:0000377" "jgi|Nemve1|130381|e_gw.279.5.1"
"GO:0000377" "jgi|Nemve1|130825|e_gw.286.9.1"
"GO:0000377" "jgi|Nemve1|132044|e_gw.304.10.1"
"GO:0000377" "jgi|Nemve1|132358|e_gw.308.59.1"
"GO:0000377" "jgi|Nemve1|132837|e_gw.312.37.1"
"GO:0000377" "jgi|Nemve1|132864|e_gw.312.28.1"
"GO:0000377" "jgi|Nemve1|133070|e_gw.315.17.1"
"GO:0000377" "jgi|Nemve1|134867|e_gw.346.13.1"
"GO:0000377" "jgi|Nemve1|136664|e_gw.379.15.1"
"GO:0000377" "jgi|Nemve1|137713|e_gw.410.40.1"
"GO:0000377" "jgi|Nemve1|137721|e_gw.410.34.1"
"GO:0000377" "jgi|Nemve1|139133|e_gw.462.4.1"
"GO:0000377" "jgi|Nemve1|140278|e_gw.511.1.1"
"GO:0000377" "jgi|Nemve1|141804|e_gw.609.4.1"
"GO:0000377" "jgi|Nemve1|142815|e_gw.706.5.1"
"GO:0000377" "jgi|Nemve1|143243|e_gw.760.8.1"
"GO:0000377" "jgi|Nemve1|144256|e_gw.982.9.1"
"GO:0000377" "jgi|Nemve1|145248|e_gw.1384.8.1"
"GO:0000377" "jgi|Nemve1|146419|e_gw.1675.1.1"
"GO:0000377" "jgi|Nemve1|147788|e_gw.2140.1.1"
"GO:0000377" "jgi|Nemve1|147823|e_gw.2151.1.1"
"GO:0000377" "jgi|Nemve1|154871|e_gw.7879.2.1"
"GO:0000377" "jgi|Nemve1|155362|e_gw.8481.2.1"
"GO:0000377" "jgi|Nemve1|155716|e_gw.8997.2.1"
"GO:0000377" "jgi|Nemve1|156989|e_gw.13776.1.1"
"GO:0000377" "jgi|Nemve1|158380|estExt_gwp.C_30659"
"GO:0000377" "jgi|Nemve1|158435|estExt_gwp.C_30781"
"GO:0000377" "jgi|Nemve1|158506|estExt_gwp.C_40124"
"GO:0000377" "jgi|Nemve1|158557|estExt_gwp.C_40244"
"GO:0000377" "jgi|Nemve1|162041|estExt_gwp.C_260280"
"GO:0000377" "jgi|Nemve1|162319|estExt_gwp.C_290257"
"GO:0000377" "jgi|Nemve1|162359|estExt_gwp.C_300226"
"GO:0000377" "jgi|Nemve1|163667|estExt_gwp.C_430013"
"GO:0000377" "jgi|Nemve1|165372|estExt_gwp.C_590165"
"GO:0000377" "jgi|Nemve1|166119|estExt_gwp.C_690171"
"GO:0000377" "jgi|Nemve1|166819|estExt_gwp.C_790027"
"GO:0000377" "jgi|Nemve1|167764|estExt_gwp.C_920142"
"GO:0000377" "jgi|Nemve1|168739|estExt_gwp.C_1120091"
"GO:0000377" "jgi|Nemve1|168774|estExt_gwp.C_1130042"
"GO:0000377" "jgi|Nemve1|169217|estExt_gwp.C_1220079"
"GO:0000377" "jgi|Nemve1|170326|estExt_gwp.C_1450035"
"GO:0000377" "jgi|Nemve1|171933|estExt_gwp.C_1940073"
"GO:0000377" "jgi|Nemve1|172247|estExt_gwp.C_2080008"
"GO:0000377" "jgi|Nemve1|172574|estExt_gwp.C_2170108"
"GO:0000377" "jgi|Nemve1|174858|estExt_gwp.C_3380009"
"GO:0000377" "jgi|Nemve1|175530|estExt_gwp.C_4100014"
"GO:0000377" "jgi|Nemve1|176237|estExt_gwp.C_6000013"
"GO:0000377" "jgi|Nemve1|176602|estExt_gwp.C_16730003"
"GO:0000377" "jgi|Nemve1|177626|estExt_GenewiseH_1.C_30656"
"GO:0000377" "jgi|Nemve1|178614|estExt_GenewiseH_1.C_70337"
"GO:0000377" "jgi|Nemve1|178884|estExt_GenewiseH_1.C_90063"
"GO:0000377" "jgi|Nemve1|185061|estExt_GenewiseH_1.C_650172"
"GO:0000377" "jgi|Nemve1|185596|estExt_GenewiseH_1.C_730118"
"GO:0000377" "jgi|Nemve1|185932|estExt_GenewiseH_1.C_770061"
"GO:0000377" "jgi|Nemve1|186287|estExt_GenewiseH_1.C_810149"
"GO:0000377" "jgi|Nemve1|186750|estExt_GenewiseH_1.C_890051"
"GO:0000377" "jgi|Nemve1|187696|estExt_GenewiseH_1.C_1050072"
"GO:0000377" "jgi|Nemve1|187918|estExt_GenewiseH_1.C_1120011"
"GO:0000377" "jgi|Nemve1|189222|estExt_GenewiseH_1.C_1380048"
"GO:0000377" "jgi|Nemve1|189386|estExt_GenewiseH_1.C_1420010"
"GO:0000377" "jgi|Nemve1|189775|estExt_GenewiseH_1.C_1500045"
"GO:0000377" "jgi|Nemve1|189883|estExt_GenewiseH_1.C_1530097"
"GO:0000377" "jgi|Nemve1|190|gw.545.2.1"
"GO:0000377" "jgi|Nemve1|190101|estExt_GenewiseH_1.C_1600034"
"GO:0000377" "jgi|Nemve1|191927|estExt_GenewiseH_1.C_2210064"
"GO:0000377" "jgi|Nemve1|193135|estExt_GenewiseH_1.C_2750031"
"GO:0000377" "jgi|Nemve1|193215|estExt_GenewiseH_1.C_2810026"
"GO:0000377" "jgi|Nemve1|197614|fgenesh1_pg.scaffold_6000127"
"GO:0000377" "jgi|Nemve1|199033|fgenesh1_pg.scaffold_13000040"
"GO:0000377" "jgi|Nemve1|199162|fgenesh1_pg.scaffold_13000169"
"GO:0000377" "jgi|Nemve1|199770|fgenesh1_pg.scaffold_17000059"
"GO:0000377" "jgi|Nemve1|200013|fgenesh1_pg.scaffold_19000005"
"GO:0000377" "jgi|Nemve1|202761|fgenesh1_pg.scaffold_37000136"
"GO:0000377" "jgi|Nemve1|209929|fgenesh1_pg.scaffold_114000001"
"GO:0000377" "jgi|Nemve1|209974|fgenesh1_pg.scaffold_114000046"
"GO:0000377" "jgi|Nemve1|211029|fgenesh1_pg.scaffold_131000028"
"GO:0000377" "jgi|Nemve1|211919|fgenesh1_pg.scaffold_146000018"
"GO:0000377" "jgi|Nemve1|213912|fgenesh1_pg.scaffold_187000013"
"GO:0000377" "jgi|Nemve1|217670|fgenesh1_pg.scaffold_307000001"
"GO:0000377" "jgi|Nemve1|218593|fgenesh1_pg.scaffold_355000013"
"GO:0000377" "jgi|Nemve1|219049|fgenesh1_pg.scaffold_382000016"
"GO:0000377" "jgi|Nemve1|220137|fgenesh1_pg.scaffold_480000003"
"GO:0000377" "jgi|Nemve1|221212|fgenesh1_pg.scaffold_697000006"
"GO:0000377" "jgi|Nemve1|222152|fgenesh1_pg.scaffold_1418000002"
"GO:0000377" "jgi|Nemve1|222211|fgenesh1_pg.scaffold_1459000001"
"GO:0000377" "jgi|Nemve1|222359|fgenesh1_pg.scaffold_1560000001"
"GO:0000377" "jgi|Nemve1|222596|fgenesh1_pg.scaffold_1758000001"
"GO:0000377" "jgi|Nemve1|223038|fgenesh1_pg.scaffold_2193000002"
"GO:0000377" "jgi|Nemve1|223217|fgenesh1_pg.scaffold_2428000001"
"GO:0000377" "jgi|Nemve1|223956|fgenesh1_pg.scaffold_3611000001"
"GO:0000377" "jgi|Nemve1|223981|fgenesh1_pg.scaffold_3668000001"
"GO:0000377" "jgi|Nemve1|224034|fgenesh1_pg.scaffold_3762000001"
"GO:0000377" "jgi|Nemve1|225572|fgenesh1_pg.scaffold_9457000001"
"GO:0000377" "jgi|Nemve1|228171|fgenesh1_pm.scaffold_8000042"
"GO:0000377" "jgi|Nemve1|228551|fgenesh1_pm.scaffold_23000010"
"GO:0000377" "jgi|Nemve1|228991|fgenesh1_pm.scaffold_46000018"
"GO:0000377" "jgi|Nemve1|229643|fgenesh1_pm.scaffold_92000002"
"GO:0000377" "jgi|Nemve1|230437|fgenesh1_pm.scaffold_187000002"
"GO:0000377" "jgi|Nemve1|230447|fgenesh1_pm.scaffold_189000003"
"GO:0000377" "jgi|Nemve1|230980|fgenesh1_pm.scaffold_318000001"
"GO:0000377" "jgi|Nemve1|232373|fgsh_est.C_scaffold_42000008"
"GO:0000377" "jgi|Nemve1|232984|fgsh_est.C_scaffold_111000005"
"GO:0000377" "jgi|Nemve1|233857|estExt_fgenesh1_pm.C_10004"
"GO:0000377" "jgi|Nemve1|234599|estExt_fgenesh1_pm.C_430006"
"GO:0000377" "jgi|Nemve1|235197|estExt_fgenesh1_pm.C_1040003"
"GO:0000377" "jgi|Nemve1|235575|estExt_fgenesh1_pm.C_1750002"
"GO:0000377" "jgi|Nemve1|235585|estExt_fgenesh1_pm.C_1760005"
"GO:0000377" "jgi|Nemve1|235960|estExt_fgenesh1_pm.C_3010001"
"GO:0000377" "jgi|Nemve1|236308|estExt_fgenesh1_kg.C_30005"
"GO:0000377" "jgi|Nemve1|236381|estExt_fgenesh1_kg.C_60014"
"GO:0000377" "jgi|Nemve1|236387|estExt_fgenesh1_kg.C_70005"
"GO:0000377" "jgi|Nemve1|236630|estExt_fgenesh1_kg.C_320004"
"GO:0000377" "jgi|Nemve1|236711|estExt_fgenesh1_kg.C_420004"
"GO:0000377" "jgi|Nemve1|236766|estExt_fgenesh1_kg.C_480012"
"GO:0000377" "jgi|Nemve1|237030|estExt_fgenesh1_kg.C_920007"
"GO:0000377" "jgi|Nemve1|237113|estExt_fgenesh1_kg.C_1180004"
"GO:0000377" "jgi|Nemve1|237806|estExt_fgenesh1_pg.C_10266"
"GO:0000377" "jgi|Nemve1|237840|estExt_fgenesh1_pg.C_20008"
"GO:0000377" "jgi|Nemve1|238290|estExt_fgenesh1_pg.C_40257"
"GO:0000377" "jgi|Nemve1|238540|estExt_fgenesh1_pg.C_60132"
"GO:0000377" "jgi|Nemve1|239937|estExt_fgenesh1_pg.C_220044"
"GO:0000377" "jgi|Nemve1|240335|estExt_fgenesh1_pg.C_270103"
"GO:0000377" "jgi|Nemve1|241701|estExt_fgenesh1_pg.C_490112"
"GO:0000377" "jgi|Nemve1|241911|estExt_fgenesh1_pg.C_530074"
"GO:0000377" "jgi|Nemve1|243034|estExt_fgenesh1_pg.C_770072"
"GO:0000377" "jgi|Nemve1|243113|estExt_fgenesh1_pg.C_790079"
"GO:0000377" "jgi|Nemve1|243279|estExt_fgenesh1_pg.C_840026"
"GO:0000377" "jgi|Nemve1|243769|estExt_fgenesh1_pg.C_980027"
"GO:0000377" "jgi|Nemve1|244053|estExt_fgenesh1_pg.C_1060040"
"GO:0000377" "jgi|Nemve1|244745|estExt_fgenesh1_pg.C_1320055"
"GO:0000377" "jgi|Nemve1|245421|estExt_fgenesh1_pg.C_1580052"
"GO:0000377" "jgi|Nemve1|245560|estExt_fgenesh1_pg.C_1660048"
"GO:0000377" "jgi|Nemve1|245850|estExt_fgenesh1_pg.C_1800024"
"GO:0000377" "jgi|Nemve1|246464|estExt_fgenesh1_pg.C_2180048"
"GO:0000377" "jgi|Nemve1|247948|estExt_fgenesh1_pg.C_3820010"
"GO:0000377" "jgi|Nemve1|248877|estExt_fgenesh1_pg.C_62900001"
"GO:0000377" "jgi|Nemve1|26678|gw.103.95.1"
"GO:0000377" "jgi|Nemve1|27281|gw.54.75.1"
"GO:0000377" "jgi|Nemve1|30928|gw.23.25.1"
"GO:0000377" "jgi|Nemve1|39219|gw.34.129.1"
"GO:0000377" "jgi|Nemve1|42383|gw.177.75.1"
"GO:0000377" "jgi|Nemve1|46922|gw.5833.1.1"
"GO:0000377" "jgi|Nemve1|47988|gw.829.8.1"
"GO:0000377" "jgi|Nemve1|54798|gw.162.115.1"
"GO:0000377" "jgi|Nemve1|64727|gw.38.266.1"
"GO:0000377" "jgi|Nemve1|71203|gw.187.68.1"
"GO:0000377" "jgi|Nemve1|7308|gw.3281.2.1"
"GO:0000377" "jgi|Nemve1|7544|gw.2512.2.1"
"GO:0000377" "jgi|Nemve1|81449|e_gw.4.387.1"
"GO:0000377" "jgi|Nemve1|82479|e_gw.6.185.1"
"GO:0000377" "jgi|Nemve1|82906|e_gw.6.475.1"
"GO:0000377" "jgi|Nemve1|85286|e_gw.11.168.1"
"GO:0000377" "jgi|Nemve1|85456|e_gw.11.292.1"
"GO:0000377" "jgi|Nemve1|86522|e_gw.13.435.1"
"GO:0000377" "jgi|Nemve1|86706|e_gw.14.50.1"
"GO:0000377" "jgi|Nemve1|86836|e_gw.14.141.1"
"GO:0000377" "jgi|Nemve1|89357|e_gw.21.168.1"
"GO:0000377" "jgi|Nemve1|89518|e_gw.21.136.1"
"GO:0000377" "jgi|Nemve1|90224|e_gw.23.43.1"
"GO:0000377" "jgi|Nemve1|91100|e_gw.26.64.1"
"GO:0000377" "jgi|Nemve1|914|gw.351.5.1"
"GO:0000377" "jgi|Nemve1|91495|e_gw.27.177.1"
"GO:0000377" "jgi|Nemve1|93567|e_gw.33.70.1"
"GO:0000377" "jgi|Nemve1|93902|e_gw.34.217.1"
"GO:0000377" "jgi|Nemve1|94276|e_gw.35.152.1"
"GO:0000377" "jgi|Nemve1|96464|e_gw.43.116.1"
"GO:0000377" "jgi|Nemve1|9975|gw.15965.3.1"
"GO:0000377" "jgi|Nemve1|99823|e_gw.54.71.1"
"GO:0000380" "jgi|Nemve1|108976|e_gw.93.200.1"
"GO:0000380" "jgi|Nemve1|109913|e_gw.97.161.1"
"GO:0000380" "jgi|Nemve1|112507|e_gw.112.29.1"
"GO:0000380" "jgi|Nemve1|114611|e_gw.127.23.1"
"GO:0000380" "jgi|Nemve1|134867|e_gw.346.13.1"
"GO:0000380" "jgi|Nemve1|140278|e_gw.511.1.1"
"GO:0000380" "jgi|Nemve1|147788|e_gw.2140.1.1"
"GO:0000380" "jgi|Nemve1|172574|estExt_gwp.C_2170108"
"GO:0000380" "jgi|Nemve1|197614|fgenesh1_pg.scaffold_6000127"
"GO:0000380" "jgi|Nemve1|199162|fgenesh1_pg.scaffold_13000169"
"GO:0000380" "jgi|Nemve1|221212|fgenesh1_pg.scaffold_697000006"
"GO:0000380" "jgi|Nemve1|222152|fgenesh1_pg.scaffold_1418000002"
"GO:0000380" "jgi|Nemve1|225572|fgenesh1_pg.scaffold_9457000001"
"GO:0000380" "jgi|Nemve1|228551|fgenesh1_pm.scaffold_23000010"
"GO:0000380" "jgi|Nemve1|230447|fgenesh1_pm.scaffold_189000003"
"GO:0000380" "jgi|Nemve1|26678|gw.103.95.1"
"GO:0000380" "jgi|Nemve1|39219|gw.34.129.1"
"GO:0000380" "jgi|Nemve1|47988|gw.829.8.1"
"GO:0000380" "jgi|Nemve1|54798|gw.162.115.1"
"GO:0000380" "jgi|Nemve1|81449|e_gw.4.387.1"
"GO:0000380" "jgi|Nemve1|85286|e_gw.11.168.1"
"GO:0000380" "jgi|Nemve1|96464|e_gw.43.116.1"
"GO:0000381" "jgi|Nemve1|108976|e_gw.93.200.1"
"GO:0000381" "jgi|Nemve1|114611|e_gw.127.23.1"
"GO:0000381" "jgi|Nemve1|134867|e_gw.346.13.1"
"GO:0000381" "jgi|Nemve1|140278|e_gw.511.1.1"
"GO:0000381" "jgi|Nemve1|172574|estExt_gwp.C_2170108"
"GO:0000381" "jgi|Nemve1|199162|fgenesh1_pg.scaffold_13000169"
"GO:0000381" "jgi|Nemve1|221212|fgenesh1_pg.scaffold_697000006"
"GO:0000381" "jgi|Nemve1|222152|fgenesh1_pg.scaffold_1418000002"
"GO:0000381" "jgi|Nemve1|225572|fgenesh1_pg.scaffold_9457000001"
"GO:0000381" "jgi|Nemve1|230447|fgenesh1_pm.scaffold_189000003"
"GO:0000381" "jgi|Nemve1|26678|gw.103.95.1"
"GO:0000381" "jgi|Nemve1|39219|gw.34.129.1"
"GO:0000381" "jgi|Nemve1|47988|gw.829.8.1"
"GO:0000381" "jgi|Nemve1|54798|gw.162.115.1"
"GO:0000381" "jgi|Nemve1|81449|e_gw.4.387.1"
"GO:0000381" "jgi|Nemve1|85286|e_gw.11.168.1"
"GO:0000381" "jgi|Nemve1|96464|e_gw.43.116.1"
"GO:0000387" "jgi|Nemve1|130381|e_gw.279.5.1"
"GO:0000387" "jgi|Nemve1|163667|estExt_gwp.C_430013"
"GO:0000387" "jgi|Nemve1|166119|estExt_gwp.C_690171"
"GO:0000387" "jgi|Nemve1|167764|estExt_gwp.C_920142"
"GO:0000387" "jgi|Nemve1|172574|estExt_gwp.C_2170108"
"GO:0000387" "jgi|Nemve1|176237|estExt_gwp.C_6000013"
"GO:0000387" "jgi|Nemve1|187696|estExt_GenewiseH_1.C_1050072"
"GO:0000387" "jgi|Nemve1|190|gw.545.2.1"
"GO:0000387" "jgi|Nemve1|193135|estExt_GenewiseH_1.C_2750031"
"GO:0000387" "jgi|Nemve1|193215|estExt_GenewiseH_1.C_2810026"
"GO:0000387" "jgi|Nemve1|211029|fgenesh1_pg.scaffold_131000028"
"GO:0000387" "jgi|Nemve1|222596|fgenesh1_pg.scaffold_1758000001"
"GO:0000387" "jgi|Nemve1|223038|fgenesh1_pg.scaffold_2193000002"
"GO:0000387" "jgi|Nemve1|223956|fgenesh1_pg.scaffold_3611000001"
"GO:0000387" "jgi|Nemve1|235585|estExt_fgenesh1_pm.C_1760005"
"GO:0000387" "jgi|Nemve1|238540|estExt_fgenesh1_pg.C_60132"
"GO:0000387" "jgi|Nemve1|244745|estExt_fgenesh1_pg.C_1320055"
"GO:0000387" "jgi|Nemve1|246464|estExt_fgenesh1_pg.C_2180048"
"GO:0000387" "jgi|Nemve1|30928|gw.23.25.1"
"GO:0000387" "jgi|Nemve1|81449|e_gw.4.387.1"
"GO:0000387" "jgi|Nemve1|86522|e_gw.13.435.1"
"GO:0000389" "jgi|Nemve1|1291|gw.1620.2.1"
"GO:0000389" "jgi|Nemve1|142815|e_gw.706.5.1"
"GO:0000389" "jgi|Nemve1|147823|e_gw.2151.1.1"
"GO:0000389" "jgi|Nemve1|162319|estExt_gwp.C_290257"
"GO:0000389" "jgi|Nemve1|197614|fgenesh1_pg.scaffold_6000127"
"GO:0000389" "jgi|Nemve1|209929|fgenesh1_pg.scaffold_114000001"
"GO:0000389" "jgi|Nemve1|233857|estExt_fgenesh1_pm.C_10004"
"GO:0000389" "jgi|Nemve1|243113|estExt_fgenesh1_pg.C_790079"
"GO:0000394" "jgi|Nemve1|108482|e_gw.90.102.1"
"GO:0000394" "jgi|Nemve1|134862|e_gw.346.9.1"
"GO:0000394" "jgi|Nemve1|198406|fgenesh1_pg.scaffold_9000195"
"GO:0000394" "jgi|Nemve1|236308|estExt_fgenesh1_kg.C_30005"
"GO:0000394" "jgi|Nemve1|83186|e_gw.7.385.1"
"GO:0000394" "jgi|Nemve1|9434|gw.4936.1.1"
"GO:0000395" "jgi|Nemve1|202761|fgenesh1_pg.scaffold_37000136"
"GO:0000395" "jgi|Nemve1|81449|e_gw.4.387.1"
"GO:0000398" "jgi|Nemve1|102575|e_gw.65.82.1"
"GO:0000398" "jgi|Nemve1|105746|e_gw.78.64.1"
"GO:0000398" "jgi|Nemve1|108976|e_gw.93.200.1"
"GO:0000398" "jgi|Nemve1|109913|e_gw.97.161.1"
"GO:0000398" "jgi|Nemve1|110259|e_gw.99.10.1"
"GO:0000398" "jgi|Nemve1|110276|e_gw.99.42.1"
"GO:0000398" "jgi|Nemve1|112507|e_gw.112.29.1"
"GO:0000398" "jgi|Nemve1|112847|e_gw.114.41.1"
"GO:0000398" "jgi|Nemve1|113937|e_gw.121.26.1"
"GO:0000398" "jgi|Nemve1|114224|e_gw.124.44.1"
"GO:0000398" "jgi|Nemve1|114611|e_gw.127.23.1"
"GO:0000398" "jgi|Nemve1|115210|e_gw.130.135.1"
"GO:0000398" "jgi|Nemve1|116995|e_gw.143.5.1"
"GO:0000398" "jgi|Nemve1|117224|e_gw.145.10.1"
"GO:0000398" "jgi|Nemve1|117471|e_gw.146.24.1"
"GO:0000398" "jgi|Nemve1|118365|e_gw.153.81.1"
"GO:0000398" "jgi|Nemve1|118934|e_gw.157.13.1"
"GO:0000398" "jgi|Nemve1|119986|e_gw.166.72.1"
"GO:0000398" "jgi|Nemve1|121518|e_gw.180.1.1"
"GO:0000398" "jgi|Nemve1|122407|e_gw.190.15.1"
"GO:0000398" "jgi|Nemve1|124375|e_gw.210.15.1"
"GO:0000398" "jgi|Nemve1|128358|e_gw.249.4.1"
"GO:0000398" "jgi|Nemve1|1291|gw.1620.2.1"
"GO:0000398" "jgi|Nemve1|130381|e_gw.279.5.1"
"GO:0000398" "jgi|Nemve1|130825|e_gw.286.9.1"
"GO:0000398" "jgi|Nemve1|132044|e_gw.304.10.1"
"GO:0000398" "jgi|Nemve1|132358|e_gw.308.59.1"
"GO:0000398" "jgi|Nemve1|132837|e_gw.312.37.1"
"GO:0000398" "jgi|Nemve1|132864|e_gw.312.28.1"
"GO:0000398" "jgi|Nemve1|133070|e_gw.315.17.1"
"GO:0000398" "jgi|Nemve1|134867|e_gw.346.13.1"
"GO:0000398" "jgi|Nemve1|136664|e_gw.379.15.1"
"GO:0000398" "jgi|Nemve1|137713|e_gw.410.40.1"
"GO:0000398" "jgi|Nemve1|137721|e_gw.410.34.1"
"GO:0000398" "jgi|Nemve1|139133|e_gw.462.4.1"
"GO:0000398" "jgi|Nemve1|140278|e_gw.511.1.1"
"GO:0000398" "jgi|Nemve1|141804|e_gw.609.4.1"
"GO:0000398" "jgi|Nemve1|142815|e_gw.706.5.1"
"GO:0000398" "jgi|Nemve1|143243|e_gw.760.8.1"
"GO:0000398" "jgi|Nemve1|144256|e_gw.982.9.1"
"GO:0000398" "jgi|Nemve1|145248|e_gw.1384.8.1"
"GO:0000398" "jgi|Nemve1|146419|e_gw.1675.1.1"
"GO:0000398" "jgi|Nemve1|147788|e_gw.2140.1.1"
"GO:0000398" "jgi|Nemve1|147823|e_gw.2151.1.1"
"GO:0000398" "jgi|Nemve1|154871|e_gw.7879.2.1"
"GO:0000398" "jgi|Nemve1|155362|e_gw.8481.2.1"
"GO:0000398" "jgi|Nemve1|155716|e_gw.8997.2.1"
"GO:0000398" "jgi|Nemve1|156989|e_gw.13776.1.1"
"GO:0000398" "jgi|Nemve1|158380|estExt_gwp.C_30659"
"GO:0000398" "jgi|Nemve1|158435|estExt_gwp.C_30781"
"GO:0000398" "jgi|Nemve1|158506|estExt_gwp.C_40124"
"GO:0000398" "jgi|Nemve1|158557|estExt_gwp.C_40244"
"GO:0000398" "jgi|Nemve1|162041|estExt_gwp.C_260280"
"GO:0000398" "jgi|Nemve1|162319|estExt_gwp.C_290257"
"GO:0000398" "jgi|Nemve1|162359|estExt_gwp.C_300226"
"GO:0000398" "jgi|Nemve1|163667|estExt_gwp.C_430013"
"GO:0000398" "jgi|Nemve1|165372|estExt_gwp.C_590165"
"GO:0000398" "jgi|Nemve1|166119|estExt_gwp.C_690171"
"GO:0000398" "jgi|Nemve1|166819|estExt_gwp.C_790027"
"GO:0000398" "jgi|Nemve1|167764|estExt_gwp.C_920142"
"GO:0000398" "jgi|Nemve1|168739|estExt_gwp.C_1120091"
"GO:0000398" "jgi|Nemve1|168774|estExt_gwp.C_1130042"
"GO:0000398" "jgi|Nemve1|169217|estExt_gwp.C_1220079"
"GO:0000398" "jgi|Nemve1|170326|estExt_gwp.C_1450035"
"GO:0000398" "jgi|Nemve1|171933|estExt_gwp.C_1940073"
"GO:0000398" "jgi|Nemve1|172247|estExt_gwp.C_2080008"
"GO:0000398" "jgi|Nemve1|172574|estExt_gwp.C_2170108"
"GO:0000398" "jgi|Nemve1|174858|estExt_gwp.C_3380009"
"GO:0000398" "jgi|Nemve1|175530|estExt_gwp.C_4100014"
"GO:0000398" "jgi|Nemve1|176237|estExt_gwp.C_6000013"
"GO:0000398" "jgi|Nemve1|176602|estExt_gwp.C_16730003"
"GO:0000398" "jgi|Nemve1|177626|estExt_GenewiseH_1.C_30656"
"GO:0000398" "jgi|Nemve1|178614|estExt_GenewiseH_1.C_70337"
"GO:0000398" "jgi|Nemve1|178884|estExt_GenewiseH_1.C_90063"
"GO:0000398" "jgi|Nemve1|185061|estExt_GenewiseH_1.C_650172"
"GO:0000398" "jgi|Nemve1|185596|estExt_GenewiseH_1.C_730118"
"GO:0000398" "jgi|Nemve1|185932|estExt_GenewiseH_1.C_770061"
"GO:0000398" "jgi|Nemve1|186287|estExt_GenewiseH_1.C_810149"
"GO:0000398" "jgi|Nemve1|186750|estExt_GenewiseH_1.C_890051"
"GO:0000398" "jgi|Nemve1|187696|estExt_GenewiseH_1.C_1050072"
"GO:0000398" "jgi|Nemve1|187918|estExt_GenewiseH_1.C_1120011"
"GO:0000398" "jgi|Nemve1|189222|estExt_GenewiseH_1.C_1380048"
"GO:0000398" "jgi|Nemve1|189386|estExt_GenewiseH_1.C_1420010"
"GO:0000398" "jgi|Nemve1|189775|estExt_GenewiseH_1.C_1500045"
"GO:0000398" "jgi|Nemve1|189883|estExt_GenewiseH_1.C_1530097"
"GO:0000398" "jgi|Nemve1|190|gw.545.2.1"
"GO:0000398" "jgi|Nemve1|190101|estExt_GenewiseH_1.C_1600034"
"GO:0000398" "jgi|Nemve1|191927|estExt_GenewiseH_1.C_2210064"
"GO:0000398" "jgi|Nemve1|193135|estExt_GenewiseH_1.C_2750031"
"GO:0000398" "jgi|Nemve1|193215|estExt_GenewiseH_1.C_2810026"
"GO:0000398" "jgi|Nemve1|197614|fgenesh1_pg.scaffold_6000127"
"GO:0000398" "jgi|Nemve1|199033|fgenesh1_pg.scaffold_13000040"
"GO:0000398" "jgi|Nemve1|199162|fgenesh1_pg.scaffold_13000169"
"GO:0000398" "jgi|Nemve1|199770|fgenesh1_pg.scaffold_17000059"
"GO:0000398" "jgi|Nemve1|200013|fgenesh1_pg.scaffold_19000005"
"GO:0000398" "jgi|Nemve1|202761|fgenesh1_pg.scaffold_37000136"
"GO:0000398" "jgi|Nemve1|209929|fgenesh1_pg.scaffold_114000001"
"GO:0000398" "jgi|Nemve1|209974|fgenesh1_pg.scaffold_114000046"
"GO:0000398" "jgi|Nemve1|211029|fgenesh1_pg.scaffold_131000028"
"GO:0000398" "jgi|Nemve1|211919|fgenesh1_pg.scaffold_146000018"
"GO:0000398" "jgi|Nemve1|213912|fgenesh1_pg.scaffold_187000013"
"GO:0000398" "jgi|Nemve1|217670|fgenesh1_pg.scaffold_307000001"
"GO:0000398" "jgi|Nemve1|218593|fgenesh1_pg.scaffold_355000013"
"GO:0000398" "jgi|Nemve1|219049|fgenesh1_pg.scaffold_382000016"
"GO:0000398" "jgi|Nemve1|220137|fgenesh1_pg.scaffold_480000003"
"GO:0000398" "jgi|Nemve1|221212|fgenesh1_pg.scaffold_697000006"
"GO:0000398" "jgi|Nemve1|222152|fgenesh1_pg.scaffold_1418000002"
"GO:0000398" "jgi|Nemve1|222211|fgenesh1_pg.scaffold_1459000001"
"GO:0000398" "jgi|Nemve1|222359|fgenesh1_pg.scaffold_1560000001"
"GO:0000398" "jgi|Nemve1|222596|fgenesh1_pg.scaffold_1758000001"
"GO:0000398" "jgi|Nemve1|223038|fgenesh1_pg.scaffold_2193000002"
"GO:0000398" "jgi|Nemve1|223217|fgenesh1_pg.scaffold_2428000001"
"GO:0000398" "jgi|Nemve1|223956|fgenesh1_pg.scaffold_3611000001"
"GO:0000398" "jgi|Nemve1|223981|fgenesh1_pg.scaffold_3668000001"
"GO:0000398" "jgi|Nemve1|224034|fgenesh1_pg.scaffold_3762000001"
"GO:0000398" "jgi|Nemve1|225572|fgenesh1_pg.scaffold_9457000001"
"GO:0000398" "jgi|Nemve1|228171|fgenesh1_pm.scaffold_8000042"
"GO:0000398" "jgi|Nemve1|228551|fgenesh1_pm.scaffold_23000010"
"GO:0000398" "jgi|Nemve1|228991|fgenesh1_pm.scaffold_46000018"
"GO:0000398" "jgi|Nemve1|229643|fgenesh1_pm.scaffold_92000002"
"GO:0000398" "jgi|Nemve1|230437|fgenesh1_pm.scaffold_187000002"
"GO:0000398" "jgi|Nemve1|230447|fgenesh1_pm.scaffold_189000003"
"GO:0000398" "jgi|Nemve1|230980|fgenesh1_pm.scaffold_318000001"
"GO:0000398" "jgi|Nemve1|232373|fgsh_est.C_scaffold_42000008"
"GO:0000398" "jgi|Nemve1|232984|fgsh_est.C_scaffold_111000005"
"GO:0000398" "jgi|Nemve1|233857|estExt_fgenesh1_pm.C_10004"
"GO:0000398" "jgi|Nemve1|234599|estExt_fgenesh1_pm.C_430006"
"GO:0000398" "jgi|Nemve1|235197|estExt_fgenesh1_pm.C_1040003"
"GO:0000398" "jgi|Nemve1|235575|estExt_fgenesh1_pm.C_1750002"
"GO:0000398" "jgi|Nemve1|235585|estExt_fgenesh1_pm.C_1760005"
"GO:0000398" "jgi|Nemve1|235960|estExt_fgenesh1_pm.C_3010001"
"GO:0000398" "jgi|Nemve1|236308|estExt_fgenesh1_kg.C_30005"
"GO:0000398" "jgi|Nemve1|236381|estExt_fgenesh1_kg.C_60014"
"GO:0000398" "jgi|Nemve1|236387|estExt_fgenesh1_kg.C_70005"
"GO:0000398" "jgi|Nemve1|236630|estExt_fgenesh1_kg.C_320004"
"GO:0000398" "jgi|Nemve1|236711|estExt_fgenesh1_kg.C_420004"
"GO:0000398" "jgi|Nemve1|236766|estExt_fgenesh1_kg.C_480012"
"GO:0000398" "jgi|Nemve1|237030|estExt_fgenesh1_kg.C_920007"
"GO:0000398" "jgi|Nemve1|237113|estExt_fgenesh1_kg.C_1180004"
"GO:0000398" "jgi|Nemve1|237806|estExt_fgenesh1_pg.C_10266"
"GO:0000398" "jgi|Nemve1|237840|estExt_fgenesh1_pg.C_20008"
"GO:0000398" "jgi|Nemve1|238290|estExt_fgenesh1_pg.C_40257"
"GO:0000398" "jgi|Nemve1|238540|estExt_fgenesh1_pg.C_60132"
"GO:0000398" "jgi|Nemve1|239937|estExt_fgenesh1_pg.C_220044"
"GO:0000398" "jgi|Nemve1|240335|estExt_fgenesh1_pg.C_270103"
"GO:0000398" "jgi|Nemve1|241701|estExt_fgenesh1_pg.C_490112"
"GO:0000398" "jgi|Nemve1|241911|estExt_fgenesh1_pg.C_530074"
"GO:0000398" "jgi|Nemve1|243034|estExt_fgenesh1_pg.C_770072"
"GO:0000398" "jgi|Nemve1|243113|estExt_fgenesh1_pg.C_790079"
"GO:0000398" "jgi|Nemve1|243279|estExt_fgenesh1_pg.C_840026"
"GO:0000398" "jgi|Nemve1|243769|estExt_fgenesh1_pg.C_980027"
"GO:0000398" "jgi|Nemve1|244053|estExt_fgenesh1_pg.C_1060040"
"GO:0000398" "jgi|Nemve1|244745|estExt_fgenesh1_pg.C_1320055"
"GO:0000398" "jgi|Nemve1|245421|estExt_fgenesh1_pg.C_1580052"
"GO:0000398" "jgi|Nemve1|245560|estExt_fgenesh1_pg.C_1660048"
"GO:0000398" "jgi|Nemve1|245850|estExt_fgenesh1_pg.C_1800024"
"GO:0000398" "jgi|Nemve1|246464|estExt_fgenesh1_pg.C_2180048"
"GO:0000398" "jgi|Nemve1|247948|estExt_fgenesh1_pg.C_3820010"
"GO:0000398" "jgi|Nemve1|248877|estExt_fgenesh1_pg.C_62900001"
"GO:0000398" "jgi|Nemve1|26678|gw.103.95.1"
"GO:0000398" "jgi|Nemve1|27281|gw.54.75.1"
"GO:0000398" "jgi|Nemve1|30928|gw.23.25.1"
"GO:0000398" "jgi|Nemve1|39219|gw.34.129.1"
"GO:0000398" "jgi|Nemve1|42383|gw.177.75.1"
"GO:0000398" "jgi|Nemve1|46922|gw.5833.1.1"
"GO:0000398" "jgi|Nemve1|47988|gw.829.8.1"
"GO:0000398" "jgi|Nemve1|54798|gw.162.115.1"
"GO:0000398" "jgi|Nemve1|64727|gw.38.266.1"
"GO:0000398" "jgi|Nemve1|71203|gw.187.68.1"
"GO:0000398" "jgi|Nemve1|7308|gw.3281.2.1"
"GO:0000398" "jgi|Nemve1|7544|gw.2512.2.1"
"GO:0000398" "jgi|Nemve1|81449|e_gw.4.387.1"
"GO:0000398" "jgi|Nemve1|82479|e_gw.6.185.1"
"GO:0000398" "jgi|Nemve1|82906|e_gw.6.475.1"
"GO:0000398" "jgi|Nemve1|85286|e_gw.11.168.1"
"GO:0000398" "jgi|Nemve1|85456|e_gw.11.292.1"
"GO:0000398" "jgi|Nemve1|86522|e_gw.13.435.1"
"GO:0000398" "jgi|Nemve1|86706|e_gw.14.50.1"
"GO:0000398" "jgi|Nemve1|86836|e_gw.14.141.1"
"GO:0000398" "jgi|Nemve1|89357|e_gw.21.168.1"
"GO:0000398" "jgi|Nemve1|89518|e_gw.21.136.1"
"GO:0000398" "jgi|Nemve1|90224|e_gw.23.43.1"
"GO:0000398" "jgi|Nemve1|91100|e_gw.26.64.1"
"GO:0000398" "jgi|Nemve1|914|gw.351.5.1"
"GO:0000398" "jgi|Nemve1|91495|e_gw.27.177.1"
"GO:0000398" "jgi|Nemve1|93567|e_gw.33.70.1"
"GO:0000398" "jgi|Nemve1|93902|e_gw.34.217.1"
"GO:0000398" "jgi|Nemve1|94276|e_gw.35.152.1"
"GO:0000398" "jgi|Nemve1|96464|e_gw.43.116.1"
"GO:0000398" "jgi|Nemve1|9975|gw.15965.3.1"
"GO:0000398" "jgi|Nemve1|99823|e_gw.54.71.1"
"GO:0000413" "jgi|Nemve1|103092|e_gw.67.51.1"
"GO:0000413" "jgi|Nemve1|108798|e_gw.92.129.1"
"GO:0000413" "jgi|Nemve1|115316|e_gw.130.131.1"
"GO:0000413" "jgi|Nemve1|117279|e_gw.145.45.1"
"GO:0000413" "jgi|Nemve1|119994|e_gw.166.31.1"
"GO:0000413" "jgi|Nemve1|125403|e_gw.219.75.1"
"GO:0000413" "jgi|Nemve1|125775|e_gw.223.61.1"
"GO:0000413" "jgi|Nemve1|129106|e_gw.261.25.1"
"GO:0000413" "jgi|Nemve1|129574|e_gw.267.75.1"
"GO:0000413" "jgi|Nemve1|137650|e_gw.408.57.1"
"GO:0000413" "jgi|Nemve1|141134|e_gw.558.7.1"
"GO:0000413" "jgi|Nemve1|144563|e_gw.1085.10.1"
"GO:0000413" "jgi|Nemve1|165372|estExt_gwp.C_590165"
"GO:0000413" "jgi|Nemve1|166626|estExt_gwp.C_760095"
"GO:0000413" "jgi|Nemve1|168774|estExt_gwp.C_1130042"
"GO:0000413" "jgi|Nemve1|170242|estExt_gwp.C_1430037"
"GO:0000413" "jgi|Nemve1|191841|estExt_GenewiseH_1.C_2180085"
"GO:0000413" "jgi|Nemve1|197333|fgenesh1_pg.scaffold_5000139"
"GO:0000413" "jgi|Nemve1|215109|fgenesh1_pg.scaffold_218000029"
"GO:0000413" "jgi|Nemve1|215113|fgenesh1_pg.scaffold_218000033"
"GO:0000413" "jgi|Nemve1|223472|fgenesh1_pg.scaffold_2846000001"
"GO:0000413" "jgi|Nemve1|232358|fgsh_est.C_scaffold_41000005"
"GO:0000413" "jgi|Nemve1|232984|fgsh_est.C_scaffold_111000005"
"GO:0000413" "jgi|Nemve1|235575|estExt_fgenesh1_pm.C_1750002"
"GO:0000413" "jgi|Nemve1|237586|estExt_fgenesh1_kg.C_3850001"
"GO:0000413" "jgi|Nemve1|245848|estExt_fgenesh1_pg.C_1800022"
"GO:0000413" "jgi|Nemve1|248427|estExt_fgenesh1_pg.C_5580004"
"GO:0000413" "jgi|Nemve1|28706|gw.88.143.1"
"GO:0000413" "jgi|Nemve1|47823|gw.267.79.1"
"GO:0000413" "jgi|Nemve1|90224|e_gw.23.43.1"
"GO:0000413" "jgi|Nemve1|9343|gw.7671.1.1"
"GO:0000413" "jgi|Nemve1|95313|e_gw.39.17.1"
"GO:0000413" "jgi|Nemve1|96234|e_gw.42.57.1"
"GO:0000414" "jgi|Nemve1|127125|e_gw.235.45.1"
"GO:0000414" "jgi|Nemve1|17370|gw.235.44.1"
"GO:0000415" "jgi|Nemve1|127125|e_gw.235.45.1"
"GO:0000415" "jgi|Nemve1|17370|gw.235.44.1"
"GO:0000422" "jgi|Nemve1|142266|e_gw.657.16.1"
"GO:0000422" "jgi|Nemve1|155259|e_gw.8326.3.1"
"GO:0000422" "jgi|Nemve1|214369|fgenesh1_pg.scaffold_198000020"
"GO:0000422" "jgi|Nemve1|242991|estExt_fgenesh1_pg.C_760086"
"GO:0000429" "jgi|Nemve1|110858|e_gw.102.51.1"
"GO:0000429" "jgi|Nemve1|148786|e_gw.2616.3.1"
"GO:0000430" "jgi|Nemve1|110858|e_gw.102.51.1"
"GO:0000430" "jgi|Nemve1|148786|e_gw.2616.3.1"
"GO:0000432" "jgi|Nemve1|110858|e_gw.102.51.1"
"GO:0000432" "jgi|Nemve1|148786|e_gw.2616.3.1"
"GO:0000436" "jgi|Nemve1|110858|e_gw.102.51.1"
"GO:0000436" "jgi|Nemve1|148786|e_gw.2616.3.1"
"GO:0000447" "jgi|Nemve1|109201|e_gw.93.268.1"
"GO:0000447" "jgi|Nemve1|138661|e_gw.438.9.1"
"GO:0000447" "jgi|Nemve1|198553|fgenesh1_pg.scaffold_10000145"
"GO:0000448" "jgi|Nemve1|111097|e_gw.104.42.1"
"GO:0000460" "jgi|Nemve1|109201|e_gw.93.268.1"
"GO:0000460" "jgi|Nemve1|111097|e_gw.104.42.1"
"GO:0000460" "jgi|Nemve1|116416|e_gw.138.8.1"
"GO:0000460" "jgi|Nemve1|129645|e_gw.268.10.1"
"GO:0000460" "jgi|Nemve1|138661|e_gw.438.9.1"
"GO:0000460" "jgi|Nemve1|155362|e_gw.8481.2.1"
"GO:0000460" "jgi|Nemve1|165257|estExt_gwp.C_580120"
"GO:0000460" "jgi|Nemve1|189707|estExt_GenewiseH_1.C_1490033"
"GO:0000460" "jgi|Nemve1|194255|estExt_GenewiseH_1.C_3530027"
"GO:0000460" "jgi|Nemve1|198553|fgenesh1_pg.scaffold_10000145"
"GO:0000460" "jgi|Nemve1|210739|fgenesh1_pg.scaffold_126000065"
"GO:0000460" "jgi|Nemve1|225439|fgenesh1_pg.scaffold_8676000001"
"GO:0000460" "jgi|Nemve1|234599|estExt_fgenesh1_pm.C_430006"
"GO:0000460" "jgi|Nemve1|82024|e_gw.5.83.1"
"GO:0000461" "jgi|Nemve1|109201|e_gw.93.268.1"
"GO:0000461" "jgi|Nemve1|198553|fgenesh1_pg.scaffold_10000145"
"GO:0000462" "jgi|Nemve1|109201|e_gw.93.268.1"
"GO:0000462" "jgi|Nemve1|130178|e_gw.274.2.1"
"GO:0000462" "jgi|Nemve1|138661|e_gw.438.9.1"
"GO:0000462" "jgi|Nemve1|178433|estExt_GenewiseH_1.C_60446"
"GO:0000462" "jgi|Nemve1|195152|estExt_GenewiseH_1.C_5070008"
"GO:0000462" "jgi|Nemve1|198553|fgenesh1_pg.scaffold_10000145"
"GO:0000462" "jgi|Nemve1|223895|fgenesh1_pg.scaffold_3502000001"
"GO:0000462" "jgi|Nemve1|223979|fgenesh1_pg.scaffold_3656000001"
"GO:0000462" "jgi|Nemve1|244934|estExt_fgenesh1_pg.C_1390050"
"GO:0000462" "jgi|Nemve1|99126|e_gw.52.224.1"
"GO:0000463" "jgi|Nemve1|111097|e_gw.104.42.1"
"GO:0000463" "jgi|Nemve1|194255|estExt_GenewiseH_1.C_3530027"
"GO:0000463" "jgi|Nemve1|82024|e_gw.5.83.1"
"GO:0000466" "jgi|Nemve1|109201|e_gw.93.268.1"
"GO:0000466" "jgi|Nemve1|111097|e_gw.104.42.1"
"GO:0000466" "jgi|Nemve1|138661|e_gw.438.9.1"
"GO:0000466" "jgi|Nemve1|194255|estExt_GenewiseH_1.C_3530027"
"GO:0000466" "jgi|Nemve1|198553|fgenesh1_pg.scaffold_10000145"
"GO:0000466" "jgi|Nemve1|82024|e_gw.5.83.1"
"GO:0000469" "jgi|Nemve1|109201|e_gw.93.268.1"
"GO:0000469" "jgi|Nemve1|111097|e_gw.104.42.1"
"GO:0000469" "jgi|Nemve1|130178|e_gw.274.2.1"
"GO:0000469" "jgi|Nemve1|138661|e_gw.438.9.1"
"GO:0000469" "jgi|Nemve1|178433|estExt_GenewiseH_1.C_60446"
"GO:0000469" "jgi|Nemve1|198553|fgenesh1_pg.scaffold_10000145"
"GO:0000469" "jgi|Nemve1|223895|fgenesh1_pg.scaffold_3502000001"
"GO:0000469" "jgi|Nemve1|99126|e_gw.52.224.1"
"GO:0000470" "jgi|Nemve1|111097|e_gw.104.42.1"
"GO:0000470" "jgi|Nemve1|194255|estExt_GenewiseH_1.C_3530027"
"GO:0000470" "jgi|Nemve1|82024|e_gw.5.83.1"
"GO:0000472" "jgi|Nemve1|138661|e_gw.438.9.1"
"GO:0000478" "jgi|Nemve1|109201|e_gw.93.268.1"
"GO:0000478" "jgi|Nemve1|111097|e_gw.104.42.1"
"GO:0000478" "jgi|Nemve1|130178|e_gw.274.2.1"
"GO:0000478" "jgi|Nemve1|138661|e_gw.438.9.1"
"GO:0000478" "jgi|Nemve1|178433|estExt_GenewiseH_1.C_60446"
"GO:0000478" "jgi|Nemve1|198553|fgenesh1_pg.scaffold_10000145"
"GO:0000478" "jgi|Nemve1|223895|fgenesh1_pg.scaffold_3502000001"
"GO:0000478" "jgi|Nemve1|99126|e_gw.52.224.1"
"GO:0000479" "jgi|Nemve1|109201|e_gw.93.268.1"
"GO:0000479" "jgi|Nemve1|111097|e_gw.104.42.1"
"GO:0000479" "jgi|Nemve1|130178|e_gw.274.2.1"
"GO:0000479" "jgi|Nemve1|138661|e_gw.438.9.1"
"GO:0000479" "jgi|Nemve1|178433|estExt_GenewiseH_1.C_60446"
"GO:0000479" "jgi|Nemve1|198553|fgenesh1_pg.scaffold_10000145"
"GO:0000479" "jgi|Nemve1|223895|fgenesh1_pg.scaffold_3502000001"
"GO:0000479" "jgi|Nemve1|99126|e_gw.52.224.1"
"GO:0000480" "jgi|Nemve1|138661|e_gw.438.9.1"
"GO:0000491" "jgi|Nemve1|34021|gw.47.131.1"
"GO:0000492" "jgi|Nemve1|34021|gw.47.131.1"
"GO:0000578" "jgi|Nemve1|102530|e_gw.65.117.1"
"GO:0000578" "jgi|Nemve1|109857|e_gw.97.29.1"
"GO:0000578" "jgi|Nemve1|121854|e_gw.183.30.1"
"GO:0000578" "jgi|Nemve1|127253|e_gw.236.68.1"
"GO:0000578" "jgi|Nemve1|131996|e_gw.303.22.1"
"GO:0000578" "jgi|Nemve1|136185|e_gw.370.26.1"
"GO:0000578" "jgi|Nemve1|147188|e_gw.1919.2.1"
"GO:0000578" "jgi|Nemve1|157164|e_gw.14599.1.1"
"GO:0000578" "jgi|Nemve1|157887|estExt_gwp.C_20040"
"GO:0000578" "jgi|Nemve1|166263|estExt_gwp.C_710139"
"GO:0000578" "jgi|Nemve1|168041|estExt_gwp.C_980104"
"GO:0000578" "jgi|Nemve1|176370|estExt_gwp.C_7280005"
"GO:0000578" "jgi|Nemve1|182004|estExt_GenewiseH_1.C_330083"
"GO:0000578" "jgi|Nemve1|18826|gw.360.33.1"
"GO:0000578" "jgi|Nemve1|194562|estExt_GenewiseH_1.C_3840012"
"GO:0000578" "jgi|Nemve1|199702|fgenesh1_pg.scaffold_16000152"
"GO:0000578" "jgi|Nemve1|219474|fgenesh1_pg.scaffold_414000001"
"GO:0000578" "jgi|Nemve1|232290|fgsh_est.C_scaffold_35000003"
"GO:0000578" "jgi|Nemve1|234208|estExt_fgenesh1_pm.C_140006"
"GO:0000578" "jgi|Nemve1|235248|estExt_fgenesh1_pm.C_1160007"
"GO:0000578" "jgi|Nemve1|236387|estExt_fgenesh1_kg.C_70005"
"GO:0000578" "jgi|Nemve1|237239|estExt_fgenesh1_kg.C_1450005"
"GO:0000578" "jgi|Nemve1|242962|estExt_fgenesh1_pg.C_760015"
"GO:0000578" "jgi|Nemve1|247943|estExt_fgenesh1_pg.C_3800006"
"GO:0000578" "jgi|Nemve1|248037|estExt_fgenesh1_pg.C_4010004"
"GO:0000578" "jgi|Nemve1|770|gw.137.1.1"
"GO:0000578" "jgi|Nemve1|80425|e_gw.3.372.1"
"GO:0000578" "jgi|Nemve1|84424|e_gw.9.8.1"
"GO:0000578" "jgi|Nemve1|85975|e_gw.12.352.1"
"GO:0000578" "jgi|Nemve1|86522|e_gw.13.435.1"
"GO:0000578" "jgi|Nemve1|8987|gw.1633.4.1"
"GO:0000578" "jgi|Nemve1|98639|e_gw.50.237.1"
"GO:0000705" "jgi|Nemve1|146162|e_gw.1604.2.1"
"GO:0000705" "jgi|Nemve1|98776|e_gw.51.149.1"
"GO:0000710" "jgi|Nemve1|153129|e_gw.5782.1.1"
"GO:0000710" "jgi|Nemve1|168557|estExt_gwp.C_1080095"
"GO:0000710" "jgi|Nemve1|188431|estExt_GenewiseH_1.C_1220074"
"GO:0000710" "jgi|Nemve1|214346|fgenesh1_pg.scaffold_197000031"
"GO:0000710" "jgi|Nemve1|223231|fgenesh1_pg.scaffold_2451000001"
"GO:0000710" "jgi|Nemve1|223521|fgenesh1_pg.scaffold_2920000001"
"GO:0000710" "jgi|Nemve1|224004|fgenesh1_pg.scaffold_3708000001"
"GO:0000710" "jgi|Nemve1|76120|gw.100.217.1"
"GO:0000712" "jgi|Nemve1|133840|e_gw.322.10.1"
"GO:0000712" "jgi|Nemve1|144180|e_gw.953.5.1"
"GO:0000712" "jgi|Nemve1|162970|estExt_gwp.C_350222"
"GO:0000712" "jgi|Nemve1|168557|estExt_gwp.C_1080095"
"GO:0000712" "jgi|Nemve1|239424|estExt_fgenesh1_pg.C_140156"
"GO:0000712" "jgi|Nemve1|94148|e_gw.35.54.1"
"GO:0000712" "jgi|Nemve1|94213|e_gw.35.266.1"
"GO:0000715" "jgi|Nemve1|99015|e_gw.51.28.1"
"GO:0000717" "jgi|Nemve1|155676|e_gw.8954.1.1"
"GO:0000717" "jgi|Nemve1|96883|e_gw.44.79.1"
"GO:0000718" "jgi|Nemve1|101079|e_gw.59.142.1"
"GO:0000718" "jgi|Nemve1|130552|e_gw.281.33.1"
"GO:0000718" "jgi|Nemve1|130976|e_gw.288.16.1"
"GO:0000718" "jgi|Nemve1|147480|e_gw.2018.1.1"
"GO:0000718" "jgi|Nemve1|149219|e_gw.2867.2.1"
"GO:0000718" "jgi|Nemve1|155676|e_gw.8954.1.1"
"GO:0000718" "jgi|Nemve1|168557|estExt_gwp.C_1080095"
"GO:0000718" "jgi|Nemve1|180316|estExt_GenewiseH_1.C_180090"
"GO:0000718" "jgi|Nemve1|238228|estExt_fgenesh1_pg.C_40146"
"GO:0000718" "jgi|Nemve1|241252|estExt_fgenesh1_pg.C_420103"
"GO:0000718" "jgi|Nemve1|241997|estExt_fgenesh1_pg.C_550020"
"GO:0000718" "jgi|Nemve1|244165|estExt_fgenesh1_pg.C_1110055"
"GO:0000718" "jgi|Nemve1|31564|gw.128.53.1"
"GO:0000718" "jgi|Nemve1|6862|gw.4850.1.1"
"GO:0000718" "jgi|Nemve1|96883|e_gw.44.79.1"
"GO:0000719" "jgi|Nemve1|219650|fgenesh1_pg.scaffold_426000011"
"GO:0000720" "jgi|Nemve1|136467|e_gw.375.14.1"
"GO:0000720" "jgi|Nemve1|31564|gw.128.53.1"
"GO:0000722" "jgi|Nemve1|108175|e_gw.89.45.1"
"GO:0000722" "jgi|Nemve1|113902|e_gw.121.51.1"
"GO:0000722" "jgi|Nemve1|119951|e_gw.166.33.1"
"GO:0000722" "jgi|Nemve1|123738|e_gw.203.85.1"
"GO:0000722" "jgi|Nemve1|132328|e_gw.308.5.1"
"GO:0000722" "jgi|Nemve1|149821|e_gw.3172.2.1"
"GO:0000722" "jgi|Nemve1|166542|estExt_gwp.C_750027"
"GO:0000722" "jgi|Nemve1|166761|estExt_gwp.C_780064"
"GO:0000722" "jgi|Nemve1|166966|estExt_gwp.C_800235"
"GO:0000722" "jgi|Nemve1|168297|estExt_gwp.C_1020112"
"GO:0000722" "jgi|Nemve1|170128|estExt_gwp.C_1410003"
"GO:0000722" "jgi|Nemve1|179624|estExt_GenewiseH_1.C_130262"
"GO:0000722" "jgi|Nemve1|201054|fgenesh1_pg.scaffold_25000122"
"GO:0000722" "jgi|Nemve1|209082|fgenesh1_pg.scaffold_101000009"
"GO:0000722" "jgi|Nemve1|218204|fgenesh1_pg.scaffold_335000006"
"GO:0000722" "jgi|Nemve1|221960|fgenesh1_pg.scaffold_1160000004"
"GO:0000722" "jgi|Nemve1|244660|estExt_fgenesh1_pg.C_1290057"
"GO:0000723" "jgi|Nemve1|106863|e_gw.84.169.1"
"GO:0000723" "jgi|Nemve1|108175|e_gw.89.45.1"
"GO:0000723" "jgi|Nemve1|113902|e_gw.121.51.1"
"GO:0000723" "jgi|Nemve1|114245|e_gw.124.132.1"
"GO:0000723" "jgi|Nemve1|115076|e_gw.129.15.1"
"GO:0000723" "jgi|Nemve1|119951|e_gw.166.33.1"
"GO:0000723" "jgi|Nemve1|120733|e_gw.173.1.1"
"GO:0000723" "jgi|Nemve1|122473|e_gw.190.114.1"
"GO:0000723" "jgi|Nemve1|123738|e_gw.203.85.1"
"GO:0000723" "jgi|Nemve1|126375|e_gw.231.49.1"
"GO:0000723" "jgi|Nemve1|130162|e_gw.274.33.1"
"GO:0000723" "jgi|Nemve1|130169|e_gw.274.37.1"
"GO:0000723" "jgi|Nemve1|132328|e_gw.308.5.1"
"GO:0000723" "jgi|Nemve1|132811|e_gw.312.54.1"
"GO:0000723" "jgi|Nemve1|138657|e_gw.438.7.1"
"GO:0000723" "jgi|Nemve1|141889|e_gw.616.18.1"
"GO:0000723" "jgi|Nemve1|144000|e_gw.917.4.1"
"GO:0000723" "jgi|Nemve1|149821|e_gw.3172.2.1"
"GO:0000723" "jgi|Nemve1|152452|e_gw.4973.7.1"
"GO:0000723" "jgi|Nemve1|153118|e_gw.5755.3.1"
"GO:0000723" "jgi|Nemve1|153478|e_gw.6208.7.1"
"GO:0000723" "jgi|Nemve1|153567|e_gw.6284.4.1"
"GO:0000723" "jgi|Nemve1|153967|e_gw.6829.4.1"
"GO:0000723" "jgi|Nemve1|155159|e_gw.8183.5.1"
"GO:0000723" "jgi|Nemve1|155165|e_gw.8183.8.1"
"GO:0000723" "jgi|Nemve1|157096|e_gw.14406.1.1"
"GO:0000723" "jgi|Nemve1|15898|gw.274.36.1"
"GO:0000723" "jgi|Nemve1|166478|estExt_gwp.C_740154"
"GO:0000723" "jgi|Nemve1|166542|estExt_gwp.C_750027"
"GO:0000723" "jgi|Nemve1|166761|estExt_gwp.C_780064"
"GO:0000723" "jgi|Nemve1|166966|estExt_gwp.C_800235"
"GO:0000723" "jgi|Nemve1|168196|estExt_gwp.C_1010033"
"GO:0000723" "jgi|Nemve1|168297|estExt_gwp.C_1020112"
"GO:0000723" "jgi|Nemve1|168557|estExt_gwp.C_1080095"
"GO:0000723" "jgi|Nemve1|170128|estExt_gwp.C_1410003"
"GO:0000723" "jgi|Nemve1|176824|estExt_gwp.C_51040004"
"GO:0000723" "jgi|Nemve1|179624|estExt_GenewiseH_1.C_130262"
"GO:0000723" "jgi|Nemve1|195934|estExt_GenewiseH_1.C_32630008"
"GO:0000723" "jgi|Nemve1|196014|estExt_GenewiseH_1.C_48670016"
"GO:0000723" "jgi|Nemve1|199634|fgenesh1_pg.scaffold_16000084"
"GO:0000723" "jgi|Nemve1|201054|fgenesh1_pg.scaffold_25000122"
"GO:0000723" "jgi|Nemve1|207429|fgenesh1_pg.scaffold_80000052"
"GO:0000723" "jgi|Nemve1|209082|fgenesh1_pg.scaffold_101000009"
"GO:0000723" "jgi|Nemve1|218204|fgenesh1_pg.scaffold_335000006"
"GO:0000723" "jgi|Nemve1|220219|fgenesh1_pg.scaffold_488000004"
"GO:0000723" "jgi|Nemve1|221960|fgenesh1_pg.scaffold_1160000004"
"GO:0000723" "jgi|Nemve1|224503|fgenesh1_pg.scaffold_4894000002"
"GO:0000723" "jgi|Nemve1|224955|fgenesh1_pg.scaffold_6830000002"
"GO:0000723" "jgi|Nemve1|225179|fgenesh1_pg.scaffold_7542000002"
"GO:0000723" "jgi|Nemve1|225293|fgenesh1_pg.scaffold_8029000001"
"GO:0000723" "jgi|Nemve1|227759|fgenesh1_kg.scaffold_5061000001"
"GO:0000723" "jgi|Nemve1|228147|fgenesh1_pm.scaffold_8000018"
"GO:0000723" "jgi|Nemve1|228500|fgenesh1_pm.scaffold_21000009"
"GO:0000723" "jgi|Nemve1|231525|fgenesh1_pm.scaffold_3444000003"
"GO:0000723" "jgi|Nemve1|238226|estExt_fgenesh1_pg.C_40144"
"GO:0000723" "jgi|Nemve1|241050|estExt_fgenesh1_pg.C_380120"
"GO:0000723" "jgi|Nemve1|242624|estExt_fgenesh1_pg.C_670093"
"GO:0000723" "jgi|Nemve1|244660|estExt_fgenesh1_pg.C_1290057"
"GO:0000723" "jgi|Nemve1|244746|estExt_fgenesh1_pg.C_1320056"
"GO:0000723" "jgi|Nemve1|245550|estExt_fgenesh1_pg.C_1660033"
"GO:0000723" "jgi|Nemve1|31564|gw.128.53.1"
"GO:0000723" "jgi|Nemve1|4726|gw.2493.2.1"
"GO:0000723" "jgi|Nemve1|69974|gw.15582.4.1"
"GO:0000723" "jgi|Nemve1|82891|e_gw.6.263.1"
"GO:0000723" "jgi|Nemve1|83716|e_gw.8.395.1"
"GO:0000723" "jgi|Nemve1|83913|e_gw.8.392.1"
"GO:0000723" "jgi|Nemve1|84003|e_gw.8.393.1"
"GO:0000723" "jgi|Nemve1|88355|e_gw.18.15.1"
"GO:0000723" "jgi|Nemve1|88877|e_gw.19.174.1"
"GO:0000723" "jgi|Nemve1|89355|e_gw.21.176.1"
"GO:0000723" "jgi|Nemve1|89425|e_gw.21.312.1"
"GO:0000723" "jgi|Nemve1|92827|e_gw.31.40.1"
"GO:0000723" "jgi|Nemve1|94785|e_gw.37.108.1"
"GO:0000723" "jgi|Nemve1|9563|gw.688.19.1"
"GO:0000723" "jgi|Nemve1|95659|e_gw.40.125.1"
"GO:0000723" "jgi|Nemve1|95716|e_gw.40.118.1"
"GO:0000723" "jgi|Nemve1|95776|e_gw.40.237.1"
"GO:0000723" "jgi|Nemve1|97672|e_gw.46.50.1"
"GO:0000724" "jgi|Nemve1|10591|gw.379.20.1"
"GO:0000724" "jgi|Nemve1|11039|gw.216.6.1"
"GO:0000724" "jgi|Nemve1|112797|e_gw.114.56.1"
"GO:0000724" "jgi|Nemve1|113922|e_gw.121.30.1"
"GO:0000724" "jgi|Nemve1|118122|e_gw.151.42.1"
"GO:0000724" "jgi|Nemve1|118750|e_gw.156.100.1"
"GO:0000724" "jgi|Nemve1|11933|gw.552.1.1"
"GO:0000724" "jgi|Nemve1|129738|e_gw.269.62.1"
"GO:0000724" "jgi|Nemve1|129967|e_gw.271.37.1"
"GO:0000724" "jgi|Nemve1|135050|e_gw.350.1.1"
"GO:0000724" "jgi|Nemve1|137658|e_gw.408.40.1"
"GO:0000724" "jgi|Nemve1|139755|e_gw.485.9.1"
"GO:0000724" "jgi|Nemve1|145813|e_gw.1518.2.1"
"GO:0000724" "jgi|Nemve1|158364|estExt_gwp.C_30546"
"GO:0000724" "jgi|Nemve1|158987|estExt_gwp.C_50637"
"GO:0000724" "jgi|Nemve1|168196|estExt_gwp.C_1010033"
"GO:0000724" "jgi|Nemve1|168557|estExt_gwp.C_1080095"
"GO:0000724" "jgi|Nemve1|171280|estExt_gwp.C_1720089"
"GO:0000724" "jgi|Nemve1|171328|estExt_gwp.C_1730073"
"GO:0000724" "jgi|Nemve1|177129|estExt_GenewiseH_1.C_10741"
"GO:0000724" "jgi|Nemve1|177252|estExt_GenewiseH_1.C_20334"
"GO:0000724" "jgi|Nemve1|178508|estExt_GenewiseH_1.C_70040"
"GO:0000724" "jgi|Nemve1|209082|fgenesh1_pg.scaffold_101000009"
"GO:0000724" "jgi|Nemve1|209299|fgenesh1_pg.scaffold_103000074"
"GO:0000724" "jgi|Nemve1|210048|fgenesh1_pg.scaffold_116000004"
"GO:0000724" "jgi|Nemve1|213296|fgenesh1_pg.scaffold_173000032"
"GO:0000724" "jgi|Nemve1|217113|fgenesh1_pg.scaffold_284000014"
"GO:0000724" "jgi|Nemve1|225758|fgenesh1_pg.scaffold_11705000001"
"GO:0000724" "jgi|Nemve1|236976|estExt_fgenesh1_kg.C_830003"
"GO:0000724" "jgi|Nemve1|238634|estExt_fgenesh1_pg.C_70080"
"GO:0000724" "jgi|Nemve1|245334|estExt_fgenesh1_pg.C_1560004"
"GO:0000724" "jgi|Nemve1|245550|estExt_fgenesh1_pg.C_1660033"
"GO:0000724" "jgi|Nemve1|247771|estExt_fgenesh1_pg.C_3490015"
"GO:0000724" "jgi|Nemve1|248876|estExt_fgenesh1_pg.C_60080001"
"GO:0000724" "jgi|Nemve1|31928|gw.314.51.1"
"GO:0000724" "jgi|Nemve1|38126|gw.2.304.1"
"GO:0000724" "jgi|Nemve1|40929|gw.522.10.1"
"GO:0000724" "jgi|Nemve1|59717|gw.7649.2.1"
"GO:0000724" "jgi|Nemve1|67470|gw.25.238.1"
"GO:0000724" "jgi|Nemve1|70421|gw.343.52.1"
"GO:0000724" "jgi|Nemve1|73537|gw.80.325.1"
"GO:0000724" "jgi|Nemve1|95776|e_gw.40.237.1"
"GO:0000725" "jgi|Nemve1|10591|gw.379.20.1"
"GO:0000725" "jgi|Nemve1|11039|gw.216.6.1"
"GO:0000725" "jgi|Nemve1|112797|e_gw.114.56.1"
"GO:0000725" "jgi|Nemve1|113922|e_gw.121.30.1"
"GO:0000725" "jgi|Nemve1|118122|e_gw.151.42.1"
"GO:0000725" "jgi|Nemve1|118750|e_gw.156.100.1"
"GO:0000725" "jgi|Nemve1|11933|gw.552.1.1"
"GO:0000725" "jgi|Nemve1|129738|e_gw.269.62.1"
"GO:0000725" "jgi|Nemve1|129967|e_gw.271.37.1"
"GO:0000725" "jgi|Nemve1|135050|e_gw.350.1.1"
"GO:0000725" "jgi|Nemve1|137658|e_gw.408.40.1"
"GO:0000725" "jgi|Nemve1|139755|e_gw.485.9.1"
"GO:0000725" "jgi|Nemve1|145813|e_gw.1518.2.1"
"GO:0000725" "jgi|Nemve1|158364|estExt_gwp.C_30546"
"GO:0000725" "jgi|Nemve1|158987|estExt_gwp.C_50637"
"GO:0000725" "jgi|Nemve1|168196|estExt_gwp.C_1010033"
"GO:0000725" "jgi|Nemve1|168557|estExt_gwp.C_1080095"
"GO:0000725" "jgi|Nemve1|171280|estExt_gwp.C_1720089"
"GO:0000725" "jgi|Nemve1|171328|estExt_gwp.C_1730073"
"GO:0000725" "jgi|Nemve1|177129|estExt_GenewiseH_1.C_10741"
"GO:0000725" "jgi|Nemve1|177252|estExt_GenewiseH_1.C_20334"
"GO:0000725" "jgi|Nemve1|178508|estExt_GenewiseH_1.C_70040"
"GO:0000725" "jgi|Nemve1|209082|fgenesh1_pg.scaffold_101000009"
"GO:0000725" "jgi|Nemve1|209299|fgenesh1_pg.scaffold_103000074"
"GO:0000725" "jgi|Nemve1|210048|fgenesh1_pg.scaffold_116000004"
"GO:0000725" "jgi|Nemve1|213296|fgenesh1_pg.scaffold_173000032"
"GO:0000725" "jgi|Nemve1|217113|fgenesh1_pg.scaffold_284000014"
"GO:0000725" "jgi|Nemve1|225758|fgenesh1_pg.scaffold_11705000001"
"GO:0000725" "jgi|Nemve1|236976|estExt_fgenesh1_kg.C_830003"
"GO:0000725" "jgi|Nemve1|238634|estExt_fgenesh1_pg.C_70080"
"GO:0000725" "jgi|Nemve1|245334|estExt_fgenesh1_pg.C_1560004"
"GO:0000725" "jgi|Nemve1|245550|estExt_fgenesh1_pg.C_1660033"
"GO:0000725" "jgi|Nemve1|247771|estExt_fgenesh1_pg.C_3490015"
"GO:0000725" "jgi|Nemve1|248876|estExt_fgenesh1_pg.C_60080001"
"GO:0000725" "jgi|Nemve1|31928|gw.314.51.1"
"GO:0000725" "jgi|Nemve1|38126|gw.2.304.1"
"GO:0000725" "jgi|Nemve1|40929|gw.522.10.1"
"GO:0000725" "jgi|Nemve1|59717|gw.7649.2.1"
"GO:0000725" "jgi|Nemve1|67470|gw.25.238.1"
"GO:0000725" "jgi|Nemve1|70421|gw.343.52.1"
"GO:0000725" "jgi|Nemve1|73537|gw.80.325.1"
"GO:0000725" "jgi|Nemve1|95776|e_gw.40.237.1"
"GO:0000726" "jgi|Nemve1|124990|e_gw.216.95.1"
"GO:0000726" "jgi|Nemve1|126375|e_gw.231.49.1"
"GO:0000726" "jgi|Nemve1|126386|e_gw.231.44.1"
"GO:0000726" "jgi|Nemve1|129738|e_gw.269.62.1"
"GO:0000726" "jgi|Nemve1|144000|e_gw.917.4.1"
"GO:0000726" "jgi|Nemve1|145462|e_gw.1426.6.1"
"GO:0000726" "jgi|Nemve1|149821|e_gw.3172.2.1"
"GO:0000726" "jgi|Nemve1|168297|estExt_gwp.C_1020112"
"GO:0000726" "jgi|Nemve1|174448|estExt_gwp.C_3070032"
"GO:0000726" "jgi|Nemve1|174598|estExt_gwp.C_3130045"
"GO:0000726" "jgi|Nemve1|225933|fgenesh1_pg.scaffold_14697000001"
"GO:0000726" "jgi|Nemve1|230404|fgenesh1_pm.scaffold_183000001"
"GO:0000726" "jgi|Nemve1|238226|estExt_fgenesh1_pg.C_40144"
"GO:0000726" "jgi|Nemve1|245417|estExt_fgenesh1_pg.C_1580044"
"GO:0000726" "jgi|Nemve1|245550|estExt_fgenesh1_pg.C_1660033"
"GO:0000726" "jgi|Nemve1|38126|gw.2.304.1"
"GO:0000726" "jgi|Nemve1|4726|gw.2493.2.1"
"GO:0000726" "jgi|Nemve1|58338|gw.343.51.1"
"GO:0000726" "jgi|Nemve1|67470|gw.25.238.1"
"GO:0000726" "jgi|Nemve1|80162|e_gw.2.228.1"
"GO:0000729" "jgi|Nemve1|137658|e_gw.408.40.1"
"GO:0000729" "jgi|Nemve1|195236|estExt_GenewiseH_1.C_5450006"
"GO:0000729" "jgi|Nemve1|236976|estExt_fgenesh1_kg.C_830003"
"GO:0000729" "jgi|Nemve1|80162|e_gw.2.228.1"
"GO:0000730" "jgi|Nemve1|38126|gw.2.304.1"
"GO:0000731" "jgi|Nemve1|101604|e_gw.61.24.1"
"GO:0000731" "jgi|Nemve1|119951|e_gw.166.33.1"
"GO:0000731" "jgi|Nemve1|129738|e_gw.269.62.1"
"GO:0000731" "jgi|Nemve1|130162|e_gw.274.33.1"
"GO:0000731" "jgi|Nemve1|130169|e_gw.274.37.1"
"GO:0000731" "jgi|Nemve1|136467|e_gw.375.14.1"
"GO:0000731" "jgi|Nemve1|138657|e_gw.438.7.1"
"GO:0000731" "jgi|Nemve1|145462|e_gw.1426.6.1"
"GO:0000731" "jgi|Nemve1|149821|e_gw.3172.2.1"
"GO:0000731" "jgi|Nemve1|15898|gw.274.36.1"
"GO:0000731" "jgi|Nemve1|166966|estExt_gwp.C_800235"
"GO:0000731" "jgi|Nemve1|167213|estExt_gwp.C_840109"
"GO:0000731" "jgi|Nemve1|168297|estExt_gwp.C_1020112"
"GO:0000731" "jgi|Nemve1|174448|estExt_gwp.C_3070032"
"GO:0000731" "jgi|Nemve1|174598|estExt_gwp.C_3130045"
"GO:0000731" "jgi|Nemve1|38126|gw.2.304.1"
"GO:0000731" "jgi|Nemve1|58338|gw.343.51.1"
"GO:0000731" "jgi|Nemve1|67470|gw.25.238.1"
"GO:0000731" "jgi|Nemve1|97672|e_gw.46.50.1"
"GO:0000732" "jgi|Nemve1|129738|e_gw.269.62.1"
"GO:0000732" "jgi|Nemve1|67470|gw.25.238.1"
"GO:0000733" "jgi|Nemve1|145462|e_gw.1426.6.1"
"GO:0000733" "jgi|Nemve1|174448|estExt_gwp.C_3070032"
"GO:0000733" "jgi|Nemve1|174598|estExt_gwp.C_3130045"
"GO:0000733" "jgi|Nemve1|38126|gw.2.304.1"
"GO:0000733" "jgi|Nemve1|58338|gw.343.51.1"
"GO:0000737" "jgi|Nemve1|100129|e_gw.55.77.1"
"GO:0000737" "jgi|Nemve1|152926|e_gw.5528.3.1"
"GO:0000737" "jgi|Nemve1|154426|e_gw.7292.3.1"
"GO:0000737" "jgi|Nemve1|157669|estExt_gwp.C_10091"
"GO:0000737" "jgi|Nemve1|164353|estExt_gwp.C_490075"
"GO:0000737" "jgi|Nemve1|180397|estExt_GenewiseH_1.C_180378"
"GO:0000737" "jgi|Nemve1|182805|estExt_GenewiseH_1.C_410218"
"GO:0000737" "jgi|Nemve1|187212|estExt_GenewiseH_1.C_970127"
"GO:0000737" "jgi|Nemve1|189113|estExt_GenewiseH_1.C_1350112"
"GO:0000737" "jgi|Nemve1|201028|fgenesh1_pg.scaffold_25000096"
"GO:0000737" "jgi|Nemve1|207596|fgenesh1_pg.scaffold_82000045"
"GO:0000737" "jgi|Nemve1|222280|fgenesh1_pg.scaffold_1499000001"
"GO:0000737" "jgi|Nemve1|234825|estExt_fgenesh1_pm.C_630022"
"GO:0000737" "jgi|Nemve1|67043|gw.11.491.1"
"GO:0000737" "jgi|Nemve1|79630|e_gw.2.351.1"
"GO:0000737" "jgi|Nemve1|80162|e_gw.2.228.1"
"GO:0000737" "jgi|Nemve1|82862|e_gw.6.555.1"
"GO:0000737" "jgi|Nemve1|82891|e_gw.6.263.1"
"GO:0000738" "jgi|Nemve1|137658|e_gw.408.40.1"
"GO:0000738" "jgi|Nemve1|195236|estExt_GenewiseH_1.C_5450006"
"GO:0000738" "jgi|Nemve1|236976|estExt_fgenesh1_kg.C_830003"
"GO:0000738" "jgi|Nemve1|80162|e_gw.2.228.1"
"GO:0000768" "jgi|Nemve1|103179|e_gw.67.150.1"
"GO:0000768" "jgi|Nemve1|110546|e_gw.101.86.1"
"GO:0000768" "jgi|Nemve1|110599|e_gw.101.1.1"
"GO:0000768" "jgi|Nemve1|118813|e_gw.156.2.1"
"GO:0000768" "jgi|Nemve1|121471|e_gw.179.4.1"
"GO:0000768" "jgi|Nemve1|129920|e_gw.271.63.1"
"GO:0000768" "jgi|Nemve1|135616|e_gw.358.8.1"
"GO:0000768" "jgi|Nemve1|159083|estExt_gwp.C_60223"
"GO:0000768" "jgi|Nemve1|190252|estExt_GenewiseH_1.C_1660051"
"GO:0000768" "jgi|Nemve1|211769|fgenesh1_pg.scaffold_143000046"
"GO:0000768" "jgi|Nemve1|221925|fgenesh1_pg.scaffold_1131000004"
"GO:0000768" "jgi|Nemve1|233027|fgsh_est.C_scaffold_119000011"
"GO:0000768" "jgi|Nemve1|236955|estExt_fgenesh1_kg.C_790006"
"GO:0000768" "jgi|Nemve1|244319|estExt_fgenesh1_pg.C_1180009"
"GO:0000768" "jgi|Nemve1|246304|estExt_fgenesh1_pg.C_2100022"
"GO:0000819" "jgi|Nemve1|10114|gw.208.2.1"
"GO:0000819" "jgi|Nemve1|10271|gw.212.3.1"
"GO:0000819" "jgi|Nemve1|106520|e_gw.82.8.1"
"GO:0000819" "jgi|Nemve1|108595|e_gw.91.57.1"
"GO:0000819" "jgi|Nemve1|115977|e_gw.135.45.1"
"GO:0000819" "jgi|Nemve1|116843|e_gw.141.96.1"
"GO:0000819" "jgi|Nemve1|120850|e_gw.174.22.1"
"GO:0000819" "jgi|Nemve1|135849|e_gw.362.33.1"
"GO:0000819" "jgi|Nemve1|137132|e_gw.390.6.1"
"GO:0000819" "jgi|Nemve1|144180|e_gw.953.5.1"
"GO:0000819" "jgi|Nemve1|149608|e_gw.3045.4.1"
"GO:0000819" "jgi|Nemve1|150812|e_gw.3723.1.1"
"GO:0000819" "jgi|Nemve1|156067|e_gw.9656.1.1"
"GO:0000819" "jgi|Nemve1|157977|estExt_gwp.C_20278"
"GO:0000819" "jgi|Nemve1|162970|estExt_gwp.C_350222"
"GO:0000819" "jgi|Nemve1|169110|estExt_gwp.C_1200013"
"GO:0000819" "jgi|Nemve1|173335|estExt_gwp.C_2450090"
"GO:0000819" "jgi|Nemve1|174619|estExt_gwp.C_3140029"
"GO:0000819" "jgi|Nemve1|194682|estExt_GenewiseH_1.C_4000005"
"GO:0000819" "jgi|Nemve1|20182|gw.67.9.1"
"GO:0000819" "jgi|Nemve1|204335|fgenesh1_pg.scaffold_50000019"
"GO:0000819" "jgi|Nemve1|205867|fgenesh1_pg.scaffold_63000080"
"GO:0000819" "jgi|Nemve1|223290|fgenesh1_pg.scaffold_2540000001"
"GO:0000819" "jgi|Nemve1|226653|fgenesh1_kg.scaffold_48000001"
"GO:0000819" "jgi|Nemve1|233661|fgsh_est.C_scaffold_351000001"
"GO:0000819" "jgi|Nemve1|235892|estExt_fgenesh1_pm.C_2700006"
"GO:0000819" "jgi|Nemve1|237840|estExt_fgenesh1_pg.C_20008"
"GO:0000819" "jgi|Nemve1|238634|estExt_fgenesh1_pg.C_70080"
"GO:0000819" "jgi|Nemve1|247122|estExt_fgenesh1_pg.C_2700018"
"GO:0000819" "jgi|Nemve1|46765|gw.426.33.1"
"GO:0000819" "jgi|Nemve1|50013|gw.236.98.1"
"GO:0000819" "jgi|Nemve1|51000|gw.286.74.1"
"GO:0000819" "jgi|Nemve1|59717|gw.7649.2.1"
"GO:0000819" "jgi|Nemve1|60838|gw.63.174.1"
"GO:0000819" "jgi|Nemve1|79738|e_gw.2.280.1"
"GO:0000819" "jgi|Nemve1|81066|e_gw.3.719.1"
"GO:0000819" "jgi|Nemve1|81219|e_gw.4.52.1"
"GO:0000819" "jgi|Nemve1|81491|e_gw.4.72.1"
"GO:0000819" "jgi|Nemve1|89232|e_gw.20.197.1"
"GO:0000819" "jgi|Nemve1|94148|e_gw.35.54.1"
"GO:0000819" "jgi|Nemve1|94213|e_gw.35.266.1"
"GO:0000902" "jgi|Nemve1|101013|e_gw.59.90.1"
"GO:0000902" "jgi|Nemve1|101531|e_gw.61.256.1"
"GO:0000902" "jgi|Nemve1|101676|e_gw.61.3.1"
"GO:0000902" "jgi|Nemve1|101684|e_gw.61.216.1"
"GO:0000902" "jgi|Nemve1|101701|e_gw.61.76.1"
"GO:0000902" "jgi|Nemve1|101727|e_gw.61.42.1"
"GO:0000902" "jgi|Nemve1|101731|e_gw.61.34.1"
"GO:0000902" "jgi|Nemve1|101975|e_gw.62.163.1"
"GO:0000902" "jgi|Nemve1|102847|e_gw.66.116.1"
"GO:0000902" "jgi|Nemve1|102934|e_gw.66.41.1"
"GO:0000902" "jgi|Nemve1|103100|e_gw.67.19.1"
"GO:0000902" "jgi|Nemve1|103103|e_gw.67.219.1"
"GO:0000902" "jgi|Nemve1|10353|gw.269.1.1"
"GO:0000902" "jgi|Nemve1|10376|gw.212.5.1"
"GO:0000902" "jgi|Nemve1|104327|e_gw.72.27.1"
"GO:0000902" "jgi|Nemve1|104479|e_gw.73.146.1"
"GO:0000902" "jgi|Nemve1|104652|e_gw.73.140.1"
"GO:0000902" "jgi|Nemve1|104733|e_gw.74.40.1"
"GO:0000902" "jgi|Nemve1|104769|e_gw.74.126.1"
"GO:0000902" "jgi|Nemve1|104774|e_gw.74.43.1"
"GO:0000902" "jgi|Nemve1|104827|e_gw.74.94.1"
"GO:0000902" "jgi|Nemve1|104862|e_gw.74.188.1"
"GO:0000902" "jgi|Nemve1|105068|e_gw.75.133.1"
"GO:0000902" "jgi|Nemve1|105451|e_gw.77.30.1"
"GO:0000902" "jgi|Nemve1|105650|e_gw.78.103.1"
"GO:0000902" "jgi|Nemve1|105663|e_gw.78.44.1"
"GO:0000902" "jgi|Nemve1|105673|e_gw.78.31.1"
"GO:0000902" "jgi|Nemve1|105967|e_gw.80.152.1"
"GO:0000902" "jgi|Nemve1|106123|e_gw.80.47.1"
"GO:0000902" "jgi|Nemve1|106241|e_gw.80.229.1"
"GO:0000902" "jgi|Nemve1|106779|e_gw.83.87.1"
"GO:0000902" "jgi|Nemve1|107005|e_gw.84.53.1"
"GO:0000902" "jgi|Nemve1|108258|e_gw.89.94.1"
"GO:0000902" "jgi|Nemve1|108729|e_gw.92.67.1"
"GO:0000902" "jgi|Nemve1|10896|gw.349.12.1"
"GO:0000902" "jgi|Nemve1|109158|e_gw.93.3.1"
"GO:0000902" "jgi|Nemve1|109586|e_gw.95.24.1"
"GO:0000902" "jgi|Nemve1|109636|e_gw.95.30.1"
"GO:0000902" "jgi|Nemve1|109857|e_gw.97.29.1"
"GO:0000902" "jgi|Nemve1|110118|e_gw.98.199.1"
"GO:0000902" "jgi|Nemve1|110792|e_gw.102.141.1"
"GO:0000902" "jgi|Nemve1|110910|e_gw.103.117.1"
"GO:0000902" "jgi|Nemve1|110987|e_gw.103.105.1"
"GO:0000902" "jgi|Nemve1|111004|e_gw.103.96.1"
"GO:0000902" "jgi|Nemve1|111045|e_gw.103.86.1"
"GO:0000902" "jgi|Nemve1|111564|e_gw.106.70.1"
"GO:0000902" "jgi|Nemve1|112178|e_gw.110.76.1"
"GO:0000902" "jgi|Nemve1|112200|e_gw.110.95.1"
"GO:0000902" "jgi|Nemve1|113133|e_gw.116.97.1"
"GO:0000902" "jgi|Nemve1|1139|gw.239.8.1"
"GO:0000902" "jgi|Nemve1|113928|e_gw.121.14.1"
"GO:0000902" "jgi|Nemve1|114090|e_gw.122.1.1"
"GO:0000902" "jgi|Nemve1|115285|e_gw.130.149.1"
"GO:0000902" "jgi|Nemve1|115371|e_gw.131.49.1"
"GO:0000902" "jgi|Nemve1|115630|e_gw.133.50.1"
"GO:0000902" "jgi|Nemve1|115643|e_gw.133.18.1"
"GO:0000902" "jgi|Nemve1|115977|e_gw.135.45.1"
"GO:0000902" "jgi|Nemve1|116411|e_gw.138.27.1"
"GO:0000902" "jgi|Nemve1|116463|e_gw.138.41.1"
"GO:0000902" "jgi|Nemve1|116697|e_gw.140.24.1"
"GO:0000902" "jgi|Nemve1|117160|e_gw.144.46.1"
"GO:0000902" "jgi|Nemve1|117393|e_gw.146.31.1"
"GO:0000902" "jgi|Nemve1|117456|e_gw.146.37.1"
"GO:0000902" "jgi|Nemve1|117565|e_gw.147.31.1"
"GO:0000902" "jgi|Nemve1|117570|e_gw.147.51.1"
"GO:0000902" "jgi|Nemve1|118073|e_gw.151.44.1"
"GO:0000902" "jgi|Nemve1|118526|e_gw.154.10.1"
"GO:0000902" "jgi|Nemve1|118618|e_gw.154.7.1"
"GO:0000902" "jgi|Nemve1|118913|e_gw.157.87.1"
"GO:0000902" "jgi|Nemve1|119329|e_gw.161.107.1"
"GO:0000902" "jgi|Nemve1|119350|e_gw.161.118.1"
"GO:0000902" "jgi|Nemve1|119462|e_gw.162.15.1"
"GO:0000902" "jgi|Nemve1|120147|e_gw.168.11.1"
"GO:0000902" "jgi|Nemve1|120322|e_gw.169.36.1"
"GO:0000902" "jgi|Nemve1|120351|e_gw.170.68.1"
"GO:0000902" "jgi|Nemve1|120459|e_gw.170.108.1"
"GO:0000902" "jgi|Nemve1|120496|e_gw.171.13.1"
"GO:0000902" "jgi|Nemve1|121294|e_gw.177.70.1"
"GO:0000902" "jgi|Nemve1|121465|e_gw.179.20.1"
"GO:0000902" "jgi|Nemve1|121576|e_gw.181.55.1"
"GO:0000902" "jgi|Nemve1|121705|e_gw.182.52.1"
"GO:0000902" "jgi|Nemve1|121734|e_gw.182.42.1"
"GO:0000902" "jgi|Nemve1|121754|e_gw.182.53.1"
"GO:0000902" "jgi|Nemve1|121854|e_gw.183.30.1"
"GO:0000902" "jgi|Nemve1|122088|e_gw.186.79.1"
"GO:0000902" "jgi|Nemve1|122107|e_gw.186.100.1"
"GO:0000902" "jgi|Nemve1|122697|e_gw.192.2.1"
"GO:0000902" "jgi|Nemve1|122799|e_gw.193.14.1"
"GO:0000902" "jgi|Nemve1|123251|e_gw.198.79.1"
"GO:0000902" "jgi|Nemve1|125098|e_gw.217.21.1"
"GO:0000902" "jgi|Nemve1|125392|e_gw.219.88.1"
"GO:0000902" "jgi|Nemve1|12570|gw.254.22.1"
"GO:0000902" "jgi|Nemve1|126074|e_gw.227.49.1"
"GO:0000902" "jgi|Nemve1|126097|e_gw.228.39.1"
"GO:0000902" "jgi|Nemve1|126362|e_gw.231.17.1"
"GO:0000902" "jgi|Nemve1|127054|e_gw.234.61.1"
"GO:0000902" "jgi|Nemve1|127060|e_gw.234.73.1"
"GO:0000902" "jgi|Nemve1|127140|e_gw.235.32.1"
"GO:0000902" "jgi|Nemve1|127202|e_gw.236.61.1"
"GO:0000902" "jgi|Nemve1|127426|e_gw.237.46.1"
"GO:0000902" "jgi|Nemve1|127828|e_gw.243.57.1"
"GO:0000902" "jgi|Nemve1|127891|e_gw.243.50.1"
"GO:0000902" "jgi|Nemve1|128430|e_gw.250.71.1"
"GO:0000902" "jgi|Nemve1|128719|e_gw.254.16.1"
"GO:0000902" "jgi|Nemve1|128857|e_gw.257.13.1"
"GO:0000902" "jgi|Nemve1|129257|e_gw.262.37.1"
"GO:0000902" "jgi|Nemve1|129274|e_gw.263.15.1"
"GO:0000902" "jgi|Nemve1|129318|e_gw.264.27.1"
"GO:0000902" "jgi|Nemve1|129323|e_gw.264.9.1"
"GO:0000902" "jgi|Nemve1|129879|e_gw.270.98.1"
"GO:0000902" "jgi|Nemve1|130163|e_gw.274.25.1"
"GO:0000902" "jgi|Nemve1|130307|e_gw.278.27.1"
"GO:0000902" "jgi|Nemve1|130699|e_gw.283.35.1"
"GO:0000902" "jgi|Nemve1|130720|e_gw.284.5.1"
"GO:0000902" "jgi|Nemve1|130895|e_gw.287.17.1"
"GO:0000902" "jgi|Nemve1|130907|e_gw.287.30.1"
"GO:0000902" "jgi|Nemve1|131270|e_gw.293.11.1"
"GO:0000902" "jgi|Nemve1|131384|e_gw.294.77.1"
"GO:0000902" "jgi|Nemve1|131389|e_gw.294.6.1"
"GO:0000902" "jgi|Nemve1|132332|e_gw.308.28.1"
"GO:0000902" "jgi|Nemve1|133019|e_gw.314.18.1"
"GO:0000902" "jgi|Nemve1|133025|e_gw.314.46.1"
"GO:0000902" "jgi|Nemve1|133049|e_gw.315.44.1"
"GO:0000902" "jgi|Nemve1|133989|e_gw.327.34.1"
"GO:0000902" "jgi|Nemve1|134742|e_gw.344.34.1"
"GO:0000902" "jgi|Nemve1|135000|e_gw.349.26.1"
"GO:0000902" "jgi|Nemve1|135014|e_gw.349.13.1"
"GO:0000902" "jgi|Nemve1|135304|e_gw.354.15.1"
"GO:0000902" "jgi|Nemve1|135318|e_gw.354.10.1"
"GO:0000902" "jgi|Nemve1|135493|e_gw.357.18.1"
"GO:0000902" "jgi|Nemve1|135948|e_gw.365.33.1"
"GO:0000902" "jgi|Nemve1|136831|e_gw.384.38.1"
"GO:0000902" "jgi|Nemve1|136852|e_gw.384.53.1"
"GO:0000902" "jgi|Nemve1|137471|e_gw.401.17.1"
"GO:0000902" "jgi|Nemve1|137694|e_gw.409.5.1"
"GO:0000902" "jgi|Nemve1|138173|e_gw.424.6.1"
"GO:0000902" "jgi|Nemve1|139208|e_gw.466.3.1"
"GO:0000902" "jgi|Nemve1|139295|e_gw.469.22.1"
"GO:0000902" "jgi|Nemve1|139374|e_gw.471.29.1"
"GO:0000902" "jgi|Nemve1|139380|e_gw.471.30.1"
"GO:0000902" "jgi|Nemve1|139520|e_gw.479.7.1"
"GO:0000902" "jgi|Nemve1|139527|e_gw.479.28.1"
"GO:0000902" "jgi|Nemve1|139951|e_gw.498.34.1"
"GO:0000902" "jgi|Nemve1|140461|e_gw.525.3.1"
"GO:0000902" "jgi|Nemve1|140805|e_gw.543.1.1"
"GO:0000902" "jgi|Nemve1|141769|e_gw.606.1.1"
"GO:0000902" "jgi|Nemve1|142575|e_gw.686.3.1"
"GO:0000902" "jgi|Nemve1|143488|e_gw.825.1.1"
"GO:0000902" "jgi|Nemve1|143514|e_gw.833.1.1"
"GO:0000902" "jgi|Nemve1|143930|e_gw.896.4.1"
"GO:0000902" "jgi|Nemve1|144095|e_gw.936.3.1"
"GO:0000902" "jgi|Nemve1|144180|e_gw.953.5.1"
"GO:0000902" "jgi|Nemve1|144279|e_gw.986.11.1"
"GO:0000902" "jgi|Nemve1|145330|e_gw.1400.1.1"
"GO:0000902" "jgi|Nemve1|145898|e_gw.1540.2.1"
"GO:0000902" "jgi|Nemve1|146109|e_gw.1585.1.1"
"GO:0000902" "jgi|Nemve1|146162|e_gw.1604.2.1"
"GO:0000902" "jgi|Nemve1|146235|e_gw.1620.5.1"
"GO:0000902" "jgi|Nemve1|146305|e_gw.1638.1.1"
"GO:0000902" "jgi|Nemve1|146607|e_gw.1721.3.1"
"GO:0000902" "jgi|Nemve1|146932|e_gw.1823.1.1"
"GO:0000902" "jgi|Nemve1|147055|e_gw.1866.3.1"
"GO:0000902" "jgi|Nemve1|14752|gw.561.4.1"
"GO:0000902" "jgi|Nemve1|147756|e_gw.2123.6.1"
"GO:0000902" "jgi|Nemve1|147995|e_gw.2227.1.1"
"GO:0000902" "jgi|Nemve1|147996|e_gw.2227.2.1"
"GO:0000902" "jgi|Nemve1|148306|e_gw.2341.1.1"
"GO:0000902" "jgi|Nemve1|148627|e_gw.2526.4.1"
"GO:0000902" "jgi|Nemve1|148785|e_gw.2614.3.1"
"GO:0000902" "jgi|Nemve1|148960|e_gw.2711.1.1"
"GO:0000902" "jgi|Nemve1|148967|e_gw.2720.1.1"
"GO:0000902" "jgi|Nemve1|149666|e_gw.3084.1.1"
"GO:0000902" "jgi|Nemve1|149880|e_gw.3193.3.1"
"GO:0000902" "jgi|Nemve1|149932|e_gw.3232.5.1"
"GO:0000902" "jgi|Nemve1|149996|e_gw.3254.3.1"
"GO:0000902" "jgi|Nemve1|151519|e_gw.4215.3.1"
"GO:0000902" "jgi|Nemve1|151849|e_gw.4442.3.1"
"GO:0000902" "jgi|Nemve1|151852|e_gw.4442.4.1"
"GO:0000902" "jgi|Nemve1|152131|e_gw.4681.2.1"
"GO:0000902" "jgi|Nemve1|15221|gw.151.13.1"
"GO:0000902" "jgi|Nemve1|152419|e_gw.4932.2.1"
"GO:0000902" "jgi|Nemve1|154013|e_gw.6854.1.1"
"GO:0000902" "jgi|Nemve1|154079|e_gw.6926.2.1"
"GO:0000902" "jgi|Nemve1|15442|gw.302.21.1"
"GO:0000902" "jgi|Nemve1|154536|e_gw.7411.1.1"
"GO:0000902" "jgi|Nemve1|154925|e_gw.7931.2.1"
"GO:0000902" "jgi|Nemve1|156060|e_gw.9644.5.1"
"GO:0000902" "jgi|Nemve1|156325|e_gw.10143.3.1"
"GO:0000902" "jgi|Nemve1|156347|e_gw.10268.2.1"
"GO:0000902" "jgi|Nemve1|156878|e_gw.13038.2.1"
"GO:0000902" "jgi|Nemve1|157036|e_gw.14012.1.1"
"GO:0000902" "jgi|Nemve1|157164|e_gw.14599.1.1"
"GO:0000902" "jgi|Nemve1|157535|e_gw.17564.2.1"
"GO:0000902" "jgi|Nemve1|157887|estExt_gwp.C_20040"
"GO:0000902" "jgi|Nemve1|158493|estExt_gwp.C_40076"
"GO:0000902" "jgi|Nemve1|158520|estExt_gwp.C_40153"
"GO:0000902" "jgi|Nemve1|158806|estExt_gwp.C_50295"
"GO:0000902" "jgi|Nemve1|159083|estExt_gwp.C_60223"
"GO:0000902" "jgi|Nemve1|159193|estExt_gwp.C_60454"
"GO:0000902" "jgi|Nemve1|159278|estExt_gwp.C_70073"
"GO:0000902" "jgi|Nemve1|159317|estExt_gwp.C_70126"
"GO:0000902" "jgi|Nemve1|159419|estExt_gwp.C_70455"
"GO:0000902" "jgi|Nemve1|159517|estExt_gwp.C_80165"
"GO:0000902" "jgi|Nemve1|160052|estExt_gwp.C_120014"
"GO:0000902" "jgi|Nemve1|160820|estExt_gwp.C_160077"
"GO:0000902" "jgi|Nemve1|160868|estExt_gwp.C_160254"
"GO:0000902" "jgi|Nemve1|161273|estExt_gwp.C_200014"
"GO:0000902" "jgi|Nemve1|161560|estExt_gwp.C_220207"
"GO:0000902" "jgi|Nemve1|161775|estExt_gwp.C_240220"
"GO:0000902" "jgi|Nemve1|161803|estExt_gwp.C_240288"
"GO:0000902" "jgi|Nemve1|161808|estExt_gwp.C_240293"
"GO:0000902" "jgi|Nemve1|1620|gw.470.9.1"
"GO:0000902" "jgi|Nemve1|162441|estExt_gwp.C_300387"
"GO:0000902" "jgi|Nemve1|162932|estExt_gwp.C_350031"
"GO:0000902" "jgi|Nemve1|162970|estExt_gwp.C_350222"
"GO:0000902" "jgi|Nemve1|163008|estExt_gwp.C_350288"
"GO:0000902" "jgi|Nemve1|163041|estExt_gwp.C_360045"
"GO:0000902" "jgi|Nemve1|163153|estExt_gwp.C_370127"
"GO:0000902" "jgi|Nemve1|163545|estExt_gwp.C_410132"
"GO:0000902" "jgi|Nemve1|163923|estExt_gwp.C_440261"
"GO:0000902" "jgi|Nemve1|164017|estExt_gwp.C_460004"
"GO:0000902" "jgi|Nemve1|164107|estExt_gwp.C_460320"
"GO:0000902" "jgi|Nemve1|164111|estExt_gwp.C_460327"
"GO:0000902" "jgi|Nemve1|164834|estExt_gwp.C_540009"
"GO:0000902" "jgi|Nemve1|165235|estExt_gwp.C_580066"
"GO:0000902" "jgi|Nemve1|165473|estExt_gwp.C_610171"
"GO:0000902" "jgi|Nemve1|165603|estExt_gwp.C_620176"
"GO:0000902" "jgi|Nemve1|165815|estExt_gwp.C_650150"
"GO:0000902" "jgi|Nemve1|165860|estExt_gwp.C_660024"
"GO:0000902" "jgi|Nemve1|165941|estExt_gwp.C_660185"
"GO:0000902" "jgi|Nemve1|166010|estExt_gwp.C_670159"
"GO:0000902" "jgi|Nemve1|166091|estExt_gwp.C_690085"
"GO:0000902" "jgi|Nemve1|166681|estExt_gwp.C_770030"
"GO:0000902" "jgi|Nemve1|167351|estExt_gwp.C_860209"
"GO:0000902" "jgi|Nemve1|167553|estExt_gwp.C_890103"
"GO:0000902" "jgi|Nemve1|168041|estExt_gwp.C_980104"
"GO:0000902" "jgi|Nemve1|168100|estExt_gwp.C_990040"
"GO:0000902" "jgi|Nemve1|168258|estExt_gwp.C_1010188"
"GO:0000902" "jgi|Nemve1|168451|estExt_gwp.C_1050019"
"GO:0000902" "jgi|Nemve1|168498|estExt_gwp.C_1060080"
"GO:0000902" "jgi|Nemve1|168908|estExt_gwp.C_1160112"
"GO:0000902" "jgi|Nemve1|169527|estExt_gwp.C_1280076"
"GO:0000902" "jgi|Nemve1|169781|estExt_gwp.C_1330035"
"GO:0000902" "jgi|Nemve1|170391|estExt_gwp.C_1460148"
"GO:0000902" "jgi|Nemve1|17054|gw.164.38.1"
"GO:0000902" "jgi|Nemve1|170615|estExt_gwp.C_1510092"
"GO:0000902" "jgi|Nemve1|170678|estExt_gwp.C_1530117"
"GO:0000902" "jgi|Nemve1|170702|estExt_gwp.C_1540086"
"GO:0000902" "jgi|Nemve1|170908|estExt_gwp.C_1600076"
"GO:0000902" "jgi|Nemve1|171063|estExt_gwp.C_1660097"
"GO:0000902" "jgi|Nemve1|171134|estExt_gwp.C_1690048"
"GO:0000902" "jgi|Nemve1|171640|estExt_gwp.C_1830043"
"GO:0000902" "jgi|Nemve1|171792|estExt_gwp.C_1890012"
"GO:0000902" "jgi|Nemve1|171940|estExt_gwp.C_1950051"
"GO:0000902" "jgi|Nemve1|172175|estExt_gwp.C_2050022"
"GO:0000902" "jgi|Nemve1|17263|gw.254.28.1"
"GO:0000902" "jgi|Nemve1|172695|estExt_gwp.C_2210008"
"GO:0000902" "jgi|Nemve1|173450|estExt_gwp.C_2520045"
"GO:0000902" "jgi|Nemve1|173481|estExt_gwp.C_2540048"
"GO:0000902" "jgi|Nemve1|175269|estExt_gwp.C_3770026"
"GO:0000902" "jgi|Nemve1|176089|estExt_gwp.C_5660002"
"GO:0000902" "jgi|Nemve1|176370|estExt_gwp.C_7280005"
"GO:0000902" "jgi|Nemve1|177555|estExt_GenewiseH_1.C_30416"
"GO:0000902" "jgi|Nemve1|178197|estExt_GenewiseH_1.C_50548"
"GO:0000902" "jgi|Nemve1|178220|estExt_GenewiseH_1.C_50622"
"GO:0000902" "jgi|Nemve1|178884|estExt_GenewiseH_1.C_90063"
"GO:0000902" "jgi|Nemve1|178940|estExt_GenewiseH_1.C_90405"
"GO:0000902" "jgi|Nemve1|179537|estExt_GenewiseH_1.C_130057"
"GO:0000902" "jgi|Nemve1|180219|estExt_GenewiseH_1.C_170178"
"GO:0000902" "jgi|Nemve1|181066|estExt_GenewiseH_1.C_250020"
"GO:0000902" "jgi|Nemve1|181671|estExt_GenewiseH_1.C_300371"
"GO:0000902" "jgi|Nemve1|181966|estExt_GenewiseH_1.C_330038"
"GO:0000902" "jgi|Nemve1|182068|estExt_GenewiseH_1.C_340005"
"GO:0000902" "jgi|Nemve1|183595|estExt_GenewiseH_1.C_490088"
"GO:0000902" "jgi|Nemve1|183962|estExt_GenewiseH_1.C_530042"
"GO:0000902" "jgi|Nemve1|184113|estExt_GenewiseH_1.C_540122"
"GO:0000902" "jgi|Nemve1|184439|estExt_GenewiseH_1.C_570187"
"GO:0000902" "jgi|Nemve1|18539|gw.198.37.1"
"GO:0000902" "jgi|Nemve1|185619|estExt_GenewiseH_1.C_730179"
"GO:0000902" "jgi|Nemve1|186039|estExt_GenewiseH_1.C_790016"
"GO:0000902" "jgi|Nemve1|186331|estExt_GenewiseH_1.C_820115"
"GO:0000902" "jgi|Nemve1|186877|estExt_GenewiseH_1.C_910105"
"GO:0000902" "jgi|Nemve1|187332|estExt_GenewiseH_1.C_990063"
"GO:0000902" "jgi|Nemve1|187372|estExt_GenewiseH_1.C_1000105"
"GO:0000902" "jgi|Nemve1|188332|estExt_GenewiseH_1.C_1200028"
"GO:0000902" "jgi|Nemve1|188586|estExt_GenewiseH_1.C_1260005"
"GO:0000902" "jgi|Nemve1|189251|estExt_GenewiseH_1.C_1390011"
"GO:0000902" "jgi|Nemve1|189854|estExt_GenewiseH_1.C_1530020"
"GO:0000902" "jgi|Nemve1|190252|estExt_GenewiseH_1.C_1660051"
"GO:0000902" "jgi|Nemve1|191273|estExt_GenewiseH_1.C_1990124"
"GO:0000902" "jgi|Nemve1|192413|estExt_GenewiseH_1.C_2400058"
"GO:0000902" "jgi|Nemve1|192584|estExt_GenewiseH_1.C_2480043"
"GO:0000902" "jgi|Nemve1|19259|gw.2090.1.1"
"GO:0000902" "jgi|Nemve1|194445|estExt_GenewiseH_1.C_3760012"
"GO:0000902" "jgi|Nemve1|194914|estExt_GenewiseH_1.C_4440001"
"GO:0000902" "jgi|Nemve1|195002|estExt_GenewiseH_1.C_4690040"
"GO:0000902" "jgi|Nemve1|195585|estExt_GenewiseH_1.C_7360021"
"GO:0000902" "jgi|Nemve1|196669|fgenesh1_pg.scaffold_2000291"
"GO:0000902" "jgi|Nemve1|19764|gw.86.77.1"
"GO:0000902" "jgi|Nemve1|198406|fgenesh1_pg.scaffold_9000195"
"GO:0000902" "jgi|Nemve1|19874|gw.76.5.1"
"GO:0000902" "jgi|Nemve1|1996|gw.3329.1.1"
"GO:0000902" "jgi|Nemve1|199702|fgenesh1_pg.scaffold_16000152"
"GO:0000902" "jgi|Nemve1|199897|fgenesh1_pg.scaffold_18000021"
"GO:0000902" "jgi|Nemve1|199937|fgenesh1_pg.scaffold_18000061"
"GO:0000902" "jgi|Nemve1|199991|fgenesh1_pg.scaffold_18000115"
"GO:0000902" "jgi|Nemve1|200488|fgenesh1_pg.scaffold_22000010"
"GO:0000902" "jgi|Nemve1|200609|fgenesh1_pg.scaffold_22000131"
"GO:0000902" "jgi|Nemve1|201757|fgenesh1_pg.scaffold_30000108"
"GO:0000902" "jgi|Nemve1|20223|gw.180.36.1"
"GO:0000902" "jgi|Nemve1|202232|fgenesh1_pg.scaffold_33000076"
"GO:0000902" "jgi|Nemve1|202240|fgenesh1_pg.scaffold_33000084"
"GO:0000902" "jgi|Nemve1|202378|fgenesh1_pg.scaffold_34000080"
"GO:0000902" "jgi|Nemve1|20239|gw.222.26.1"
"GO:0000902" "jgi|Nemve1|2043|gw.439.10.1"
"GO:0000902" "jgi|Nemve1|206132|fgenesh1_pg.scaffold_66000072"
"GO:0000902" "jgi|Nemve1|20626|gw.78.22.1"
"GO:0000902" "jgi|Nemve1|206550|fgenesh1_pg.scaffold_71000019"
"GO:0000902" "jgi|Nemve1|207152|fgenesh1_pg.scaffold_77000049"
"GO:0000902" "jgi|Nemve1|207738|fgenesh1_pg.scaffold_83000099"
"GO:0000902" "jgi|Nemve1|208236|fgenesh1_pg.scaffold_90000004"
"GO:0000902" "jgi|Nemve1|208897|fgenesh1_pg.scaffold_98000061"
"GO:0000902" "jgi|Nemve1|20907|gw.56.17.1"
"GO:0000902" "jgi|Nemve1|209074|fgenesh1_pg.scaffold_101000001"
"GO:0000902" "jgi|Nemve1|209121|fgenesh1_pg.scaffold_101000048"
"GO:0000902" "jgi|Nemve1|209449|fgenesh1_pg.scaffold_106000033"
"GO:0000902" "jgi|Nemve1|209451|fgenesh1_pg.scaffold_106000035"
"GO:0000902" "jgi|Nemve1|209681|fgenesh1_pg.scaffold_109000059"
"GO:0000902" "jgi|Nemve1|209810|fgenesh1_pg.scaffold_111000069"
"GO:0000902" "jgi|Nemve1|209862|fgenesh1_pg.scaffold_112000052"
"GO:0000902" "jgi|Nemve1|210076|fgenesh1_pg.scaffold_116000032"
"GO:0000902" "jgi|Nemve1|210965|fgenesh1_pg.scaffold_130000018"
"GO:0000902" "jgi|Nemve1|211193|fgenesh1_pg.scaffold_133000065"
"GO:0000902" "jgi|Nemve1|212492|fgenesh1_pg.scaffold_157000011"
"GO:0000902" "jgi|Nemve1|213259|fgenesh1_pg.scaffold_172000042"
"GO:0000902" "jgi|Nemve1|213709|fgenesh1_pg.scaffold_182000030"
"GO:0000902" "jgi|Nemve1|214383|fgenesh1_pg.scaffold_199000001"
"GO:0000902" "jgi|Nemve1|214420|fgenesh1_pg.scaffold_200000002"
"GO:0000902" "jgi|Nemve1|214431|fgenesh1_pg.scaffold_200000013"
"GO:0000902" "jgi|Nemve1|214923|fgenesh1_pg.scaffold_213000028"
"GO:0000902" "jgi|Nemve1|216064|fgenesh1_pg.scaffold_247000033"
"GO:0000902" "jgi|Nemve1|216320|fgenesh1_pg.scaffold_257000003"
"GO:0000902" "jgi|Nemve1|216329|fgenesh1_pg.scaffold_257000012"
"GO:0000902" "jgi|Nemve1|217462|fgenesh1_pg.scaffold_298000009"
"GO:0000902" "jgi|Nemve1|218041|fgenesh1_pg.scaffold_325000016"
"GO:0000902" "jgi|Nemve1|219682|fgenesh1_pg.scaffold_429000002"
"GO:0000902" "jgi|Nemve1|219789|fgenesh1_pg.scaffold_439000002"
"GO:0000902" "jgi|Nemve1|219968|fgenesh1_pg.scaffold_462000008"
"GO:0000902" "jgi|Nemve1|220337|fgenesh1_pg.scaffold_503000007"
"GO:0000902" "jgi|Nemve1|220610|fgenesh1_pg.scaffold_546000001"
"GO:0000902" "jgi|Nemve1|221025|fgenesh1_pg.scaffold_637000001"
"GO:0000902" "jgi|Nemve1|221153|fgenesh1_pg.scaffold_677000003"
"GO:0000902" "jgi|Nemve1|221482|fgenesh1_pg.scaffold_788000001"
"GO:0000902" "jgi|Nemve1|221551|fgenesh1_pg.scaffold_831000001"
"GO:0000902" "jgi|Nemve1|222183|fgenesh1_pg.scaffold_1447000001"
"GO:0000902" "jgi|Nemve1|222388|fgenesh1_pg.scaffold_1585000001"
"GO:0000902" "jgi|Nemve1|222497|fgenesh1_pg.scaffold_1670000003"
"GO:0000902" "jgi|Nemve1|223290|fgenesh1_pg.scaffold_2540000001"
"GO:0000902" "jgi|Nemve1|223321|fgenesh1_pg.scaffold_2594000001"
"GO:0000902" "jgi|Nemve1|223359|fgenesh1_pg.scaffold_2651000001"
"GO:0000902" "jgi|Nemve1|223407|fgenesh1_pg.scaffold_2730000002"
"GO:0000902" "jgi|Nemve1|223480|fgenesh1_pg.scaffold_2859000001"
"GO:0000902" "jgi|Nemve1|223544|fgenesh1_pg.scaffold_2966000002"
"GO:0000902" "jgi|Nemve1|223620|fgenesh1_pg.scaffold_3071000002"
"GO:0000902" "jgi|Nemve1|223974|fgenesh1_pg.scaffold_3641000001"
"GO:0000902" "jgi|Nemve1|224310|fgenesh1_pg.scaffold_4379000001"
"GO:0000902" "jgi|Nemve1|224311|fgenesh1_pg.scaffold_4379000002"
"GO:0000902" "jgi|Nemve1|224419|fgenesh1_pg.scaffold_4690000001"
"GO:0000902" "jgi|Nemve1|224531|fgenesh1_pg.scaffold_4959000001"
"GO:0000902" "jgi|Nemve1|224647|fgenesh1_pg.scaffold_5329000001"
"GO:0000902" "jgi|Nemve1|224689|fgenesh1_pg.scaffold_5522000001"
"GO:0000902" "jgi|Nemve1|224747|fgenesh1_pg.scaffold_5736000001"
"GO:0000902" "jgi|Nemve1|225039|fgenesh1_pg.scaffold_7177000001"
"GO:0000902" "jgi|Nemve1|225297|fgenesh1_pg.scaffold_8033000001"
"GO:0000902" "jgi|Nemve1|225462|fgenesh1_pg.scaffold_8796000001"
"GO:0000902" "jgi|Nemve1|225606|fgenesh1_pg.scaffold_9728000001"
"GO:0000902" "jgi|Nemve1|225691|fgenesh1_pg.scaffold_10586000001"
"GO:0000902" "jgi|Nemve1|225824|fgenesh1_pg.scaffold_12656000001"
"GO:0000902" "jgi|Nemve1|225844|fgenesh1_pg.scaffold_13054000001"
"GO:0000902" "jgi|Nemve1|226074|fgenesh1_pg.scaffold_17806000001"
"GO:0000902" "jgi|Nemve1|227907|fgenesh1_pm.scaffold_3000003"
"GO:0000902" "jgi|Nemve1|227996|fgenesh1_pm.scaffold_4000038"
"GO:0000902" "jgi|Nemve1|228271|fgenesh1_pm.scaffold_12000017"
"GO:0000902" "jgi|Nemve1|228732|fgenesh1_pm.scaffold_32000021"
"GO:0000902" "jgi|Nemve1|228836|fgenesh1_pm.scaffold_38000002"
"GO:0000902" "jgi|Nemve1|229018|fgenesh1_pm.scaffold_48000004"
"GO:0000902" "jgi|Nemve1|229104|fgenesh1_pm.scaffold_53000019"
"GO:0000902" "jgi|Nemve1|229193|fgenesh1_pm.scaffold_59000011"
"GO:0000902" "jgi|Nemve1|229989|fgenesh1_pm.scaffold_127000015"
"GO:0000902" "jgi|Nemve1|230011|fgenesh1_pm.scaffold_130000001"
"GO:0000902" "jgi|Nemve1|230013|fgenesh1_pm.scaffold_130000003"
"GO:0000902" "jgi|Nemve1|230810|fgenesh1_pm.scaffold_265000001"
"GO:0000902" "jgi|Nemve1|232450|fgsh_est.C_scaffold_47000011"
"GO:0000902" "jgi|Nemve1|232832|fgsh_est.C_scaffold_88000003"
"GO:0000902" "jgi|Nemve1|232982|fgsh_est.C_scaffold_111000003"
"GO:0000902" "jgi|Nemve1|233029|fgsh_est.C_scaffold_120000001"
"GO:0000902" "jgi|Nemve1|233044|fgsh_est.C_scaffold_123000001"
"GO:0000902" "jgi|Nemve1|233609|fgsh_est.C_scaffold_305000001"
"GO:0000902" "jgi|Nemve1|233887|estExt_fgenesh1_pm.C_20022"
"GO:0000902" "jgi|Nemve1|234046|estExt_fgenesh1_pm.C_60021"
"GO:0000902" "jgi|Nemve1|234118|estExt_fgenesh1_pm.C_100006"
"GO:0000902" "jgi|Nemve1|234402|estExt_fgenesh1_pm.C_270004"
"GO:0000902" "jgi|Nemve1|234699|estExt_fgenesh1_pm.C_530001"
"GO:0000902" "jgi|Nemve1|234825|estExt_fgenesh1_pm.C_630022"
"GO:0000902" "jgi|Nemve1|234891|estExt_fgenesh1_pm.C_710004"
"GO:0000902" "jgi|Nemve1|234961|estExt_fgenesh1_pm.C_770008"
"GO:0000902" "jgi|Nemve1|235159|estExt_fgenesh1_pm.C_1000002"
"GO:0000902" "jgi|Nemve1|235248|estExt_fgenesh1_pm.C_1160007"
"GO:0000902" "jgi|Nemve1|236177|estExt_fgenesh1_pm.C_5680002"
"GO:0000902" "jgi|Nemve1|236269|estExt_fgenesh1_kg.C_10009"
"GO:0000902" "jgi|Nemve1|236331|estExt_fgenesh1_kg.C_40012"
"GO:0000902" "jgi|Nemve1|236584|estExt_fgenesh1_kg.C_260018"
"GO:0000902" "jgi|Nemve1|236760|estExt_fgenesh1_kg.C_480006"
"GO:0000902" "jgi|Nemve1|236890|estExt_fgenesh1_kg.C_670005"
"GO:0000902" "jgi|Nemve1|237239|estExt_fgenesh1_kg.C_1450005"
"GO:0000902" "jgi|Nemve1|238216|estExt_fgenesh1_pg.C_40129"
"GO:0000902" "jgi|Nemve1|238992|estExt_fgenesh1_pg.C_100167"
"GO:0000902" "jgi|Nemve1|239375|estExt_fgenesh1_pg.C_140058"
"GO:0000902" "jgi|Nemve1|239528|estExt_fgenesh1_pg.C_160034"
"GO:0000902" "jgi|Nemve1|239603|estExt_fgenesh1_pg.C_170029"
"GO:0000902" "jgi|Nemve1|239919|estExt_fgenesh1_pg.C_220008"
"GO:0000902" "jgi|Nemve1|24063|gw.195.63.1"
"GO:0000902" "jgi|Nemve1|240784|estExt_fgenesh1_pg.C_340048"
"GO:0000902" "jgi|Nemve1|240868|estExt_fgenesh1_pg.C_350103"
"GO:0000902" "jgi|Nemve1|241009|estExt_fgenesh1_pg.C_380053"
"GO:0000902" "jgi|Nemve1|241086|estExt_fgenesh1_pg.C_390066"
"GO:0000902" "jgi|Nemve1|241352|estExt_fgenesh1_pg.C_440031"
"GO:0000902" "jgi|Nemve1|241439|estExt_fgenesh1_pg.C_450067"
"GO:0000902" "jgi|Nemve1|241466|estExt_fgenesh1_pg.C_460017"
"GO:0000902" "jgi|Nemve1|241948|estExt_fgenesh1_pg.C_540015"
"GO:0000902" "jgi|Nemve1|242048|estExt_fgenesh1_pg.C_550119"
"GO:0000902" "jgi|Nemve1|242065|estExt_fgenesh1_pg.C_560039"
"GO:0000902" "jgi|Nemve1|242073|estExt_fgenesh1_pg.C_560048"
"GO:0000902" "jgi|Nemve1|242285|estExt_fgenesh1_pg.C_610004"
"GO:0000902" "jgi|Nemve1|242515|estExt_fgenesh1_pg.C_650066"
"GO:0000902" "jgi|Nemve1|242616|estExt_fgenesh1_pg.C_670082"
"GO:0000902" "jgi|Nemve1|242688|estExt_fgenesh1_pg.C_690067"
"GO:0000902" "jgi|Nemve1|242787|estExt_fgenesh1_pg.C_720021"
"GO:0000902" "jgi|Nemve1|244089|estExt_fgenesh1_pg.C_1080056"
"GO:0000902" "jgi|Nemve1|244107|estExt_fgenesh1_pg.C_1090039"
"GO:0000902" "jgi|Nemve1|244113|estExt_fgenesh1_pg.C_1090048"
"GO:0000902" "jgi|Nemve1|244187|estExt_fgenesh1_pg.C_1120051"
"GO:0000902" "jgi|Nemve1|244319|estExt_fgenesh1_pg.C_1180009"
"GO:0000902" "jgi|Nemve1|244570|estExt_fgenesh1_pg.C_1270003"
"GO:0000902" "jgi|Nemve1|245041|estExt_fgenesh1_pg.C_1430004"
"GO:0000902" "jgi|Nemve1|245123|estExt_fgenesh1_pg.C_1460031"
"GO:0000902" "jgi|Nemve1|245481|estExt_fgenesh1_pg.C_1620025"
"GO:0000902" "jgi|Nemve1|247341|estExt_fgenesh1_pg.C_2940007"
"GO:0000902" "jgi|Nemve1|248037|estExt_fgenesh1_pg.C_4010004"
"GO:0000902" "jgi|Nemve1|248616|estExt_fgenesh1_pg.C_7770001"
"GO:0000902" "jgi|Nemve1|248638|estExt_fgenesh1_pg.C_8500004"
"GO:0000902" "jgi|Nemve1|248809|estExt_fgenesh1_pg.C_30660001"
"GO:0000902" "jgi|Nemve1|25267|gw.177.53.1"
"GO:0000902" "jgi|Nemve1|25692|gw.44.46.1"
"GO:0000902" "jgi|Nemve1|27165|gw.70.34.1"
"GO:0000902" "jgi|Nemve1|2886|gw.3704.3.1"
"GO:0000902" "jgi|Nemve1|28948|gw.58.85.1"
"GO:0000902" "jgi|Nemve1|29680|gw.73.130.1"
"GO:0000902" "jgi|Nemve1|29907|gw.125.42.1"
"GO:0000902" "jgi|Nemve1|30005|gw.14.4.1"
"GO:0000902" "jgi|Nemve1|30007|gw.112.93.1"
"GO:0000902" "jgi|Nemve1|30037|gw.15.5.1"
"GO:0000902" "jgi|Nemve1|30054|gw.27.23.1"
"GO:0000902" "jgi|Nemve1|31143|gw.4.71.1"
"GO:0000902" "jgi|Nemve1|31638|gw.2.85.1"
"GO:0000902" "jgi|Nemve1|32389|gw.3.133.1"
"GO:0000902" "jgi|Nemve1|33670|gw.4.157.1"
"GO:0000902" "jgi|Nemve1|36187|gw.1.283.1"
"GO:0000902" "jgi|Nemve1|36388|gw.1.288.1"
"GO:0000902" "jgi|Nemve1|3720|gw.3145.1.1"
"GO:0000902" "jgi|Nemve1|39186|gw.46.206.1"
"GO:0000902" "jgi|Nemve1|39563|gw.46.215.1"
"GO:0000902" "jgi|Nemve1|39632|gw.32.224.1"
"GO:0000902" "jgi|Nemve1|40068|gw.345.19.1"
"GO:0000902" "jgi|Nemve1|40410|gw.21.173.1"
"GO:0000902" "jgi|Nemve1|4042|gw.6670.3.1"
"GO:0000902" "jgi|Nemve1|43761|gw.734.2.1"
"GO:0000902" "jgi|Nemve1|43898|gw.239.46.1"
"GO:0000902" "jgi|Nemve1|44191|gw.425.19.1"
"GO:0000902" "jgi|Nemve1|45593|gw.76.125.1"
"GO:0000902" "jgi|Nemve1|4597|gw.4224.3.1"
"GO:0000902" "jgi|Nemve1|47054|gw.201.93.1"
"GO:0000902" "jgi|Nemve1|4745|gw.1484.2.1"
"GO:0000902" "jgi|Nemve1|47772|gw.6938.3.1"
"GO:0000902" "jgi|Nemve1|49419|gw.7768.3.1"
"GO:0000902" "jgi|Nemve1|49907|gw.13117.3.1"
"GO:0000902" "jgi|Nemve1|50047|gw.357.74.1"
"GO:0000902" "jgi|Nemve1|50292|gw.55.139.1"
"GO:0000902" "jgi|Nemve1|50325|gw.175.121.1"
"GO:0000902" "jgi|Nemve1|504|gw.2263.1.1"
"GO:0000902" "jgi|Nemve1|50431|gw.98.139.1"
"GO:0000902" "jgi|Nemve1|5160|gw.6973.1.1"
"GO:0000902" "jgi|Nemve1|52170|gw.128.87.1"
"GO:0000902" "jgi|Nemve1|52726|gw.128.93.1"
"GO:0000902" "jgi|Nemve1|52838|gw.77.119.1"
"GO:0000902" "jgi|Nemve1|54859|gw.53.224.1"
"GO:0000902" "jgi|Nemve1|55360|gw.147.74.1"
"GO:0000902" "jgi|Nemve1|5578|gw.833.3.1"
"GO:0000902" "jgi|Nemve1|57285|gw.383.43.1"
"GO:0000902" "jgi|Nemve1|58039|gw.56.150.1"
"GO:0000902" "jgi|Nemve1|60034|gw.13.293.1"
"GO:0000902" "jgi|Nemve1|60102|gw.16.267.1"
"GO:0000902" "jgi|Nemve1|61432|gw.53.252.1"
"GO:0000902" "jgi|Nemve1|6230|gw.2450.3.1"
"GO:0000902" "jgi|Nemve1|62471|gw.44.212.1"
"GO:0000902" "jgi|Nemve1|6369|gw.4282.3.1"
"GO:0000902" "jgi|Nemve1|65438|gw.34.211.1"
"GO:0000902" "jgi|Nemve1|65476|gw.3.658.1"
"GO:0000902" "jgi|Nemve1|67018|gw.70.121.1"
"GO:0000902" "jgi|Nemve1|67328|gw.49.191.1"
"GO:0000902" "jgi|Nemve1|67478|gw.69.244.1"
"GO:0000902" "jgi|Nemve1|69041|gw.55.217.1"
"GO:0000902" "jgi|Nemve1|7031|gw.7716.2.1"
"GO:0000902" "jgi|Nemve1|72442|gw.91.177.1"
"GO:0000902" "jgi|Nemve1|72810|gw.107.161.1"
"GO:0000902" "jgi|Nemve1|79512|e_gw.1.102.1"
"GO:0000902" "jgi|Nemve1|79649|e_gw.2.440.1"
"GO:0000902" "jgi|Nemve1|79942|e_gw.2.89.1"
"GO:0000902" "jgi|Nemve1|80187|e_gw.2.561.1"
"GO:0000902" "jgi|Nemve1|80319|e_gw.3.524.1"
"GO:0000902" "jgi|Nemve1|80476|e_gw.3.292.1"
"GO:0000902" "jgi|Nemve1|80747|e_gw.3.93.1"
"GO:0000902" "jgi|Nemve1|81124|e_gw.4.112.1"
"GO:0000902" "jgi|Nemve1|82641|e_gw.6.323.1"
"GO:0000902" "jgi|Nemve1|82785|e_gw.6.245.1"
"GO:0000902" "jgi|Nemve1|84211|e_gw.9.242.1"
"GO:0000902" "jgi|Nemve1|84399|e_gw.9.368.1"
"GO:0000902" "jgi|Nemve1|85109|e_gw.10.226.1"
"GO:0000902" "jgi|Nemve1|85870|e_gw.12.107.1"
"GO:0000902" "jgi|Nemve1|85928|e_gw.12.268.1"
"GO:0000902" "jgi|Nemve1|86027|e_gw.12.162.1"
"GO:0000902" "jgi|Nemve1|87356|e_gw.15.257.1"
"GO:0000902" "jgi|Nemve1|87358|e_gw.15.92.1"
"GO:0000902" "jgi|Nemve1|87416|e_gw.16.8.1"
"GO:0000902" "jgi|Nemve1|87445|e_gw.16.43.1"
"GO:0000902" "jgi|Nemve1|87486|e_gw.16.118.1"
"GO:0000902" "jgi|Nemve1|87496|e_gw.16.354.1"
"GO:0000902" "jgi|Nemve1|87913|e_gw.17.200.1"
"GO:0000902" "jgi|Nemve1|88022|e_gw.17.32.1"
"GO:0000902" "jgi|Nemve1|8818|gw.3355.6.1"
"GO:0000902" "jgi|Nemve1|88278|e_gw.18.22.1"
"GO:0000902" "jgi|Nemve1|88712|e_gw.19.15.1"
"GO:0000902" "jgi|Nemve1|89585|e_gw.21.129.1"
"GO:0000902" "jgi|Nemve1|89666|e_gw.22.179.1"
"GO:0000902" "jgi|Nemve1|89693|e_gw.22.145.1"
"GO:0000902" "jgi|Nemve1|89862|e_gw.22.105.1"
"GO:0000902" "jgi|Nemve1|9122|gw.8327.2.1"
"GO:0000902" "jgi|Nemve1|91286|e_gw.26.201.1"
"GO:0000902" "jgi|Nemve1|91344|e_gw.27.277.1"
"GO:0000902" "jgi|Nemve1|91822|e_gw.28.3.1"
"GO:0000902" "jgi|Nemve1|91949|e_gw.28.29.1"
"GO:0000902" "jgi|Nemve1|9207|gw.8867.1.1"
"GO:0000902" "jgi|Nemve1|92220|e_gw.29.7.1"
"GO:0000902" "jgi|Nemve1|92223|e_gw.29.32.1"
"GO:0000902" "jgi|Nemve1|92292|e_gw.29.257.1"
"GO:0000902" "jgi|Nemve1|9233|gw.686.4.1"
"GO:0000902" "jgi|Nemve1|9249|gw.5673.3.1"
"GO:0000902" "jgi|Nemve1|92693|e_gw.31.230.1"
"GO:0000902" "jgi|Nemve1|92988|e_gw.32.35.1"
"GO:0000902" "jgi|Nemve1|93177|e_gw.32.228.1"
"GO:0000902" "jgi|Nemve1|9338|gw.8184.1.1"
"GO:0000902" "jgi|Nemve1|93606|e_gw.33.133.1"
"GO:0000902" "jgi|Nemve1|9379|gw.4015.2.1"
"GO:0000902" "jgi|Nemve1|93831|e_gw.34.6.1"
"GO:0000902" "jgi|Nemve1|93919|e_gw.34.182.1"
"GO:0000902" "jgi|Nemve1|93932|e_gw.34.42.1"
"GO:0000902" "jgi|Nemve1|93974|e_gw.34.167.1"
"GO:0000902" "jgi|Nemve1|93991|e_gw.34.4.1"
"GO:0000902" "jgi|Nemve1|94089|e_gw.35.45.1"
"GO:0000902" "jgi|Nemve1|94229|e_gw.35.237.1"
"GO:0000902" "jgi|Nemve1|9434|gw.4936.1.1"
"GO:0000902" "jgi|Nemve1|94637|e_gw.37.185.1"
"GO:0000902" "jgi|Nemve1|94939|e_gw.38.146.1"
"GO:0000902" "jgi|Nemve1|94990|e_gw.38.17.1"
"GO:0000902" "jgi|Nemve1|94997|e_gw.38.20.1"
"GO:0000902" "jgi|Nemve1|95252|e_gw.39.24.1"
"GO:0000902" "jgi|Nemve1|95464|e_gw.39.86.1"
"GO:0000902" "jgi|Nemve1|95939|e_gw.41.82.1"
"GO:0000902" "jgi|Nemve1|96414|e_gw.43.110.1"
"GO:0000902" "jgi|Nemve1|96749|e_gw.44.5.1"
"GO:0000902" "jgi|Nemve1|96771|e_gw.44.224.1"
"GO:0000902" "jgi|Nemve1|97030|e_gw.45.98.1"
"GO:0000902" "jgi|Nemve1|97881|e_gw.47.175.1"
"GO:0000902" "jgi|Nemve1|98056|e_gw.48.5.1"
"GO:0000902" "jgi|Nemve1|98128|e_gw.48.23.1"
"GO:0000902" "jgi|Nemve1|98151|e_gw.48.6.1"
"GO:0000902" "jgi|Nemve1|98450|e_gw.49.35.1"
"GO:0000902" "jgi|Nemve1|98570|e_gw.50.142.1"
"GO:0000902" "jgi|Nemve1|98616|e_gw.50.148.1"
"GO:0000902" "jgi|Nemve1|98639|e_gw.50.237.1"
"GO:0000902" "jgi|Nemve1|99085|e_gw.52.7.1"
"GO:0000902" "jgi|Nemve1|99329|e_gw.52.197.1"
"GO:0000902" "jgi|Nemve1|99345|e_gw.52.6.1"
"GO:0000902" "jgi|Nemve1|99489|e_gw.53.207.1"
"GO:0000902" "jgi|Nemve1|99564|e_gw.53.178.1"
"GO:0000904" "jgi|Nemve1|101013|e_gw.59.90.1"
"GO:0000904" "jgi|Nemve1|101531|e_gw.61.256.1"
"GO:0000904" "jgi|Nemve1|101676|e_gw.61.3.1"
"GO:0000904" "jgi|Nemve1|101684|e_gw.61.216.1"
"GO:0000904" "jgi|Nemve1|101727|e_gw.61.42.1"
"GO:0000904" "jgi|Nemve1|101731|e_gw.61.34.1"
"GO:0000904" "jgi|Nemve1|101975|e_gw.62.163.1"
"GO:0000904" "jgi|Nemve1|102847|e_gw.66.116.1"
"GO:0000904" "jgi|Nemve1|102934|e_gw.66.41.1"
"GO:0000904" "jgi|Nemve1|103103|e_gw.67.219.1"
"GO:0000904" "jgi|Nemve1|10353|gw.269.1.1"
"GO:0000904" "jgi|Nemve1|10376|gw.212.5.1"
"GO:0000904" "jgi|Nemve1|104479|e_gw.73.146.1"
"GO:0000904" "jgi|Nemve1|104733|e_gw.74.40.1"
"GO:0000904" "jgi|Nemve1|104769|e_gw.74.126.1"
"GO:0000904" "jgi|Nemve1|104774|e_gw.74.43.1"
"GO:0000904" "jgi|Nemve1|104827|e_gw.74.94.1"
"GO:0000904" "jgi|Nemve1|104862|e_gw.74.188.1"
"GO:0000904" "jgi|Nemve1|105068|e_gw.75.133.1"
"GO:0000904" "jgi|Nemve1|105451|e_gw.77.30.1"
"GO:0000904" "jgi|Nemve1|105663|e_gw.78.44.1"
"GO:0000904" "jgi|Nemve1|105673|e_gw.78.31.1"
"GO:0000904" "jgi|Nemve1|106123|e_gw.80.47.1"
"GO:0000904" "jgi|Nemve1|106241|e_gw.80.229.1"
"GO:0000904" "jgi|Nemve1|107005|e_gw.84.53.1"
"GO:0000904" "jgi|Nemve1|108258|e_gw.89.94.1"
"GO:0000904" "jgi|Nemve1|108729|e_gw.92.67.1"
"GO:0000904" "jgi|Nemve1|10896|gw.349.12.1"
"GO:0000904" "jgi|Nemve1|109158|e_gw.93.3.1"
"GO:0000904" "jgi|Nemve1|109586|e_gw.95.24.1"
"GO:0000904" "jgi|Nemve1|109636|e_gw.95.30.1"
"GO:0000904" "jgi|Nemve1|109857|e_gw.97.29.1"
"GO:0000904" "jgi|Nemve1|110118|e_gw.98.199.1"
"GO:0000904" "jgi|Nemve1|110792|e_gw.102.141.1"
"GO:0000904" "jgi|Nemve1|110987|e_gw.103.105.1"
"GO:0000904" "jgi|Nemve1|111045|e_gw.103.86.1"
"GO:0000904" "jgi|Nemve1|111564|e_gw.106.70.1"
"GO:0000904" "jgi|Nemve1|112200|e_gw.110.95.1"
"GO:0000904" "jgi|Nemve1|1139|gw.239.8.1"
"GO:0000904" "jgi|Nemve1|113928|e_gw.121.14.1"
"GO:0000904" "jgi|Nemve1|114090|e_gw.122.1.1"
"GO:0000904" "jgi|Nemve1|115285|e_gw.130.149.1"
"GO:0000904" "jgi|Nemve1|115371|e_gw.131.49.1"
"GO:0000904" "jgi|Nemve1|115630|e_gw.133.50.1"
"GO:0000904" "jgi|Nemve1|115643|e_gw.133.18.1"
"GO:0000904" "jgi|Nemve1|115977|e_gw.135.45.1"
"GO:0000904" "jgi|Nemve1|116411|e_gw.138.27.1"
"GO:0000904" "jgi|Nemve1|116463|e_gw.138.41.1"
"GO:0000904" "jgi|Nemve1|116697|e_gw.140.24.1"
"GO:0000904" "jgi|Nemve1|117160|e_gw.144.46.1"
"GO:0000904" "jgi|Nemve1|117393|e_gw.146.31.1"
"GO:0000904" "jgi|Nemve1|117456|e_gw.146.37.1"
"GO:0000904" "jgi|Nemve1|117565|e_gw.147.31.1"
"GO:0000904" "jgi|Nemve1|117570|e_gw.147.51.1"
"GO:0000904" "jgi|Nemve1|118073|e_gw.151.44.1"
"GO:0000904" "jgi|Nemve1|118526|e_gw.154.10.1"
"GO:0000904" "jgi|Nemve1|118618|e_gw.154.7.1"
"GO:0000904" "jgi|Nemve1|118913|e_gw.157.87.1"
"GO:0000904" "jgi|Nemve1|119329|e_gw.161.107.1"
"GO:0000904" "jgi|Nemve1|119350|e_gw.161.118.1"
"GO:0000904" "jgi|Nemve1|119462|e_gw.162.15.1"
"GO:0000904" "jgi|Nemve1|120351|e_gw.170.68.1"
"GO:0000904" "jgi|Nemve1|120496|e_gw.171.13.1"
"GO:0000904" "jgi|Nemve1|121294|e_gw.177.70.1"
"GO:0000904" "jgi|Nemve1|121465|e_gw.179.20.1"
"GO:0000904" "jgi|Nemve1|121576|e_gw.181.55.1"
"GO:0000904" "jgi|Nemve1|121705|e_gw.182.52.1"
"GO:0000904" "jgi|Nemve1|121734|e_gw.182.42.1"
"GO:0000904" "jgi|Nemve1|121754|e_gw.182.53.1"
"GO:0000904" "jgi|Nemve1|121854|e_gw.183.30.1"
"GO:0000904" "jgi|Nemve1|122088|e_gw.186.79.1"
"GO:0000904" "jgi|Nemve1|122107|e_gw.186.100.1"
"GO:0000904" "jgi|Nemve1|122799|e_gw.193.14.1"
"GO:0000904" "jgi|Nemve1|123251|e_gw.198.79.1"
"GO:0000904" "jgi|Nemve1|125098|e_gw.217.21.1"
"GO:0000904" "jgi|Nemve1|125392|e_gw.219.88.1"
"GO:0000904" "jgi|Nemve1|12570|gw.254.22.1"
"GO:0000904" "jgi|Nemve1|126097|e_gw.228.39.1"
"GO:0000904" "jgi|Nemve1|126362|e_gw.231.17.1"
"GO:0000904" "jgi|Nemve1|127140|e_gw.235.32.1"
"GO:0000904" "jgi|Nemve1|127202|e_gw.236.61.1"
"GO:0000904" "jgi|Nemve1|127426|e_gw.237.46.1"
"GO:0000904" "jgi|Nemve1|127828|e_gw.243.57.1"
"GO:0000904" "jgi|Nemve1|127891|e_gw.243.50.1"
"GO:0000904" "jgi|Nemve1|128430|e_gw.250.71.1"
"GO:0000904" "jgi|Nemve1|128719|e_gw.254.16.1"
"GO:0000904" "jgi|Nemve1|128857|e_gw.257.13.1"
"GO:0000904" "jgi|Nemve1|129257|e_gw.262.37.1"
"GO:0000904" "jgi|Nemve1|129318|e_gw.264.27.1"
"GO:0000904" "jgi|Nemve1|129323|e_gw.264.9.1"
"GO:0000904" "jgi|Nemve1|129879|e_gw.270.98.1"
"GO:0000904" "jgi|Nemve1|130307|e_gw.278.27.1"
"GO:0000904" "jgi|Nemve1|130699|e_gw.283.35.1"
"GO:0000904" "jgi|Nemve1|130895|e_gw.287.17.1"
"GO:0000904" "jgi|Nemve1|130907|e_gw.287.30.1"
"GO:0000904" "jgi|Nemve1|131270|e_gw.293.11.1"
"GO:0000904" "jgi|Nemve1|131389|e_gw.294.6.1"
"GO:0000904" "jgi|Nemve1|132332|e_gw.308.28.1"
"GO:0000904" "jgi|Nemve1|133019|e_gw.314.18.1"
"GO:0000904" "jgi|Nemve1|133025|e_gw.314.46.1"
"GO:0000904" "jgi|Nemve1|133989|e_gw.327.34.1"
"GO:0000904" "jgi|Nemve1|134742|e_gw.344.34.1"
"GO:0000904" "jgi|Nemve1|135000|e_gw.349.26.1"
"GO:0000904" "jgi|Nemve1|135014|e_gw.349.13.1"
"GO:0000904" "jgi|Nemve1|135304|e_gw.354.15.1"
"GO:0000904" "jgi|Nemve1|135318|e_gw.354.10.1"
"GO:0000904" "jgi|Nemve1|135493|e_gw.357.18.1"
"GO:0000904" "jgi|Nemve1|135948|e_gw.365.33.1"
"GO:0000904" "jgi|Nemve1|137471|e_gw.401.17.1"
"GO:0000904" "jgi|Nemve1|137694|e_gw.409.5.1"
"GO:0000904" "jgi|Nemve1|138173|e_gw.424.6.1"
"GO:0000904" "jgi|Nemve1|139208|e_gw.466.3.1"
"GO:0000904" "jgi|Nemve1|139295|e_gw.469.22.1"
"GO:0000904" "jgi|Nemve1|139520|e_gw.479.7.1"
"GO:0000904" "jgi|Nemve1|139527|e_gw.479.28.1"
"GO:0000904" "jgi|Nemve1|140805|e_gw.543.1.1"
"GO:0000904" "jgi|Nemve1|141769|e_gw.606.1.1"
"GO:0000904" "jgi|Nemve1|142575|e_gw.686.3.1"
"GO:0000904" "jgi|Nemve1|143488|e_gw.825.1.1"
"GO:0000904" "jgi|Nemve1|143514|e_gw.833.1.1"
"GO:0000904" "jgi|Nemve1|143930|e_gw.896.4.1"
"GO:0000904" "jgi|Nemve1|144095|e_gw.936.3.1"
"GO:0000904" "jgi|Nemve1|144180|e_gw.953.5.1"
"GO:0000904" "jgi|Nemve1|144279|e_gw.986.11.1"
"GO:0000904" "jgi|Nemve1|145330|e_gw.1400.1.1"
"GO:0000904" "jgi|Nemve1|146109|e_gw.1585.1.1"
"GO:0000904" "jgi|Nemve1|146235|e_gw.1620.5.1"
"GO:0000904" "jgi|Nemve1|146305|e_gw.1638.1.1"
"GO:0000904" "jgi|Nemve1|146607|e_gw.1721.3.1"
"GO:0000904" "jgi|Nemve1|146932|e_gw.1823.1.1"
"GO:0000904" "jgi|Nemve1|147055|e_gw.1866.3.1"
"GO:0000904" "jgi|Nemve1|147756|e_gw.2123.6.1"
"GO:0000904" "jgi|Nemve1|148306|e_gw.2341.1.1"
"GO:0000904" "jgi|Nemve1|148785|e_gw.2614.3.1"
"GO:0000904" "jgi|Nemve1|148960|e_gw.2711.1.1"
"GO:0000904" "jgi|Nemve1|148967|e_gw.2720.1.1"
"GO:0000904" "jgi|Nemve1|149880|e_gw.3193.3.1"
"GO:0000904" "jgi|Nemve1|149932|e_gw.3232.5.1"
"GO:0000904" "jgi|Nemve1|151849|e_gw.4442.3.1"
"GO:0000904" "jgi|Nemve1|151852|e_gw.4442.4.1"
"GO:0000904" "jgi|Nemve1|152131|e_gw.4681.2.1"
"GO:0000904" "jgi|Nemve1|15221|gw.151.13.1"
"GO:0000904" "jgi|Nemve1|154013|e_gw.6854.1.1"
"GO:0000904" "jgi|Nemve1|154079|e_gw.6926.2.1"
"GO:0000904" "jgi|Nemve1|15442|gw.302.21.1"
"GO:0000904" "jgi|Nemve1|154536|e_gw.7411.1.1"
"GO:0000904" "jgi|Nemve1|156325|e_gw.10143.3.1"
"GO:0000904" "jgi|Nemve1|156878|e_gw.13038.2.1"
"GO:0000904" "jgi|Nemve1|157036|e_gw.14012.1.1"
"GO:0000904" "jgi|Nemve1|157164|e_gw.14599.1.1"
"GO:0000904" "jgi|Nemve1|157535|e_gw.17564.2.1"
"GO:0000904" "jgi|Nemve1|157887|estExt_gwp.C_20040"
"GO:0000904" "jgi|Nemve1|158493|estExt_gwp.C_40076"
"GO:0000904" "jgi|Nemve1|158520|estExt_gwp.C_40153"
"GO:0000904" "jgi|Nemve1|159083|estExt_gwp.C_60223"
"GO:0000904" "jgi|Nemve1|159419|estExt_gwp.C_70455"
"GO:0000904" "jgi|Nemve1|160868|estExt_gwp.C_160254"
"GO:0000904" "jgi|Nemve1|161560|estExt_gwp.C_220207"
"GO:0000904" "jgi|Nemve1|161775|estExt_gwp.C_240220"
"GO:0000904" "jgi|Nemve1|161803|estExt_gwp.C_240288"
"GO:0000904" "jgi|Nemve1|161808|estExt_gwp.C_240293"
"GO:0000904" "jgi|Nemve1|1620|gw.470.9.1"
"GO:0000904" "jgi|Nemve1|162441|estExt_gwp.C_300387"
"GO:0000904" "jgi|Nemve1|162932|estExt_gwp.C_350031"
"GO:0000904" "jgi|Nemve1|162970|estExt_gwp.C_350222"
"GO:0000904" "jgi|Nemve1|163008|estExt_gwp.C_350288"
"GO:0000904" "jgi|Nemve1|163153|estExt_gwp.C_370127"
"GO:0000904" "jgi|Nemve1|163545|estExt_gwp.C_410132"
"GO:0000904" "jgi|Nemve1|164834|estExt_gwp.C_540009"
"GO:0000904" "jgi|Nemve1|165235|estExt_gwp.C_580066"
"GO:0000904" "jgi|Nemve1|165473|estExt_gwp.C_610171"
"GO:0000904" "jgi|Nemve1|165603|estExt_gwp.C_620176"
"GO:0000904" "jgi|Nemve1|165815|estExt_gwp.C_650150"
"GO:0000904" "jgi|Nemve1|165860|estExt_gwp.C_660024"
"GO:0000904" "jgi|Nemve1|165941|estExt_gwp.C_660185"
"GO:0000904" "jgi|Nemve1|166010|estExt_gwp.C_670159"
"GO:0000904" "jgi|Nemve1|166091|estExt_gwp.C_690085"
"GO:0000904" "jgi|Nemve1|168041|estExt_gwp.C_980104"
"GO:0000904" "jgi|Nemve1|168258|estExt_gwp.C_1010188"
"GO:0000904" "jgi|Nemve1|168451|estExt_gwp.C_1050019"
"GO:0000904" "jgi|Nemve1|168498|estExt_gwp.C_1060080"
"GO:0000904" "jgi|Nemve1|168908|estExt_gwp.C_1160112"
"GO:0000904" "jgi|Nemve1|169527|estExt_gwp.C_1280076"
"GO:0000904" "jgi|Nemve1|17054|gw.164.38.1"
"GO:0000904" "jgi|Nemve1|170615|estExt_gwp.C_1510092"
"GO:0000904" "jgi|Nemve1|170702|estExt_gwp.C_1540086"
"GO:0000904" "jgi|Nemve1|171134|estExt_gwp.C_1690048"
"GO:0000904" "jgi|Nemve1|171640|estExt_gwp.C_1830043"
"GO:0000904" "jgi|Nemve1|171792|estExt_gwp.C_1890012"
"GO:0000904" "jgi|Nemve1|172175|estExt_gwp.C_2050022"
"GO:0000904" "jgi|Nemve1|17263|gw.254.28.1"
"GO:0000904" "jgi|Nemve1|173450|estExt_gwp.C_2520045"
"GO:0000904" "jgi|Nemve1|173481|estExt_gwp.C_2540048"
"GO:0000904" "jgi|Nemve1|176370|estExt_gwp.C_7280005"
"GO:0000904" "jgi|Nemve1|177555|estExt_GenewiseH_1.C_30416"
"GO:0000904" "jgi|Nemve1|178197|estExt_GenewiseH_1.C_50548"
"GO:0000904" "jgi|Nemve1|178220|estExt_GenewiseH_1.C_50622"
"GO:0000904" "jgi|Nemve1|178884|estExt_GenewiseH_1.C_90063"
"GO:0000904" "jgi|Nemve1|181671|estExt_GenewiseH_1.C_300371"
"GO:0000904" "jgi|Nemve1|182068|estExt_GenewiseH_1.C_340005"
"GO:0000904" "jgi|Nemve1|183595|estExt_GenewiseH_1.C_490088"
"GO:0000904" "jgi|Nemve1|183962|estExt_GenewiseH_1.C_530042"
"GO:0000904" "jgi|Nemve1|184113|estExt_GenewiseH_1.C_540122"
"GO:0000904" "jgi|Nemve1|184439|estExt_GenewiseH_1.C_570187"
"GO:0000904" "jgi|Nemve1|18539|gw.198.37.1"
"GO:0000904" "jgi|Nemve1|185619|estExt_GenewiseH_1.C_730179"
"GO:0000904" "jgi|Nemve1|186039|estExt_GenewiseH_1.C_790016"
"GO:0000904" "jgi|Nemve1|187332|estExt_GenewiseH_1.C_990063"
"GO:0000904" "jgi|Nemve1|187372|estExt_GenewiseH_1.C_1000105"
"GO:0000904" "jgi|Nemve1|188586|estExt_GenewiseH_1.C_1260005"
"GO:0000904" "jgi|Nemve1|189251|estExt_GenewiseH_1.C_1390011"
"GO:0000904" "jgi|Nemve1|189854|estExt_GenewiseH_1.C_1530020"
"GO:0000904" "jgi|Nemve1|190252|estExt_GenewiseH_1.C_1660051"
"GO:0000904" "jgi|Nemve1|191273|estExt_GenewiseH_1.C_1990124"
"GO:0000904" "jgi|Nemve1|192413|estExt_GenewiseH_1.C_2400058"
"GO:0000904" "jgi|Nemve1|19259|gw.2090.1.1"
"GO:0000904" "jgi|Nemve1|194914|estExt_GenewiseH_1.C_4440001"
"GO:0000904" "jgi|Nemve1|195002|estExt_GenewiseH_1.C_4690040"
"GO:0000904" "jgi|Nemve1|195585|estExt_GenewiseH_1.C_7360021"
"GO:0000904" "jgi|Nemve1|19764|gw.86.77.1"
"GO:0000904" "jgi|Nemve1|198406|fgenesh1_pg.scaffold_9000195"
"GO:0000904" "jgi|Nemve1|199897|fgenesh1_pg.scaffold_18000021"
"GO:0000904" "jgi|Nemve1|199991|fgenesh1_pg.scaffold_18000115"
"GO:0000904" "jgi|Nemve1|201757|fgenesh1_pg.scaffold_30000108"
"GO:0000904" "jgi|Nemve1|20223|gw.180.36.1"
"GO:0000904" "jgi|Nemve1|202232|fgenesh1_pg.scaffold_33000076"
"GO:0000904" "jgi|Nemve1|202240|fgenesh1_pg.scaffold_33000084"
"GO:0000904" "jgi|Nemve1|20239|gw.222.26.1"
"GO:0000904" "jgi|Nemve1|2043|gw.439.10.1"
"GO:0000904" "jgi|Nemve1|206550|fgenesh1_pg.scaffold_71000019"
"GO:0000904" "jgi|Nemve1|207152|fgenesh1_pg.scaffold_77000049"
"GO:0000904" "jgi|Nemve1|207738|fgenesh1_pg.scaffold_83000099"
"GO:0000904" "jgi|Nemve1|208236|fgenesh1_pg.scaffold_90000004"
"GO:0000904" "jgi|Nemve1|20907|gw.56.17.1"
"GO:0000904" "jgi|Nemve1|209074|fgenesh1_pg.scaffold_101000001"
"GO:0000904" "jgi|Nemve1|209449|fgenesh1_pg.scaffold_106000033"
"GO:0000904" "jgi|Nemve1|209451|fgenesh1_pg.scaffold_106000035"
"GO:0000904" "jgi|Nemve1|209681|fgenesh1_pg.scaffold_109000059"
"GO:0000904" "jgi|Nemve1|209862|fgenesh1_pg.scaffold_112000052"
"GO:0000904" "jgi|Nemve1|210076|fgenesh1_pg.scaffold_116000032"
"GO:0000904" "jgi|Nemve1|210965|fgenesh1_pg.scaffold_130000018"
"GO:0000904" "jgi|Nemve1|211193|fgenesh1_pg.scaffold_133000065"
"GO:0000904" "jgi|Nemve1|213259|fgenesh1_pg.scaffold_172000042"
"GO:0000904" "jgi|Nemve1|213709|fgenesh1_pg.scaffold_182000030"
"GO:0000904" "jgi|Nemve1|214420|fgenesh1_pg.scaffold_200000002"
"GO:0000904" "jgi|Nemve1|214431|fgenesh1_pg.scaffold_200000013"
"GO:0000904" "jgi|Nemve1|214923|fgenesh1_pg.scaffold_213000028"
"GO:0000904" "jgi|Nemve1|216320|fgenesh1_pg.scaffold_257000003"
"GO:0000904" "jgi|Nemve1|216329|fgenesh1_pg.scaffold_257000012"
"GO:0000904" "jgi|Nemve1|219682|fgenesh1_pg.scaffold_429000002"
"GO:0000904" "jgi|Nemve1|219789|fgenesh1_pg.scaffold_439000002"
"GO:0000904" "jgi|Nemve1|219968|fgenesh1_pg.scaffold_462000008"
"GO:0000904" "jgi|Nemve1|221025|fgenesh1_pg.scaffold_637000001"
"GO:0000904" "jgi|Nemve1|221551|fgenesh1_pg.scaffold_831000001"
"GO:0000904" "jgi|Nemve1|222183|fgenesh1_pg.scaffold_1447000001"
"GO:0000904" "jgi|Nemve1|222388|fgenesh1_pg.scaffold_1585000001"
"GO:0000904" "jgi|Nemve1|223290|fgenesh1_pg.scaffold_2540000001"
"GO:0000904" "jgi|Nemve1|223359|fgenesh1_pg.scaffold_2651000001"
"GO:0000904" "jgi|Nemve1|223480|fgenesh1_pg.scaffold_2859000001"
"GO:0000904" "jgi|Nemve1|224531|fgenesh1_pg.scaffold_4959000001"
"GO:0000904" "jgi|Nemve1|225691|fgenesh1_pg.scaffold_10586000001"
"GO:0000904" "jgi|Nemve1|226074|fgenesh1_pg.scaffold_17806000001"
"GO:0000904" "jgi|Nemve1|227907|fgenesh1_pm.scaffold_3000003"
"GO:0000904" "jgi|Nemve1|227996|fgenesh1_pm.scaffold_4000038"
"GO:0000904" "jgi|Nemve1|228271|fgenesh1_pm.scaffold_12000017"
"GO:0000904" "jgi|Nemve1|228732|fgenesh1_pm.scaffold_32000021"
"GO:0000904" "jgi|Nemve1|229018|fgenesh1_pm.scaffold_48000004"
"GO:0000904" "jgi|Nemve1|229104|fgenesh1_pm.scaffold_53000019"
"GO:0000904" "jgi|Nemve1|229193|fgenesh1_pm.scaffold_59000011"
"GO:0000904" "jgi|Nemve1|229989|fgenesh1_pm.scaffold_127000015"
"GO:0000904" "jgi|Nemve1|230011|fgenesh1_pm.scaffold_130000001"
"GO:0000904" "jgi|Nemve1|230013|fgenesh1_pm.scaffold_130000003"
"GO:0000904" "jgi|Nemve1|230810|fgenesh1_pm.scaffold_265000001"
"GO:0000904" "jgi|Nemve1|232832|fgsh_est.C_scaffold_88000003"
"GO:0000904" "jgi|Nemve1|232982|fgsh_est.C_scaffold_111000003"
"GO:0000904" "jgi|Nemve1|233029|fgsh_est.C_scaffold_120000001"
"GO:0000904" "jgi|Nemve1|233887|estExt_fgenesh1_pm.C_20022"
"GO:0000904" "jgi|Nemve1|234046|estExt_fgenesh1_pm.C_60021"
"GO:0000904" "jgi|Nemve1|234402|estExt_fgenesh1_pm.C_270004"
"GO:0000904" "jgi|Nemve1|234699|estExt_fgenesh1_pm.C_530001"
"GO:0000904" "jgi|Nemve1|234825|estExt_fgenesh1_pm.C_630022"
"GO:0000904" "jgi|Nemve1|234891|estExt_fgenesh1_pm.C_710004"
"GO:0000904" "jgi|Nemve1|234961|estExt_fgenesh1_pm.C_770008"
"GO:0000904" "jgi|Nemve1|235248|estExt_fgenesh1_pm.C_1160007"
"GO:0000904" "jgi|Nemve1|236177|estExt_fgenesh1_pm.C_5680002"
"GO:0000904" "jgi|Nemve1|236331|estExt_fgenesh1_kg.C_40012"
"GO:0000904" "jgi|Nemve1|237239|estExt_fgenesh1_kg.C_1450005"
"GO:0000904" "jgi|Nemve1|238216|estExt_fgenesh1_pg.C_40129"
"GO:0000904" "jgi|Nemve1|238992|estExt_fgenesh1_pg.C_100167"
"GO:0000904" "jgi|Nemve1|24063|gw.195.63.1"
"GO:0000904" "jgi|Nemve1|240784|estExt_fgenesh1_pg.C_340048"
"GO:0000904" "jgi|Nemve1|240868|estExt_fgenesh1_pg.C_350103"
"GO:0000904" "jgi|Nemve1|241086|estExt_fgenesh1_pg.C_390066"
"GO:0000904" "jgi|Nemve1|241352|estExt_fgenesh1_pg.C_440031"
"GO:0000904" "jgi|Nemve1|241439|estExt_fgenesh1_pg.C_450067"
"GO:0000904" "jgi|Nemve1|241466|estExt_fgenesh1_pg.C_460017"
"GO:0000904" "jgi|Nemve1|241948|estExt_fgenesh1_pg.C_540015"
"GO:0000904" "jgi|Nemve1|242065|estExt_fgenesh1_pg.C_560039"
"GO:0000904" "jgi|Nemve1|242073|estExt_fgenesh1_pg.C_560048"
"GO:0000904" "jgi|Nemve1|242515|estExt_fgenesh1_pg.C_650066"
"GO:0000904" "jgi|Nemve1|242616|estExt_fgenesh1_pg.C_670082"
"GO:0000904" "jgi|Nemve1|242787|estExt_fgenesh1_pg.C_720021"
"GO:0000904" "jgi|Nemve1|244107|estExt_fgenesh1_pg.C_1090039"
"GO:0000904" "jgi|Nemve1|244187|estExt_fgenesh1_pg.C_1120051"
"GO:0000904" "jgi|Nemve1|244319|estExt_fgenesh1_pg.C_1180009"
"GO:0000904" "jgi|Nemve1|245041|estExt_fgenesh1_pg.C_1430004"
"GO:0000904" "jgi|Nemve1|245481|estExt_fgenesh1_pg.C_1620025"
"GO:0000904" "jgi|Nemve1|247341|estExt_fgenesh1_pg.C_2940007"
"GO:0000904" "jgi|Nemve1|248037|estExt_fgenesh1_pg.C_4010004"
"GO:0000904" "jgi|Nemve1|248616|estExt_fgenesh1_pg.C_7770001"
"GO:0000904" "jgi|Nemve1|25267|gw.177.53.1"
"GO:0000904" "jgi|Nemve1|25692|gw.44.46.1"
"GO:0000904" "jgi|Nemve1|27165|gw.70.34.1"
"GO:0000904" "jgi|Nemve1|28948|gw.58.85.1"
"GO:0000904" "jgi|Nemve1|29907|gw.125.42.1"
"GO:0000904" "jgi|Nemve1|30037|gw.15.5.1"
"GO:0000904" "jgi|Nemve1|31143|gw.4.71.1"
"GO:0000904" "jgi|Nemve1|31638|gw.2.85.1"
"GO:0000904" "jgi|Nemve1|32389|gw.3.133.1"
"GO:0000904" "jgi|Nemve1|36388|gw.1.288.1"
"GO:0000904" "jgi|Nemve1|39186|gw.46.206.1"
"GO:0000904" "jgi|Nemve1|39563|gw.46.215.1"
"GO:0000904" "jgi|Nemve1|39632|gw.32.224.1"
"GO:0000904" "jgi|Nemve1|4042|gw.6670.3.1"
"GO:0000904" "jgi|Nemve1|43761|gw.734.2.1"
"GO:0000904" "jgi|Nemve1|43898|gw.239.46.1"
"GO:0000904" "jgi|Nemve1|44191|gw.425.19.1"
"GO:0000904" "jgi|Nemve1|45593|gw.76.125.1"
"GO:0000904" "jgi|Nemve1|4597|gw.4224.3.1"
"GO:0000904" "jgi|Nemve1|47054|gw.201.93.1"
"GO:0000904" "jgi|Nemve1|47772|gw.6938.3.1"
"GO:0000904" "jgi|Nemve1|49419|gw.7768.3.1"
"GO:0000904" "jgi|Nemve1|49907|gw.13117.3.1"
"GO:0000904" "jgi|Nemve1|50047|gw.357.74.1"
"GO:0000904" "jgi|Nemve1|50292|gw.55.139.1"
"GO:0000904" "jgi|Nemve1|5160|gw.6973.1.1"
"GO:0000904" "jgi|Nemve1|52170|gw.128.87.1"
"GO:0000904" "jgi|Nemve1|52726|gw.128.93.1"
"GO:0000904" "jgi|Nemve1|52838|gw.77.119.1"
"GO:0000904" "jgi|Nemve1|54859|gw.53.224.1"
"GO:0000904" "jgi|Nemve1|55360|gw.147.74.1"
"GO:0000904" "jgi|Nemve1|5578|gw.833.3.1"
"GO:0000904" "jgi|Nemve1|57285|gw.383.43.1"
"GO:0000904" "jgi|Nemve1|58039|gw.56.150.1"
"GO:0000904" "jgi|Nemve1|60034|gw.13.293.1"
"GO:0000904" "jgi|Nemve1|60102|gw.16.267.1"
"GO:0000904" "jgi|Nemve1|61432|gw.53.252.1"
"GO:0000904" "jgi|Nemve1|62471|gw.44.212.1"
"GO:0000904" "jgi|Nemve1|6369|gw.4282.3.1"
"GO:0000904" "jgi|Nemve1|65438|gw.34.211.1"
"GO:0000904" "jgi|Nemve1|65476|gw.3.658.1"
"GO:0000904" "jgi|Nemve1|67018|gw.70.121.1"
"GO:0000904" "jgi|Nemve1|67328|gw.49.191.1"
"GO:0000904" "jgi|Nemve1|67478|gw.69.244.1"
"GO:0000904" "jgi|Nemve1|69041|gw.55.217.1"
"GO:0000904" "jgi|Nemve1|7031|gw.7716.2.1"
"GO:0000904" "jgi|Nemve1|72442|gw.91.177.1"
"GO:0000904" "jgi|Nemve1|72810|gw.107.161.1"
"GO:0000904" "jgi|Nemve1|80187|e_gw.2.561.1"
"GO:0000904" "jgi|Nemve1|80319|e_gw.3.524.1"
"GO:0000904" "jgi|Nemve1|80476|e_gw.3.292.1"
"GO:0000904" "jgi|Nemve1|81124|e_gw.4.112.1"
"GO:0000904" "jgi|Nemve1|82641|e_gw.6.323.1"
"GO:0000904" "jgi|Nemve1|82785|e_gw.6.245.1"
"GO:0000904" "jgi|Nemve1|84211|e_gw.9.242.1"
"GO:0000904" "jgi|Nemve1|84399|e_gw.9.368.1"
"GO:0000904" "jgi|Nemve1|85870|e_gw.12.107.1"
"GO:0000904" "jgi|Nemve1|86027|e_gw.12.162.1"
"GO:0000904" "jgi|Nemve1|87358|e_gw.15.92.1"
"GO:0000904" "jgi|Nemve1|87416|e_gw.16.8.1"
"GO:0000904" "jgi|Nemve1|87445|e_gw.16.43.1"
"GO:0000904" "jgi|Nemve1|87486|e_gw.16.118.1"
"GO:0000904" "jgi|Nemve1|87496|e_gw.16.354.1"
"GO:0000904" "jgi|Nemve1|87913|e_gw.17.200.1"
"GO:0000904" "jgi|Nemve1|88022|e_gw.17.32.1"
"GO:0000904" "jgi|Nemve1|88278|e_gw.18.22.1"
"GO:0000904" "jgi|Nemve1|89666|e_gw.22.179.1"
"GO:0000904" "jgi|Nemve1|89693|e_gw.22.145.1"
"GO:0000904" "jgi|Nemve1|89862|e_gw.22.105.1"
"GO:0000904" "jgi|Nemve1|9122|gw.8327.2.1"
"GO:0000904" "jgi|Nemve1|91286|e_gw.26.201.1"
"GO:0000904" "jgi|Nemve1|91344|e_gw.27.277.1"
"GO:0000904" "jgi|Nemve1|91949|e_gw.28.29.1"
"GO:0000904" "jgi|Nemve1|92220|e_gw.29.7.1"
"GO:0000904" "jgi|Nemve1|92223|e_gw.29.32.1"
"GO:0000904" "jgi|Nemve1|92292|e_gw.29.257.1"
"GO:0000904" "jgi|Nemve1|9233|gw.686.4.1"
"GO:0000904" "jgi|Nemve1|9249|gw.5673.3.1"
"GO:0000904" "jgi|Nemve1|92693|e_gw.31.230.1"
"GO:0000904" "jgi|Nemve1|93177|e_gw.32.228.1"
"GO:0000904" "jgi|Nemve1|9338|gw.8184.1.1"
"GO:0000904" "jgi|Nemve1|93606|e_gw.33.133.1"
"GO:0000904" "jgi|Nemve1|9379|gw.4015.2.1"
"GO:0000904" "jgi|Nemve1|93919|e_gw.34.182.1"
"GO:0000904" "jgi|Nemve1|93932|e_gw.34.42.1"
"GO:0000904" "jgi|Nemve1|93974|e_gw.34.167.1"
"GO:0000904" "jgi|Nemve1|93991|e_gw.34.4.1"
"GO:0000904" "jgi|Nemve1|94089|e_gw.35.45.1"
"GO:0000904" "jgi|Nemve1|94229|e_gw.35.237.1"
"GO:0000904" "jgi|Nemve1|9434|gw.4936.1.1"
"GO:0000904" "jgi|Nemve1|94637|e_gw.37.185.1"
"GO:0000904" "jgi|Nemve1|94939|e_gw.38.146.1"
"GO:0000904" "jgi|Nemve1|94990|e_gw.38.17.1"
"GO:0000904" "jgi|Nemve1|94997|e_gw.38.20.1"
"GO:0000904" "jgi|Nemve1|95464|e_gw.39.86.1"
"GO:0000904" "jgi|Nemve1|95939|e_gw.41.82.1"
"GO:0000904" "jgi|Nemve1|96749|e_gw.44.5.1"
"GO:0000904" "jgi|Nemve1|96771|e_gw.44.224.1"
"GO:0000904" "jgi|Nemve1|97881|e_gw.47.175.1"
"GO:0000904" "jgi|Nemve1|98056|e_gw.48.5.1"
"GO:0000904" "jgi|Nemve1|98128|e_gw.48.23.1"
"GO:0000904" "jgi|Nemve1|98151|e_gw.48.6.1"
"GO:0000904" "jgi|Nemve1|98450|e_gw.49.35.1"
"GO:0000904" "jgi|Nemve1|98570|e_gw.50.142.1"
"GO:0000904" "jgi|Nemve1|98616|e_gw.50.148.1"
"GO:0000904" "jgi|Nemve1|99085|e_gw.52.7.1"
"GO:0000904" "jgi|Nemve1|99329|e_gw.52.197.1"
"GO:0000904" "jgi|Nemve1|99345|e_gw.52.6.1"
"GO:0000904" "jgi|Nemve1|99489|e_gw.53.207.1"
"GO:0000904" "jgi|Nemve1|99564|e_gw.53.178.1"
"GO:0000910" "jgi|Nemve1|100278|e_gw.56.102.1"
"GO:0000910" "jgi|Nemve1|100769|e_gw.58.166.1"
"GO:0000910" "jgi|Nemve1|102847|e_gw.66.116.1"
"GO:0000910" "jgi|Nemve1|103523|e_gw.69.171.1"
"GO:0000910" "jgi|Nemve1|106088|e_gw.80.285.1"
"GO:0000910" "jgi|Nemve1|108687|e_gw.91.156.1"
"GO:0000910" "jgi|Nemve1|10896|gw.349.12.1"
"GO:0000910" "jgi|Nemve1|109677|e_gw.95.25.1"
"GO:0000910" "jgi|Nemve1|10976|gw.176.5.1"
"GO:0000910" "jgi|Nemve1|11039|gw.216.6.1"
"GO:0000910" "jgi|Nemve1|112178|e_gw.110.76.1"
"GO:0000910" "jgi|Nemve1|115977|e_gw.135.45.1"
"GO:0000910" "jgi|Nemve1|118073|e_gw.151.44.1"
"GO:0000910" "jgi|Nemve1|122745|e_gw.192.58.1"
"GO:0000910" "jgi|Nemve1|123254|e_gw.198.26.1"
"GO:0000910" "jgi|Nemve1|124191|e_gw.207.21.1"
"GO:0000910" "jgi|Nemve1|125185|e_gw.217.41.1"
"GO:0000910" "jgi|Nemve1|126459|e_gw.232.24.1"
"GO:0000910" "jgi|Nemve1|128814|e_gw.255.21.1"
"GO:0000910" "jgi|Nemve1|128857|e_gw.257.13.1"
"GO:0000910" "jgi|Nemve1|128941|e_gw.258.11.1"
"GO:0000910" "jgi|Nemve1|134601|e_gw.342.9.1"
"GO:0000910" "jgi|Nemve1|135000|e_gw.349.26.1"
"GO:0000910" "jgi|Nemve1|135014|e_gw.349.13.1"
"GO:0000910" "jgi|Nemve1|13731|gw.266.29.1"
"GO:0000910" "jgi|Nemve1|139374|e_gw.471.29.1"
"GO:0000910" "jgi|Nemve1|139380|e_gw.471.30.1"
"GO:0000910" "jgi|Nemve1|143156|e_gw.750.1.1"
"GO:0000910" "jgi|Nemve1|144095|e_gw.936.3.1"
"GO:0000910" "jgi|Nemve1|144359|e_gw.1023.1.1"
"GO:0000910" "jgi|Nemve1|148627|e_gw.2526.4.1"
"GO:0000910" "jgi|Nemve1|148758|e_gw.2602.3.1"
"GO:0000910" "jgi|Nemve1|148857|e_gw.2654.4.1"
"GO:0000910" "jgi|Nemve1|148967|e_gw.2720.1.1"
"GO:0000910" "jgi|Nemve1|149932|e_gw.3232.5.1"
"GO:0000910" "jgi|Nemve1|149999|e_gw.3254.4.1"
"GO:0000910" "jgi|Nemve1|150861|e_gw.3756.2.1"
"GO:0000910" "jgi|Nemve1|157610|e_gw.18736.2.1"
"GO:0000910" "jgi|Nemve1|165941|estExt_gwp.C_660185"
"GO:0000910" "jgi|Nemve1|166826|estExt_gwp.C_790037"
"GO:0000910" "jgi|Nemve1|167011|estExt_gwp.C_800288"
"GO:0000910" "jgi|Nemve1|167848|estExt_gwp.C_930180"
"GO:0000910" "jgi|Nemve1|168976|estExt_gwp.C_1170144"
"GO:0000910" "jgi|Nemve1|169560|estExt_gwp.C_1290010"
"GO:0000910" "jgi|Nemve1|169881|estExt_gwp.C_1350074"
"GO:0000910" "jgi|Nemve1|171063|estExt_gwp.C_1660097"
"GO:0000910" "jgi|Nemve1|17158|gw.139.16.1"
"GO:0000910" "jgi|Nemve1|172695|estExt_gwp.C_2210008"
"GO:0000910" "jgi|Nemve1|174073|estExt_gwp.C_2860019"
"GO:0000910" "jgi|Nemve1|1771|gw.4220.1.1"
"GO:0000910" "jgi|Nemve1|1773|gw.3294.1.1"
"GO:0000910" "jgi|Nemve1|178268|estExt_GenewiseH_1.C_60103"
"GO:0000910" "jgi|Nemve1|178508|estExt_GenewiseH_1.C_70040"
"GO:0000910" "jgi|Nemve1|181274|estExt_GenewiseH_1.C_260271"
"GO:0000910" "jgi|Nemve1|182353|estExt_GenewiseH_1.C_370050"
"GO:0000910" "jgi|Nemve1|186733|estExt_GenewiseH_1.C_890022"
"GO:0000910" "jgi|Nemve1|188243|estExt_GenewiseH_1.C_1180124"
"GO:0000910" "jgi|Nemve1|188289|estExt_GenewiseH_1.C_1190062"
"GO:0000910" "jgi|Nemve1|189251|estExt_GenewiseH_1.C_1390011"
"GO:0000910" "jgi|Nemve1|191273|estExt_GenewiseH_1.C_1990124"
"GO:0000910" "jgi|Nemve1|193205|estExt_GenewiseH_1.C_2800055"
"GO:0000910" "jgi|Nemve1|193454|estExt_GenewiseH_1.C_2940087"
"GO:0000910" "jgi|Nemve1|204254|fgenesh1_pg.scaffold_49000063"
"GO:0000910" "jgi|Nemve1|214164|fgenesh1_pg.scaffold_193000029"
"GO:0000910" "jgi|Nemve1|216465|fgenesh1_pg.scaffold_261000031"
"GO:0000910" "jgi|Nemve1|218041|fgenesh1_pg.scaffold_325000016"
"GO:0000910" "jgi|Nemve1|220346|fgenesh1_pg.scaffold_505000006"
"GO:0000910" "jgi|Nemve1|222653|fgenesh1_pg.scaffold_1812000001"
"GO:0000910" "jgi|Nemve1|222993|fgenesh1_pg.scaffold_2142000001"
"GO:0000910" "jgi|Nemve1|223290|fgenesh1_pg.scaffold_2540000001"
"GO:0000910" "jgi|Nemve1|223299|fgenesh1_pg.scaffold_2551000001"
"GO:0000910" "jgi|Nemve1|223708|fgenesh1_pg.scaffold_3207000001"
"GO:0000910" "jgi|Nemve1|224778|fgenesh1_pg.scaffold_5892000001"
"GO:0000910" "jgi|Nemve1|225926|fgenesh1_pg.scaffold_14573000001"
"GO:0000910" "jgi|Nemve1|227808|fgenesh1_kg.scaffold_9392000001"
"GO:0000910" "jgi|Nemve1|228777|fgenesh1_pm.scaffold_34000005"
"GO:0000910" "jgi|Nemve1|230033|fgenesh1_pm.scaffold_132000010"
"GO:0000910" "jgi|Nemve1|231007|fgenesh1_pm.scaffold_339000003"
"GO:0000910" "jgi|Nemve1|236522|estExt_fgenesh1_kg.C_200006"
"GO:0000910" "jgi|Nemve1|236760|estExt_fgenesh1_kg.C_480006"
"GO:0000910" "jgi|Nemve1|236955|estExt_fgenesh1_kg.C_790006"
"GO:0000910" "jgi|Nemve1|238395|estExt_fgenesh1_pg.C_50175"
"GO:0000910" "jgi|Nemve1|239234|estExt_fgenesh1_pg.C_130052"
"GO:0000910" "jgi|Nemve1|239788|estExt_fgenesh1_pg.C_200008"
"GO:0000910" "jgi|Nemve1|241|gw.194.6.1"
"GO:0000910" "jgi|Nemve1|241150|estExt_fgenesh1_pg.C_400093"
"GO:0000910" "jgi|Nemve1|24582|gw.114.58.1"
"GO:0000910" "jgi|Nemve1|245970|estExt_fgenesh1_pg.C_1880016"
"GO:0000910" "jgi|Nemve1|247481|estExt_fgenesh1_pg.C_3070010"
"GO:0000910" "jgi|Nemve1|247953|estExt_fgenesh1_pg.C_3820017"
"GO:0000910" "jgi|Nemve1|40410|gw.21.173.1"
"GO:0000910" "jgi|Nemve1|49557|gw.10490.3.1"
"GO:0000910" "jgi|Nemve1|49907|gw.13117.3.1"
"GO:0000910" "jgi|Nemve1|54581|gw.133.186.1"
"GO:0000910" "jgi|Nemve1|78945|e_gw.1.480.1"
"GO:0000910" "jgi|Nemve1|80906|e_gw.3.132.1"
"GO:0000910" "jgi|Nemve1|82705|e_gw.6.294.1"
"GO:0000910" "jgi|Nemve1|8511|gw.3562.2.1"
"GO:0000910" "jgi|Nemve1|88429|e_gw.18.24.1"
"GO:0000910" "jgi|Nemve1|91019|e_gw.26.127.1"
"GO:0000910" "jgi|Nemve1|91901|e_gw.28.23.1"
"GO:0000910" "jgi|Nemve1|93180|e_gw.32.354.1"
"GO:0000910" "jgi|Nemve1|93841|e_gw.34.245.1"
"GO:0000910" "jgi|Nemve1|94546|e_gw.36.207.1"
"GO:0000910" "jgi|Nemve1|98367|e_gw.49.42.1"
"GO:0000912" "jgi|Nemve1|204254|fgenesh1_pg.scaffold_49000063"
"GO:0000912" "jgi|Nemve1|238395|estExt_fgenesh1_pg.C_50175"
"GO:0000912" "jgi|Nemve1|24582|gw.114.58.1"
"GO:0000915" "jgi|Nemve1|204254|fgenesh1_pg.scaffold_49000063"
"GO:0000915" "jgi|Nemve1|238395|estExt_fgenesh1_pg.C_50175"
"GO:0000915" "jgi|Nemve1|24582|gw.114.58.1"
"GO:0000916" "jgi|Nemve1|204254|fgenesh1_pg.scaffold_49000063"
"GO:0000917" "jgi|Nemve1|214164|fgenesh1_pg.scaffold_193000029"
"GO:0000920" "jgi|Nemve1|144095|e_gw.936.3.1"
"GO:0000920" "jgi|Nemve1|188243|estExt_GenewiseH_1.C_1180124"
"GO:0000920" "jgi|Nemve1|238395|estExt_fgenesh1_pg.C_50175"
"GO:0000956" "jgi|Nemve1|104011|e_gw.71.47.1"
"GO:0000956" "jgi|Nemve1|10544|gw.129.26.1"
"GO:0000956" "jgi|Nemve1|106193|e_gw.80.51.1"
"GO:0000956" "jgi|Nemve1|108233|e_gw.89.67.1"
"GO:0000956" "jgi|Nemve1|109201|e_gw.93.268.1"
"GO:0000956" "jgi|Nemve1|114480|e_gw.126.42.1"
"GO:0000956" "jgi|Nemve1|115210|e_gw.130.135.1"
"GO:0000956" "jgi|Nemve1|122610|e_gw.191.77.1"
"GO:0000956" "jgi|Nemve1|124306|e_gw.209.18.1"
"GO:0000956" "jgi|Nemve1|124889|e_gw.214.46.1"
"GO:0000956" "jgi|Nemve1|127111|e_gw.235.21.1"
"GO:0000956" "jgi|Nemve1|129645|e_gw.268.10.1"
"GO:0000956" "jgi|Nemve1|133968|e_gw.325.22.1"
"GO:0000956" "jgi|Nemve1|134833|e_gw.346.37.1"
"GO:0000956" "jgi|Nemve1|136497|e_gw.376.24.1"
"GO:0000956" "jgi|Nemve1|1365|gw.543.6.1"
"GO:0000956" "jgi|Nemve1|140836|e_gw.545.3.1"
"GO:0000956" "jgi|Nemve1|142947|e_gw.725.28.1"
"GO:0000956" "jgi|Nemve1|143243|e_gw.760.8.1"
"GO:0000956" "jgi|Nemve1|147404|e_gw.1988.3.1"
"GO:0000956" "jgi|Nemve1|148833|e_gw.2651.3.1"
"GO:0000956" "jgi|Nemve1|149719|e_gw.3127.3.1"
"GO:0000956" "jgi|Nemve1|152657|e_gw.5165.1.1"
"GO:0000956" "jgi|Nemve1|158071|estExt_gwp.C_20487"
"GO:0000956" "jgi|Nemve1|159364|estExt_gwp.C_70324"
"GO:0000956" "jgi|Nemve1|159589|estExt_gwp.C_80405"
"GO:0000956" "jgi|Nemve1|159600|estExt_gwp.C_80425"
"GO:0000956" "jgi|Nemve1|160446|estExt_gwp.C_130401"
"GO:0000956" "jgi|Nemve1|160743|estExt_gwp.C_150218"
"GO:0000956" "jgi|Nemve1|161349|estExt_gwp.C_200215"
"GO:0000956" "jgi|Nemve1|163400|estExt_gwp.C_390291"
"GO:0000956" "jgi|Nemve1|163572|estExt_gwp.C_410224"
"GO:0000956" "jgi|Nemve1|165257|estExt_gwp.C_580120"
"GO:0000956" "jgi|Nemve1|165664|estExt_gwp.C_630046"
"GO:0000956" "jgi|Nemve1|167764|estExt_gwp.C_920142"
"GO:0000956" "jgi|Nemve1|169387|estExt_gwp.C_1260070"
"GO:0000956" "jgi|Nemve1|16941|gw.92.17.1"
"GO:0000956" "jgi|Nemve1|171012|estExt_gwp.C_1650050"
"GO:0000956" "jgi|Nemve1|171532|estExt_gwp.C_1790038"
"GO:0000956" "jgi|Nemve1|172093|estExt_gwp.C_2010013"
"GO:0000956" "jgi|Nemve1|172115|estExt_gwp.C_2020009"
"GO:0000956" "jgi|Nemve1|172574|estExt_gwp.C_2170108"
"GO:0000956" "jgi|Nemve1|173618|estExt_gwp.C_2610015"
"GO:0000956" "jgi|Nemve1|173646|estExt_gwp.C_2620006"
"GO:0000956" "jgi|Nemve1|177191|estExt_GenewiseH_1.C_20147"
"GO:0000956" "jgi|Nemve1|178799|estExt_GenewiseH_1.C_80206"
"GO:0000956" "jgi|Nemve1|179973|estExt_GenewiseH_1.C_150189"
"GO:0000956" "jgi|Nemve1|186829|estExt_GenewiseH_1.C_900031"
"GO:0000956" "jgi|Nemve1|187690|estExt_GenewiseH_1.C_1050058"
"GO:0000956" "jgi|Nemve1|188136|estExt_GenewiseH_1.C_1160138"
"GO:0000956" "jgi|Nemve1|191823|estExt_GenewiseH_1.C_2180036"
"GO:0000956" "jgi|Nemve1|192160|estExt_GenewiseH_1.C_2300032"
"GO:0000956" "jgi|Nemve1|192292|estExt_GenewiseH_1.C_2350023"
"GO:0000956" "jgi|Nemve1|192352|estExt_GenewiseH_1.C_2360080"
"GO:0000956" "jgi|Nemve1|193215|estExt_GenewiseH_1.C_2810026"
"GO:0000956" "jgi|Nemve1|193817|estExt_GenewiseH_1.C_3140022"
"GO:0000956" "jgi|Nemve1|194235|estExt_GenewiseH_1.C_3510063"
"GO:0000956" "jgi|Nemve1|195293|estExt_GenewiseH_1.C_5660005"
"GO:0000956" "jgi|Nemve1|196099|fgenesh1_pg.scaffold_1000030"
"GO:0000956" "jgi|Nemve1|198553|fgenesh1_pg.scaffold_10000145"
"GO:0000956" "jgi|Nemve1|199770|fgenesh1_pg.scaffold_17000059"
"GO:0000956" "jgi|Nemve1|200013|fgenesh1_pg.scaffold_19000005"
"GO:0000956" "jgi|Nemve1|205373|fgenesh1_pg.scaffold_58000111"
"GO:0000956" "jgi|Nemve1|205899|fgenesh1_pg.scaffold_64000022"
"GO:0000956" "jgi|Nemve1|210225|fgenesh1_pg.scaffold_118000057"
"GO:0000956" "jgi|Nemve1|212749|fgenesh1_pg.scaffold_162000012"
"GO:0000956" "jgi|Nemve1|220915|fgenesh1_pg.scaffold_602000002"
"GO:0000956" "jgi|Nemve1|222291|fgenesh1_pg.scaffold_1508000001"
"GO:0000956" "jgi|Nemve1|223683|fgenesh1_pg.scaffold_3174000001"
"GO:0000956" "jgi|Nemve1|223921|fgenesh1_pg.scaffold_3551000001"
"GO:0000956" "jgi|Nemve1|223968|fgenesh1_pg.scaffold_3633000001"
"GO:0000956" "jgi|Nemve1|224252|fgenesh1_pg.scaffold_4246000001"
"GO:0000956" "jgi|Nemve1|224820|fgenesh1_pg.scaffold_6105000001"
"GO:0000956" "jgi|Nemve1|225165|fgenesh1_pg.scaffold_7489000001"
"GO:0000956" "jgi|Nemve1|225168|fgenesh1_pg.scaffold_7495000001"
"GO:0000956" "jgi|Nemve1|225439|fgenesh1_pg.scaffold_8676000001"
"GO:0000956" "jgi|Nemve1|225594|fgenesh1_pg.scaffold_9612000001"
"GO:0000956" "jgi|Nemve1|225721|fgenesh1_pg.scaffold_11164000001"
"GO:0000956" "jgi|Nemve1|226211|fgenesh1_kg.scaffold_5000012"
"GO:0000956" "jgi|Nemve1|226298|fgenesh1_kg.scaffold_10000013"
"GO:0000956" "jgi|Nemve1|228717|fgenesh1_pm.scaffold_32000006"
"GO:0000956" "jgi|Nemve1|229512|fgenesh1_pm.scaffold_81000003"
"GO:0000956" "jgi|Nemve1|230812|fgenesh1_pm.scaffold_265000003"
"GO:0000956" "jgi|Nemve1|234712|estExt_fgenesh1_pm.C_530018"
"GO:0000956" "jgi|Nemve1|234893|estExt_fgenesh1_pm.C_710008"
"GO:0000956" "jgi|Nemve1|235818|estExt_fgenesh1_pm.C_2430001"
"GO:0000956" "jgi|Nemve1|236625|estExt_fgenesh1_kg.C_310004"
"GO:0000956" "jgi|Nemve1|236834|estExt_fgenesh1_kg.C_580010"
"GO:0000956" "jgi|Nemve1|237086|estExt_fgenesh1_kg.C_1090002"
"GO:0000956" "jgi|Nemve1|237453|estExt_fgenesh1_kg.C_2570002"
"GO:0000956" "jgi|Nemve1|237468|estExt_fgenesh1_kg.C_2660001"
"GO:0000956" "jgi|Nemve1|237610|estExt_fgenesh1_kg.C_4440002"
"GO:0000956" "jgi|Nemve1|238196|estExt_fgenesh1_pg.C_40102"
"GO:0000956" "jgi|Nemve1|239074|estExt_fgenesh1_pg.C_110144"
"GO:0000956" "jgi|Nemve1|239161|estExt_fgenesh1_pg.C_120127"
"GO:0000956" "jgi|Nemve1|241591|estExt_fgenesh1_pg.C_470123"
"GO:0000956" "jgi|Nemve1|241791|estExt_fgenesh1_pg.C_510082"
"GO:0000956" "jgi|Nemve1|242566|estExt_fgenesh1_pg.C_670004"
"GO:0000956" "jgi|Nemve1|242621|estExt_fgenesh1_pg.C_670090"
"GO:0000956" "jgi|Nemve1|243106|estExt_fgenesh1_pg.C_790071"
"GO:0000956" "jgi|Nemve1|245093|estExt_fgenesh1_pg.C_1450025"
"GO:0000956" "jgi|Nemve1|245261|estExt_fgenesh1_pg.C_1520014"
"GO:0000956" "jgi|Nemve1|246171|estExt_fgenesh1_pg.C_2010010"
"GO:0000956" "jgi|Nemve1|246818|estExt_fgenesh1_pg.C_2440010"
"GO:0000956" "jgi|Nemve1|30450|gw.117.88.1"
"GO:0000956" "jgi|Nemve1|33275|gw.12.115.1"
"GO:0000956" "jgi|Nemve1|33715|gw.60.118.1"
"GO:0000956" "jgi|Nemve1|38262|gw.10.199.1"
"GO:0000956" "jgi|Nemve1|48062|gw.1844.5.1"
"GO:0000956" "jgi|Nemve1|48125|gw.1844.6.1"
"GO:0000956" "jgi|Nemve1|49632|gw.15222.3.1"
"GO:0000956" "jgi|Nemve1|5094|gw.7190.1.1"
"GO:0000956" "jgi|Nemve1|52028|gw.601.2.1"
"GO:0000956" "jgi|Nemve1|56293|gw.617.10.1"
"GO:0000956" "jgi|Nemve1|5820|gw.942.3.1"
"GO:0000956" "jgi|Nemve1|82503|e_gw.6.151.1"
"GO:0000956" "jgi|Nemve1|84865|e_gw.10.207.1"
"GO:0000956" "jgi|Nemve1|85083|e_gw.10.32.1"
"GO:0000956" "jgi|Nemve1|85947|e_gw.12.44.1"
"GO:0000956" "jgi|Nemve1|88040|e_gw.17.11.1"
"GO:0000956" "jgi|Nemve1|90783|e_gw.25.7.1"
"GO:0000956" "jgi|Nemve1|91495|e_gw.27.177.1"
"GO:0000956" "jgi|Nemve1|91657|e_gw.27.40.1"
"GO:0000956" "jgi|Nemve1|93902|e_gw.34.217.1"
"GO:0000956" "jgi|Nemve1|94285|e_gw.35.254.1"
"GO:0000956" "jgi|Nemve1|96536|e_gw.43.120.1"
"GO:0000956" "jgi|Nemve1|99151|e_gw.52.89.1"
"GO:0000957" "jgi|Nemve1|30443|gw.18.12.1"
"GO:0000957" "jgi|Nemve1|60841|gw.12.283.1"
"GO:0000958" "jgi|Nemve1|30443|gw.18.12.1"
"GO:0000958" "jgi|Nemve1|60841|gw.12.283.1"
"GO:0000959" "jgi|Nemve1|103117|e_gw.67.22.1"
"GO:0000959" "jgi|Nemve1|123898|e_gw.205.30.1"
"GO:0000959" "jgi|Nemve1|155067|e_gw.8112.1.1"
"GO:0000959" "jgi|Nemve1|176655|estExt_gwp.C_18860003"
"GO:0000959" "jgi|Nemve1|226062|fgenesh1_pg.scaffold_17588000001"
"GO:0000959" "jgi|Nemve1|238999|estExt_fgenesh1_pg.C_110001"
"GO:0000959" "jgi|Nemve1|30443|gw.18.12.1"
"GO:0000959" "jgi|Nemve1|60841|gw.12.283.1"
"GO:0000959" "jgi|Nemve1|88472|e_gw.18.213.1"
"GO:0000959" "jgi|Nemve1|98586|e_gw.50.20.1"
"GO:0000960" "jgi|Nemve1|30443|gw.18.12.1"
"GO:0000960" "jgi|Nemve1|60841|gw.12.283.1"
"GO:0000962" "jgi|Nemve1|30443|gw.18.12.1"
"GO:0000962" "jgi|Nemve1|60841|gw.12.283.1"
"GO:0000963" "jgi|Nemve1|30443|gw.18.12.1"
"GO:0000963" "jgi|Nemve1|60841|gw.12.283.1"
"GO:0000964" "jgi|Nemve1|30443|gw.18.12.1"
"GO:0000965" "jgi|Nemve1|30443|gw.18.12.1"
"GO:0000965" "jgi|Nemve1|60841|gw.12.283.1"
"GO:0000966" "jgi|Nemve1|127599|e_gw.240.2.1"
"GO:0000966" "jgi|Nemve1|138661|e_gw.438.9.1"
"GO:0000966" "jgi|Nemve1|30443|gw.18.12.1"
"GO:0000967" "jgi|Nemve1|138661|e_gw.438.9.1"
"GO:0001101" "jgi|Nemve1|100129|e_gw.55.77.1"
"GO:0001101" "jgi|Nemve1|107308|e_gw.86.238.1"
"GO:0001101" "jgi|Nemve1|11360|gw.397.4.1"
"GO:0001101" "jgi|Nemve1|124231|e_gw.208.47.1"
"GO:0001101" "jgi|Nemve1|127140|e_gw.235.32.1"
"GO:0001101" "jgi|Nemve1|127267|e_gw.236.7.1"
"GO:0001101" "jgi|Nemve1|128430|e_gw.250.71.1"
"GO:0001101" "jgi|Nemve1|128814|e_gw.255.21.1"
"GO:0001101" "jgi|Nemve1|130895|e_gw.287.17.1"
"GO:0001101" "jgi|Nemve1|130991|e_gw.288.23.1"
"GO:0001101" "jgi|Nemve1|136184|e_gw.370.17.1"
"GO:0001101" "jgi|Nemve1|136781|e_gw.383.2.1"
"GO:0001101" "jgi|Nemve1|142575|e_gw.686.3.1"
"GO:0001101" "jgi|Nemve1|142771|e_gw.700.6.1"
"GO:0001101" "jgi|Nemve1|142775|e_gw.700.10.1"
"GO:0001101" "jgi|Nemve1|144279|e_gw.986.11.1"
"GO:0001101" "jgi|Nemve1|145132|e_gw.1325.2.1"
"GO:0001101" "jgi|Nemve1|146235|e_gw.1620.5.1"
"GO:0001101" "jgi|Nemve1|150172|e_gw.3307.2.1"
"GO:0001101" "jgi|Nemve1|158520|estExt_gwp.C_40153"
"GO:0001101" "jgi|Nemve1|162805|estExt_gwp.C_330257"
"GO:0001101" "jgi|Nemve1|163805|estExt_gwp.C_440002"
"GO:0001101" "jgi|Nemve1|163815|estExt_gwp.C_440014"
"GO:0001101" "jgi|Nemve1|165248|estExt_gwp.C_580091"
"GO:0001101" "jgi|Nemve1|170833|estExt_gwp.C_1580031"
"GO:0001101" "jgi|Nemve1|172052|estExt_gwp.C_1990083"
"GO:0001101" "jgi|Nemve1|173898|estExt_gwp.C_2730052"
"GO:0001101" "jgi|Nemve1|1773|gw.3294.1.1"
"GO:0001101" "jgi|Nemve1|180278|estExt_GenewiseH_1.C_170391"
"GO:0001101" "jgi|Nemve1|188431|estExt_GenewiseH_1.C_1220074"
"GO:0001101" "jgi|Nemve1|188861|estExt_GenewiseH_1.C_1300093"
"GO:0001101" "jgi|Nemve1|189992|estExt_GenewiseH_1.C_1570033"
"GO:0001101" "jgi|Nemve1|192750|estExt_GenewiseH_1.C_2580009"
"GO:0001101" "jgi|Nemve1|204029|fgenesh1_pg.scaffold_47000088"
"GO:0001101" "jgi|Nemve1|207679|fgenesh1_pg.scaffold_83000040"
"GO:0001101" "jgi|Nemve1|210965|fgenesh1_pg.scaffold_130000018"
"GO:0001101" "jgi|Nemve1|219065|fgenesh1_pg.scaffold_383000014"
"GO:0001101" "jgi|Nemve1|221223|fgenesh1_pg.scaffold_700000001"
"GO:0001101" "jgi|Nemve1|223824|fgenesh1_pg.scaffold_3394000001"
"GO:0001101" "jgi|Nemve1|224004|fgenesh1_pg.scaffold_3708000001"
"GO:0001101" "jgi|Nemve1|224612|fgenesh1_pg.scaffold_5195000001"
"GO:0001101" "jgi|Nemve1|225368|fgenesh1_pg.scaffold_8301000001"
"GO:0001101" "jgi|Nemve1|230013|fgenesh1_pm.scaffold_130000003"
"GO:0001101" "jgi|Nemve1|232710|fgsh_est.C_scaffold_75000005"
"GO:0001101" "jgi|Nemve1|233061|fgsh_est.C_scaffold_127000003"
"GO:0001101" "jgi|Nemve1|234844|estExt_fgenesh1_pm.C_660001"
"GO:0001101" "jgi|Nemve1|23523|gw.59.31.1"
"GO:0001101" "jgi|Nemve1|237860|estExt_fgenesh1_pg.C_20038"
"GO:0001101" "jgi|Nemve1|238195|estExt_fgenesh1_pg.C_40101"
"GO:0001101" "jgi|Nemve1|238222|estExt_fgenesh1_pg.C_40138"
"GO:0001101" "jgi|Nemve1|239924|estExt_fgenesh1_pg.C_220015"
"GO:0001101" "jgi|Nemve1|241178|estExt_fgenesh1_pg.C_410035"
"GO:0001101" "jgi|Nemve1|241846|estExt_fgenesh1_pg.C_520084"
"GO:0001101" "jgi|Nemve1|24412|gw.73.69.1"
"GO:0001101" "jgi|Nemve1|245452|estExt_fgenesh1_pg.C_1600042"
"GO:0001101" "jgi|Nemve1|32389|gw.3.133.1"
"GO:0001101" "jgi|Nemve1|45829|gw.9814.3.1"
"GO:0001101" "jgi|Nemve1|683|gw.932.3.1"
"GO:0001101" "jgi|Nemve1|81388|e_gw.4.263.1"
"GO:0001101" "jgi|Nemve1|82969|e_gw.6.214.1"
"GO:0001101" "jgi|Nemve1|84846|e_gw.10.3.1"
"GO:0001101" "jgi|Nemve1|91440|e_gw.27.257.1"
"GO:0001101" "jgi|Nemve1|91901|e_gw.28.23.1"
"GO:0001101" "jgi|Nemve1|9233|gw.686.4.1"
"GO:0001101" "jgi|Nemve1|92751|e_gw.31.49.1"
"GO:0001101" "jgi|Nemve1|94771|e_gw.37.271.1"
"GO:0001302" "jgi|Nemve1|130162|e_gw.274.33.1"
"GO:0001302" "jgi|Nemve1|130169|e_gw.274.37.1"
"GO:0001302" "jgi|Nemve1|15898|gw.274.36.1"
"GO:0001302" "jgi|Nemve1|239137|estExt_fgenesh1_pg.C_120078"
"GO:0001302" "jgi|Nemve1|245869|estExt_fgenesh1_pg.C_1810016"
"GO:0001302" "jgi|Nemve1|31564|gw.128.53.1"
"GO:0001302" "jgi|Nemve1|97672|e_gw.46.50.1"
"GO:0001306" "jgi|Nemve1|231554|fgenesh1_pm.scaffold_4357000001"
"GO:0001306" "jgi|Nemve1|236349|estExt_fgenesh1_kg.C_50005"
"GO:0001306" "jgi|Nemve1|3582|gw.43.1.1"
"GO:0001306" "jgi|Nemve1|93888|e_gw.34.17.1"
"GO:0001315" "jgi|Nemve1|236349|estExt_fgenesh1_kg.C_50005"
"GO:0001501" "jgi|Nemve1|100329|e_gw.56.3.1"
"GO:0001501" "jgi|Nemve1|10114|gw.208.2.1"
"GO:0001501" "jgi|Nemve1|101740|e_gw.61.4.1"
"GO:0001501" "jgi|Nemve1|102530|e_gw.65.117.1"
"GO:0001501" "jgi|Nemve1|104202|e_gw.72.118.1"
"GO:0001501" "jgi|Nemve1|104344|e_gw.72.59.1"
"GO:0001501" "jgi|Nemve1|106167|e_gw.80.142.1"
"GO:0001501" "jgi|Nemve1|107827|e_gw.88.42.1"
"GO:0001501" "jgi|Nemve1|109586|e_gw.95.24.1"
"GO:0001501" "jgi|Nemve1|109857|e_gw.97.29.1"
"GO:0001501" "jgi|Nemve1|110059|e_gw.98.88.1"
"GO:0001501" "jgi|Nemve1|112718|e_gw.113.12.1"
"GO:0001501" "jgi|Nemve1|113057|e_gw.116.158.1"
"GO:0001501" "jgi|Nemve1|113133|e_gw.116.97.1"
"GO:0001501" "jgi|Nemve1|1139|gw.239.8.1"
"GO:0001501" "jgi|Nemve1|115371|e_gw.131.49.1"
"GO:0001501" "jgi|Nemve1|116463|e_gw.138.41.1"
"GO:0001501" "jgi|Nemve1|116873|e_gw.142.6.1"
"GO:0001501" "jgi|Nemve1|117565|e_gw.147.31.1"
"GO:0001501" "jgi|Nemve1|117570|e_gw.147.51.1"
"GO:0001501" "jgi|Nemve1|117688|e_gw.148.32.1"
"GO:0001501" "jgi|Nemve1|118140|e_gw.151.21.1"
"GO:0001501" "jgi|Nemve1|119602|e_gw.163.39.1"
"GO:0001501" "jgi|Nemve1|120496|e_gw.171.13.1"
"GO:0001501" "jgi|Nemve1|121718|e_gw.182.15.1"
"GO:0001501" "jgi|Nemve1|121760|e_gw.182.1.1"
"GO:0001501" "jgi|Nemve1|121854|e_gw.183.30.1"
"GO:0001501" "jgi|Nemve1|122285|e_gw.188.42.1"
"GO:0001501" "jgi|Nemve1|122799|e_gw.193.14.1"
"GO:0001501" "jgi|Nemve1|123513|e_gw.200.72.1"
"GO:0001501" "jgi|Nemve1|123745|e_gw.203.16.1"
"GO:0001501" "jgi|Nemve1|123903|e_gw.205.1.1"
"GO:0001501" "jgi|Nemve1|125496|e_gw.220.1.1"
"GO:0001501" "jgi|Nemve1|126214|e_gw.229.49.1"
"GO:0001501" "jgi|Nemve1|127067|e_gw.234.32.1"
"GO:0001501" "jgi|Nemve1|127426|e_gw.237.46.1"
"GO:0001501" "jgi|Nemve1|128430|e_gw.250.71.1"
"GO:0001501" "jgi|Nemve1|129231|e_gw.262.50.1"
"GO:0001501" "jgi|Nemve1|130895|e_gw.287.17.1"
"GO:0001501" "jgi|Nemve1|131609|e_gw.297.58.1"
"GO:0001501" "jgi|Nemve1|133019|e_gw.314.18.1"
"GO:0001501" "jgi|Nemve1|134613|e_gw.343.31.1"
"GO:0001501" "jgi|Nemve1|135493|e_gw.357.18.1"
"GO:0001501" "jgi|Nemve1|136480|e_gw.376.27.1"
"GO:0001501" "jgi|Nemve1|137471|e_gw.401.17.1"
"GO:0001501" "jgi|Nemve1|138693|e_gw.439.30.1"
"GO:0001501" "jgi|Nemve1|139161|e_gw.463.11.1"
"GO:0001501" "jgi|Nemve1|140805|e_gw.543.1.1"
"GO:0001501" "jgi|Nemve1|140821|e_gw.544.6.1"
"GO:0001501" "jgi|Nemve1|142575|e_gw.686.3.1"
"GO:0001501" "jgi|Nemve1|143521|e_gw.834.2.1"
"GO:0001501" "jgi|Nemve1|144279|e_gw.986.11.1"
"GO:0001501" "jgi|Nemve1|144281|e_gw.986.4.1"
"GO:0001501" "jgi|Nemve1|145132|e_gw.1325.2.1"
"GO:0001501" "jgi|Nemve1|146328|e_gw.1644.6.1"
"GO:0001501" "jgi|Nemve1|146628|e_gw.1727.1.1"
"GO:0001501" "jgi|Nemve1|149546|e_gw.3028.3.1"
"GO:0001501" "jgi|Nemve1|15221|gw.151.13.1"
"GO:0001501" "jgi|Nemve1|153509|e_gw.6229.1.1"
"GO:0001501" "jgi|Nemve1|155008|e_gw.8010.1.1"
"GO:0001501" "jgi|Nemve1|155125|e_gw.8154.1.1"
"GO:0001501" "jgi|Nemve1|155668|e_gw.8895.1.1"
"GO:0001501" "jgi|Nemve1|157460|e_gw.16917.2.1"
"GO:0001501" "jgi|Nemve1|157862|estExt_gwp.C_10706"
"GO:0001501" "jgi|Nemve1|158493|estExt_gwp.C_40076"
"GO:0001501" "jgi|Nemve1|158520|estExt_gwp.C_40153"
"GO:0001501" "jgi|Nemve1|158666|estExt_gwp.C_40539"
"GO:0001501" "jgi|Nemve1|161775|estExt_gwp.C_240220"
"GO:0001501" "jgi|Nemve1|1620|gw.470.9.1"
"GO:0001501" "jgi|Nemve1|163453|estExt_gwp.C_400097"
"GO:0001501" "jgi|Nemve1|163572|estExt_gwp.C_410224"
"GO:0001501" "jgi|Nemve1|164307|estExt_gwp.C_480197"
"GO:0001501" "jgi|Nemve1|165248|estExt_gwp.C_580091"
"GO:0001501" "jgi|Nemve1|165603|estExt_gwp.C_620176"
"GO:0001501" "jgi|Nemve1|165860|estExt_gwp.C_660024"
"GO:0001501" "jgi|Nemve1|165907|estExt_gwp.C_660128"
"GO:0001501" "jgi|Nemve1|166027|estExt_gwp.C_670192"
"GO:0001501" "jgi|Nemve1|168041|estExt_gwp.C_980104"
"GO:0001501" "jgi|Nemve1|168100|estExt_gwp.C_990040"
"GO:0001501" "jgi|Nemve1|168451|estExt_gwp.C_1050019"
"GO:0001501" "jgi|Nemve1|168498|estExt_gwp.C_1060080"
"GO:0001501" "jgi|Nemve1|168742|estExt_gwp.C_1120111"
"GO:0001501" "jgi|Nemve1|170111|estExt_gwp.C_1400035"
"GO:0001501" "jgi|Nemve1|171986|estExt_gwp.C_1970002"
"GO:0001501" "jgi|Nemve1|173450|estExt_gwp.C_2520045"
"GO:0001501" "jgi|Nemve1|174598|estExt_gwp.C_3130045"
"GO:0001501" "jgi|Nemve1|175727|estExt_gwp.C_4480007"
"GO:0001501" "jgi|Nemve1|177601|estExt_GenewiseH_1.C_30511"
"GO:0001501" "jgi|Nemve1|177989|estExt_GenewiseH_1.C_50144"
"GO:0001501" "jgi|Nemve1|178197|estExt_GenewiseH_1.C_50548"
"GO:0001501" "jgi|Nemve1|180219|estExt_GenewiseH_1.C_170178"
"GO:0001501" "jgi|Nemve1|182|gw.3.2.1"
"GO:0001501" "jgi|Nemve1|182006|estExt_GenewiseH_1.C_330089"
"GO:0001501" "jgi|Nemve1|182256|estExt_GenewiseH_1.C_350299"
"GO:0001501" "jgi|Nemve1|18367|gw.428.31.1"
"GO:0001501" "jgi|Nemve1|183768|estExt_GenewiseH_1.C_510132"
"GO:0001501" "jgi|Nemve1|185856|estExt_GenewiseH_1.C_760104"
"GO:0001501" "jgi|Nemve1|186169|estExt_GenewiseH_1.C_800124"
"GO:0001501" "jgi|Nemve1|187740|estExt_GenewiseH_1.C_1060139"
"GO:0001501" "jgi|Nemve1|189007|estExt_GenewiseH_1.C_1330057"
"GO:0001501" "jgi|Nemve1|190860|estExt_GenewiseH_1.C_1830056"
"GO:0001501" "jgi|Nemve1|192003|estExt_GenewiseH_1.C_2250001"
"GO:0001501" "jgi|Nemve1|193785|estExt_GenewiseH_1.C_3130020"
"GO:0001501" "jgi|Nemve1|196397|fgenesh1_pg.scaffold_2000019"
"GO:0001501" "jgi|Nemve1|199398|fgenesh1_pg.scaffold_14000163"
"GO:0001501" "jgi|Nemve1|199897|fgenesh1_pg.scaffold_18000021"
"GO:0001501" "jgi|Nemve1|199991|fgenesh1_pg.scaffold_18000115"
"GO:0001501" "jgi|Nemve1|200081|fgenesh1_pg.scaffold_19000073"
"GO:0001501" "jgi|Nemve1|200285|fgenesh1_pg.scaffold_20000123"
"GO:0001501" "jgi|Nemve1|202086|fgenesh1_pg.scaffold_32000098"
"GO:0001501" "jgi|Nemve1|202378|fgenesh1_pg.scaffold_34000080"
"GO:0001501" "jgi|Nemve1|202623|fgenesh1_pg.scaffold_36000100"
"GO:0001501" "jgi|Nemve1|203509|fgenesh1_pg.scaffold_43000092"
"GO:0001501" "jgi|Nemve1|204029|fgenesh1_pg.scaffold_47000088"
"GO:0001501" "jgi|Nemve1|205488|fgenesh1_pg.scaffold_60000011"
"GO:0001501" "jgi|Nemve1|205490|fgenesh1_pg.scaffold_60000013"
"GO:0001501" "jgi|Nemve1|205652|fgenesh1_pg.scaffold_61000084"
"GO:0001501" "jgi|Nemve1|20592|gw.88.43.1"
"GO:0001501" "jgi|Nemve1|208034|fgenesh1_pg.scaffold_87000063"
"GO:0001501" "jgi|Nemve1|208236|fgenesh1_pg.scaffold_90000004"
"GO:0001501" "jgi|Nemve1|209831|fgenesh1_pg.scaffold_112000021"
"GO:0001501" "jgi|Nemve1|210076|fgenesh1_pg.scaffold_116000032"
"GO:0001501" "jgi|Nemve1|212|gw.113.1.1"
"GO:0001501" "jgi|Nemve1|212137|fgenesh1_pg.scaffold_150000018"
"GO:0001501" "jgi|Nemve1|212165|fgenesh1_pg.scaffold_150000046"
"GO:0001501" "jgi|Nemve1|213715|fgenesh1_pg.scaffold_183000001"
"GO:0001501" "jgi|Nemve1|213829|fgenesh1_pg.scaffold_185000025"
"GO:0001501" "jgi|Nemve1|214420|fgenesh1_pg.scaffold_200000002"
"GO:0001501" "jgi|Nemve1|214570|fgenesh1_pg.scaffold_203000031"
"GO:0001501" "jgi|Nemve1|214571|fgenesh1_pg.scaffold_203000032"
"GO:0001501" "jgi|Nemve1|217516|fgenesh1_pg.scaffold_301000002"
"GO:0001501" "jgi|Nemve1|21768|gw.196.36.1"
"GO:0001501" "jgi|Nemve1|22035|gw.62.57.1"
"GO:0001501" "jgi|Nemve1|222512|fgenesh1_pg.scaffold_1680000002"
"GO:0001501" "jgi|Nemve1|22303|gw.44.14.1"
"GO:0001501" "jgi|Nemve1|223041|fgenesh1_pg.scaffold_2198000002"
"GO:0001501" "jgi|Nemve1|223403|fgenesh1_pg.scaffold_2726000001"
"GO:0001501" "jgi|Nemve1|223968|fgenesh1_pg.scaffold_3633000001"
"GO:0001501" "jgi|Nemve1|224395|fgenesh1_pg.scaffold_4621000001"
"GO:0001501" "jgi|Nemve1|224747|fgenesh1_pg.scaffold_5736000001"
"GO:0001501" "jgi|Nemve1|225830|fgenesh1_pg.scaffold_12803000001"
"GO:0001501" "jgi|Nemve1|226298|fgenesh1_kg.scaffold_10000013"
"GO:0001501" "jgi|Nemve1|228732|fgenesh1_pm.scaffold_32000021"
"GO:0001501" "jgi|Nemve1|22881|gw.113.27.1"
"GO:0001501" "jgi|Nemve1|229018|fgenesh1_pm.scaffold_48000004"
"GO:0001501" "jgi|Nemve1|229833|fgenesh1_pm.scaffold_110000004"
"GO:0001501" "jgi|Nemve1|230697|fgenesh1_pm.scaffold_234000004"
"GO:0001501" "jgi|Nemve1|231946|fgsh_est.C_scaffold_11000006"
"GO:0001501" "jgi|Nemve1|232570|fgsh_est.C_scaffold_58000012"
"GO:0001501" "jgi|Nemve1|234208|estExt_fgenesh1_pm.C_140006"
"GO:0001501" "jgi|Nemve1|235198|estExt_fgenesh1_pm.C_1040006"
"GO:0001501" "jgi|Nemve1|235248|estExt_fgenesh1_pm.C_1160007"
"GO:0001501" "jgi|Nemve1|235335|estExt_fgenesh1_pm.C_1290009"
"GO:0001501" "jgi|Nemve1|238150|estExt_fgenesh1_pg.C_40024"
"GO:0001501" "jgi|Nemve1|238489|estExt_fgenesh1_pg.C_60060"
"GO:0001501" "jgi|Nemve1|239025|estExt_fgenesh1_pg.C_110046"
"GO:0001501" "jgi|Nemve1|240106|estExt_fgenesh1_pg.C_240129"
"GO:0001501" "jgi|Nemve1|240904|estExt_fgenesh1_pg.C_360101"
"GO:0001501" "jgi|Nemve1|241466|estExt_fgenesh1_pg.C_460017"
"GO:0001501" "jgi|Nemve1|241841|estExt_fgenesh1_pg.C_520073"
"GO:0001501" "jgi|Nemve1|242584|estExt_fgenesh1_pg.C_670032"
"GO:0001501" "jgi|Nemve1|242737|estExt_fgenesh1_pg.C_710009"
"GO:0001501" "jgi|Nemve1|24372|gw.113.33.1"
"GO:0001501" "jgi|Nemve1|243846|estExt_fgenesh1_pg.C_1000024"
"GO:0001501" "jgi|Nemve1|245134|estExt_fgenesh1_pg.C_1470018"
"GO:0001501" "jgi|Nemve1|246114|estExt_fgenesh1_pg.C_1970028"
"GO:0001501" "jgi|Nemve1|24654|gw.80.67.1"
"GO:0001501" "jgi|Nemve1|2466|gw.3023.1.1"
"GO:0001501" "jgi|Nemve1|248168|estExt_fgenesh1_pg.C_4370010"
"GO:0001501" "jgi|Nemve1|26326|gw.66.90.1"
"GO:0001501" "jgi|Nemve1|27142|gw.53.82.1"
"GO:0001501" "jgi|Nemve1|28237|gw.53.96.1"
"GO:0001501" "jgi|Nemve1|28519|gw.123.37.1"
"GO:0001501" "jgi|Nemve1|28941|gw.80.154.1"
"GO:0001501" "jgi|Nemve1|29569|gw.80.159.1"
"GO:0001501" "jgi|Nemve1|29762|gw.53.120.1"
"GO:0001501" "jgi|Nemve1|30104|gw.14.7.1"
"GO:0001501" "jgi|Nemve1|31143|gw.4.71.1"
"GO:0001501" "jgi|Nemve1|32389|gw.3.133.1"
"GO:0001501" "jgi|Nemve1|33267|gw.11.89.1"
"GO:0001501" "jgi|Nemve1|33467|gw.11.96.1"
"GO:0001501" "jgi|Nemve1|35615|gw.11.151.1"
"GO:0001501" "jgi|Nemve1|36116|gw.1.282.1"
"GO:0001501" "jgi|Nemve1|38477|gw.4.326.1"
"GO:0001501" "jgi|Nemve1|39632|gw.32.224.1"
"GO:0001501" "jgi|Nemve1|47430|gw.303.30.1"
"GO:0001501" "jgi|Nemve1|56637|gw.268.78.1"
"GO:0001501" "jgi|Nemve1|58039|gw.56.150.1"
"GO:0001501" "jgi|Nemve1|5943|gw.47.2.1"
"GO:0001501" "jgi|Nemve1|59594|gw.191.135.1"
"GO:0001501" "jgi|Nemve1|67018|gw.70.121.1"
"GO:0001501" "jgi|Nemve1|770|gw.137.1.1"
"GO:0001501" "jgi|Nemve1|77672|gw.8209.2.1"
"GO:0001501" "jgi|Nemve1|79154|e_gw.1.271.1"
"GO:0001501" "jgi|Nemve1|80187|e_gw.2.561.1"
"GO:0001501" "jgi|Nemve1|80560|e_gw.3.412.1"
"GO:0001501" "jgi|Nemve1|80945|e_gw.3.433.1"
"GO:0001501" "jgi|Nemve1|81124|e_gw.4.112.1"
"GO:0001501" "jgi|Nemve1|81183|e_gw.4.260.1"
"GO:0001501" "jgi|Nemve1|81249|e_gw.4.10.1"
"GO:0001501" "jgi|Nemve1|81258|e_gw.4.95.1"
"GO:0001501" "jgi|Nemve1|81294|e_gw.4.29.1"
"GO:0001501" "jgi|Nemve1|81452|e_gw.4.522.1"
"GO:0001501" "jgi|Nemve1|82785|e_gw.6.245.1"
"GO:0001501" "jgi|Nemve1|82891|e_gw.6.263.1"
"GO:0001501" "jgi|Nemve1|83011|e_gw.6.118.1"
"GO:0001501" "jgi|Nemve1|83445|e_gw.7.398.1"
"GO:0001501" "jgi|Nemve1|85341|e_gw.11.304.1"
"GO:0001501" "jgi|Nemve1|85746|e_gw.12.258.1"
"GO:0001501" "jgi|Nemve1|85928|e_gw.12.268.1"
"GO:0001501" "jgi|Nemve1|86806|e_gw.14.191.1"
"GO:0001501" "jgi|Nemve1|87200|e_gw.15.195.1"
"GO:0001501" "jgi|Nemve1|87416|e_gw.16.8.1"
"GO:0001501" "jgi|Nemve1|87445|e_gw.16.43.1"
"GO:0001501" "jgi|Nemve1|87486|e_gw.16.118.1"
"GO:0001501" "jgi|Nemve1|88028|e_gw.17.171.1"
"GO:0001501" "jgi|Nemve1|88278|e_gw.18.22.1"
"GO:0001501" "jgi|Nemve1|89029|e_gw.20.135.1"
"GO:0001501" "jgi|Nemve1|89693|e_gw.22.145.1"
"GO:0001501" "jgi|Nemve1|89805|e_gw.22.77.1"
"GO:0001501" "jgi|Nemve1|90956|e_gw.26.228.1"
"GO:0001501" "jgi|Nemve1|91822|e_gw.28.3.1"
"GO:0001501" "jgi|Nemve1|91847|e_gw.28.14.1"
"GO:0001501" "jgi|Nemve1|92220|e_gw.29.7.1"
"GO:0001501" "jgi|Nemve1|9233|gw.686.4.1"
"GO:0001501" "jgi|Nemve1|93121|e_gw.32.58.1"
"GO:0001501" "jgi|Nemve1|93177|e_gw.32.228.1"
"GO:0001501" "jgi|Nemve1|93517|e_gw.33.16.1"
"GO:0001501" "jgi|Nemve1|93663|e_gw.33.34.1"
"GO:0001501" "jgi|Nemve1|93831|e_gw.34.6.1"
"GO:0001501" "jgi|Nemve1|93932|e_gw.34.42.1"
"GO:0001501" "jgi|Nemve1|94637|e_gw.37.185.1"
"GO:0001501" "jgi|Nemve1|94938|e_gw.38.154.1"
"GO:0001501" "jgi|Nemve1|94990|e_gw.38.17.1"
"GO:0001501" "jgi|Nemve1|94997|e_gw.38.20.1"
"GO:0001501" "jgi|Nemve1|95413|e_gw.39.227.1"
"GO:0001501" "jgi|Nemve1|95464|e_gw.39.86.1"
"GO:0001501" "jgi|Nemve1|95856|e_gw.41.49.1"
"GO:0001501" "jgi|Nemve1|95920|e_gw.41.208.1"
"GO:0001501" "jgi|Nemve1|96894|e_gw.44.58.1"
"GO:0001501" "jgi|Nemve1|97430|e_gw.46.162.1"
"GO:0001501" "jgi|Nemve1|97494|e_gw.46.176.1"
"GO:0001501" "jgi|Nemve1|97563|e_gw.46.202.1"
"GO:0001501" "jgi|Nemve1|98570|e_gw.50.142.1"
"GO:0001501" "jgi|Nemve1|98616|e_gw.50.148.1"
"GO:0001501" "jgi|Nemve1|98778|e_gw.51.82.1"
"GO:0001501" "jgi|Nemve1|98926|e_gw.51.98.1"
"GO:0001501" "jgi|Nemve1|9909|gw.17832.1.1"
[truncated: 51,318,024 more chars]
